# Supplementary material for: The skeletal muscle proteomic determinants of neuromuscular function in young and older women following 8 weeks of resistance training
Source: Exp Physiol. 2024 Dec 11;110(3):438–53. doi: 10.1113/EP092328 (PMC11868017; doi:10.1113/EP092328)
Supplement: Supplementary file 1 — Supporting information 1. Reactome results CAMERA analysis; pre‐post change in younger group. [file EPH-110-438-s007.xlsx]

## Sheet: Pathways
Name	Direction.Young only PUK3 PUK4 Placebo	FDR.Young only PUK3 PUK4 Placebo	PValue.Young only PUK3 PUK4 Placebo	NGenes.Young only PUK3 PUK4 Placebo	av_foldchange.Young only PUK3 PUK4 Placebo	sig.Young only PUK3 PUK4 Placebo
Striated Muscle Contraction	Up	1.12e-22	5.93218e-26	24	0.276632	TRUE
Laminin interactions	Up	1.42826e-11	1.51299e-14	10	0.308399	TRUE
MET activates PTK2 signaling	Up	1.94114e-11	3.08443e-14	8	0.34781	TRUE
Non-integrin membrane-ECM interactions	Up	1.98357e-09	4.50577e-12	15	0.224249	TRUE
Assembly of collagen fibrils and other multimeric structures	Up	1.98357e-09	5.2531e-12	12	0.232377	TRUE
Collagen formation	Up	1.48873e-08	4.73114e-11	15	0.182587	TRUE
ECM proteoglycans	Up	3.16787e-08	1.17453e-10	21	0.145614	TRUE
Collagen chain trimerization	Up	4.9918e-08	2.11517e-10	9	0.291774	TRUE
Collagen biosynthesis and modifying enzymes	Up	1.59604e-07	7.60824e-10	13	0.204173	TRUE
Collagen degradation	Up	2.61881e-07	1.38708e-09	11	0.229072	TRUE
Degradation of the extracellular matrix	Up	4.06583e-07	2.36886e-09	25	0.106166	TRUE
Mitochondrial translation termination	Up	7.92201e-07	5.03517e-09	48	-0.00152854	TRUE
Mitochondrial translation initiation	Up	8.63208e-07	5.9437e-09	47	-0.00119902	TRUE
Mitochondrial translation	Up	2.10183e-06	1.55856e-08	52	-0.00667959	TRUE
Extracellular matrix organization	Up	3.07559e-06	2.44353e-08	50	0.0295453	TRUE
Crosslinking of collagen fibrils	Up	4.10537e-06	3.57205e-08	5	0.40113	TRUE
Mitochondrial translation elongation	Up	4.10537e-06	3.69657e-08	49	-0.0071738	TRUE
Anchoring fibril formation	Up	7.61745e-06	7.2624e-08	4	0.481916	TRUE
Condensation of Prophase Chromosomes	Up	9.98189e-05	1.4275e-06	7	0.271347	TRUE
SIRT1 negatively regulates rRNA expression	Up	9.98189e-05	1.4275e-06	7	0.271347	TRUE
NoRC negatively regulates rRNA expression	Up	9.98189e-05	1.4275e-06	7	0.271347	TRUE
Negative epigenetic regulation of rRNA expression	Up	9.98189e-05	1.4275e-06	7	0.271347	TRUE
DNA methylation	Up	9.98189e-05	1.4275e-06	7	0.271347	TRUE
Activated PKN1 stimulates transcription of AR (androgen receptor) regulated genes KLK2 and KLK3	Up	9.98189e-05	1.4275e-06	7	0.271347	TRUE
RNA Polymerase I Promoter Opening	Up	9.98189e-05	1.4275e-06	7	0.271347	TRUE
Inhibition of DNA recombination at telomere	Up	9.98189e-05	1.4275e-06	7	0.271347	TRUE
Chromatin modifications during the maternal to zygotic transition (MZT)	Up	9.98189e-05	1.4275e-06	7	0.271347	TRUE
Muscle contraction	Up	0.000108691	1.61194e-06	65	0.0230499	TRUE
MET promotes cell motility	Up	0.000226831	3.48416e-06	14	0.135548	TRUE
Assembly of the ORC complex at the origin of replication	Up	0.00029258	4.64905e-06	10	0.179788	TRUE
Transcriptional regulation of granulopoiesis	Up	0.000560243	9.1989e-06	8	0.225611	TRUE
PRC2 methylates histones and DNA	Up	0.000664528	1.16152e-05	8	0.22284	TRUE
Defective pyroptosis	Up	0.000664528	1.16152e-05	8	0.22284	TRUE
Recognition and association of DNA glycosylase with site containing an affected pyrimidine	Up	0.000701815	1.52407e-05	6	0.256388	TRUE
Cleavage of the damaged pyrimidine	Up	0.000701815	1.52407e-05	6	0.256388	TRUE
Recognition and association of DNA glycosylase with site containing an affected purine	Up	0.000701815	1.52407e-05	6	0.256388	TRUE
Cleavage of the damaged purine	Up	0.000701815	1.52407e-05	6	0.256388	TRUE
Packaging Of Telomere Ends	Up	0.000701815	1.52407e-05	6	0.256388	TRUE
Depurination	Up	0.000701815	1.52407e-05	6	0.256388	TRUE
Depyrimidination	Up	0.000701815	1.52407e-05	6	0.256388	TRUE
Base-Excision Repair, AP Site Formation	Up	0.000701815	1.52407e-05	6	0.256388	TRUE
RNA Polymerase I Promoter Escape	Up	0.00071135	1.61299e-05	8	0.219762	TRUE
Integrin cell surface interactions	Up	0.00071135	1.62013e-05	20	0.0665405	TRUE
Syndecan interactions	Up	0.0007353	1.76136e-05	6	0.200875	TRUE
Defects of platelet adhesion to exposed collagen	Up	0.0007353	1.9473e-05	3	0.356534	TRUE
Enhanced cleavage of VWF variant by ADAMTS13	Up	0.0007353	1.9473e-05	3	0.356534	TRUE
Enhanced binding of GP1BA variant to VWF multimer:collagen	Up	0.0007353	1.9473e-05	3	0.356534	TRUE
Defective VWF cleavage by ADAMTS13 variant	Up	0.0007353	1.9473e-05	3	0.356534	TRUE
Defective VWF binding to collagen type I	Up	0.0007353	1.9473e-05	3	0.356534	TRUE
Defective binding of VWF variant to GPIb:IX:V	Up	0.0007353	1.9473e-05	3	0.356534	TRUE
Detoxification of Reactive Oxygen Species	Down	0.000882444	2.38372e-05	20	-0.217478	TRUE
Replacement of protamines by nucleosomes in the male pronucleus	Up	0.000977332	2.6918e-05	5	0.274305	TRUE
RUNX1 regulates genes involved in megakaryocyte differentiation and platelet function	Up	0.0014548	4.22724e-05	10	0.153428	TRUE
Activation of anterior HOX genes in hindbrain development during early embryogenesis	Up	0.0014548	4.23803e-05	9	0.182144	TRUE
Activation of HOX genes during differentiation	Up	0.0014548	4.23803e-05	9	0.182144	TRUE
Formation of the beta-catenin:TCF transactivating complex	Up	0.00198485	5.88726e-05	8	0.211805	TRUE
Pre-NOTCH Transcription and Translation	Up	0.00211297	6.37921e-05	8	0.211782	TRUE
NCAM1 interactions	Up	0.00226188	6.94856e-05	7	0.193913	TRUE
ERCC6 (CSB) and EHMT2 (G9a) positively regulate rRNA expression	Up	0.00245757	7.81006e-05	9	0.182377	TRUE
RNA Polymerase I Promoter Clearance	Up	0.00245757	7.81006e-05	9	0.182377	TRUE
Meiotic synapsis	Up	0.00534389	0.000172658	11	0.111908	TRUE
RNA Polymerase I Transcription	Up	0.00596122	0.00019576	10	0.154973	TRUE
NFE2L2 regulating anti-oxidant/detoxification enzymes	Down	0.00687238	0.000229322	7	-0.274561	TRUE
Histidine catabolism	Up	0.00725109	0.0002458	1	0.334875	TRUE
Meiotic recombination	Up	0.00914115	0.000314711	9	0.162361	TRUE
Scavenging by Class A Receptors	Up	0.00941415	0.000329096	11	0.112463	TRUE
EGR2 and SOX10-mediated initiation of Schwann cell myelination	Up	0.013241	0.000469886	6	0.12332	TRUE
Platelet Adhesion to exposed collagen	Up	0.0142613	0.000513648	4	0.239809	TRUE
Surfactant metabolism	Up	0.0142996	0.000522602	2	0.146182	TRUE
Signaling by MET	Up	0.0148748	0.0005515	22	0.051056	TRUE
Type I hemidesmosome assembly	Up	0.0186669	0.000708376	3	0.0955084	TRUE
Reproduction	Up	0.0186669	0.000722127	14	0.0824225	TRUE
Meiosis	Up	0.0186669	0.000722127	14	0.0824225	TRUE
B-WICH complex positively regulates rRNA expression	Up	0.0186669	0.000731648	11	0.126488	TRUE
DNA Damage/Telomere Stress Induced Senescence	Up	0.0243573	0.000967585	13	0.0786571	TRUE
SMAD2/SMAD3:SMAD4 heterotrimer regulates transcription	Up	0.0253793	0.00102162	4	0.147341	TRUE
Triglyceride metabolism	Down	0.0285639	0.00116495	12	-0.225776	TRUE
GP1b-IX-V activation signalling	Up	0.0357118	0.00147538	5	0.156996	TRUE
Noncanonical activation of NOTCH3	Up	0.0365294	0.00152851	1	0.211972	TRUE
Deposition of new CENPA-containing nucleosomes at the centromere	Up	0.0397242	0.00170427	8	0.15208	TRUE
Nucleosome assembly	Up	0.0397242	0.00170427	8	0.15208	TRUE
Triglyceride catabolism	Down	0.0414601	0.0018007	11	-0.227969	TRUE
Defective GFPT1 causes CMSTA1	Up	0.0459265	0.00201902	1	0.263036	TRUE
Diseases of hemostasis	Up	0.0480882	0.00213952	5	0.134424	TRUE
Translation	Up	0.0611555	0.00278561	174	-0.0582889	FALSE
Diseases of programmed cell death	Up	0.0611555	0.00278569	17	0.0540943	FALSE
Estrogen-dependent gene expression	Up	0.0747795	0.00344588	13	0.0873189	FALSE
Citric acid cycle (TCA cycle)	Up	0.0819474	0.00381958	24	-0.0328996	FALSE
Caspase-mediated cleavage of cytoskeletal proteins	Up	0.0852088	0.00401673	5	0.0104402	FALSE
NCAM signaling for neurite out-growth	Up	0.0861007	0.00412367	14	0.0613997	FALSE
Positive epigenetic regulation of rRNA expression	Up	0.0861007	0.00414998	13	0.0871798	FALSE
Metabolism of lipids	Down	0.0952119	0.00463956	129	-0.142754	FALSE
Sensory processing of sound by inner hair cells of the cochlea	Up	0.0955162	0.00478675	12	-0.0107689	FALSE
Sensory processing of sound	Up	0.0955162	0.00482276	14	-0.021852	FALSE
Senescence-Associated Secretory Phenotype (SASP)	Up	0.0955162	0.00484049	13	0.0909597	FALSE
GPCR downstream signalling	Down	0.0955162	0.00485676	40	-0.150396	FALSE
Apoptotic cleavage of cellular proteins	Up	0.10512	0.00540077	12	-0.0184424	FALSE
Keratinization	Up	0.108002	0.00566324	12	0.0135476	FALSE
Formation of the cornified envelope	Up	0.108002	0.00566324	12	0.0135476	FALSE
Mitochondrial protein import	Up	0.111052	0.00588197	42	-0.044051	FALSE
Signaling by GPCR	Down	0.11284	0.00603646	41	-0.148688	FALSE
ADORA2B mediated anti-inflammatory cytokines production	Down	0.139101	0.00751499	10	-0.168176	FALSE
Vasopressin regulates renal water homeostasis via Aquaporins	Down	0.139599	0.00768979	10	-0.170098	FALSE
Aquaporin-mediated transport	Down	0.139599	0.00768979	10	-0.170098	FALSE
Global Genome Nucleotide Excision Repair (GG-NER)	Down	0.176757	0.00983023	21	-0.155288	FALSE
PPARA activates gene expression	Down	0.177268	0.0100464	11	-0.223826	FALSE
Regulation of lipid metabolism by PPARalpha	Down	0.177268	0.0100464	11	-0.223826	FALSE
NOTCH4 Intracellular Domain Regulates Transcription	Up	0.178317	0.0102551	1	0.395135	FALSE
NOTCH3 Activation and Transmission of Signal to the Nucleus	Up	0.178317	0.0102948	2	0.089503	FALSE
TYSND1 cleaves peroxisomal proteins	Down	0.179333	0.0104484	5	-0.193939	FALSE
SARS-CoV-2 activates/modulates innate and adaptive immune responses	Down	0.185563	0.0109097	30	-0.142501	FALSE
Nucleotide Excision Repair	Down	0.187043	0.0110958	23	-0.14864	FALSE
Unblocking of NMDA receptors, glutamate binding and activation	Up	0.198031	0.0119674	2	0.268869	FALSE
Long-term potentiation	Up	0.198031	0.0119674	2	0.268869	FALSE
Translesion synthesis by Y family DNA polymerases bypasses lesions on DNA template	Down	0.198031	0.0121347	9	-0.166782	FALSE
DNA Damage Bypass	Down	0.198031	0.0121985	12	-0.16058	FALSE
Glucagon-like Peptide-1 (GLP1) regulates insulin secretion	Down	0.198031	0.012272	11	-0.161894	FALSE
Glutathione conjugation	Down	0.201377	0.012586	18	-0.190822	FALSE
Termination of translesion DNA synthesis	Down	0.215794	0.0136014	6	-0.184183	FALSE
RHO GTPases activate PKNs	Up	0.218157	0.0138979	23	-0.000604229	FALSE
SARS-CoV-2 Infection	Down	0.218157	0.0139814	84	-0.124772	FALSE
Regulation of insulin secretion	Down	0.233333	0.0151924	18	-0.16038	FALSE
RAC1 GTPase cycle	Down	0.233333	0.0152013	26	-0.144923	FALSE
Glucagon signaling in metabolic regulation	Down	0.239166	0.0157079	9	-0.16088	FALSE
G alpha (i) signalling events	Down	0.239904	0.0158835	26	-0.156353	FALSE
PKA activation in glucagon signalling	Down	0.248675	0.0165959	5	-0.172588	FALSE
Cell-Cell communication	Up	0.256867	0.0172787	30	-0.0263678	FALSE
ATP sensitive Potassium channels	Down	0.257852	0.0176181	2	-0.278011	FALSE
Defective ABCC9 causes CMD10, ATFB12 and Cantu syndrome	Down	0.257852	0.0176181	2	-0.278011	FALSE
G alpha (q) signalling events	Down	0.271887	0.018721	15	-0.165858	FALSE
Nephrin family interactions	Up	0.275375	0.0191071	7	0.093765	FALSE
HDACs deacetylate histones	Up	0.282114	0.0197917	4	0.134559	FALSE
Metabolism of ingested H2SeO4 and H2SeO3 into H2Se	Down	0.282114	0.0198735	2	-0.241396	FALSE
Epigenetic regulation of gene expression	Up	0.285277	0.0202474	17	0.0406984	FALSE
Integration of energy metabolism	Down	0.289193	0.0209464	29	-0.151558	FALSE
Phase II - Conjugation of compounds	Down	0.289193	0.0210751	28	-0.164827	FALSE
G alpha (s) signalling events	Down	0.289193	0.0211381	11	-0.155744	FALSE
GPER1 signaling	Down	0.289193	0.0211381	11	-0.155744	FALSE
Biological oxidations	Down	0.303635	0.0223545	50	-0.151593	FALSE
Toll Like Receptor 4 (TLR4) Cascade	Down	0.309802	0.0233548	32	-0.164806	FALSE
COPII-mediated vesicle transport	Down	0.309802	0.02346	23	-0.144045	FALSE
Pentose phosphate pathway	Down	0.309802	0.0235439	9	-0.207801	FALSE
TP53 Regulates Transcription of Cell Death Genes	Up	0.309802	0.0237206	3	0.00971819	FALSE
Ovarian tumor domain proteases	Down	0.309802	0.0237927	8	-0.18353	FALSE
Transport of small molecules	Down	0.309802	0.0237931	145	-0.144536	FALSE
Oxidative Stress Induced Senescence	Up	0.312509	0.0241665	18	0.0366597	FALSE
Mitochondrial protein degradation	Up	0.312749	0.0243507	76	-0.0699547	FALSE
Extension of Telomeres	Down	0.313486	0.0245741	6	-0.190957	FALSE
RHO GTPases Activate NADPH Oxidases	Down	0.317824	0.0250825	7	-0.295226	FALSE
Glycogen metabolism	Up	0.327589	0.0260267	13	-0.0284515	FALSE
Metabolism of steroids	Down	0.335408	0.0268256	26	-0.153103	FALSE
Amyloid fiber formation	Up	0.343769	0.0276763	18	-0.0182355	FALSE
Interconversion of nucleotide di- and triphosphates	Down	0.347699	0.0281769	12	-0.163283	FALSE
Late Phase of HIV Life Cycle	Down	0.34794	0.0283807	30	-0.132699	FALSE
TRAF6 mediated NF-kB activation	Down	0.353967	0.0292423	3	-0.208366	FALSE
RAC3 GTPase cycle	Down	0.353967	0.0296768	22	-0.146748	FALSE
Metal sequestration by antimicrobial proteins	Down	0.353967	0.0301578	2	-0.602444	FALSE
TP53 regulates transcription of several additional cell death genes whose specific roles in p53-dependent apoptosis remain uncertain	Up	0.353967	0.0302935	2	0.0223751	FALSE
Inwardly rectifying K+ channels	Down	0.353967	0.0302989	6	-0.190166	FALSE
Potassium Channels	Down	0.353967	0.0302989	6	-0.190166	FALSE
RAC2 GTPase cycle	Down	0.353967	0.030484	23	-0.143956	FALSE
Fructose metabolism	Down	0.353967	0.0305504	4	-0.208074	FALSE
Signaling by PDGF	Up	0.353967	0.0305597	18	0.00766704	FALSE
Glycogen storage diseases	Up	0.360632	0.0313261	6	-0.00732132	FALSE
Toll-like Receptor Cascades	Down	0.369682	0.0324769	36	-0.162369	FALSE
Cellular response to chemical stress	Down	0.369682	0.032591	96	-0.138271	FALSE
Iron uptake and transport	Down	0.369682	0.0327907	16	-0.160714	FALSE
Maternal to zygotic transition (MZT)	Up	0.369682	0.0329894	15	0.0511844	FALSE
mRNA Splicing - Minor Pathway	Up	0.369682	0.0330912	9	-0.0195705	FALSE
KEAP1-NFE2L2 pathway	Down	0.381866	0.0343842	60	-0.135365	FALSE
NADPH regeneration	Down	0.383052	0.0346976	2	-0.221723	FALSE
Glutathione synthesis and recycling	Down	0.383052	0.0351538	6	-0.18832	FALSE
Resolution of AP sites via the multiple-nucleotide patch replacement pathway	Down	0.383052	0.0353025	6	-0.194331	FALSE
Resolution of Abasic Sites (AP sites)	Down	0.383052	0.0353025	6	-0.194331	FALSE
Transferrin endocytosis and recycling	Down	0.387408	0.0359091	8	-0.168982	FALSE
Aerobic respiration and respiratory electron transport	Up	0.396863	0.0369957	135	-0.0748313	FALSE
Transcriptional regulation of white adipocyte differentiation	Down	0.398018	0.0373142	9	-0.244552	FALSE
NFE2L2 regulates pentose phosphate pathway genes	Down	0.398935	0.0376115	3	-0.273482	FALSE
HIV Life Cycle	Down	0.403173	0.0382246	36	-0.129749	FALSE
Signaling by CSF3 (G-CSF)	Down	0.425215	0.0407129	11	-0.145553	FALSE
MyD88:MAL(TIRAP) cascade initiated on plasma membrane	Down	0.425215	0.0416459	27	-0.167432	FALSE
Toll Like Receptor TLR1:TLR2 Cascade	Down	0.425215	0.0416459	27	-0.167432	FALSE
Toll Like Receptor TLR6:TLR2 Cascade	Down	0.425215	0.0416459	27	-0.167432	FALSE
Toll Like Receptor 2 (TLR2) Cascade	Down	0.425215	0.0416459	27	-0.167432	FALSE
Adipogenesis	Down	0.425215	0.0418467	12	-0.211288	FALSE
WNT ligand biogenesis and trafficking	Down	0.425215	0.0430701	4	-0.199677	FALSE
Diseases of Immune System	Down	0.425215	0.043274	8	-0.297346	FALSE
Diseases associated with the TLR signaling cascade	Down	0.425215	0.043274	8	-0.297346	FALSE
MyD88 deficiency (TLR2/4)	Down	0.425215	0.043274	8	-0.297346	FALSE
IRAK4 deficiency (TLR2/4)	Down	0.425215	0.043274	8	-0.297346	FALSE
Innate Immune System	Down	0.425215	0.0432747	288	-0.132681	FALSE
Rab regulation of trafficking	Down	0.425215	0.043277	30	-0.13475	FALSE
SARS-CoV-2-host interactions	Down	0.425215	0.0434674	68	-0.121937	FALSE
Regulation of MITF-M-dependent genes involved in lysosome biogenesis and autophagy	Down	0.431526	0.0443411	6	-0.170932	FALSE
Immunoregulatory interactions between a Lymphoid and a non-Lymphoid cell	Up	0.435134	0.0451507	13	-0.0328265	FALSE
Signalling to ERKs	Down	0.435134	0.0451728	14	-0.142264	FALSE
Regulation of TLR by endogenous ligand	Down	0.436316	0.0455266	9	-0.293431	FALSE
Signalling to RAS	Down	0.437207	0.0458511	8	-0.152042	FALSE
Ion channel transport	Down	0.437291	0.0460915	24	-0.144666	FALSE
Respiratory electron transport	Up	0.437583	0.0467392	78	-0.0708701	FALSE
SARS-CoV Infections	Down	0.437583	0.0468423	113	-0.122602	FALSE
Peroxisomal lipid metabolism	Down	0.437583	0.0471357	7	-0.157162	FALSE
Transcription-Coupled Nucleotide Excision Repair (TC-NER)	Down	0.437583	0.0472587	16	-0.144719	FALSE
Cell junction organization	Up	0.437583	0.0481525	20	-0.0526087	FALSE
Synthesis of PE	Down	0.437583	0.048401	2	-0.233926	FALSE
Signaling by NTRKs	Down	0.437583	0.048493	29	-0.128425	FALSE
Glycerophospholipid biosynthesis	Down	0.437583	0.0489817	19	-0.14896	FALSE
Propionyl-CoA catabolism	Up	0.437583	0.0490115	5	-0.0102862	FALSE
ROBO receptors bind AKAP5	Down	0.437583	0.0491103	4	-0.17128	FALSE
Nuclear Envelope Breakdown	Down	0.437583	0.0492024	18	-0.139436	FALSE
Recruitment and ATM-mediated phosphorylation of repair and signaling proteins at DNA double strand breaks	Up	0.437583	0.0495139	9	0.0428611	FALSE
DNA Double Strand Break Response	Up	0.437583	0.0495139	9	0.0428611	FALSE
DAP12 interactions	Down	0.437583	0.04972	4	-0.192774	FALSE
DAP12 signaling	Down	0.437583	0.04972	4	-0.192774	FALSE
Metallothioneins bind metals	Down	0.437583	0.0500726	1	-0.390833	FALSE
Alanine metabolism	Down	0.437583	0.0501919	2	-0.278024	FALSE
Telomere Maintenance	Up	0.437583	0.0503019	13	0.0579759	FALSE
Pre-NOTCH Expression and Processing	Up	0.437583	0.050526	13	0.0678468	FALSE
Plasmalogen biosynthesis	Down	0.446147	0.0520972	2	-0.251498	FALSE
Wax and plasmalogen biosynthesis	Down	0.446147	0.0520972	2	-0.251498	FALSE
Inactivation of CSF3 (G-CSF) signaling	Down	0.446147	0.0522238	9	-0.14954	FALSE
Amino acids regulate mTORC1	Down	0.447563	0.0529773	10	-0.153066	FALSE
Respiratory electron transport, ATP synthesis by chemiosmotic coupling, and heat production by uncoupling proteins.	Up	0.447563	0.0533693	93	-0.0731845	FALSE
Rap1 signalling	Down	0.447563	0.0537975	7	-0.160209	FALSE
PKA-mediated phosphorylation of CREB	Down	0.447563	0.0538118	4	-0.165697	FALSE
PKA activation	Down	0.447563	0.0538118	4	-0.165697	FALSE
CREB1 phosphorylation through the activation of Adenylate Cyclase	Down	0.447563	0.0538118	4	-0.165697	FALSE
Opioid Signalling	Down	0.450578	0.0544131	18	-0.131801	FALSE
RAB GEFs exchange GTP for GDP on RABs	Down	0.453736	0.0550347	20	-0.135983	FALSE
Regulation of MITF-M-dependent genes involved in apoptosis	Down	0.455315	0.0554674	2	-0.199261	FALSE
Cardiac conduction	Down	0.455794	0.0557672	21	-0.145179	FALSE
Maturation of spike protein	Down	0.459065	0.0564105	6	-0.160136	FALSE
Sema4D mediated inhibition of cell attachment and migration	Down	0.46133	0.0569332	3	-0.205347	FALSE
Endosomal Sorting Complex Required For Transport (ESCRT)	Down	0.462454	0.0573714	14	-0.137924	FALSE
Ca2+ pathway	Down	0.462454	0.0575618	9	-0.150425	FALSE
Viral mRNA Translation	Up	0.468916	0.0586145	57	-0.058508	FALSE
SUMO E3 ligases SUMOylate target proteins	Down	0.469243	0.0589039	22	-0.129972	FALSE
ISG15 antiviral mechanism	Down	0.472336	0.0597069	27	-0.13235	FALSE
Formation of Incision Complex in GG-NER	Down	0.472336	0.0597926	11	-0.156219	FALSE
DNA Damage Recognition in GG-NER	Down	0.477057	0.0606428	16	-0.140542	FALSE
Signaling by NTRK1 (TRKA)	Down	0.48282	0.0616311	27	-0.126773	FALSE
Evasion by RSV of host interferon responses	Down	0.4842	0.0620638	7	-0.144842	FALSE
Selenocysteine synthesis	Up	0.486084	0.0625627	57	-0.0589245	FALSE
Neutrophil degranulation	Down	0.486877	0.0631715	164	-0.135686	FALSE
Pre-NOTCH Processing in Golgi	Down	0.486877	0.0639409	5	-0.16245	FALSE
Assembly of the pre-replicative complex	Up	0.486877	0.0639441	45	-0.0346469	FALSE
Reduction of cytosolic Ca++ levels	Down	0.486877	0.0639812	4	-0.196858	FALSE
Platelet calcium homeostasis	Down	0.486877	0.0639812	4	-0.196858	FALSE
Cargo concentration in the ER	Down	0.486877	0.0643894	10	-0.146249	FALSE
rRNA processing	Up	0.486877	0.0644699	59	-0.0603817	FALSE
Translation of Structural Proteins	Down	0.48803	0.0652932	9	-0.147555	FALSE
Late SARS-CoV-2 Infection Events	Down	0.48803	0.0652932	9	-0.147555	FALSE
Nuclear events mediated by NFE2L2	Down	0.48803	0.0654477	52	-0.132475	FALSE
Glycogen storage disease type IV (GBE1)	Up	0.48803	0.0656565	1	0.0859358	FALSE
Eukaryotic Translation Elongation	Up	0.494287	0.0669328	61	-0.0607223	FALSE
Negative regulation of NMDA receptor-mediated neuronal transmission	Up	0.494287	0.067022	3	0.150766	FALSE
Defects in vitamin and cofactor metabolism	Up	0.499793	0.0680783	7	-0.0328017	FALSE
Insulin receptor recycling	Down	0.499793	0.0684379	8	-0.154192	FALSE
RUNX2 regulates osteoblast differentiation	Up	0.499793	0.0688275	3	0.121555	FALSE
RUNX2 regulates bone development	Up	0.499793	0.0688275	3	0.121555	FALSE
Nuclear Envelope (NE) Reassembly	Down	0.511098	0.0707646	33	-0.125473	FALSE
Insulin effects increased synthesis of Xylulose-5-Phosphate	Down	0.511098	0.0710645	2	-0.309877	FALSE
Major pathway of rRNA processing in the nucleolus and cytosol	Up	0.511098	0.0714545	56	-0.0595859	FALSE
Chromosome Maintenance	Up	0.511098	0.0714672	14	0.0454988	FALSE
p38MAPK events	Down	0.513958	0.0722364	7	-0.154406	FALSE
RUNX1 regulates transcription of genes involved in differentiation of HSCs	Up	0.513958	0.072417	42	-0.0332892	FALSE
PCNA-Dependent Long Patch Base Excision Repair	Down	0.513958	0.0726837	4	-0.206052	FALSE
Small interfering RNA (siRNA) biogenesis	Down	0.527294	0.0750472	4	-0.198149	FALSE
COPI-dependent Golgi-to-ER retrograde traffic	Down	0.527294	0.0751605	31	-0.125388	FALSE
rRNA processing in the nucleus and cytosol	Up	0.527294	0.0754076	57	-0.0610029	FALSE
Apoptotic execution phase	Up	0.531353	0.0777924	23	-0.0585279	FALSE
alpha-linolenic (omega3) and linoleic (omega6) acid metabolism	Down	0.531353	0.0786313	4	-0.16862	FALSE
alpha-linolenic acid (ALA) metabolism	Down	0.531353	0.0786313	4	-0.16862	FALSE
Choline catabolism	Up	0.531353	0.079681	1	0.0871129	FALSE
Metabolism of porphyrins	Down	0.531353	0.0797116	7	-0.199293	FALSE
TRAF3-dependent IRF activation pathway	Down	0.531353	0.0800064	2	-0.193383	FALSE
TRAF6 mediated IRF7 activation	Down	0.531353	0.0800064	2	-0.193383	FALSE
NF-kB activation through FADD/RIP-1 pathway mediated by caspase-8 and -10	Down	0.531353	0.0800064	2	-0.193383	FALSE
Leishmania infection	Down	0.531353	0.080168	43	-0.144326	FALSE
Parasitic Infection Pathways	Down	0.531353	0.080168	43	-0.144326	FALSE
RNA Polymerase III Transcription Termination	Down	0.531353	0.08058	2	-0.236185	FALSE
RNA Polymerase III Transcription	Down	0.531353	0.08058	2	-0.236185	FALSE
RNA Polymerase III Abortive And Retractive Initiation	Down	0.531353	0.08058	2	-0.236185	FALSE
RHO GTPases activate KTN1	Down	0.531353	0.0805849	6	-0.16123	FALSE
Presynaptic depolarization and calcium channel opening	Down	0.531353	0.0811374	1	-0.258431	FALSE
Phase 2 - plateau phase	Down	0.531353	0.0811374	1	-0.258431	FALSE
Ionotropic activity of kainate receptors	Down	0.531353	0.0817067	1	-0.344032	FALSE
Activation of Ca-permeable Kainate Receptor	Down	0.531353	0.0817067	1	-0.344032	FALSE
SUMOylation of transcription cofactors	Down	0.531353	0.0821515	4	-0.160241	FALSE
Lysosomal oligosaccharide catabolism	Down	0.531353	0.0821865	1	-0.237369	FALSE
Cellular Senescence	Up	0.531353	0.082527	28	-0.00910162	FALSE
Peptide chain elongation	Up	0.531353	0.0831502	58	-0.0616773	FALSE
Fructose catabolism	Down	0.531353	0.0835181	2	-0.225047	FALSE
Transport of vitamins, nucleosides, and related molecules	Down	0.531353	0.0835272	5	-0.165249	FALSE
SUMOylation	Down	0.531353	0.0837107	24	-0.126312	FALSE
Defective HK1 causes hexokinase deficiency (HK deficiency)	Up	0.531353	0.0839525	1	0.073588	FALSE
Response of EIF2AK4 (GCN2) to amino acid deficiency	Up	0.531353	0.0839637	60	-0.0610278	FALSE
Binding and Uptake of Ligands by Scavenger Receptors	Up	0.531353	0.084508	29	-0.0711551	FALSE
DARPP-32 events	Down	0.531353	0.0860468	9	-0.130277	FALSE
GPCR ligand binding	Down	0.531353	0.0865826	13	-0.18	FALSE
NFE2L2 regulating TCA cycle genes	Down	0.531353	0.0873147	2	-0.194113	FALSE
Signal amplification	Down	0.531353	0.0877557	8	-0.155168	FALSE
Processive synthesis on the C-strand of the telomere	Down	0.531353	0.0878084	3	-0.218241	FALSE
Telomere C-strand (Lagging Strand) Synthesis	Down	0.531353	0.0878084	3	-0.218241	FALSE
Removal of the Flap Intermediate from the C-strand	Down	0.531353	0.0878084	3	-0.218241	FALSE
Mismatch Repair	Down	0.531353	0.0878084	3	-0.218241	FALSE
Mismatch repair (MMR) directed by MSH2:MSH6 (MutSalpha)	Down	0.531353	0.0878084	3	-0.218241	FALSE
Mismatch repair (MMR) directed by MSH2:MSH3 (MutSbeta)	Down	0.531353	0.0878084	3	-0.218241	FALSE
Removal of the Flap Intermediate	Down	0.531353	0.0878084	3	-0.218241	FALSE
Processive synthesis on the lagging strand	Down	0.531353	0.0878084	3	-0.218241	FALSE
Lagging Strand Synthesis	Down	0.531353	0.0878084	3	-0.218241	FALSE
DNA strand elongation	Down	0.531353	0.0878084	3	-0.218241	FALSE
NOD1/2 Signaling Pathway	Down	0.531411	0.0885324	6	-0.15895	FALSE
G-protein mediated events	Down	0.531411	0.088622	9	-0.141971	FALSE
Phospholipid metabolism	Down	0.531411	0.0886623	27	-0.132885	FALSE
Nucleotide-binding domain, leucine rich repeat containing receptor (NLR) signaling pathways	Down	0.532184	0.0890731	9	-0.148856	FALSE
G alpha (z) signalling events	Down	0.538581	0.0906538	7	-0.154296	FALSE
Insertion of tail-anchored proteins into the endoplasmic reticulum membrane	Down	0.538581	0.0907143	7	-0.149165	FALSE
Cytosolic iron-sulfur cluster assembly	Up	0.546717	0.0923885	4	-0.0145593	FALSE
M-decay: degradation of maternal mRNAs by maternally stored factors	Down	0.546717	0.0926639	7	-0.150797	FALSE
DDX58/IFIH1-mediated induction of interferon-alpha/beta	Down	0.552634	0.0939942	14	-0.135529	FALSE
Antigen Presentation: Folding, assembly and peptide loading of class I MHC	Down	0.552634	0.0944579	10	-0.155648	FALSE
Class I MHC mediated antigen processing & presentation	Down	0.552634	0.094545	106	-0.12534	FALSE
Activation of kainate receptors upon glutamate binding	Down	0.5537	0.0954598	5	-0.185801	FALSE
Response to metal ions	Down	0.5537	0.0954619	2	-0.364293	FALSE
Association of TriC/CCT with target proteins during biosynthesis	Up	0.5537	0.0959424	10	-0.0363916	FALSE
Defective Intrinsic Pathway for Apoptosis Due to p14ARF Loss of Function	Up	0.5537	0.096343	1	0.0652723	FALSE
HDMs demethylate histones	Up	0.5537	0.0963751	1	0.231878	FALSE
Synthesis of PA	Down	0.5537	0.0966635	6	-0.171994	FALSE
Metabolism of cofactors	Down	0.5537	0.0967801	9	-0.1407	FALSE
Toll Like Receptor 3 (TLR3) Cascade	Down	0.556248	0.0975201	23	-0.122408	FALSE
TBC/RABGAPs	Down	0.558268	0.09817	16	-0.140432	FALSE
Role of ABL in ROBO-SLIT signaling	Down	0.559724	0.0988996	2	-0.198903	FALSE
Late endosomal microautophagy	Down	0.559724	0.099019	15	-0.15219	FALSE
Transcriptional regulation by small RNAs	Up	0.562362	0.0998992	19	0.0160301	FALSE
Signaling by Insulin receptor	Down	0.562362	0.100081	14	-0.132064	FALSE
TAK1-dependent IKK and NF-kappa-B activation	Down	0.565054	0.10111	6	-0.158701	FALSE
MyD88-independent TLR4 cascade	Down	0.565054	0.101458	24	-0.122296	FALSE
TRIF (TICAM1)-mediated TLR4 signaling	Down	0.565054	0.101458	24	-0.122296	FALSE
Regulation of cholesterol biosynthesis by SREBP (SREBF)	Down	0.57241	0.103082	9	-0.154925	FALSE
NR1H2 & NR1H3 regulate gene expression linked to triglyceride lipolysis in adipose	Down	0.574913	0.104175	1	-0.597363	FALSE
Golgi Cisternae Pericentriolar Stack Reorganization	Down	0.574913	0.104431	5	-0.161219	FALSE
Eukaryotic Translation Termination	Up	0.574913	0.104447	59	-0.0631314	FALSE
RHOT2 GTPase cycle	Down	0.59555	0.109669	1	-0.220475	FALSE
Sensory Perception	Up	0.59555	0.109705	34	-0.0800507	FALSE
Rev-mediated nuclear export of HIV RNA	Down	0.59555	0.10973	14	-0.13547	FALSE
Abnormal conversion of 2-oxoglutarate to 2-hydroxyglutarate	Down	0.59555	0.109992	1	-0.231343	FALSE
Paracetamol ADME	Down	0.59555	0.110075	6	-0.195515	FALSE
Vitamin C (ascorbate) metabolism	Down	0.59555	0.110275	3	-0.236998	FALSE
Regulation of MITF-M dependent genes involved in invasion	Up	0.59555	0.110521	2	-0.0121739	FALSE
Activation of NIMA Kinases NEK9, NEK6, NEK7	Down	0.59555	0.111035	1	-0.238414	FALSE
Peroxisomal protein import	Down	0.59555	0.111035	21	-0.136277	FALSE
Ion homeostasis	Down	0.599973	0.112177	19	-0.1405	FALSE
DNA Repair	Down	0.600554	0.112816	42	-0.0937384	FALSE
PI3K/AKT Signaling in Cancer	Down	0.600554	0.113352	8	-0.144916	FALSE
Class B/2 (Secretin family receptors)	Down	0.600554	0.113876	5	-0.157026	FALSE
Prostacyclin signalling through prostacyclin receptor	Down	0.600554	0.113876	5	-0.157026	FALSE
Glucagon-type ligand receptors	Down	0.600554	0.113876	5	-0.157026	FALSE
Negative regulators of DDX58/IFIH1 signaling	Down	0.602348	0.114535	9	-0.139218	FALSE
Ras activation upon Ca2+ influx through NMDA receptor	Up	0.603457	0.115432	3	0.126527	FALSE
Bacterial Infection Pathways	Down	0.603457	0.115445	23	-0.125733	FALSE
SARS-CoV-1 Infection	Down	0.603457	0.116209	49	-0.117939	FALSE
DNA Replication Pre-Initiation	Up	0.603457	0.116299	47	-0.0424954	FALSE
FGFR2 alternative splicing	Down	0.603457	0.116344	4	-0.141563	FALSE
PI5P Regulates TP53 Acetylation	Down	0.607321	0.11747	3	-0.194509	FALSE
Membrane Trafficking	Down	0.607321	0.117733	183	-0.112432	FALSE
Metabolism of carbohydrates	Down	0.609989	0.118573	80	-0.129306	FALSE
Acyl chain remodeling of DAG and TAG	Down	0.61085	0.119616	1	-0.256461	FALSE
Arachidonate production from DAG	Down	0.61085	0.119616	1	-0.256461	FALSE
Transcriptional Regulation by NPAS4	Down	0.61085	0.119711	4	-0.174095	FALSE
Pyrimidine salvage	Down	0.611782	0.12109	2	-0.19181	FALSE
Transcriptional regulation by RUNX1	Up	0.611782	0.122018	50	-0.0464856	FALSE
Alpha-oxidation of phytanate	Down	0.611782	0.12263	2	-0.18327	FALSE
Loss of function of MECP2 in Rett syndrome	Down	0.611782	0.122922	2	-0.193588	FALSE
Pervasive developmental disorders	Down	0.611782	0.122922	2	-0.193588	FALSE
Loss of phosphorylation of MECP2 at T308	Down	0.611782	0.122922	2	-0.193588	FALSE
Disorders of Developmental Biology	Down	0.611782	0.122922	2	-0.193588	FALSE
Disorders of Nervous System Development	Down	0.611782	0.122922	2	-0.193588	FALSE
SUMOylation of DNA replication proteins	Down	0.611782	0.123542	13	-0.135878	FALSE
Anti-inflammatory response favouring Leishmania parasite infection	Down	0.611782	0.123571	22	-0.163282	FALSE
Leishmania parasite growth and survival	Down	0.611782	0.123571	22	-0.163282	FALSE
HSP90 chaperone cycle for steroid hormone receptors (SHR) in the presence of ligand	Up	0.611782	0.123782	33	-0.0666707	FALSE
Transport of fatty acids	Down	0.617706	0.126549	1	-0.230571	FALSE
Signaling by KIT in disease	Down	0.617706	0.127236	4	-0.162023	FALSE
Signaling by phosphorylated juxtamembrane, extracellular and kinase domain KIT mutants	Down	0.617706	0.127236	4	-0.162023	FALSE
Signaling by PDGFR in disease	Down	0.617706	0.127236	4	-0.162023	FALSE
Signaling by PDGFRA transmembrane, juxtamembrane and kinase domain mutants	Down	0.617706	0.127236	4	-0.162023	FALSE
Signaling by PDGFRA extracellular domain mutants	Down	0.617706	0.127236	4	-0.162023	FALSE
Sensory processing of sound by outer hair cells of the cochlea	Up	0.617706	0.12743	11	-0.048967	FALSE
Base Excision Repair	Up	0.617706	0.127598	12	0.0310286	FALSE
RMTs methylate histone arginines	Up	0.618874	0.128437	11	0.0218948	FALSE
Interactions of Rev with host cellular proteins	Down	0.618874	0.128495	15	-0.132666	FALSE
Translesion Synthesis by POLH	Down	0.621788	0.129493	7	-0.154805	FALSE
Telomere Extension By Telomerase	Down	0.621788	0.129759	3	-0.163672	FALSE
Nuclear Pore Complex (NPC) Disassembly	Down	0.625351	0.130834	12	-0.135675	FALSE
SUMOylation of DNA damage response and repair proteins	Down	0.641664	0.134888	15	-0.135547	FALSE
Immune System	Down	0.641664	0.135661	444	-0.1187	FALSE
Dual Incision in GG-NER	Down	0.641664	0.136991	8	-0.156629	FALSE
Toll Like Receptor 10 (TLR10) Cascade	Down	0.641664	0.137305	20	-0.119011	FALSE
Toll Like Receptor 5 (TLR5) Cascade	Down	0.641664	0.137305	20	-0.119011	FALSE
Toll Like Receptor 7/8 (TLR7/8) Cascade	Down	0.641664	0.137305	20	-0.119011	FALSE
TRAF6 mediated induction of NFkB and MAP kinases upon TLR7/8 or 9 activation	Down	0.641664	0.137305	20	-0.119011	FALSE
MyD88 dependent cascade initiated on endosome	Down	0.641664	0.137305	20	-0.119011	FALSE
MyD88 cascade initiated on plasma membrane	Down	0.641664	0.137305	20	-0.119011	FALSE
Myogenesis	Down	0.647946	0.138993	6	-0.14822	FALSE
Nonsense Mediated Decay (NMD) independent of the Exon Junction Complex (EJC)	Up	0.649602	0.139692	60	-0.065417	FALSE
SUMOylation of RNA binding proteins	Down	0.650045	0.14034	13	-0.132207	FALSE
ADP signalling through P2Y purinoceptor 12	Down	0.650045	0.142136	5	-0.163764	FALSE
Adrenaline,noradrenaline inhibits insulin secretion	Down	0.650045	0.142136	5	-0.163764	FALSE
GABA receptor activation	Down	0.650045	0.142136	5	-0.163764	FALSE
GABA B receptor activation	Down	0.650045	0.142136	5	-0.163764	FALSE
Activation of GABAB receptors	Down	0.650045	0.142136	5	-0.163764	FALSE
MET activates RAP1 and RAC1	Down	0.650045	0.142197	6	-0.147468	FALSE
Pyroptosis	Down	0.652897	0.144106	5	-0.161193	FALSE
CDC42 GTPase cycle	Down	0.652897	0.144141	20	-0.130736	FALSE
JNK (c-Jun kinases) phosphorylation and activation mediated by activated human TAK1	Down	0.652897	0.144285	5	-0.141384	FALSE
Biosynthesis of protectins	Down	0.652897	0.145241	1	-0.219122	FALSE
Regulation of CDH11 gene transcription	Up	0.652897	0.145896	1	0.029286	FALSE
Signaling by plasma membrane FGFR1 fusions	Down	0.652897	0.14595	1	-0.188089	FALSE
Folding of actin by CCT/TriC	Up	0.652897	0.146274	9	-0.0449185	FALSE
CD209 (DC-SIGN) signaling	Down	0.652897	0.146679	5	-0.144714	FALSE
EGFR downregulation	Down	0.652897	0.14686	7	-0.127783	FALSE
Stimuli-sensing channels	Down	0.652897	0.147372	9	-0.149588	FALSE
Formation of xylulose-5-phosphate	Down	0.652897	0.147403	4	-0.184376	FALSE
Formation of a pool of free 40S subunits	Up	0.652897	0.14757	66	-0.0672462	FALSE
Post-translational protein modification	Down	0.652897	0.147951	310	-0.109461	FALSE
Glycogen storage disease type XV (GYG1)	Up	0.652897	0.148124	2	-0.0112051	FALSE
Glycogen storage disease type 0 (muscle GYS1)	Up	0.652897	0.148124	2	-0.0112051	FALSE
Formation of TC-NER Pre-Incision Complex	Down	0.652897	0.14899	13	-0.127752	FALSE
Signaling by EGFR	Down	0.652897	0.149152	10	-0.126105	FALSE
Regulation of MECP2 expression and activity	Down	0.652897	0.150485	4	-0.155802	FALSE
Gastrin-CREB signalling pathway via PKC and MAPK	Down	0.652897	0.150683	4	-0.141598	FALSE
Metabolism of nucleotides	Down	0.652897	0.15087	35	-0.131842	FALSE
Activation of the mRNA upon binding of the cap-binding complex and eIFs, and subsequent binding to 43S	Down	0.652897	0.153444	41	-0.113731	FALSE
NR1H2 and NR1H3-mediated signaling	Down	0.652897	0.153524	5	-0.288814	FALSE
Post-transcriptional silencing by small RNAs	Down	0.652897	0.155352	1	-0.20517	FALSE
Regulation of PTEN mRNA translation	Down	0.652897	0.155352	1	-0.20517	FALSE
Competing endogenous RNAs (ceRNAs) regulate PTEN translation	Down	0.652897	0.155352	1	-0.20517	FALSE
Regulation of CDH11 mRNA translation by microRNAs	Down	0.652897	0.155352	1	-0.20517	FALSE
Regulation of NPAS4 mRNA translation	Down	0.652897	0.155352	1	-0.20517	FALSE
Neddylation	Down	0.652897	0.155608	78	-0.11256	FALSE
Ethanol oxidation	Down	0.652897	0.155901	7	-0.157032	FALSE
Arachidonic acid metabolism	Down	0.652897	0.156054	11	-0.159543	FALSE
Translation of Replicase and Assembly of the Replication Transcription Complex	Down	0.652897	0.156399	6	-0.161492	FALSE
CD28 dependent Vav1 pathway	Down	0.652897	0.156528	5	-0.142748	FALSE
Signaling by SCF-KIT	Down	0.652897	0.156604	7	-0.144355	FALSE
Axonal growth stimulation	Down	0.652897	0.15761	2	-0.204389	FALSE
Breakdown of the nuclear lamina	Up	0.652897	0.157833	1	0.0424128	FALSE
Translation of Replicase and Assembly of the Replication Transcription Complex	Down	0.652897	0.157846	5	-0.170304	FALSE
Z-decay: degradation of maternal mRNAs by zygotically expressed factors	Down	0.652897	0.157847	5	-0.15626	FALSE
Calmodulin induced events	Down	0.652897	0.1583	5	-0.138729	FALSE
CaM pathway	Down	0.652897	0.1583	5	-0.138729	FALSE
Signaling by NTRK2 (TRKB)	Down	0.652897	0.158389	4	-0.148776	FALSE
Branched-chain amino acid catabolism	Up	0.652897	0.158488	17	-0.0742491	FALSE
Common Pathway of Fibrin Clot Formation	Down	0.652897	0.158784	7	-0.218462	FALSE
Signaling by NOTCH3	Up	0.652897	0.158988	3	-0.0269651	FALSE
Signaling by PTK6	Down	0.652897	0.159015	12	-0.134471	FALSE
Signaling by Non-Receptor Tyrosine Kinases	Down	0.652897	0.159015	12	-0.134471	FALSE
Nonsense-Mediated Decay (NMD)	Up	0.652897	0.159074	65	-0.0679129	FALSE
Nonsense Mediated Decay (NMD) enhanced by the Exon Junction Complex (EJC)	Up	0.652897	0.159074	65	-0.0679129	FALSE
Recognition of DNA damage by PCNA-containing replication complex	Down	0.653641	0.159846	7	-0.159088	FALSE
Depolymerization of the Nuclear Lamina	Down	0.653641	0.159972	5	-0.147172	FALSE
Reversible hydration of carbon dioxide	Down	0.653641	0.160577	3	-0.290761	FALSE
Erythrocytes take up oxygen and release carbon dioxide	Down	0.653641	0.160641	5	-0.345549	FALSE
Regulation of PLK1 Activity at G2/M Transition	Up	0.653734	0.161568	23	-0.063376	FALSE
Infection with Mycobacterium tuberculosis	Down	0.653734	0.161747	11	-0.141309	FALSE
Regulation of NPAS4 gene expression	Down	0.653734	0.162516	2	-0.198536	FALSE
Transcriptional Regulation by MECP2	Down	0.653734	0.163092	7	-0.137942	FALSE
Signaling by FGFR	Down	0.653734	0.163298	12	-0.112756	FALSE
Signaling by FGFR2	Down	0.653734	0.163298	12	-0.112756	FALSE
Signaling by Erythropoietin	Down	0.653734	0.164339	3	-0.149982	FALSE
Erythropoietin activates RAS	Down	0.653734	0.164339	3	-0.149982	FALSE
Glyoxylate metabolism and glycine degradation	Up	0.653734	0.164615	7	-0.0435949	FALSE
Synthesis of UDP-N-acetyl-glucosamine	Up	0.653734	0.164781	3	0.00171018	FALSE
HCMV Late Events	Down	0.653734	0.165112	27	-0.100494	FALSE
LRR FLII-interacting protein 1 (LRRFIP1) activates type I IFN production	Up	0.653734	0.166119	1	0.0324721	FALSE
Lipid particle organization	Down	0.653734	0.166129	1	-0.16504	FALSE
HIV Infection	Down	0.653734	0.16632	85	-0.112736	FALSE
Dual incision in TC-NER	Down	0.653734	0.166518	9	-0.141255	FALSE
Gap-filling DNA repair synthesis and ligation in TC-NER	Down	0.653734	0.166518	9	-0.141255	FALSE
G-protein beta:gamma signalling	Down	0.653734	0.16655	9	-0.141802	FALSE
COPI-independent Golgi-to-ER retrograde traffic	Up	0.655128	0.167313	29	-0.0688058	FALSE
Metabolism of ingested MeSeO2H into MeSeH	Down	0.655128	0.167948	1	-0.208721	FALSE
TALDO1 deficiency: failed conversion of SH7P, GA3P to Fru(6)P, E4P	Down	0.655128	0.168293	1	-0.322196	FALSE
TALDO1 deficiency: failed conversion of Fru(6)P, E4P to SH7P, GA3P	Down	0.655128	0.168293	1	-0.322196	FALSE
PLC beta mediated events	Down	0.659109	0.169721	8	-0.130486	FALSE
Localization of the PINCH-ILK-PARVIN complex to focal adhesions	Down	0.659109	0.170014	1	-0.240867	FALSE
Ca-dependent events	Down	0.666573	0.172292	6	-0.132916	FALSE
Beta-oxidation of very long chain fatty acids	Down	0.6666	0.172652	3	-0.15933	FALSE
ROS and RNS production in phagocytes	Down	0.667867	0.173887	8	-0.148747	FALSE
Toll Like Receptor 9 (TLR9) Cascade	Down	0.667867	0.174301	21	-0.115929	FALSE
Coenzyme A biosynthesis	Down	0.667867	0.174397	1	-0.239286	FALSE
Glycogen synthesis	Up	0.667867	0.17466	7	-0.040875	FALSE
Fructose biosynthesis	Down	0.667867	0.175129	2	-0.191102	FALSE
Selenoamino acid metabolism	Up	0.667867	0.175344	68	-0.0679191	FALSE
Thromboxane signalling through TP receptor	Down	0.667867	0.17732	6	-0.144082	FALSE
RHOT1 GTPase cycle	Up	0.667867	0.177669	1	0.0341689	FALSE
Synthesis of 12-eicosatetraenoic acid derivatives	Down	0.667867	0.180881	2	-0.165139	FALSE
Synthesis of 15-eicosatetraenoic acid derivatives	Down	0.667867	0.180881	2	-0.165139	FALSE
Export of Viral Ribonucleoproteins from Nucleus	Down	0.667867	0.181011	12	-0.132095	FALSE
NEP/NS2 Interacts with the Cellular Export Machinery	Down	0.667867	0.181011	12	-0.132095	FALSE
Thrombin signalling through proteinase activated receptors (PARs)	Down	0.667867	0.181196	8	-0.14559	FALSE
Translocation of SLC2A4 (GLUT4) to the plasma membrane	Down	0.667867	0.181289	32	-0.121938	FALSE
Cobalamin (Cbl, vitamin B12) transport and metabolism	Up	0.667867	0.183182	3	-0.0364787	FALSE
Defects in cobalamin (B12) metabolism	Up	0.667867	0.183182	3	-0.0364787	FALSE
Cobalamin (Cbl) metabolism	Up	0.667867	0.183182	3	-0.0364787	FALSE
Biosynthesis of D-series resolvins	Down	0.667867	0.18324	2	-0.167928	FALSE
Biosynthesis of EPA-derived SPMs	Down	0.667867	0.18324	2	-0.167928	FALSE
Biosynthesis of E-series 18(S)-resolvins	Down	0.667867	0.18324	2	-0.167928	FALSE
Biosynthesis of aspirin-triggered D-series resolvins	Down	0.667867	0.18324	2	-0.167928	FALSE
Biosynthesis of E-series 18(R)-resolvins	Down	0.667867	0.18324	2	-0.167928	FALSE
RSV-host interactions	Down	0.667867	0.184242	12	-0.117384	FALSE
PI3K/AKT activation	Down	0.667867	0.184824	1	-0.24803	FALSE
SLIT2:ROBO1 increases RHOA activity	Down	0.667867	0.184824	1	-0.24803	FALSE
Activation of ATR in response to replication stress	Down	0.667867	0.185008	2	-0.219087	FALSE
HDR through Single Strand Annealing (SSA)	Down	0.667867	0.185008	2	-0.219087	FALSE
Homologous DNA Pairing and Strand Exchange	Down	0.667867	0.185008	2	-0.219087	FALSE
Presynaptic phase of homologous DNA pairing and strand exchange	Down	0.667867	0.185008	2	-0.219087	FALSE
Activation of the pre-replicative complex	Down	0.667867	0.185008	2	-0.219087	FALSE
Diseases of DNA repair	Down	0.667867	0.185008	2	-0.219087	FALSE
Diseases of DNA Double-Strand Break Repair	Down	0.667867	0.185008	2	-0.219087	FALSE
Defective homologous recombination repair (HRR) due to BRCA2 loss of function	Down	0.667867	0.185008	2	-0.219087	FALSE
Impaired BRCA2 binding to RAD51	Down	0.667867	0.185008	2	-0.219087	FALSE
Budding and maturation of HIV virion	Down	0.667962	0.185388	13	-0.128838	FALSE
DNA Replication	Up	0.671487	0.188038	50	-0.0489312	FALSE
Phenylalanine and tyrosine metabolism	Down	0.671487	0.188055	3	-0.156032	FALSE
Phenylalanine metabolism	Down	0.671487	0.188055	3	-0.156032	FALSE
TP53 Regulates Transcription of Cell Cycle Genes	Down	0.671487	0.188352	4	-0.163182	FALSE
Ion influx/efflux at host-pathogen interface	Down	0.671487	0.188483	1	-0.183009	FALSE
Transmission across Chemical Synapses	Down	0.671487	0.1885	42	-0.111397	FALSE
G alpha (12/13) signalling events	Down	0.671567	0.188878	7	-0.143305	FALSE
POLB-Dependent Long Patch Base Excision Repair	Down	0.673557	0.19019	3	-0.170421	FALSE
SUMOylation of SUMOylation proteins	Down	0.673557	0.191196	12	-0.129156	FALSE
Neuronal System	Down	0.673557	0.191718	53	-0.113516	FALSE
Platelet homeostasis	Down	0.673557	0.191805	19	-0.132009	FALSE
EPHB-mediated forward signaling	Down	0.673557	0.191946	13	-0.1338	FALSE
Cytosolic sulfonation of small molecules	Down	0.673557	0.19234	4	-0.152375	FALSE
Beta oxidation of palmitoyl-CoA to myristoyl-CoA	Down	0.673557	0.1936	2	-0.178291	FALSE
RHOJ GTPase cycle	Down	0.673557	0.19388	12	-0.144149	FALSE
Defects in biotin (Btn) metabolism	Up	0.673557	0.194053	4	-0.0300438	FALSE
Defective HLCS causes multiple carboxylase deficiency	Up	0.673557	0.194053	4	-0.0300438	FALSE
Erythrocytes take up carbon dioxide and release oxygen	Down	0.673557	0.194167	6	-0.30437	FALSE
O2/CO2 exchange in erythrocytes	Down	0.673557	0.194167	6	-0.30437	FALSE
Glycine degradation	Up	0.673557	0.194432	4	-0.0343548	FALSE
OGDH complex synthesizes succinyl-CoA from 2-OG	Up	0.673557	0.194432	4	-0.0343548	FALSE
Initiation of Nuclear Envelope (NE) Reformation	Down	0.673978	0.194911	9	-0.1303	FALSE
G beta:gamma signalling through CDC42	Down	0.674202	0.195333	7	-0.141572	FALSE
Metabolism of amino acids and derivatives	Up	0.676229	0.196278	165	-0.0832069	FALSE
Heme biosynthesis	Down	0.676306	0.196659	5	-0.18487	FALSE
TP53 Regulates Transcription of Genes Involved in G2 Cell Cycle Arrest	Down	0.6767	0.197132	2	-0.20121	FALSE
Adenylate cyclase inhibitory pathway	Down	0.67733	0.198204	1	-0.233844	FALSE
Beta-oxidation of pristanoyl-CoA	Down	0.67733	0.200283	3	-0.152379	FALSE
Nuclear import of Rev protein	Down	0.67733	0.200573	13	-0.12518	FALSE
BBSome-mediated cargo-targeting to cilium	Up	0.67733	0.201619	6	-0.0406616	FALSE
Acyl chain remodelling of PC	Up	0.67733	0.202967	2	-0.0128785	FALSE
Acyl chain remodelling of PE	Up	0.67733	0.202967	2	-0.0128785	FALSE
Synthesis of PIPs in the nucleus	Down	0.67733	0.20462	1	-0.229705	FALSE
Postmitotic nuclear pore complex (NPC) reformation	Down	0.67733	0.204972	11	-0.128114	FALSE
SEMA3A-Plexin repulsion signaling by inhibiting Integrin adhesion	Down	0.67733	0.205296	3	-0.15983	FALSE
Translation initiation complex formation	Down	0.67733	0.205841	40	-0.110875	FALSE
Passive transport by Aquaporins	Down	0.67733	0.207198	1	-0.253064	FALSE
Cytokine Signaling in Immune system	Down	0.67733	0.207636	170	-0.111249	FALSE
Signaling by NOTCH	Up	0.67733	0.207969	53	-0.0449209	FALSE
ADP signalling through P2Y purinoceptor 1	Down	0.67733	0.208249	6	-0.148849	FALSE
Deadenylation of mRNA	Down	0.67733	0.208637	6	-0.141734	FALSE
Elastic fibre formation	Up	0.67733	0.209147	8	-0.086334	FALSE
Molecules associated with elastic fibres	Up	0.67733	0.209147	8	-0.086334	FALSE
Nonhomologous End-Joining (NHEJ)	Up	0.67733	0.209686	10	0.00643262	FALSE
Phase I - Functionalization of compounds	Down	0.67733	0.210473	20	-0.140618	FALSE
RET signaling	Down	0.67733	0.210722	6	-0.134541	FALSE
Defective ABCC8 can cause hypo- and hyper-glycemias	Down	0.67733	0.210734	1	-0.237706	FALSE
Apoptotic factor-mediated response	Up	0.67733	0.21189	4	-0.0289352	FALSE
G-protein activation	Down	0.67733	0.212928	5	-0.150018	FALSE
Regulation of Insulin-like Growth Factor (IGF) transport and uptake by Insulin-like Growth Factor Binding Proteins (IGFBPs)	Up	0.67733	0.214633	35	-0.0964798	FALSE
SOS-mediated signalling	Down	0.67733	0.215922	2	-0.146826	FALSE
SHC1 events in ERBB2 signaling	Down	0.67733	0.215922	2	-0.146826	FALSE
SHC1 events in ERBB4 signaling	Down	0.67733	0.215922	2	-0.146826	FALSE
GRB2 events in EGFR signaling	Down	0.67733	0.215922	2	-0.146826	FALSE
SHC1 events in EGFR signaling	Down	0.67733	0.215922	2	-0.146826	FALSE
GRB2 events in ERBB2 signaling	Down	0.67733	0.215922	2	-0.146826	FALSE
EGFR Transactivation by Gastrin	Down	0.67733	0.215922	2	-0.146826	FALSE
SHC-related events triggered by IGF1R	Down	0.67733	0.215922	2	-0.146826	FALSE
SHC-mediated cascade:FGFR1	Down	0.67733	0.215922	2	-0.146826	FALSE
SHC-mediated cascade:FGFR2	Down	0.67733	0.215922	2	-0.146826	FALSE
SHC-mediated cascade:FGFR3	Down	0.67733	0.215922	2	-0.146826	FALSE
SHC-mediated cascade:FGFR4	Down	0.67733	0.215922	2	-0.146826	FALSE
Signaling by FGFR2 in disease	Down	0.67733	0.215922	2	-0.146826	FALSE
Signaling by FGFR4 in disease	Down	0.67733	0.215922	2	-0.146826	FALSE
Signaling by FGFR3 in disease	Down	0.67733	0.215922	2	-0.146826	FALSE
MET activates RAS signaling	Down	0.67733	0.215922	2	-0.146826	FALSE
Activated NTRK2 signals through RAS	Down	0.67733	0.215922	2	-0.146826	FALSE
Signaling by NTRK3 (TRKC)	Down	0.67733	0.215922	2	-0.146826	FALSE
Activated NTRK3 signals through RAS	Down	0.67733	0.215922	2	-0.146826	FALSE
Respiratory Syncytial Virus Infection Pathway	Down	0.67733	0.216073	20	-0.114131	FALSE
Chromatin modifying enzymes	Up	0.67733	0.216406	22	-0.0162296	FALSE
Chromatin organization	Up	0.67733	0.216406	22	-0.0162296	FALSE
Translesion synthesis by REV1	Down	0.67733	0.216505	4	-0.171922	FALSE
Translesion synthesis by POLK	Down	0.67733	0.216505	4	-0.171922	FALSE
Translesion synthesis by POLI	Down	0.67733	0.216505	4	-0.171922	FALSE
HDR through Homologous Recombination (HRR)	Down	0.67733	0.216505	4	-0.171922	FALSE
Gap-filling DNA repair synthesis and ligation in GG-NER	Down	0.67733	0.216505	4	-0.171922	FALSE
Plasma lipoprotein assembly	Down	0.67733	0.216975	12	-0.194763	FALSE
Drug ADME	Down	0.67733	0.21795	19	-0.150382	FALSE
Glycogen breakdown (glycogenolysis)	Up	0.67733	0.218124	8	-0.0487427	FALSE
Neurotransmitter receptors and postsynaptic signal transmission	Down	0.67733	0.21849	33	-0.107138	FALSE
Synthesis of IP2, IP, and Ins in the cytosol	Down	0.67733	0.218818	2	-0.192625	FALSE
Defective OPLAH causes OPLAHD	Down	0.67733	0.219291	1	-0.191361	FALSE
Ribosomal scanning and start codon recognition	Down	0.67733	0.220207	41	-0.11022	FALSE
Interleukin-12 family signaling	Down	0.67733	0.220269	27	-0.133847	FALSE
PTK6 Regulates RHO GTPases, RAS GTPase and MAP kinases	Down	0.67733	0.220406	5	-0.150085	FALSE
Loss of MECP2 binding ability to 5hmC-DNA	Down	0.67733	0.220993	1	-0.22226	FALSE
Loss of MECP2 binding ability to the NCoR/SMRT complex	Down	0.67733	0.220993	1	-0.22226	FALSE
Loss of MECP2 binding ability to 5mC-DNA	Down	0.67733	0.220993	1	-0.22226	FALSE
MECP2 regulates transcription of neuronal ligands	Down	0.67733	0.220993	1	-0.22226	FALSE
MECP2 regulates transcription factors	Down	0.67733	0.220993	1	-0.22226	FALSE
MECP2 regulates transcription of genes involved in GABA signaling	Down	0.67733	0.220993	1	-0.22226	FALSE
Transcription of the HIV genome	Down	0.677969	0.221561	3	-0.1365	FALSE
Deadenylation-dependent mRNA decay	Down	0.678859	0.222211	13	-0.124432	FALSE
Role of second messengers in netrin-1 signaling	Down	0.680786	0.223202	1	-0.206511	FALSE
SRP-dependent cotranslational protein targeting to membrane	Up	0.684553	0.2248	66	-0.0693156	FALSE
Smooth Muscle Contraction	Up	0.689904	0.227277	22	-0.0746399	FALSE
Negative regulation of MAPK pathway	Down	0.689904	0.227561	13	-0.119865	FALSE
Maturation of TCA enzymes and regulation of TCA cycle	Up	0.689904	0.227684	11	-0.0573795	FALSE
DAG and IP3 signaling	Down	0.689904	0.228019	6	-0.129154	FALSE
Defective SLC16A1 causes symptomatic deficiency in lactate transport (SDLT)	Up	0.691088	0.22961	1	0.0185959	FALSE
NOSTRIN mediated eNOS trafficking	Down	0.691088	0.22978	2	-0.174023	FALSE
Galactose catabolism	Down	0.691088	0.230114	3	-0.15509	FALSE
Defective MMAA causes MMA, cblA type	Up	0.691088	0.230973	2	-0.0187551	FALSE
Defective MUT causes MMAM	Up	0.691088	0.230973	2	-0.0187551	FALSE
Diseases of mitochondrial beta oxidation	Up	0.691088	0.230973	2	-0.0187551	FALSE
Diseases of propionyl-CoA catabolism	Up	0.691088	0.230973	2	-0.0187551	FALSE
RHO GTPases activate PAKs	Up	0.693415	0.232118	14	-0.106844	FALSE
Influenza Viral RNA Transcription and Replication	Up	0.694083	0.2334	71	-0.0717276	FALSE
HSF1-dependent transactivation	Up	0.694083	0.233543	9	-0.052075	FALSE
Transport of nucleosides and free purine and pyrimidine bases across the plasma membrane	Down	0.694083	0.233991	4	-0.148919	FALSE
HDL assembly	Down	0.694083	0.234449	4	-0.183531	FALSE
TICAM1, RIP1-mediated IKK complex recruitment	Down	0.694083	0.234547	5	-0.138798	FALSE
IKK complex recruitment mediated by RIP1	Down	0.694083	0.234547	5	-0.138798	FALSE
Effects of PIP2 hydrolysis	Down	0.695732	0.235473	3	-0.151561	FALSE
ER-Phagosome pathway	Down	0.697276	0.236585	49	-0.138113	FALSE
Infectious disease	Down	0.697276	0.236885	289	-0.10581	FALSE
Synthesis of GDP-mannose	Down	0.697276	0.237104	2	-0.189815	FALSE
NOTCH3 Intracellular Domain Regulates Transcription	Down	0.697599	0.237583	1	-0.259901	FALSE
Assembly and cell surface presentation of NMDA receptors	Up	0.705649	0.24078	9	-0.0193299	FALSE
PKMTs methylate histone lysines	Up	0.705649	0.241376	6	-0.023958	FALSE
Heme degradation	Down	0.705649	0.241847	3	-0.211397	FALSE
C-type lectin receptors (CLRs)	Down	0.705649	0.242081	49	-0.110268	FALSE
Constitutive Signaling by Aberrant PI3K in Cancer	Down	0.705649	0.242397	3	-0.145649	FALSE
tRNA processing in the nucleus	Down	0.705649	0.242937	14	-0.12285	FALSE
Post-translational protein phosphorylation	Up	0.705649	0.243508	32	-0.0968887	FALSE
Acyl chain remodeling of CL	Down	0.705649	0.243688	1	-0.185997	FALSE
Beta oxidation of myristoyl-CoA to lauroyl-CoA	Down	0.705649	0.243688	1	-0.185997	FALSE
Glycolysis	Down	0.709706	0.245465	38	-0.115505	FALSE
Diseases of carbohydrate metabolism	Up	0.71039	0.246078	9	-0.0777321	FALSE
Phosphate bond hydrolysis by NUDT proteins	Down	0.72287	0.251602	3	-0.173174	FALSE
Cholesterol biosynthesis	Down	0.72287	0.252827	5	-0.18234	FALSE
Nuclear Receptor transcription pathway	Down	0.72287	0.253033	2	-0.186464	FALSE
Synthesis of 5-eicosatetraenoic acids	Down	0.72287	0.254085	3	-0.181126	FALSE
RHOQ GTPase cycle	Down	0.72287	0.254102	13	-0.137526	FALSE
Fatty acid metabolism	Down	0.72287	0.254779	52	-0.11887	FALSE
L1CAM interactions	Up	0.72287	0.254802	36	-0.0645199	FALSE
Early SARS-CoV-2 Infection Events	Down	0.72287	0.255164	9	-0.130886	FALSE
FCERI mediated MAPK activation	Down	0.72287	0.256392	14	-0.150991	FALSE
G beta:gamma signalling through PI3Kgamma	Down	0.72287	0.257458	6	-0.145032	FALSE
AKT phosphorylates targets in the cytosol	Down	0.72287	0.257514	5	-0.144477	FALSE
Constitutive Signaling by AKT1 E17K in Cancer	Down	0.72287	0.257514	5	-0.144477	FALSE
Suppression of apoptosis	Down	0.72287	0.258566	3	-0.147213	FALSE
Activation of gene expression by SREBF (SREBP)	Down	0.72287	0.259438	5	-0.158374	FALSE
mTORC1-mediated signalling	Down	0.72287	0.259448	8	-0.130259	FALSE
Defective PGM1 causes PGM1-CDG	Down	0.72287	0.259642	1	-0.181541	FALSE
Transport of the SLBP independent Mature mRNA	Down	0.72287	0.260483	11	-0.126335	FALSE
Transport of the SLBP Dependant Mature mRNA	Down	0.72287	0.260483	11	-0.126335	FALSE
Transport of Mature mRNA Derived from an Intronless Transcript	Down	0.72287	0.260483	11	-0.126335	FALSE
Transport of Mature mRNAs Derived from Intronless Transcripts	Down	0.72287	0.260483	11	-0.126335	FALSE
Viral Messenger RNA Synthesis	Down	0.72287	0.260483	11	-0.126335	FALSE
Regulation of Glucokinase by Glucokinase Regulatory Protein	Down	0.72287	0.260483	11	-0.126335	FALSE
SUMOylation of ubiquitinylation proteins	Down	0.72287	0.260483	11	-0.126335	FALSE
Defective TPR may confer susceptibility towards thyroid papillary carcinoma (TPC)	Down	0.72287	0.260483	11	-0.126335	FALSE
Interleukin-17 signaling	Down	0.72287	0.261069	17	-0.11001	FALSE
MAP kinase activation	Down	0.72287	0.261069	17	-0.11001	FALSE
Cargo recognition for clathrin-mediated endocytosis	Down	0.72287	0.261076	26	-0.118612	FALSE
Death Receptor Signaling	Down	0.72287	0.261121	16	-0.119432	FALSE
Defective F8 binding to von Willebrand factor	Up	0.723003	0.261552	1	0.0107928	FALSE
Heme signaling	Down	0.72394	0.262275	7	-0.234006	FALSE
SARS-CoV-1-host interactions	Down	0.72648	0.26358	39	-0.109882	FALSE
Axonal growth inhibition (RHOA activation)	Down	0.72648	0.264349	3	-0.167709	FALSE
p75NTR regulates axonogenesis	Down	0.72648	0.264349	3	-0.167709	FALSE
Bile acid and bile salt metabolism	Down	0.728494	0.266266	9	-0.14707	FALSE
Antiviral mechanism by IFN-stimulated genes	Down	0.728494	0.266354	52	-0.113131	FALSE
Synthesis of bile acids and bile salts	Down	0.728494	0.267793	8	-0.145017	FALSE
TCF dependent signaling in response to WNT	Up	0.728494	0.267939	55	-0.0532432	FALSE
Deubiquitination	Down	0.728494	0.267961	79	-0.104892	FALSE
snRNP Assembly	Down	0.728494	0.26953	18	-0.116785	FALSE
Metabolism of non-coding RNA	Down	0.728494	0.26953	18	-0.116785	FALSE
Defective MPI causes MPI-CDG	Down	0.728494	0.270896	1	-0.193834	FALSE
Transcription of E2F targets under negative control by DREAM complex	Down	0.728494	0.270987	1	-0.216549	FALSE
G0 and Early G1	Down	0.728494	0.270987	1	-0.216549	FALSE
Polymerase switching on the C-strand of the telomere	Down	0.728494	0.270987	1	-0.216549	FALSE
Polymerase switching	Down	0.728494	0.270987	1	-0.216549	FALSE
Leading Strand Synthesis	Down	0.728494	0.270987	1	-0.216549	FALSE
G1/S-Specific Transcription	Down	0.728494	0.270987	1	-0.216549	FALSE
Interaction between L1 and Ankyrins	Up	0.728494	0.271669	8	-0.0660874	FALSE
Miscellaneous transport and binding events	Down	0.728494	0.271803	5	-0.35836	FALSE
Semaphorin interactions	Down	0.728494	0.271876	18	-0.139307	FALSE
Response of Mtb to phagocytosis	Down	0.728494	0.272028	10	-0.125868	FALSE
MITF-M-dependent gene expression	Down	0.72944	0.272767	13	-0.123433	FALSE
Regulation of TP53 Activity through Acetylation	Down	0.731132	0.273883	5	-0.147484	FALSE
Extra-nuclear estrogen signaling	Down	0.731132	0.274432	13	-0.124596	FALSE
MHC class II antigen presentation	Up	0.731132	0.276079	40	-0.0765677	FALSE
Regulation of RUNX1 Expression and Activity	Down	0.731132	0.278919	2	-0.16245	FALSE
Mitochondrial RNA degradation	Up	0.731132	0.279239	5	-0.0453376	FALSE
Nitric oxide stimulates guanylate cyclase	Up	0.731132	0.27949	2	-0.0214233	FALSE
Diseases of mitotic cell cycle	Down	0.731132	0.279611	2	-0.158352	FALSE
Aberrant regulation of mitotic cell cycle due to RB1 defects	Down	0.731132	0.279611	2	-0.158352	FALSE
Metabolism	Down	0.731132	0.281921	640	-0.112607	FALSE
Activation of the AP-1 family of transcription factors	Down	0.731132	0.281957	3	-0.14716	FALSE
GPVI-mediated activation cascade	Up	0.731132	0.282298	6	0.0524546	FALSE
Tie2 Signaling	Down	0.731132	0.283288	3	-0.137794	FALSE
Downstream signaling of activated FGFR1	Down	0.731132	0.283288	3	-0.137794	FALSE
FRS-mediated FGFR1 signaling	Down	0.731132	0.283288	3	-0.137794	FALSE
Downstream signaling of activated FGFR2	Down	0.731132	0.283288	3	-0.137794	FALSE
FRS-mediated FGFR2 signaling	Down	0.731132	0.283288	3	-0.137794	FALSE
FRS-mediated FGFR3 signaling	Down	0.731132	0.283288	3	-0.137794	FALSE
Downstream signaling of activated FGFR3	Down	0.731132	0.283288	3	-0.137794	FALSE
FRS-mediated FGFR4 signaling	Down	0.731132	0.283288	3	-0.137794	FALSE
Downstream signaling of activated FGFR4	Down	0.731132	0.283288	3	-0.137794	FALSE
Activated NTRK2 signals through FRS2 and FRS3	Down	0.731132	0.283288	3	-0.137794	FALSE
Signaling by FLT3 ITD and TKD mutants	Down	0.731132	0.283288	3	-0.137794	FALSE
CD28 co-stimulation	Down	0.731132	0.284459	6	-0.125155	FALSE
Gene Silencing by RNA	Up	0.731132	0.284552	24	-0.0198578	FALSE
Synthesis of active ubiquitin: roles of E1 and E2 enzymes	Down	0.731132	0.284816	11	-0.111854	FALSE
IRAK1 recruits IKK complex	Down	0.731132	0.285248	3	-0.147382	FALSE
TRAF6 mediated IRF7 activation in TLR7/8 or 9 signaling	Down	0.731132	0.285248	3	-0.147382	FALSE
IRAK1 recruits IKK complex upon TLR7/8 or 9 stimulation	Down	0.731132	0.285248	3	-0.147382	FALSE
Regulation of cytoskeletal remodeling and cell spreading by IPP complex components	Down	0.731132	0.285273	5	-0.136028	FALSE
Transport of Mature mRNA derived from an Intron-Containing Transcript	Down	0.731132	0.285405	18	-0.122123	FALSE
Transport of Mature Transcript to Cytoplasm	Down	0.731132	0.285405	18	-0.122123	FALSE
Processing of DNA double-strand break ends	Up	0.735453	0.287481	11	-0.00816608	FALSE
Downregulation of SMAD2/3:SMAD4 transcriptional activity	Down	0.735798	0.288006	8	-0.126384	FALSE
Urea cycle	Down	0.738181	0.289329	2	-0.234221	FALSE
Myoclonic epilepsy of Lafora	Up	0.738777	0.289954	4	-0.0435799	FALSE
Lysine catabolism	Up	0.739024	0.291059	7	-0.0870705	FALSE
Nuclear events stimulated by ALK signaling in cancer	Down	0.739024	0.292567	7	-0.126108	FALSE
Metabolism of vitamins and cofactors	Down	0.739024	0.292581	51	-0.127753	FALSE
Calcineurin activates NFAT	Down	0.739024	0.292729	5	-0.137786	FALSE
SARS-CoV-1 targets host intracellular signalling and regulatory pathways	Down	0.739024	0.292867	7	-0.13401	FALSE
ZBP1(DAI) mediated induction of type I IFNs	Down	0.739024	0.293183	1	-0.15528	FALSE
RIP-mediated NFkB activation via ZBP1	Down	0.739024	0.293183	1	-0.15528	FALSE
DEx/H-box helicases activate type I IFN and inflammatory cytokines production	Down	0.739024	0.293183	1	-0.15528	FALSE
MECP2 regulates neuronal receptors and channels	Down	0.739694	0.29384	3	-0.146854	FALSE
FOXO-mediated transcription of cell cycle genes	Down	0.74186	0.295839	2	-0.1655	FALSE
RHOG GTPase cycle	Down	0.74186	0.296599	24	-0.116145	FALSE
Formation of Senescence-Associated Heterochromatin Foci (SAHF)	Up	0.74186	0.296627	6	-0.0557644	FALSE
Influenza Virus Induced Apoptosis	Down	0.74186	0.296656	1	-0.177655	FALSE
Clathrin-mediated endocytosis	Down	0.74186	0.296665	44	-0.113904	FALSE
Interleukin-12 signaling	Down	0.742896	0.297473	25	-0.130377	FALSE
Regulation of pyruvate metabolism	Up	0.747529	0.299724	13	-0.0723746	FALSE
Amino acid transport across the plasma membrane	Up	0.748753	0.300612	1	0.00859919	FALSE
Apoptotic cleavage of cell adhesion proteins	Up	0.749576	0.303226	1	0.00722346	FALSE
Keratan sulfate/keratin metabolism	Down	0.749576	0.303966	3	-0.236338	FALSE
Keratan sulfate biosynthesis	Down	0.749576	0.303966	3	-0.236338	FALSE
Keratan sulfate degradation	Down	0.749576	0.303966	3	-0.236338	FALSE
Defective CHST6 causes MCDC1	Down	0.749576	0.303966	3	-0.236338	FALSE
Defective ST3GAL3 causes MCT12 and EIEE15	Down	0.749576	0.303966	3	-0.236338	FALSE
Defective B4GALT1 causes B4GALT1-CDG (CDG-2d)	Down	0.749576	0.303966	3	-0.236338	FALSE
Peptide hormone metabolism	Down	0.749576	0.304118	5	-0.170094	FALSE
Gene and protein expression by JAK-STAT signaling after Interleukin-12 stimulation	Down	0.753565	0.306654	24	-0.130952	FALSE
Platelet Aggregation (Plug Formation)	Up	0.753565	0.307186	16	-0.0510088	FALSE
Processing of Capped Intron-Containing Pre-mRNA	Down	0.753565	0.30779	62	-0.10452	FALSE
tRNA Aminoacylation	Up	0.753565	0.308601	23	-0.0683546	FALSE
ESR-mediated signaling	Up	0.753565	0.309428	27	-0.0252664	FALSE
RHO GTPases Activate WASPs and WAVEs	Down	0.753565	0.309814	14	-0.118302	FALSE
Activation of G protein gated Potassium channels	Down	0.753565	0.310526	4	-0.146243	FALSE
G protein gated Potassium channels	Down	0.753565	0.310526	4	-0.146243	FALSE
G beta:gamma signalling through PLC beta	Down	0.753565	0.310526	4	-0.146243	FALSE
Presynaptic function of Kainate receptors	Down	0.753565	0.310526	4	-0.146243	FALSE
G beta:gamma signalling through BTK	Down	0.753565	0.310526	4	-0.146243	FALSE
Inhibition of voltage gated Ca2+ channels via Gbeta/gamma subunits	Down	0.753565	0.310526	4	-0.146243	FALSE
Maturation of nucleoprotein	Down	0.760384	0.314405	2	-0.167108	FALSE
Maturation of nucleoprotein	Down	0.760384	0.314405	2	-0.167108	FALSE
RHO GTPases Activate ROCKs	Up	0.760384	0.315129	9	-0.104814	FALSE
Glucose metabolism	Down	0.760384	0.315394	39	-0.112488	FALSE
Developmental Biology	Up	0.760384	0.315457	254	-0.0735035	FALSE
Sealing of the nuclear envelope (NE) by ESCRT-III	Down	0.760384	0.315753	15	-0.119428	FALSE
Plasma lipoprotein assembly, remodeling, and clearance	Down	0.762204	0.317047	20	-0.155432	FALSE
Influenza Infection	Up	0.762204	0.317681	79	-0.0754911	FALSE
Class A/1 (Rhodopsin-like receptors)	Down	0.762204	0.318123	8	-0.194359	FALSE
Peptide ligand-binding receptors	Down	0.762204	0.318123	8	-0.194359	FALSE
SUMOylation of intracellular receptors	Down	0.762766	0.319047	2	-0.176042	FALSE
Transcriptional activity of SMAD2/SMAD3:SMAD4 heterotrimer	Up	0.762766	0.319216	10	-0.0284893	FALSE
Mitochondrial ABC transporters	Up	0.762766	0.319946	1	0.000495989	FALSE
PTK6 Regulates Proteins Involved in RNA Processing	Down	0.762766	0.321286	2	-0.144225	FALSE
Nervous system development	Up	0.762766	0.321843	189	-0.0749516	FALSE
Fc epsilon receptor (FCERI) signaling	Down	0.762766	0.322036	57	-0.115153	FALSE
Antigen processing: Ubiquitination & Proteasome degradation	Down	0.762766	0.323577	82	-0.105815	FALSE
DCC mediated attractive signaling	Down	0.762766	0.323944	3	-0.147794	FALSE
Triglyceride biosynthesis	Down	0.762766	0.324332	1	-0.201657	FALSE
Mitochondrial tRNA aminoacylation	Up	0.762766	0.324632	10	-0.0597042	FALSE
Activated NTRK2 signals through FYN	Down	0.762766	0.324822	1	-0.181724	FALSE
NTRK2 activates RAC1	Down	0.762766	0.324822	1	-0.181724	FALSE
Activated NTRK2 signals through CDK5	Down	0.762766	0.324822	1	-0.181724	FALSE
Activation of RAC1 downstream of NMDARs	Down	0.762766	0.324822	1	-0.181724	FALSE
Killing mechanisms	Down	0.762766	0.324822	1	-0.181724	FALSE
WNT5:FZD7-mediated leishmania damping	Down	0.762766	0.324822	1	-0.181724	FALSE
Cardiogenesis	Up	0.765721	0.326857	2	-0.054025	FALSE
Synthesis of bile acids and bile salts via 7alpha-hydroxycholesterol	Down	0.765721	0.326891	4	-0.169877	FALSE
Hemostasis	Down	0.766683	0.327708	143	-0.121651	FALSE
Intracellular signaling by second messengers	Down	0.76921	0.329196	62	-0.105371	FALSE
Azathioprine ADME	Down	0.769973	0.32993	6	-0.165878	FALSE
SLC-mediated transmembrane transport	Down	0.770171	0.330423	16	-0.155972	FALSE
Formyl peptide receptors bind formyl peptides and many other ligands	Down	0.772566	0.33186	2	-0.215629	FALSE
Metabolism of proteins	Up	0.773245	0.332561	586	-0.0876656	FALSE
PDH complex synthesizes acetyl-CoA from PYR	Up	0.774615	0.33356	5	-0.0503123	FALSE
Agmatine biosynthesis	Up	0.77497	0.334124	1	-0.00265122	FALSE
SARS-CoV-1 activates/modulates innate immune responses	Down	0.775696	0.334848	9	-0.122973	FALSE
Methylation	Down	0.77596	0.336573	5	-0.148508	FALSE
Acyl chain remodelling of PI	Up	0.77596	0.337496	1	-0.00345935	FALSE
Hydrolysis of LPC	Up	0.77596	0.337496	1	-0.00345935	FALSE
Hydrolysis of LPE	Up	0.77596	0.337496	1	-0.00345935	FALSE
Protein ubiquitination	Down	0.77596	0.337892	19	-0.0989854	FALSE
Glycogen storage disease type II (GAA)	Up	0.77596	0.337964	2	-0.0401005	FALSE
Blockage of phagosome acidification	Down	0.77596	0.338	1	-0.16557	FALSE
Cellular response to starvation	Up	0.77596	0.33825	70	-0.0741761	FALSE
Antimicrobial peptides	Down	0.777591	0.339372	7	-0.249316	FALSE
Regulation of pyruvate dehydrogenase (PDH) complex	Up	0.778827	0.340324	9	-0.0785829	FALSE
CLEC7A (Dectin-1) induces NFAT activation	Down	0.781277	0.344393	4	-0.132295	FALSE
Glycosphingolipid transport	Down	0.781277	0.344463	1	-0.198283	FALSE
Biotin transport and metabolism	Up	0.781277	0.344465	5	-0.0522488	FALSE
PKA-mediated phosphorylation of key metabolic factors	Down	0.781277	0.346255	3	-0.128881	FALSE
Regulation of KIT signaling	Down	0.781277	0.346459	1	-0.135493	FALSE
PI3K events in ERBB2 signaling	Down	0.781277	0.346459	1	-0.135493	FALSE
MET activates PI3K/AKT signaling	Down	0.781277	0.346459	1	-0.135493	FALSE
Activated NTRK2 signals through PI3K	Down	0.781277	0.346459	1	-0.135493	FALSE
Signaling by LTK	Down	0.781277	0.346459	1	-0.135493	FALSE
Vesicle-mediated transport	Down	0.781277	0.346891	210	-0.105562	FALSE
PI5P, PP2A and IER3 Regulate PI3K/AKT Signaling	Down	0.781277	0.347434	10	-0.113841	FALSE
Interleukin-35 Signalling	Down	0.781277	0.347602	2	-0.177221	FALSE
Interleukin-9 signaling	Down	0.781277	0.347602	2	-0.177221	FALSE
Interleukin-27 signaling	Down	0.781277	0.347602	2	-0.177221	FALSE
Interleukin-21 signaling	Down	0.781277	0.347602	2	-0.177221	FALSE
RNA Polymerase II Pre-transcription Events	Down	0.78587	0.350062	4	-0.117711	FALSE
Pentose phosphate pathway disease	Down	0.787818	0.351619	2	-0.232186	FALSE
MAPK targets/ Nuclear events mediated by MAP kinases	Down	0.787818	0.351988	9	-0.11212	FALSE
Synthesis of PIPs at the early endosome membrane	Down	0.787818	0.352599	2	-0.1417	FALSE
Synthesis of PIPs at the late endosome membrane	Down	0.787818	0.352599	2	-0.1417	FALSE
Interferon Signaling	Down	0.790171	0.355151	62	-0.114251	FALSE
HSF1 activation	Down	0.790171	0.35673	7	-0.140429	FALSE
HIV Transcription Initiation	Down	0.790171	0.357	1	-0.167326	FALSE
RNA Polymerase II HIV Promoter Escape	Down	0.790171	0.357	1	-0.167326	FALSE
RNA Polymerase II Promoter Escape	Down	0.790171	0.357	1	-0.167326	FALSE
RNA Polymerase II Transcription Pre-Initiation And Promoter Opening	Down	0.790171	0.357	1	-0.167326	FALSE
RNA Polymerase II Transcription Initiation	Down	0.790171	0.357	1	-0.167326	FALSE
RNA Polymerase II Transcription Initiation And Promoter Clearance	Down	0.790171	0.357	1	-0.167326	FALSE
Dissolution of Fibrin Clot	Down	0.790424	0.358104	6	-0.184877	FALSE
Virus Assembly and Release	Down	0.790424	0.35837	1	-0.173229	FALSE
Assembly of Viral Components at the Budding Site	Down	0.790424	0.35837	1	-0.173229	FALSE
RHOBTB1 GTPase cycle	Down	0.790798	0.359349	12	-0.122173	FALSE
Sema4D in semaphorin signaling	Down	0.790798	0.359377	8	-0.166264	FALSE
ChREBP activates metabolic gene expression	Down	0.790912	0.359848	2	-0.196165	FALSE
Synthesis of Prostaglandins (PG) and Thromboxanes (TX)	Down	0.791657	0.360607	4	-0.158292	FALSE
Defective GCLC causes HAGGSD	Down	0.794007	0.362098	2	-0.214083	FALSE
Defective HPRT1 disrupts guanine and hypoxanthine salvage	Up	0.795165	0.363683	1	-0.0143627	FALSE
Frs2-mediated activation	Down	0.795165	0.363756	5	-0.134539	FALSE
Chk1/Chk2(Cds1) mediated inactivation of Cyclin B:Cdk1 complex	Down	0.795165	0.363889	6	-0.131378	FALSE
Suppression of autophagy	Down	0.795765	0.364585	1	-0.171764	FALSE
TP53 Regulates Transcription of Genes Involved in G1 Cell Cycle Arrest	Down	0.798907	0.367717	1	-0.181202	FALSE
PTK6 Regulates Cell Cycle	Down	0.798907	0.367717	1	-0.181202	FALSE
Aberrant regulation of mitotic G1/S transition in cancer due to RB1 defects	Down	0.798907	0.367717	1	-0.181202	FALSE
Defective binding of RB1 mutants to E2F1,(E2F2, E2F3)	Down	0.798907	0.367717	1	-0.181202	FALSE
Signaling by BRAF and RAF1 fusions	Down	0.799569	0.368445	25	-0.129844	FALSE
RAB geranylgeranylation	Down	0.800673	0.369378	19	-0.118493	FALSE
Regulation of FOXO transcriptional activity by acetylation	Down	0.80323	0.370983	2	-0.162919	FALSE
KSRP (KHSRP) binds and destabilizes mRNA	Down	0.806606	0.374998	3	-0.152723	FALSE
Transcriptional Regulation by TP53	Down	0.806606	0.375465	62	-0.110125	FALSE
Signaling by ERBB2 in Cancer	Down	0.806606	0.376871	4	-0.119761	FALSE
Constitutive Signaling by EGFRvIII	Down	0.806606	0.376871	4	-0.119761	FALSE
Signaling by EGFRvIII in Cancer	Down	0.806606	0.376871	4	-0.119761	FALSE
Constitutive Signaling by Overexpressed ERBB2	Down	0.806606	0.376871	4	-0.119761	FALSE
Signaling by ERBB2 KD Mutants	Down	0.806606	0.376871	4	-0.119761	FALSE
Signaling by ERBB2 ECD mutants	Down	0.806606	0.376871	4	-0.119761	FALSE
Signaling by ERBB2 TMD/JMD mutants	Down	0.806606	0.376871	4	-0.119761	FALSE
STING mediated induction of host immune responses	Down	0.806606	0.377795	4	-0.146517	FALSE
IRF3-mediated induction of type I IFN	Down	0.806606	0.377795	4	-0.146517	FALSE
Synthesis of PIPs at the Golgi membrane	Down	0.806606	0.378775	3	-0.147111	FALSE
Host Interactions of HIV factors	Down	0.806606	0.380009	71	-0.106986	FALSE
Antigen processing-Cross presentation	Down	0.806606	0.380205	52	-0.131875	FALSE
Nucleotide biosynthesis	Up	0.806606	0.380411	6	-0.0649936	FALSE
TP53 Regulates Transcription of Caspase Activators and Caspases	Up	0.806606	0.38124	1	-0.0155956	FALSE
Regulation of expression of SLITs and ROBOs	Up	0.806606	0.381391	100	-0.0792842	FALSE
Eukaryotic Translation Initiation	Up	0.806606	0.382087	81	-0.0769081	FALSE
Cap-dependent Translation Initiation	Up	0.806606	0.382087	81	-0.0769081	FALSE
Interleukin-4 and Interleukin-13 signaling	Up	0.806606	0.382195	15	-0.0793674	FALSE
Axon guidance	Up	0.806606	0.383416	186	-0.0765389	FALSE
Manipulation of host energy metabolism	Down	0.806606	0.385584	1	-0.159007	FALSE
TFAP2A acts as a transcriptional repressor during retinoic acid induced cell differentiation	Up	0.806606	0.386501	1	-0.0116531	FALSE
ERBB2 Regulates Cell Motility	Up	0.806606	0.387082	3	-0.0585199	FALSE
Malate-aspartate shuttle	Up	0.806606	0.387849	5	-0.0561711	FALSE
Beta-catenin independent WNT signaling	Down	0.806606	0.388175	51	-0.107312	FALSE
CRMPs in Sema3A signaling	Down	0.806606	0.388435	4	-0.145781	FALSE
Signaling by Interleukins	Down	0.806606	0.388458	105	-0.107382	FALSE
MITF-M-regulated melanocyte development	Down	0.806606	0.388896	24	-0.108628	FALSE
MAP2K and MAPK activation	Down	0.806606	0.389032	19	-0.133654	FALSE
Signaling by high-kinase activity BRAF mutants	Down	0.806606	0.389032	19	-0.133654	FALSE
Abacavir ADME	Down	0.806606	0.391157	1	-0.21794	FALSE
Abacavir metabolism	Down	0.806606	0.391157	1	-0.21794	FALSE
Vitamin B6 activation to pyridoxal phosphate	Down	0.806606	0.391765	1	-0.196946	FALSE
Signaling by Receptor Tyrosine Kinases	Up	0.806606	0.391995	97	-0.0584651	FALSE
Formation of HIV elongation complex in the absence of HIV Tat	Down	0.806606	0.392123	2	-0.121088	FALSE
HIV Transcription Elongation	Down	0.806606	0.392123	2	-0.121088	FALSE
Formation of HIV-1 elongation complex containing HIV-1 Tat	Down	0.806606	0.392123	2	-0.121088	FALSE
Pausing and recovery of Tat-mediated HIV elongation	Down	0.806606	0.392123	2	-0.121088	FALSE
Tat-mediated HIV elongation arrest and recovery	Down	0.806606	0.392123	2	-0.121088	FALSE
Tat-mediated elongation of the HIV-1 transcript	Down	0.806606	0.392123	2	-0.121088	FALSE
HIV elongation arrest and recovery	Down	0.806606	0.392123	2	-0.121088	FALSE
Pausing and recovery of HIV elongation	Down	0.806606	0.392123	2	-0.121088	FALSE
TP53 Regulates Transcription of DNA Repair Genes	Down	0.806606	0.392123	2	-0.121088	FALSE
Differentiation of keratinocytes in interfollicular epidermis in mammalian skin	Up	0.806606	0.392195	6	-0.053504	FALSE
Developmental Cell Lineages	Up	0.806606	0.392195	6	-0.053504	FALSE
Regulation of TP53 Activity	Down	0.807021	0.393825	21	-0.110852	FALSE
Vitamin D (calciferol) metabolism	Down	0.807021	0.394107	1	-0.160182	FALSE
SUMO is proteolytically processed	Down	0.807021	0.394107	1	-0.160182	FALSE
SUMOylation of transcription factors	Down	0.807021	0.394107	1	-0.160182	FALSE
Acyl chain remodelling of PS	Up	0.808457	0.395464	1	-0.0222977	FALSE
Proline catabolism	Up	0.808457	0.395664	1	-0.0145801	FALSE
Aspirin ADME	Up	0.811732	0.400097	3	-0.0662822	FALSE
Activation of the phototransduction cascade	Down	0.811732	0.400243	1	-0.175287	FALSE
Synthesis, secretion, and inactivation of Glucagon-like Peptide-1 (GLP-1)	Down	0.811732	0.400243	1	-0.175287	FALSE
Incretin synthesis, secretion, and inactivation	Down	0.811732	0.400243	1	-0.175287	FALSE
Sensory perception of taste	Down	0.811732	0.400243	1	-0.175287	FALSE
Sensory perception of sweet, bitter, and umami (glutamate) taste	Down	0.811732	0.400243	1	-0.175287	FALSE
Pyrimidine biosynthesis	Up	0.811732	0.400575	1	-0.0212525	FALSE
Prolonged ERK activation events	Down	0.811732	0.400707	6	-0.129227	FALSE
Signaling by Hedgehog	Down	0.812344	0.40166	51	-0.106907	FALSE
L13a-mediated translational silencing of Ceruloplasmin expression	Up	0.812344	0.404724	73	-0.0768025	FALSE
Synthesis of Ketone Bodies	Down	0.812344	0.405192	4	-0.244348	FALSE
Uptake and function of diphtheria toxin	Down	0.812344	0.4052	4	-0.127853	FALSE
Tryptophan catabolism	Down	0.812344	0.405347	2	-0.161114	FALSE
Formation of the active cofactor, UDP-glucuronate	Up	0.812344	0.405369	1	-0.0162004	FALSE
Transport of Ribonucleoproteins into the Host Nucleus	Down	0.812344	0.405597	13	-0.115873	FALSE
Metabolism of steroid hormones	Down	0.812344	0.405649	5	-0.131156	FALSE
CLEC7A (Dectin-1) signaling	Down	0.812344	0.405924	44	-0.106354	FALSE
Interleukin-6 signaling	Down	0.812344	0.406172	3	-0.158058	FALSE
Interleukin-6 family signaling	Down	0.812344	0.406172	3	-0.158058	FALSE
Interleukin-20 family signaling	Down	0.812344	0.406172	3	-0.158058	FALSE
NPAS4 regulates expression of target genes	Down	0.816506	0.409849	2	-0.149655	FALSE
FCERI mediated Ca+2 mobilization	Down	0.816506	0.410677	11	-0.15751	FALSE
Interleukin-1 family signaling	Down	0.816506	0.411044	48	-0.107329	FALSE
Diseases associated with O-glycosylation of proteins	Down	0.816506	0.412767	1	-0.151567	FALSE
Defective POMGNT1 causes MDDGA3, MDDGB3 and MDDGC3	Down	0.816506	0.412767	1	-0.151567	FALSE
Defective POMT2 causes MDDGA2, MDDGB2 and MDDGC2	Down	0.816506	0.412767	1	-0.151567	FALSE
Defective POMT1 causes MDDGA1, MDDGB1 and MDDGC1	Down	0.816506	0.412767	1	-0.151567	FALSE
Vpr-mediated nuclear import of PICs	Down	0.816506	0.412925	15	-0.116112	FALSE
Activation of RAS in B cells	Down	0.816506	0.41411	1	-0.158158	FALSE
RAS signaling downstream of NF1 loss-of-function variants	Down	0.816506	0.41411	1	-0.158158	FALSE
RAS GTPase cycle mutants	Down	0.816506	0.41411	1	-0.158158	FALSE
Signaling by RAS GAP mutants	Down	0.816506	0.41411	1	-0.158158	FALSE
Signaling by RAS GTPase mutants	Down	0.816506	0.41411	1	-0.158158	FALSE
FOXO-mediated transcription	Down	0.816506	0.414533	13	-0.133645	FALSE
Nicotinamide salvaging	Down	0.816506	0.414972	3	-0.196187	FALSE
Lipophagy	Down	0.816506	0.415252	6	-0.142134	FALSE
RSK activation	Down	0.816506	0.415791	2	-0.13637	FALSE
SUMOylation of chromatin organization proteins	Down	0.816506	0.416037	13	-0.101384	FALSE
Hedgehog 'off' state	Down	0.817405	0.417909	47	-0.106229	FALSE
mRNA Splicing - Major Pathway	Down	0.817405	0.418508	48	-0.101482	FALSE
mRNA Splicing	Down	0.817405	0.418508	48	-0.101482	FALSE
Fanconi Anemia Pathway	Down	0.817405	0.421402	3	-0.157047	FALSE
Fibronectin matrix formation	Up	0.817405	0.421786	1	-0.0314231	FALSE
Glycosaminoglycan metabolism	Down	0.817405	0.422215	7	-0.15958	FALSE
Diseases associated with glycosaminoglycan metabolism	Down	0.817405	0.422215	7	-0.15958	FALSE
Regulation of TP53 Activity through Methylation	Up	0.817405	0.4224	3	-0.0412587	FALSE
GTP hydrolysis and joining of the 60S ribosomal subunit	Up	0.817405	0.422493	75	-0.0773628	FALSE
mitochondrial fatty acid beta-oxidation of saturated fatty acids	Down	0.817405	0.42263	5	-0.133447	FALSE
NR1H3 & NR1H2 regulate gene expression linked to cholesterol transport and efflux	Down	0.817405	0.4227	4	-0.211676	FALSE
p75NTR signals via NF-kB	Up	0.817405	0.42299	2	-0.0286859	FALSE
NRIF signals cell death from the nucleus	Up	0.817405	0.42299	2	-0.0286859	FALSE
p75NTR recruits signalling complexes	Up	0.817405	0.42299	2	-0.0286859	FALSE
NF-kB is activated and signals survival	Up	0.817405	0.42299	2	-0.0286859	FALSE
SARS-CoV-2 modulates autophagy	Down	0.82112	0.425643	3	-0.17718	FALSE
p75 NTR receptor-mediated signalling	Down	0.82112	0.425782	9	-0.115541	FALSE
Signaling by Hippo	Down	0.821379	0.427067	4	-0.133488	FALSE
Gamma carboxylation, hypusinylation, hydroxylation, and arylsulfatase activation	Down	0.821379	0.427189	16	-0.129253	FALSE
Assembly Of The HIV Virion	Down	0.821379	0.427618	6	-0.121468	FALSE
SARS-CoV-2 targets host intracellular signalling and regulatory pathways	Down	0.821379	0.427657	8	-0.121907	FALSE
Beta oxidation of hexanoyl-CoA to butanoyl-CoA	Down	0.82144	0.428123	3	-0.140572	FALSE
MTOR signalling	Down	0.821916	0.428807	15	-0.111304	FALSE
Metabolism of nitric oxide: NOS3 activation and regulation	Down	0.824953	0.43092	6	-0.124585	FALSE
Protein localization	Up	0.824953	0.431684	72	-0.0825659	FALSE
Scavenging by Class F Receptors	Down	0.824953	0.432345	5	-0.147561	FALSE
Biosynthesis of DHA-derived SPMs	Down	0.824953	0.432568	4	-0.169201	FALSE
Interferon gamma signaling	Down	0.824953	0.432576	10	-0.139659	FALSE
Lysosome Vesicle Biogenesis	Up	0.826283	0.434456	8	-0.0615007	FALSE
Nicotinate metabolism	Down	0.826283	0.43456	6	-0.150993	FALSE
Phase 0 - rapid depolarisation	Down	0.826283	0.434586	3	-0.136706	FALSE
Fatty Acids bound to GPR40 (FFAR1) regulate insulin secretion	Down	0.826586	0.435184	1	-0.165116	FALSE
Nucleotide catabolism	Down	0.828206	0.43681	9	-0.133431	FALSE
Ubiquinol biosynthesis	Down	0.828206	0.436914	5	-0.120106	FALSE
ATF6 (ATF6-alpha) activates chaperones	Down	0.830749	0.439135	3	-0.129973	FALSE
ATF6 (ATF6-alpha) activates chaperone genes	Down	0.830749	0.439135	3	-0.129973	FALSE
Adherens junctions interactions	Up	0.83076	0.440473	8	-0.0732628	FALSE
Cell-cell junction organization	Up	0.83076	0.440473	8	-0.0732628	FALSE
Unfolded Protein Response (UPR)	Down	0.83076	0.440812	21	-0.105156	FALSE
Interleukin-15 signaling	Down	0.83076	0.440901	2	-0.115017	FALSE
Nucleotide salvage	Down	0.831403	0.441683	9	-0.133823	FALSE
Beta oxidation of lauroyl-CoA to decanoyl-CoA-CoA	Down	0.831445	0.443102	2	-0.136101	FALSE
Beta oxidation of octanoyl-CoA to hexanoyl-CoA	Down	0.831445	0.443102	2	-0.136101	FALSE
Anchoring of the basal body to the plasma membrane	Up	0.831445	0.443311	18	-0.0734688	FALSE
Apoptosis	Up	0.831445	0.443467	74	-0.0842667	FALSE
Defective GALK1 causes GALCT2	Down	0.83153	0.443952	1	-0.153969	FALSE
RHOH GTPase cycle	Down	0.833614	0.447032	17	-0.122134	FALSE
Blood group systems biosynthesis	Down	0.833614	0.447187	1	-0.441092	FALSE
Rhesus blood group biosynthesis	Down	0.833614	0.447187	1	-0.441092	FALSE
Recycling of eIF2:GDP	Up	0.833614	0.447338	8	-0.0604717	FALSE
Interactions of Vpr with host cellular proteins	Down	0.833614	0.447613	18	-0.111421	FALSE
Asparagine N-linked glycosylation	Down	0.833614	0.44774	87	-0.103684	FALSE
Nuclear Events (kinase and transcription factor activation)	Down	0.833614	0.448156	10	-0.112517	FALSE
Activation of BMF and translocation to mitochondria	Down	0.83379	0.448692	1	-0.146283	FALSE
Regulation of MITF-M-dependent genes involved in pigmentation	Up	0.83425	0.450029	3	-0.0520556	FALSE
Complex I biogenesis	Up	0.83425	0.450367	42	-0.0888014	FALSE
Estrogen-dependent nuclear events downstream of ESR-membrane signaling	Down	0.83425	0.451339	4	-0.129425	FALSE
Platelet activation, signaling and aggregation	Down	0.83425	0.4514	80	-0.110926	FALSE
Cytoprotection by HMOX1	Up	0.83425	0.451531	21	-0.109351	FALSE
MET receptor recycling	Down	0.83425	0.452365	4	-0.119802	FALSE
Norepinephrine Neurotransmitter Release Cycle	Up	0.83425	0.453482	1	-0.0596506	FALSE
Defective MAOA causes BRUNS	Up	0.83425	0.453482	1	-0.0596506	FALSE
Formation of tubulin folding intermediates by CCT/TriC	Up	0.83425	0.455146	14	-0.0768804	FALSE
PI-3K cascade:FGFR1	Down	0.83425	0.45601	2	-0.127612	FALSE
PI-3K cascade:FGFR2	Down	0.83425	0.45601	2	-0.127612	FALSE
PI-3K cascade:FGFR3	Down	0.83425	0.45601	2	-0.127612	FALSE
PI-3K cascade:FGFR4	Down	0.83425	0.45601	2	-0.127612	FALSE
MET activates PTPN11	Down	0.83425	0.45601	2	-0.127612	FALSE
STAT5 Activation	Down	0.83425	0.45601	2	-0.127612	FALSE
STAT5 activation downstream of FLT3 ITD mutants	Down	0.83425	0.45601	2	-0.127612	FALSE
Protein lipoylation	Up	0.836726	0.458459	6	-0.0694989	FALSE
tRNA processing in the mitochondrion	Up	0.836726	0.459603	2	-0.0426759	FALSE
tRNA modification in the mitochondrion	Up	0.836726	0.459603	2	-0.0426759	FALSE
rRNA processing in the mitochondrion	Up	0.836726	0.459603	2	-0.0426759	FALSE
N-glycan trimming in the ER and Calnexin/Calreticulin cycle	Down	0.836726	0.461094	12	-0.107379	FALSE
Downstream signal transduction	Down	0.836726	0.461391	10	-0.118557	FALSE
Negative regulation of the PI3K/AKT network	Down	0.836726	0.462246	11	-0.106873	FALSE
Signal regulatory protein family interactions	Down	0.836726	0.463454	3	-0.131738	FALSE
RHOU GTPase cycle	Down	0.836726	0.46423	12	-0.109493	FALSE
RORA activates gene expression	Down	0.836726	0.464343	1	-0.185872	FALSE
BMAL1:CLOCK,NPAS2 activates circadian gene expression	Down	0.836726	0.464343	1	-0.185872	FALSE
Loss of Nlp from mitotic centrosomes	Up	0.836726	0.464454	17	-0.0736936	FALSE
Recruitment of mitotic centrosome proteins and complexes	Up	0.836726	0.464454	17	-0.0736936	FALSE
Loss of proteins required for interphase microtubule organization from the centrosome	Up	0.836726	0.464454	17	-0.0736936	FALSE
Centrosome maturation	Up	0.836726	0.464454	17	-0.0736936	FALSE
AURKA Activation by TPX2	Up	0.836726	0.464454	17	-0.0736936	FALSE
RHOA GTPase cycle	Down	0.837036	0.465069	29	-0.114029	FALSE
RHO GTPases Activate Rhotekin and Rhophilins	Down	0.837392	0.46571	2	-0.163247	FALSE
Interleukin receptor SHC signaling	Up	0.839552	0.467608	2	0.00620275	FALSE
Synthesis of PC	Down	0.839552	0.468059	4	-0.146764	FALSE
HCMV Infection	Down	0.839552	0.468397	42	-0.0936654	FALSE
Purinergic signaling in leishmaniasis infection	Down	0.839552	0.470599	4	-0.163377	FALSE
Cell recruitment (pro-inflammatory response)	Down	0.839552	0.470599	4	-0.163377	FALSE
Estrogen-stimulated signaling through PRKCZ	Down	0.839552	0.471009	2	-0.131005	FALSE
Chaperone Mediated Autophagy	Down	0.839552	0.47116	10	-0.145889	FALSE
Downregulation of ERBB2:ERBB3 signaling	Up	0.839552	0.472186	2	-0.0350779	FALSE
Signaling by ALK in cancer	Up	0.839552	0.47262	25	-0.0644094	FALSE
Signaling by ALK fusions and activated point mutants	Up	0.839552	0.47262	25	-0.0644094	FALSE
Mitochondrial iron-sulfur cluster biogenesis	Up	0.839552	0.47295	6	-0.0592017	FALSE
SLBP independent Processing of Histone Pre-mRNAs	Up	0.839552	0.472989	3	-0.0605095	FALSE
SLBP Dependent Processing of Replication-Dependent Histone Pre-mRNAs	Up	0.839552	0.472989	3	-0.0605095	FALSE
Membrane binding and targetting of GAG proteins	Down	0.839552	0.473582	5	-0.113622	FALSE
Synthesis And Processing Of GAG, GAGPOL Polyproteins	Down	0.839552	0.473582	5	-0.113622	FALSE
PIP3 activates AKT signaling	Down	0.841958	0.475385	56	-0.102823	FALSE
Neurexins and neuroligins	Up	0.841961	0.475911	6	-0.0901472	FALSE
HDR through Homologous Recombination (HRR) or Single Strand Annealing (SSA)	Up	0.841961	0.476759	12	-0.0255313	FALSE
Advanced glycosylation endproduct receptor signaling	Up	0.841961	0.477168	6	-0.0773127	FALSE
Defective APRT disrupts adenine salvage	Down	0.841961	0.477171	1	-0.157685	FALSE
Activation of BH3-only proteins	Down	0.846479	0.48018	9	-0.117182	FALSE
Interleukin-1 signaling	Down	0.849473	0.482328	45	-0.106642	FALSE
Interleukin-37 signaling	Down	0.850281	0.48347	3	-0.117631	FALSE
CREB1 phosphorylation through NMDA receptor-mediated activation of RAS signaling	Up	0.850281	0.483687	5	0.0213679	FALSE
Processing of Capped Intronless Pre-mRNA	Up	0.850782	0.484621	5	-0.0689916	FALSE
Metabolism of ingested SeMet, Sec, MeSec into H2Se	Down	0.850782	0.485334	1	-0.180095	FALSE
Defective AHCY causes HMAHCHD	Down	0.850782	0.485334	1	-0.180095	FALSE
CaMK IV-mediated phosphorylation of CREB	Up	0.850782	0.486225	1	-0.03086	FALSE
CREB1 phosphorylation through the activation of CaMKII/CaMKK/CaMKIV cascasde	Up	0.850782	0.486225	1	-0.03086	FALSE
Cell surface interactions at the vascular wall	Up	0.851612	0.487152	25	-0.100623	FALSE
Glucuronidation	Up	0.851612	0.487602	2	-0.0537819	FALSE
Ketone body metabolism	Down	0.854743	0.490023	5	-0.231324	FALSE
Oncogenic MAPK signaling	Down	0.854743	0.4903	27	-0.12358	FALSE
Synthesis of IP3 and IP4 in the cytosol	Up	0.8557	0.491302	2	-0.0159255	FALSE
Viral Infection Pathways	Down	0.860127	0.4943	244	-0.0998778	FALSE
Metabolism of vitamin K	Down	0.863688	0.497401	1	-0.207477	FALSE
Diseases of glycosylation	Down	0.863688	0.497576	14	-0.121675	FALSE
Ribavirin ADME	Down	0.863688	0.497718	3	-0.13928	FALSE
Uptake and actions of bacterial toxins	Down	0.864095	0.498411	9	-0.110203	FALSE
NGF-stimulated transcription	Down	0.865543	0.499705	2	-0.155357	FALSE
NRAGE signals death through JNK	Down	0.867714	0.50157	3	-0.117285	FALSE
TNFR1-induced proapoptotic signaling	Down	0.867714	0.501877	1	-0.183305	FALSE
Regulation of TP53 Activity through Phosphorylation	Down	0.87074	0.504283	12	-0.118607	FALSE
RHO GTPases activate IQGAPs	Down	0.87074	0.50455	13	-0.117701	FALSE
VxPx cargo-targeting to cilium	Down	0.87549	0.507766	4	-0.135815	FALSE
RHOV GTPase cycle	Up	0.876021	0.508749	11	-0.0524318	FALSE
Regulated Necrosis	Down	0.876021	0.510062	15	-0.108734	FALSE
Adaptive Immune System	Down	0.876021	0.510966	185	-0.106326	FALSE
IRS-mediated signalling	Down	0.876021	0.511446	4	-0.112643	FALSE
RUNX1 interacts with co-factors whose precise effect on RUNX1 targets is not known	Up	0.876021	0.511563	2	-0.0486161	FALSE
Regulation of cortical dendrite branching	Up	0.876021	0.511823	1	-0.0318747	FALSE
Displacement of DNA glycosylase by APEX1	Down	0.876021	0.51225	1	-0.169484	FALSE
Resolution of AP sites via the single-nucleotide replacement pathway	Down	0.876021	0.51225	1	-0.169484	FALSE
Abasic sugar-phosphate removal via the single-nucleotide replacement pathway	Down	0.876021	0.51225	1	-0.169484	FALSE
FCGR3A-mediated IL10 synthesis	Down	0.87621	0.513432	15	-0.162014	FALSE
Growth hormone receptor signaling	Down	0.87621	0.513442	4	-0.133115	FALSE
Molybdenum cofactor biosynthesis	Down	0.87621	0.514427	3	-0.110496	FALSE
Signaling by moderate kinase activity BRAF mutants	Down	0.87621	0.516634	21	-0.126194	FALSE
Signaling by RAS mutants	Down	0.87621	0.516634	21	-0.126194	FALSE
Paradoxical activation of RAF signaling by kinase inactive BRAF	Down	0.87621	0.516634	21	-0.126194	FALSE
Signaling downstream of RAS mutants	Down	0.87621	0.516634	21	-0.126194	FALSE
Post-translational modification: synthesis of GPI-anchored proteins	Down	0.87621	0.516774	2	-0.160557	FALSE
Vitamin B5 (pantothenate) metabolism	Down	0.87621	0.517152	4	-0.125545	FALSE
Signaling by FGFR1	Down	0.87621	0.517987	8	-0.098353	FALSE
Signaling by FGFR3	Down	0.87621	0.517987	8	-0.098353	FALSE
Signaling by FGFR4	Down	0.87621	0.517987	8	-0.098353	FALSE
RHO GTPase Effectors	Up	0.87621	0.518393	87	-0.0868554	FALSE
Disinhibition of SNARE formation	Down	0.876314	0.518919	2	-0.131558	FALSE
Caspase activation via Dependence Receptors in the absence of ligand	Down	0.880002	0.522721	1	-0.130247	FALSE
Caspase activation via extrinsic apoptotic signalling pathway	Down	0.880002	0.522721	1	-0.130247	FALSE
Activation of BAD and translocation to mitochondria	Down	0.880002	0.524267	7	-0.117923	FALSE
Chylomicron assembly	Down	0.880002	0.525072	8	-0.19176	FALSE
Conversion from APC/C:Cdc20 to APC/C:Cdh1 in late anaphase	Down	0.880002	0.525138	1	-0.135501	FALSE
Phosphorylation of the APC/C	Down	0.880002	0.525138	1	-0.135501	FALSE
Transcriptional Regulation by VENTX	Down	0.880002	0.525138	1	-0.135501	FALSE
Aberrant regulation of mitotic exit in cancer due to RB1 defects	Down	0.880002	0.525138	1	-0.135501	FALSE
Metabolic disorders of biological oxidation enzymes	Down	0.880002	0.526176	9	-0.130974	FALSE
Factors involved in megakaryocyte development and platelet production	Down	0.880002	0.527267	29	-0.122973	FALSE
NOTCH4 Activation and Transmission of Signal to the Nucleus	Down	0.880002	0.527494	1	-0.155805	FALSE
Regulation of TNFR1 signaling	Down	0.880002	0.527548	8	-0.113	FALSE
TNF signaling	Down	0.880002	0.527548	8	-0.113	FALSE
2-LTR circle formation	Down	0.880002	0.527629	5	-0.133347	FALSE
Intra-Golgi traffic	Down	0.882736	0.529735	6	-0.132005	FALSE
NS1 Mediated Effects on Host Pathways	Down	0.883065	0.530737	15	-0.109827	FALSE
ERK/MAPK targets	Down	0.883065	0.530868	7	-0.10501	FALSE
Defective MMAB causes MMA, cblB type	Up	0.884022	0.531992	1	-0.071926	FALSE
ARMS-mediated activation	Down	0.884022	0.532697	3	-0.134704	FALSE
Autophagy	Down	0.884022	0.532848	55	-0.105778	FALSE
E3 ubiquitin ligases ubiquitinate target proteins	Down	0.885178	0.534014	11	-0.0936844	FALSE
Regulation of IFNG signaling	Down	0.886269	0.536018	3	-0.151266	FALSE
Regulation of IFNA/IFNB signaling	Down	0.886269	0.536018	3	-0.151266	FALSE
GDP-fucose biosynthesis	Down	0.886269	0.53608	1	-0.16856	FALSE
Disease	Down	0.896511	0.54275	411	-0.10144	FALSE
Transcriptional regulation by the AP-2 (TFAP2) family of transcription factors	Up	0.89736	0.544054	2	-0.0958503	FALSE
activated TAK1 mediates p38 MAPK activation	Down	0.89736	0.544307	8	-0.114989	FALSE
Defective GSS causes GSS deficiency	Down	0.89736	0.545727	1	-0.12976	FALSE
HCMV Early Events	Up	0.89736	0.546566	29	-0.0674263	FALSE
HuR (ELAVL1) binds and stabilizes mRNA	Down	0.89736	0.5466	3	-0.137832	FALSE
Mitotic Metaphase and Anaphase	Down	0.89736	0.547029	88	-0.101137	FALSE
Mitotic Anaphase	Down	0.89736	0.547029	88	-0.101137	FALSE
ATF4 activates genes in response to endoplasmic reticulum stress	Down	0.89736	0.547066	1	-0.159359	FALSE
Insulin processing	Down	0.897434	0.547587	3	-0.129197	FALSE
RHOBTB GTPase Cycle	Down	0.898465	0.549699	17	-0.10779	FALSE
Formation of the ternary complex, and subsequently, the 43S complex	Down	0.898465	0.550374	36	-0.0986403	FALSE
Purine ribonucleoside monophosphate biosynthesis	Up	0.898465	0.551044	5	-0.0737419	FALSE
GRB2:SOS provides linkage to MAPK signaling for Integrins	Down	0.898465	0.552096	10	-0.141306	FALSE
Trafficking of myristoylated proteins to the cilium	Down	0.898465	0.553047	1	-0.143814	FALSE
Protein-protein interactions at synapses	Up	0.898465	0.554368	9	-0.0868539	FALSE
Signaling by BMP	Down	0.898465	0.554656	2	-0.125923	FALSE
Costimulation by the CD28 family	Down	0.898465	0.554704	13	-0.102097	FALSE
Signaling by ERBB4	Down	0.898465	0.554718	6	-0.124547	FALSE
Chondroitin sulfate biosynthesis	Down	0.898465	0.555354	2	-0.168761	FALSE
Dermatan sulfate biosynthesis	Down	0.898465	0.555354	2	-0.168761	FALSE
CS/DS degradation	Down	0.898465	0.555354	2	-0.168761	FALSE
Defective CHST3 causes SEDCJD	Down	0.898465	0.555354	2	-0.168761	FALSE
Defective CHST14 causes EDS, musculocontractural type	Down	0.898465	0.555354	2	-0.168761	FALSE
Defective CHSY1 causes TPBS	Down	0.898465	0.555354	2	-0.168761	FALSE
Activation of PPARGC1A (PGC-1alpha) by phosphorylation	Down	0.89991	0.556824	5	-0.115384	FALSE
Cilium Assembly	Up	0.89991	0.5572	36	-0.0841459	FALSE
Synthesis of pyrophosphates in the cytosol	Up	0.900488	0.558035	1	-0.0419985	FALSE
Inflammasomes	Down	0.901421	0.559569	3	-0.128667	FALSE
The NLRP3 inflammasome	Down	0.901421	0.559569	3	-0.128667	FALSE
UCH proteinases	Down	0.901763	0.560957	44	-0.105167	FALSE
Regulation of actin dynamics for phagocytic cup formation	Down	0.901763	0.561082	30	-0.132424	FALSE
Glucocorticoid biosynthesis	Down	0.901763	0.561214	1	-0.190238	FALSE
Regulation of signaling by CBL	Down	0.902135	0.562541	4	-0.106855	FALSE
NFE2L2 regulating MDR associated enzymes	Down	0.902135	0.563284	1	-0.11984	FALSE
Constitutive Signaling by Ligand-Responsive EGFR Cancer Variants	Down	0.902135	0.563834	5	-0.102402	FALSE
Signaling by EGFR in Cancer	Down	0.902135	0.563834	5	-0.102402	FALSE
Signaling by Ligand-Responsive EGFR Variants in Cancer	Down	0.902135	0.563834	5	-0.102402	FALSE
tRNA processing	Down	0.905109	0.566172	20	-0.104284	FALSE
Synthesis of Leukotrienes (LT) and Eoxins (EX)	Down	0.905528	0.569098	3	-0.1281	FALSE
Transcriptional Regulation by E2F6	Down	0.905528	0.569228	2	-0.129017	FALSE
Biosynthesis of specialized proresolving mediators (SPMs)	Down	0.905528	0.569358	5	-0.152519	FALSE
MAPK6/MAPK4 signaling	Down	0.905528	0.569765	44	-0.102166	FALSE
Defective factor VIII causes hemophilia A	Up	0.905528	0.570015	2	-0.092791	FALSE
Defective F8 cleavage by thrombin	Up	0.905528	0.570015	2	-0.092791	FALSE
PKR-mediated signaling	Down	0.905528	0.570624	26	-0.105544	FALSE
Mitotic G2-G2/M phases	Up	0.905528	0.571006	68	-0.0876087	FALSE
G2/M Transition	Up	0.905528	0.571006	68	-0.0876087	FALSE
Androgen biosynthesis	Down	0.905528	0.571631	1	-0.127028	FALSE
Prednisone ADME	Down	0.905528	0.571782	2	-0.176865	FALSE
PTK6 Expression	Down	0.905528	0.573044	1	-0.191901	FALSE
Regulation of NPAS4 gene transcription	Down	0.905528	0.573044	1	-0.191901	FALSE
RHO GTPases activate CIT	Up	0.905528	0.573739	10	-0.115055	FALSE
Signaling by TGF-beta Receptor Complex	Up	0.905528	0.574109	21	-0.0652667	FALSE
Signaling by TGFB family members	Up	0.905528	0.574109	21	-0.0652667	FALSE
Formation of RNA Pol II elongation complex	Down	0.908348	0.577398	3	-0.101172	FALSE
RNA Polymerase II Transcription Elongation	Down	0.908348	0.577398	3	-0.101172	FALSE
Bicarbonate transporters	Down	0.908348	0.579524	2	-0.215505	FALSE
PERK regulates gene expression	Down	0.908348	0.580416	5	-0.109074	FALSE
CREB phosphorylation	Down	0.908348	0.581388	2	-0.124139	FALSE
HATs acetylate histones	Up	0.908348	0.582277	10	-0.0281157	FALSE
PKB-mediated events	Up	0.908348	0.586381	1	-0.0371895	FALSE
Activation of AKT2	Up	0.908348	0.586381	1	-0.0371895	FALSE
PDE3B signalling	Up	0.908348	0.586381	1	-0.0371895	FALSE
Inhibition of TSC complex formation by PKB	Up	0.908348	0.586381	1	-0.0371895	FALSE
Regulation of beta-cell development	Up	0.908348	0.586381	1	-0.0371895	FALSE
AKT phosphorylates targets in the nucleus	Up	0.908348	0.586381	1	-0.0371895	FALSE
Regulation of gene expression in beta cells	Up	0.908348	0.586381	1	-0.0371895	FALSE
AKT-mediated inactivation of FOXO1A	Up	0.908348	0.586381	1	-0.0371895	FALSE
CD28 dependent PI3K/Akt signaling	Up	0.908348	0.586381	1	-0.0371895	FALSE
Regulation of TP53 Activity through Association with Co-factors	Up	0.908348	0.586381	1	-0.0371895	FALSE
RUNX2 regulates genes involved in cell migration	Up	0.908348	0.586381	1	-0.0371895	FALSE
Homology Directed Repair	Up	0.908348	0.586408	13	-0.0342915	FALSE
RHOD GTPase cycle	Down	0.908348	0.587245	22	-0.106858	FALSE
Receptor Mediated Mitophagy	Down	0.908348	0.587557	2	-0.169522	FALSE
Signaling by FGFR in disease	Down	0.908348	0.588556	7	-0.106536	FALSE
Signaling by FGFR1 in disease	Down	0.908348	0.588556	7	-0.106536	FALSE
Formation of ATP by chemiosmotic coupling	Up	0.908348	0.588695	15	-0.0852193	FALSE
RHOF GTPase cycle	Down	0.908348	0.588874	16	-0.121789	FALSE
Fcgamma receptor (FCGR) dependent phagocytosis	Down	0.908348	0.589685	31	-0.130774	FALSE
Neurotransmitter release cycle	Up	0.908348	0.591697	5	-0.0774712	FALSE
Parasite infection	Down	0.908348	0.591834	27	-0.135055	FALSE
Leishmania phagocytosis	Down	0.908348	0.591834	27	-0.135055	FALSE
FCGR3A-mediated phagocytosis	Down	0.908348	0.591834	27	-0.135055	FALSE
ER Quality Control Compartment (ERQC)	Up	0.908348	0.592006	3	-0.0542285	FALSE
VLDLR internalisation and degradation	Up	0.908348	0.593262	5	-0.0645298	FALSE
Programmed Cell Death	Up	0.908348	0.593435	87	-0.0873039	FALSE
Modulation by Mtb of host immune system	Down	0.908348	0.593471	2	-0.164344	FALSE
S Phase	Down	0.908348	0.593636	44	-0.106397	FALSE
GAB1 signalosome	Down	0.908348	0.59465	3	-0.114637	FALSE
Release of apoptotic factors from the mitochondria	Down	0.908348	0.595128	1	-0.161519	FALSE
SMAC (DIABLO) binds to IAPs	Down	0.908348	0.595128	1	-0.161519	FALSE
SMAC(DIABLO)-mediated dissociation of IAP:caspase complexes	Down	0.908348	0.595128	1	-0.161519	FALSE
SMAC, XIAP-regulated apoptotic response	Down	0.908348	0.595128	1	-0.161519	FALSE
Cyclin A/B1/B2 associated events during G2/M transition	Down	0.908348	0.595848	6	-0.109869	FALSE
Transcriptional regulation of brown and beige adipocyte differentiation	Down	0.908348	0.596103	3	-0.111497	FALSE
Transcriptional regulation of brown and beige adipocyte differentiation by EBF2	Down	0.908348	0.596103	3	-0.111497	FALSE
RHOC GTPase cycle	Down	0.910457	0.59797	19	-0.114322	FALSE
MicroRNA (miRNA) biogenesis	Down	0.911717	0.600501	2	-0.116104	FALSE
Synthesis of DNA	Down	0.911717	0.600546	40	-0.106111	FALSE
WNT5A-dependent internalization of FZD4	Up	0.911717	0.601026	5	-0.0666713	FALSE
WNT5A-dependent internalization of FZD2, FZD5 and ROR2	Up	0.911717	0.601026	5	-0.0666713	FALSE
Defective ACY1 causes encephalopathy	Up	0.911717	0.601221	1	-0.0472288	FALSE
Inhibition of nitric oxide production	Up	0.911717	0.602385	2	-0.0583288	FALSE
TP53 Regulates Metabolic Genes	Down	0.911717	0.602423	37	-0.10797	FALSE
vRNA Synthesis	Down	0.911717	0.603143	1	-0.139414	FALSE
HDR through MMEJ (alt-NHEJ)	Down	0.911717	0.603143	1	-0.139414	FALSE
Cell-extracellular matrix interactions	Up	0.912147	0.604655	10	-0.08295	FALSE
Regulation of PAK-2p34 activity by PS-GAP/RHG10	Up	0.912147	0.604877	1	-0.0462196	FALSE
Stimulation of the cell death response by PAK-2p34	Up	0.912147	0.604877	1	-0.0462196	FALSE
Cytosolic tRNA aminoacylation	Up	0.914011	0.606598	15	-0.0759951	FALSE
Signaling by Retinoic Acid	Down	0.914838	0.607631	14	-0.116595	FALSE
Recruitment of NuMA to mitotic centrosomes	Up	0.91649	0.609213	23	-0.0830419	FALSE
HDL clearance	Down	0.91715	0.610138	2	-0.155627	FALSE
Proton-coupled monocarboxylate transport	Up	0.919247	0.612463	2	-0.109853	FALSE
Sphingolipid catabolism	Down	0.919247	0.613071	2	-0.130483	FALSE
Olfactory Signaling Pathway	Down	0.919247	0.613548	2	-0.141273	FALSE
Regulation of localization of FOXO transcription factors	Down	0.919247	0.615887	5	-0.118551	FALSE
Interconversion of 2-oxoglutarate and 2-hydroxyglutarate	Down	0.919247	0.615992	3	-0.150118	FALSE
Disorders of transmembrane transporters	Down	0.919247	0.61722	57	-0.11237	FALSE
Inactivation of CDC42 and RAC1	Down	0.919247	0.617337	3	-0.0935305	FALSE
Formation of apoptosome	Up	0.919247	0.619045	3	-0.0603376	FALSE
Cytochrome c-mediated apoptotic response	Up	0.919247	0.619045	3	-0.0603376	FALSE
Regulation of the apoptosome activity	Up	0.919247	0.619045	3	-0.0603376	FALSE
Defensins	Down	0.919247	0.619102	1	-0.406744	FALSE
Alpha-defensins	Down	0.919247	0.619102	1	-0.406744	FALSE
Glycosphingolipid biosynthesis	Up	0.919247	0.619259	1	-0.0419483	FALSE
Activation of C3 and C5	Down	0.919247	0.61953	3	-0.247693	FALSE
Class I peroxisomal membrane protein import	Down	0.919247	0.620415	3	-0.124785	FALSE
Plasma lipoprotein remodeling	Down	0.919247	0.621795	9	-0.185295	FALSE
Activation of NMDA receptors and postsynaptic events	Down	0.919247	0.622482	23	-0.0846261	FALSE
Basigin interactions	Up	0.919247	0.622483	4	-0.0793573	FALSE
NADE modulates death signalling	Down	0.919247	0.624104	1	-0.12752	FALSE
Gluconeogenesis	Down	0.919247	0.624492	12	-0.109945	FALSE
Processing of SMDT1	Up	0.919247	0.624591	10	-0.0757863	FALSE
Transcriptional and post-translational regulation of MITF-M expression and activity	Down	0.919247	0.624864	12	-0.0996489	FALSE
Butyrate Response Factor 1 (BRF1) binds and destabilizes mRNA	Down	0.919247	0.626497	2	-0.128575	FALSE
Beta oxidation of decanoyl-CoA to octanoyl-CoA-CoA	Down	0.919247	0.626956	3	-0.115712	FALSE
RND1 GTPase cycle	Down	0.919247	0.627177	8	-0.102814	FALSE
Downregulation of ERBB4 signaling	Up	0.919247	0.633059	1	-0.0329663	FALSE
Signaling by NOTCH2	Up	0.919247	0.633059	1	-0.0329663	FALSE
Activated NOTCH1 Transmits Signal to the Nucleus	Up	0.919247	0.633059	1	-0.0329663	FALSE
Signaling by NOTCH1 HD Domain Mutants in Cancer	Up	0.919247	0.633059	1	-0.0329663	FALSE
Constitutive Signaling by NOTCH1 HD Domain Mutants	Up	0.919247	0.633059	1	-0.0329663	FALSE
NOTCH2 Activation and Transmission of Signal to the Nucleus	Up	0.919247	0.633059	1	-0.0329663	FALSE
Regulation of FZD by ubiquitination	Up	0.919247	0.633059	1	-0.0329663	FALSE
PTK6 Regulates RTKs and Their Effectors AKT1 and DOK1	Up	0.919247	0.633059	1	-0.0329663	FALSE
InlA-mediated entry of Listeria monocytogenes into host cells	Up	0.919247	0.633059	1	-0.0329663	FALSE
TICAM1,TRAF6-dependent induction of TAK1 complex	Up	0.919247	0.633059	1	-0.0329663	FALSE
IRAK2 mediated activation of TAK1 complex	Up	0.919247	0.633059	1	-0.0329663	FALSE
TRAF6-mediated induction of TAK1 complex within TLR4 complex	Up	0.919247	0.633059	1	-0.0329663	FALSE
Alpha-protein kinase 1 signaling pathway	Up	0.919247	0.633059	1	-0.0329663	FALSE
Maturation of protein E	Up	0.919247	0.633059	1	-0.0329663	FALSE
Maturation of protein E	Up	0.919247	0.633059	1	-0.0329663	FALSE
FLT3 signaling by CBL mutants	Up	0.919247	0.633059	1	-0.0329663	FALSE
IRAK2 mediated activation of TAK1 complex upon TLR7/8 or 9 stimulation	Up	0.919247	0.633059	1	-0.0329663	FALSE
Metabolism of folate and pterines	Up	0.919247	0.633071	3	-0.0865632	FALSE
Insulin receptor signalling cascade	Down	0.919247	0.633139	6	-0.10256	FALSE
CHL1 interactions	Down	0.919247	0.633443	3	-0.140379	FALSE
Chaperonin-mediated protein folding	Down	0.925104	0.637969	29	-0.106218	FALSE
Sphingolipid de novo biosynthesis	Down	0.927954	0.640426	4	-0.104275	FALSE
G1/S Transition	Down	0.928911	0.641652	42	-0.103557	FALSE
Metabolism of water-soluble vitamins and cofactors	Down	0.928911	0.642697	28	-0.117069	FALSE
Cooperation of PDCL (PhLP1) and TRiC/CCT in G-protein beta folding	Up	0.928911	0.642839	14	-0.0809008	FALSE
Retrograde transport at the Trans-Golgi-Network	Down	0.928911	0.643054	9	-0.11076	FALSE
Essential pentosuria	Down	0.929167	0.643959	1	-0.191289	FALSE
Mitotic G1 phase and G1/S transition	Down	0.929167	0.644567	43	-0.103113	FALSE
Signal attenuation	Down	0.929167	0.644708	3	-0.100095	FALSE
Signaling by Rho GTPases, Miro GTPases and RHOBTB3	Up	0.93233	0.647397	176	-0.0888245	FALSE
Intrinsic Pathway of Fibrin Clot Formation	Up	0.933514	0.648713	8	-0.137984	FALSE
Formation of Fibrin Clot (Clotting Cascade)	Down	0.933543	0.649228	12	-0.172647	FALSE
Scavenging of heme from plasma	Down	0.938129	0.652914	15	-0.207926	FALSE
OAS antiviral response	Up	0.938228	0.653931	2	-0.0986404	FALSE
Metabolism of Angiotensinogen to Angiotensins	Down	0.938228	0.653976	1	-0.287594	FALSE
TGF-beta receptor signaling in EMT (epithelial to mesenchymal transition)	Down	0.939916	0.655651	3	-0.120443	FALSE
FLT3 signaling in disease	Up	0.940601	0.657613	7	-0.070689	FALSE
Alternative complement activation	Down	0.940601	0.657619	1	-0.267509	FALSE
WNT mediated activation of DVL	Up	0.940601	0.658122	1	-0.0551576	FALSE
Condensation of Prometaphase Chromosomes	Up	0.940601	0.658122	1	-0.0551576	FALSE
Synthesis of diphthamide-EEF2	Down	0.940923	0.658907	1	-0.132177	FALSE
Attachment and Entry	Down	0.940923	0.659882	1	-0.138501	FALSE
VLDL assembly	Down	0.940923	0.660226	3	-0.21031	FALSE
FLT3 Signaling	Down	0.940923	0.66034	8	-0.101796	FALSE
PECAM1 interactions	Up	0.940972	0.661736	2	-0.0844951	FALSE
Oxygen-dependent proline hydroxylation of Hypoxia-inducible Factor Alpha	Down	0.940972	0.661791	41	-0.100993	FALSE
Downstream signaling events of B Cell Receptor (BCR)	Down	0.940972	0.661904	41	-0.101512	FALSE
G2/M DNA damage checkpoint	Up	0.940972	0.664177	15	-0.0456632	FALSE
Cellular response to hypoxia	Down	0.940972	0.664225	42	-0.100596	FALSE
Integrin signaling	Down	0.940972	0.6643	13	-0.129121	FALSE
Post NMDA receptor activation events	Down	0.940972	0.664491	22	-0.0845891	FALSE
Signaling by VEGF	Down	0.940972	0.664861	29	-0.104413	FALSE
VEGFA-VEGFR2 Pathway	Down	0.940972	0.664861	29	-0.104413	FALSE
Diseases associated with N-glycosylation of proteins	Up	0.941802	0.66871	1	-0.0387581	FALSE
Defective MOGS causes CDG-2b	Up	0.941802	0.66871	1	-0.0387581	FALSE
Pregnenolone biosynthesis	Down	0.941802	0.668941	3	-0.112839	FALSE
Negative regulation of FLT3	Up	0.941802	0.669639	2	-0.0608266	FALSE
Enzymatic degradation of dopamine by COMT	Up	0.941802	0.671336	2	-0.0907986	FALSE
Enzymatic degradation of Dopamine by monoamine oxidase	Up	0.941802	0.671336	2	-0.0907986	FALSE
Dopamine clearance from the synaptic cleft	Up	0.941802	0.671336	2	-0.0907986	FALSE
Signaling by Rho GTPases	Up	0.941802	0.6715	172	-0.089357	FALSE
mRNA decay by 3' to 5' exoribonuclease	Down	0.941802	0.671739	4	-0.11916	FALSE
Sphingolipid metabolism	Down	0.941802	0.672049	8	-0.101307	FALSE
Cytosolic sensors of pathogen-associated DNA	Down	0.941802	0.673017	8	-0.111957	FALSE
Deregulated CDK5 triggers multiple neurodegenerative pathways in Alzheimer's disease models	Down	0.941802	0.673429	8	-0.116049	FALSE
Neurodegenerative Diseases	Down	0.941802	0.673429	8	-0.116049	FALSE
PP2A-mediated dephosphorylation of key metabolic factors	Up	0.941802	0.673488	4	-0.0570549	FALSE
Activation of Matrix Metalloproteinases	Down	0.941802	0.673719	2	-0.193745	FALSE
Synthesis of PIPs at the plasma membrane	Up	0.941802	0.674205	5	-0.0632628	FALSE
GABA synthesis, release, reuptake and degradation	Up	0.941802	0.67594	3	-0.0692622	FALSE
InlB-mediated entry of Listeria monocytogenes into host cell	Down	0.941802	0.676083	4	-0.0946472	FALSE
Listeria monocytogenes entry into host cells	Down	0.941802	0.676083	4	-0.0946472	FALSE
Respiratory syncytial virus (RSV) attachment and entry	Down	0.941802	0.676797	4	-0.104662	FALSE
Sema3A PAK dependent Axon repulsion	Down	0.941802	0.67718	5	-0.110832	FALSE
Integration of provirus	Down	0.941802	0.67736	7	-0.121526	FALSE
Early Phase of HIV Life Cycle	Down	0.941802	0.67736	7	-0.121526	FALSE
Other semaphorin interactions	Down	0.941802	0.677419	1	-0.110368	FALSE
RNA Polymerase II Transcription	Up	0.945784	0.680784	157	-0.0797177	FALSE
Calnexin/calreticulin cycle	Down	0.945992	0.68193	6	-0.103015	FALSE
MTF1 activates gene expression	Down	0.945992	0.681936	1	-0.337753	FALSE
Translation of Structural Proteins	Down	0.946761	0.682992	5	-0.107314	FALSE
Synthesis of PG	Down	0.946791	0.683515	1	-0.152718	FALSE
Intracellular metabolism of fatty acids regulates insulin secretion	Up	0.947423	0.685216	1	-0.0625198	FALSE
Ion transport by P-type ATPases	Down	0.947423	0.68615	10	-0.122936	FALSE
Macroautophagy	Down	0.947423	0.686312	48	-0.099562	FALSE
Signaling by the B Cell Receptor (BCR)	Down	0.947423	0.686781	51	-0.112157	FALSE
FOXO-mediated transcription of oxidative stress, metabolic and neuronal genes	Up	0.947423	0.68707	5	-0.114027	FALSE
PI and PC transport between ER and Golgi membranes	Down	0.947423	0.687544	1	-0.13869	FALSE
RHO GTPase cycle	Down	0.947423	0.68778	101	-0.0982788	FALSE
Carnitine metabolism	Down	0.947423	0.687985	6	-0.108718	FALSE
Cell Cycle	Down	0.947756	0.68873	143	-0.0899292	FALSE
ABC transporter disorders	Down	0.94823	0.690996	41	-0.104697	FALSE
Amplification of signal from the kinetochores	Up	0.94823	0.691929	24	-0.0828874	FALSE
Amplification of signal from unattached kinetochores via a MAD2 inhibitory signal	Up	0.94823	0.691929	24	-0.0828874	FALSE
LDL remodeling	Down	0.94823	0.692307	2	-0.189347	FALSE
Spry regulation of FGF signaling	Down	0.94823	0.693664	7	-0.0898095	FALSE
Negative regulation of FGFR1 signaling	Down	0.94823	0.693664	7	-0.0898095	FALSE
Negative regulation of FGFR2 signaling	Down	0.94823	0.693664	7	-0.0898095	FALSE
Negative regulation of FGFR3 signaling	Down	0.94823	0.693664	7	-0.0898095	FALSE
Negative regulation of FGFR4 signaling	Down	0.94823	0.693664	7	-0.0898095	FALSE
Chylomicron remodeling	Down	0.94823	0.694214	7	-0.198225	FALSE
Protein hydroxylation	Down	0.94823	0.694755	10	-0.112037	FALSE
tRNA modification in the nucleus and cytosol	Up	0.94823	0.695911	4	-0.0701078	FALSE
Degradation of GLI2 by the proteasome	Down	0.94823	0.696365	39	-0.100613	FALSE
GLI3 is processed to GLI3R by the proteasome	Down	0.94823	0.696365	39	-0.100613	FALSE
IRE1alpha activates chaperones	Down	0.94823	0.696791	15	-0.0984164	FALSE
FASTK family proteins regulate processing and stability of mitochondrial RNAs	Up	0.94823	0.69711	1	-0.0582558	FALSE
Vif-mediated degradation of APOBEC3G	Down	0.948592	0.697892	38	-0.100412	FALSE
SLC transporter disorders	Down	0.948592	0.698744	16	-0.132033	FALSE
Ub-specific processing proteases	Down	0.948592	0.698883	59	-0.090791	FALSE
Mitochondrial Fatty Acid Beta-Oxidation	Up	0.948688	0.699456	20	-0.0918718	FALSE
Hypusine synthesis from eIF5A-lysine	Up	0.949953	0.70111	2	-0.0738513	FALSE
TGF-beta receptor signaling activates SMADs	Up	0.949953	0.701831	11	-0.0791495	FALSE
Resolution of Sister Chromatid Cohesion	Up	0.949953	0.701899	32	-0.0879204	FALSE
RNA polymerase II transcribes snRNA genes	Up	0.95082	0.703055	3	0.000533505	FALSE
Aggrephagy	Up	0.95082	0.703557	21	-0.0866199	FALSE
Downstream TCR signaling	Down	0.95082	0.70416	39	-0.10053	FALSE
Synthesis of very long-chain fatty acyl-CoAs	Down	0.95082	0.704866	5	-0.102406	FALSE
Defects of contact activation system (CAS) and kallikrein/kinin system (KKS)	Up	0.95082	0.706846	3	-0.128896	FALSE
Biosynthesis of DHA-derived sulfido conjugates	Up	0.95082	0.707125	1	-0.146817	FALSE
Biosynthesis of maresin conjugates in tissue regeneration (MCTR)	Up	0.95082	0.707125	1	-0.146817	FALSE
FBXW7 Mutants and NOTCH1 in Cancer	Down	0.95082	0.707599	2	-0.116363	FALSE
Loss of Function of FBXW7 in Cancer and NOTCH1 Signaling	Down	0.95082	0.707599	2	-0.116363	FALSE
eNOS activation	Down	0.95082	0.708161	5	-0.109853	FALSE
ABC-family proteins mediated transport	Down	0.95082	0.708186	47	-0.103621	FALSE
Cyclin D associated events in G1	Down	0.95082	0.709086	6	-0.0922391	FALSE
G1 Phase	Down	0.95082	0.709086	6	-0.0922391	FALSE
Prolactin receptor signaling	Down	0.951054	0.709765	3	-0.117485	FALSE
Signaling by FLT3 fusion proteins	Up	0.951271	0.71043	5	-0.0684253	FALSE
VLDL clearance	Down	0.951391	0.71153	2	-0.257173	FALSE
Protein repair	Down	0.951391	0.711539	4	-0.113308	FALSE
Degradation of GLI1 by the proteasome	Down	0.951391	0.712177	38	-0.100466	FALSE
Regulation of glycolysis by fructose 2,6-bisphosphate metabolism	Down	0.951391	0.712535	7	-0.0960031	FALSE
Cargo trafficking to the periciliary membrane	Up	0.954762	0.715619	11	-0.0846402	FALSE
Glutamate and glutamine metabolism	Up	0.954762	0.716071	4	-0.0880353	FALSE
mRNA decay by 5' to 3' exoribonuclease	Down	0.955157	0.717994	3	-0.0968556	FALSE
Carnitine synthesis	Down	0.955157	0.718949	3	-0.1405	FALSE
XBP1(S) activates chaperone genes	Down	0.955157	0.720029	14	-0.0981867	FALSE
Protein folding	Down	0.955157	0.72049	32	-0.102544	FALSE
Generic Transcription Pathway	Up	0.955157	0.72058	141	-0.0801593	FALSE
Uncoating of the HIV Virion	Down	0.955157	0.721873	1	-0.160696	FALSE
Reverse Transcription of HIV RNA	Down	0.955157	0.721873	1	-0.160696	FALSE
Minus-strand DNA synthesis	Down	0.955157	0.721873	1	-0.160696	FALSE
Plus-strand DNA synthesis	Down	0.955157	0.721873	1	-0.160696	FALSE
Binding and entry of HIV virion	Down	0.955157	0.721873	1	-0.160696	FALSE
Cytochrome P450 - arranged by substrate type	Down	0.955157	0.721941	3	-0.150476	FALSE
Entry of Influenza Virion into Host Cell via Endocytosis	Up	0.955157	0.722439	1	-0.0670788	FALSE
EPH-Ephrin signaling	Down	0.956898	0.724796	25	-0.114597	FALSE
Purine catabolism	Down	0.956898	0.725388	7	-0.117564	FALSE
Role of phospholipids in phagocytosis	Up	0.956898	0.72571	11	-0.160675	FALSE
Signaling by cytosolic FGFR1 fusion mutants	Up	0.956898	0.725783	5	-0.0799013	FALSE
Threonine catabolism	Down	0.958512	0.727814	1	-0.156434	FALSE
Defective SLC4A1 causes hereditary spherocytosis type 4 (HSP4), distal renal tubular acidosis (dRTA) and dRTA with hemolytic anemia (dRTA-HA)	Down	0.958512	0.728022	1	-0.316896	FALSE
FCERI mediated NF-kB activation	Down	0.959403	0.729207	45	-0.110858	FALSE
Role of LAT2/NTAL/LAB on calcium mobilization	Down	0.96054	0.730584	7	-0.171919	FALSE
VEGFR2 mediated vascular permeability	Up	0.96054	0.731089	9	-0.082604	FALSE
IRS activation	Up	0.960746	0.731801	1	-0.0609399	FALSE
O-linked glycosylation of mucins	Up	0.960746	0.732732	1	-0.0509139	FALSE
Cooperation of Prefoldin and TriC/CCT in actin and tubulin folding	Down	0.960746	0.733684	21	-0.106597	FALSE
Respiratory syncytial virus genome transcription	Down	0.960746	0.734178	1	-0.0939526	FALSE
Attachment of GPI anchor to uPAR	Down	0.960746	0.73499	1	-0.115357	FALSE
Neurotransmitter clearance	Down	0.960746	0.735156	3	-0.136843	FALSE
O-linked glycosylation	Down	0.960746	0.736841	2	-0.101241	FALSE
Metal ion SLC transporters	Down	0.960746	0.736981	1	-0.266686	FALSE
Defective SLC40A1 causes hemochromatosis 4 (HFE4) (macrophages)	Down	0.960746	0.736981	1	-0.266686	FALSE
Defective CP causes aceruloplasminemia (ACERULOP)	Down	0.960746	0.736981	1	-0.266686	FALSE
Sulfide oxidation to sulfate	Up	0.960746	0.736982	4	-0.0972002	FALSE
Maturation of replicase proteins	Down	0.960746	0.737352	1	-0.117434	FALSE
Golgi-to-ER retrograde transport	Down	0.962908	0.73998	53	-0.0975602	FALSE
Diseases of metabolism	Up	0.962908	0.741424	42	-0.100353	FALSE
Nef and signal transduction	Down	0.962908	0.742357	2	-0.113972	FALSE
SARS-CoV-1 modulates host translation machinery	Down	0.962908	0.743245	24	-0.0947305	FALSE
Defective factor XII causes hereditary angioedema	Down	0.962908	0.743479	2	-0.198741	FALSE
Aspartate and asparagine metabolism	Up	0.962908	0.743701	4	-0.0814278	FALSE
Acetylcholine regulates insulin secretion	Down	0.962908	0.744345	2	-0.129614	FALSE
Defective TPMT causes TPMT deficiency	Up	0.962908	0.745414	1	-0.0803632	FALSE
Selective autophagy	Down	0.962908	0.748683	36	-0.103409	FALSE
p130Cas linkage to MAPK signaling for integrins	Down	0.962908	0.748789	10	-0.138023	FALSE
cGMP effects	Down	0.962908	0.749603	1	-0.115779	FALSE
Scavenging by Class H Receptors	Down	0.962908	0.749617	1	-0.262109	FALSE
Prevention of phagosomal-lysosomal fusion	Down	0.962908	0.750015	3	-0.12527	FALSE
HS-GAG biosynthesis	Up	0.962908	0.750242	2	-0.03526	FALSE
HS-GAG degradation	Up	0.962908	0.750242	2	-0.03526	FALSE
Defective EXT2 causes exostoses 2	Up	0.962908	0.750242	2	-0.03526	FALSE
Defective EXT1 causes exostoses 1, TRPS2 and CHDS	Up	0.962908	0.750242	2	-0.03526	FALSE
Linoleic acid (LA) metabolism	Down	0.962908	0.751164	1	-0.123914	FALSE
CD163 mediating an anti-inflammatory response	Down	0.962908	0.751208	1	-0.143004	FALSE
PI Metabolism	Down	0.962908	0.751981	9	-0.099593	FALSE
Gamma-carboxylation of protein precursors	Down	0.962908	0.752405	1	-0.196375	FALSE
Transport of gamma-carboxylated protein precursors from the endoplasmic reticulum to the Golgi apparatus	Down	0.962908	0.752405	1	-0.196375	FALSE
Removal of aminoterminal propeptides from gamma-carboxylated proteins	Down	0.962908	0.752405	1	-0.196375	FALSE
Gamma-carboxylation, transport, and amino-terminal cleavage of proteins	Down	0.962908	0.752405	1	-0.196375	FALSE
Interleukin-3, Interleukin-5 and GM-CSF signaling	Down	0.962908	0.75321	8	-0.0899968	FALSE
Regulation of HSF1-mediated heat shock response	Down	0.962908	0.753277	31	-0.102666	FALSE
Signaling by RAF1 mutants	Down	0.962908	0.753942	19	-0.120183	FALSE
Metabolism of serotonin	Down	0.962908	0.75426	2	-0.144291	FALSE
Serotonin clearance from the synaptic cleft	Down	0.962908	0.75426	2	-0.144291	FALSE
CTLA4 inhibitory signaling	Up	0.962908	0.754312	7	-0.0749757	FALSE
Formation of WDR5-containing histone-modifying complexes	Down	0.962941	0.754848	4	-0.110366	FALSE
FCGR activation	Up	0.963189	0.755552	10	-0.168615	FALSE
Suppression of phagosomal maturation	Down	0.9647	0.757248	6	-0.109673	FALSE
RND2 GTPase cycle	Down	0.96524	0.758184	8	-0.103078	FALSE
Cellular response to mitochondrial stress	Down	0.967336	0.760342	7	-0.101596	FALSE
Signal transduction by L1	Down	0.96867	0.762224	6	-0.109467	FALSE
Glycosphingolipid metabolism	Up	0.96867	0.762417	2	-0.0661937	FALSE
RNA Polymerase I Transcription Initiation	Down	0.970266	0.764187	1	-0.116704	FALSE
TCR signaling	Down	0.970517	0.765174	44	-0.0993574	FALSE
Assembly of active LPL and LIPC lipase complexes	Down	0.970517	0.766643	3	-0.170315	FALSE
Synthesis of Lipoxins (LX)	Up	0.970517	0.767605	1	-0.0857889	FALSE
Activation of AMPK downstream of NMDARs	Up	0.970517	0.767959	12	-0.0936075	FALSE
RND3 GTPase cycle	Up	0.970517	0.768202	9	-0.0914643	FALSE
PI3K Cascade	Down	0.970517	0.768307	3	-0.0974711	FALSE
mitochondrial fatty acid beta-oxidation of unsaturated fatty acids	Down	0.970517	0.769099	3	-0.108694	FALSE
Activation of BIM and translocation to mitochondria	Up	0.970517	0.769597	1	-0.0828922	FALSE
Metabolism of fat-soluble vitamins	Down	0.970517	0.771889	14	-0.140799	FALSE
PINK1-PRKN Mediated Mitophagy	Down	0.970517	0.772733	10	-0.102035	FALSE
SUMO is conjugated to E1 (UBA2:SAE1)	Down	0.970517	0.774659	3	-0.110759	FALSE
SUMO is transferred from E1 to E2 (UBE2I, UBC9)	Down	0.970517	0.774659	3	-0.110759	FALSE
Processing and activation of SUMO	Down	0.970517	0.774659	3	-0.110759	FALSE
Organelle biogenesis and maintenance	Up	0.970517	0.775264	77	-0.0898281	FALSE
RUNX1 regulates transcription of genes involved in differentiation of myeloid cells	Down	0.970517	0.77534	1	-0.138853	FALSE
RUNX2 regulates genes involved in differentiation of myeloid cells	Down	0.970517	0.77534	1	-0.138853	FALSE
mRNA Editing: C to U Conversion	Down	0.970517	0.775477	1	-0.147859	FALSE
mRNA Editing	Down	0.970517	0.775477	1	-0.147859	FALSE
Formation of the Editosome	Down	0.970517	0.775477	1	-0.147859	FALSE
Nef Mediated CD4 Down-regulation	Down	0.970517	0.777219	4	-0.0970436	FALSE
Nef Mediated CD8 Down-regulation	Down	0.970517	0.777219	4	-0.0970436	FALSE
Deactivation of the beta-catenin transactivating complex	Down	0.970517	0.777282	4	-0.105355	FALSE
Creatine metabolism	Down	0.970517	0.777567	4	-0.133324	FALSE
Nef mediated downregulation of MHC class I complex cell surface expression	Up	0.970517	0.777646	4	-0.0994098	FALSE
Regulation of mRNA stability by proteins that bind AU-rich elements	Down	0.970517	0.779919	46	-0.0998519	FALSE
Intraflagellar transport	Down	0.970517	0.77992	9	-0.106604	FALSE
Interleukin-23 signaling	Down	0.970517	0.78007	2	-0.105563	FALSE
Regulation of PTEN stability and activity	Up	0.970517	0.780837	38	-0.0905226	FALSE
Tetrahydrobiopterin (BH4) synthesis, recycling, salvage and regulation	Down	0.970517	0.781053	2	-0.111166	FALSE
YAP1- and WWTR1 (TAZ)-stimulated gene expression	Up	0.970517	0.781681	1	-0.0760842	FALSE
RUNX3 regulates YAP1-mediated transcription	Up	0.970517	0.781681	1	-0.0760842	FALSE
Formation of axial mesoderm	Up	0.970517	0.781681	1	-0.0760842	FALSE
Zygotic genome activation (ZGA)	Up	0.970517	0.781681	1	-0.0760842	FALSE
Negative regulation of MET activity	Down	0.970517	0.781863	5	-0.0905509	FALSE
Mitotic Spindle Checkpoint	Up	0.973845	0.785711	25	-0.084992	FALSE
MAPK family signaling cascades	Down	0.973845	0.785883	88	-0.0951351	FALSE
EPHA-mediated growth cone collapse	Down	0.973845	0.787696	6	-0.16035	FALSE
Sema4D induced cell migration and growth-cone collapse	Down	0.973845	0.787696	6	-0.16035	FALSE
Cross-presentation of particulate exogenous antigens (phagosomes)	Down	0.973845	0.787809	2	-0.149918	FALSE
Eicosanoids	Down	0.973845	0.788154	1	-0.236508	FALSE
Sterols are 12-hydroxylated by CYP8B1	Down	0.973845	0.788154	1	-0.236508	FALSE
Free fatty acids regulate insulin secretion	Down	0.977585	0.791874	2	-0.113818	FALSE
MAPK1 (ERK2) activation	Down	0.977585	0.792217	3	-0.111562	FALSE
FGFR1 mutant receptor activation	Down	0.978712	0.793996	6	-0.0979326	FALSE
Pyrophosphate hydrolysis	Up	0.978712	0.795355	3	-0.0857319	FALSE
Glutamate Neurotransmitter Release Cycle	Down	0.978712	0.795994	1	-0.119919	FALSE
Signaling by LTK in cancer	Up	0.978712	0.797408	2	-0.0722694	FALSE
Electron transport from NADPH to Ferredoxin	Up	0.978712	0.797968	1	-0.0621409	FALSE
Defective CYP11A1 causes AICSR	Up	0.978712	0.797968	1	-0.0621409	FALSE
Mitochondrial transcription initiation	Down	0.978712	0.798493	1	-0.0992461	FALSE
Transcription from mitochondrial promoters	Down	0.978712	0.798493	1	-0.0992461	FALSE
Amine Oxidase reactions	Up	0.978712	0.798737	2	-0.103795	FALSE
Biogenic amines are oxidatively deaminated to aldehydes by MAOA and MAOB	Up	0.978712	0.798737	2	-0.103795	FALSE
COPI-mediated anterograde transport	Up	0.978712	0.799238	47	-0.0919447	FALSE
Signaling by Nuclear Receptors	Up	0.978712	0.79935	45	-0.0789648	FALSE
Regulation of PTEN localization	Down	0.979747	0.800836	2	-0.071886	FALSE
Regulation of NF-kappa B signaling	Down	0.979747	0.801338	3	-0.101564	FALSE
Utilization of Ketone Bodies	Down	0.979747	0.801752	3	-0.169217	FALSE
G2/M Checkpoints	Up	0.981824	0.803972	49	-0.0797232	FALSE
Tristetraprolin (TTP, ZFP36) binds and destabilizes mRNA	Down	0.983608	0.805954	3	-0.107784	FALSE
Degradation of cysteine and homocysteine	Up	0.983837	0.807078	7	-0.0981018	FALSE
Negative feedback regulation of MAPK pathway	Down	0.983837	0.809338	2	-0.107478	FALSE
Signaling by MAP2K mutants	Down	0.983837	0.809338	2	-0.107478	FALSE
Cell Cycle Checkpoints	Up	0.983837	0.809554	75	-0.0828325	FALSE
APOBEC3G mediated resistance to HIV-1 infection	Down	0.983837	0.809653	4	-0.12236	FALSE
Regulation of RUNX2 expression and activity	Down	0.983837	0.811415	40	-0.101745	FALSE
Sialic acid metabolism	Down	0.983837	0.811959	3	-0.104914	FALSE
rRNA modification in the nucleus and cytosol	Up	0.983837	0.812291	5	-0.0893887	FALSE
Processing of Intronless Pre-mRNAs	Up	0.983837	0.8123	2	-0.0817149	FALSE
Signaling by NOTCH4	Up	0.983837	0.812354	38	-0.0846023	FALSE
Prefoldin mediated transfer of substrate to CCT/TriC	Down	0.983837	0.812693	20	-0.102949	FALSE
Establishment of Sister Chromatid Cohesion	Up	0.983837	0.813437	1	-0.112448	FALSE
Cohesin Loading onto Chromatin	Up	0.983837	0.813437	1	-0.112448	FALSE
Mitotic Telophase/Cytokinesis	Up	0.983837	0.813437	1	-0.112448	FALSE
Post-chaperonin tubulin folding pathway	Down	0.98609	0.815914	9	-0.10556	FALSE
Metalloprotease DUBs	Down	0.98609	0.81682	6	-0.104378	FALSE
Signal Transduction	Down	0.98609	0.817562	401	-0.0917977	FALSE
Dectin-1 mediated noncanonical NF-kB signaling	Down	0.98609	0.818938	37	-0.0974522	FALSE
TNFR2 non-canonical NF-kB pathway	Down	0.98609	0.818938	37	-0.0974522	FALSE
NIK-->noncanonical NF-kB signaling	Down	0.98609	0.818938	37	-0.0974522	FALSE
Cross-presentation of soluble exogenous antigens (endosomes)	Up	0.98609	0.819338	34	-0.090543	FALSE
TNFR1-induced NF-kappa-B signaling pathway	Down	0.98609	0.819525	3	-0.101154	FALSE
Chylomicron clearance	Down	0.98609	0.82017	2	-0.221078	FALSE
Metabolism of polyamines	Up	0.98609	0.820523	36	-0.0914127	FALSE
Terminal pathway of complement	Down	0.986642	0.821505	6	-0.184167	FALSE
Golgi Associated Vesicle Biogenesis	Down	0.987701	0.822909	16	-0.104178	FALSE
Recycling of bile acids and salts	Down	0.987767	0.824011	1	-0.163492	FALSE
Ciprofloxacin ADME	Down	0.987767	0.824011	1	-0.163492	FALSE
Trafficking and processing of endosomal TLR	Down	0.987889	0.824637	2	-0.127542	FALSE
RHOBTB2 GTPase cycle	Down	0.988574	0.825731	13	-0.0991159	FALSE
PTK6 Down-Regulation	Up	0.99124	0.828484	1	-0.0741657	FALSE
Inhibition of the proteolytic activity of APC/C required for the onset of anaphase by mitotic spindle checkpoint components	Down	0.991594	0.831111	2	-0.105477	FALSE
Inactivation of APC/C via direct inhibition of the APC/C complex	Down	0.991594	0.831111	2	-0.105477	FALSE
RAF-independent MAPK1/3 activation	Down	0.991594	0.831586	4	-0.109532	FALSE
Transcriptional regulation by RUNX2	Up	0.991594	0.832412	45	-0.0862484	FALSE
Cell death signalling via NRAGE, NRIF and NADE	Down	0.991594	0.83364	6	-0.0894578	FALSE
Ephrin signaling	Down	0.991594	0.834336	4	-0.103881	FALSE
phospho-PLA2 pathway	Down	0.991594	0.835558	1	-0.103852	FALSE
Signaling by NODAL	Down	0.991594	0.835558	1	-0.103852	FALSE
Signaling by Activin	Down	0.991594	0.835558	1	-0.103852	FALSE
Signaling by MAPK mutants	Down	0.991594	0.835558	1	-0.103852	FALSE
IFNG signaling activates MAPKs	Down	0.991594	0.835558	1	-0.103852	FALSE
Apoptosis induced DNA fragmentation	Down	0.991594	0.836122	9	-0.103644	FALSE
vRNP Assembly	Down	0.991594	0.837225	2	-0.114304	FALSE
Defective GALT can cause GALCT	Down	0.991594	0.837314	1	-0.129761	FALSE
mRNA 3'-end processing	Down	0.991594	0.837477	9	-0.107995	FALSE
Separation of Sister Chromatids	Up	0.991594	0.837665	67	-0.0920962	FALSE
TNFR1-mediated ceramide production	Down	0.991594	0.837708	1	-0.0871904	FALSE
trans-Golgi Network Vesicle Budding	Down	0.992273	0.839392	20	-0.102844	FALSE
PCP/CE pathway	Down	0.992273	0.841198	42	-0.0980733	FALSE
Degradation of GABA	Up	0.992273	0.842403	1	-0.100426	FALSE
HDL remodeling	Down	0.992273	0.843759	5	-0.197453	FALSE
Synthesis of bile acids and bile salts via 24-hydroxycholesterol	Up	0.992273	0.845589	2	-0.156707	FALSE
Synthesis of bile acids and bile salts via 27-hydroxycholesterol	Up	0.992273	0.845589	2	-0.156707	FALSE
SARS-CoV-2 modulates host translation machinery	Down	0.992273	0.84595	28	-0.0908153	FALSE
ERKs are inactivated	Down	0.992273	0.847266	5	-0.0846351	FALSE
Maturation of hRSV A proteins	Up	0.992273	0.848341	3	-0.0871365	FALSE
Signaling by Leptin	Down	0.992273	0.848542	2	-0.107136	FALSE
Creation of C4 and C2 activators	Up	0.992273	0.848877	11	-0.171205	FALSE
Classical antibody-mediated complement activation	Up	0.992273	0.848877	11	-0.171205	FALSE
Signaling by WNT	Down	0.992273	0.849132	77	-0.078856	FALSE
Heparan sulfate/heparin (HS-GAG) metabolism	Down	0.992273	0.849199	4	-0.102011	FALSE
Chondroitin sulfate/dermatan sulfate metabolism	Down	0.992273	0.849199	4	-0.102011	FALSE
A tetrasaccharide linker sequence is required for GAG synthesis	Down	0.992273	0.849199	4	-0.102011	FALSE
Defective B4GALT7 causes EDS, progeroid type	Down	0.992273	0.849199	4	-0.102011	FALSE
Defective B3GAT3 causes JDSSDHD	Down	0.992273	0.849199	4	-0.102011	FALSE
Defective B3GALT6 causes EDSP2 and SEMDJL1	Down	0.992273	0.849199	4	-0.102011	FALSE
Oncogene Induced Senescence	Up	0.992273	0.849386	2	-0.0684091	FALSE
Protein methylation	Down	0.992273	0.849488	6	-0.100748	FALSE
RA biosynthesis pathway	Down	0.992273	0.849844	5	-0.108367	FALSE
RIPK1-mediated regulated necrosis	Up	0.994022	0.852395	10	-0.0825037	FALSE
Regulation of necroptotic cell death	Up	0.994022	0.852395	10	-0.0825037	FALSE
ATF6B (ATF6-beta) activates chaperones	Down	0.994276	0.853535	1	-0.101632	FALSE
LDL clearance	Up	0.994276	0.853666	5	-0.110358	FALSE
Uptake and function of anthrax toxins	Down	0.994494	0.85438	5	-0.0960834	FALSE
Trafficking of GluR2-containing AMPA receptors	Down	0.994948	0.855915	4	-0.106578	FALSE
EPH-ephrin mediated repulsion of cells	Up	0.994948	0.85612	7	-0.084569	FALSE
Pyruvate metabolism	Down	0.994948	0.856351	21	-0.107746	FALSE
Regulation of RAS by GAPs	Down	0.996153	0.858402	39	-0.0991574	FALSE
Activation of IRF3, IRF7 mediated by TBK1, IKKε (IKBKE)	Down	0.996153	0.858443	3	-0.112001	FALSE
Miro GTPase Cycle	Down	0.996727	0.859498	2	-0.0931531	FALSE
Response to elevated platelet cytosolic Ca2+	Down	0.996727	0.859994	54	-0.117168	FALSE
Attenuation phase	Up	0.996804	0.860623	5	-0.0762512	FALSE
Other interleukin signaling	Down	0.996804	0.861116	1	-0.0941901	FALSE
RNA Polymerase II Transcription Termination	Up	0.999691	0.865494	12	-0.0961233	FALSE
Retrograde neurotrophin signalling	Down	0.999691	0.866749	5	-0.097586	FALSE
RAS processing	Up	0.999691	0.867373	6	-0.0750913	FALSE
Regulation of CDH11 function	Up	0.999691	0.868177	2	-0.0832238	FALSE
Regulation of CDH19 Expression and Function	Up	0.999691	0.868177	2	-0.0832238	FALSE
CDH11 homotypic and heterotypic interactions	Up	0.999691	0.868177	2	-0.0832238	FALSE
Complement cascade	Down	0.999691	0.869228	26	-0.180898	FALSE
Regulation of Complement cascade	Down	0.999691	0.869228	26	-0.180898	FALSE
ER to Golgi Anterograde Transport	Down	0.999691	0.870106	62	-0.098109	FALSE
Transport to the Golgi and subsequent modification	Down	0.999691	0.870106	62	-0.098109	FALSE
Fatty acyl-CoA biosynthesis	Down	0.999691	0.870177	8	-0.104548	FALSE
Regulation of innate immune responses to cytosolic DNA	Up	0.999691	0.875417	2	-0.093392	FALSE
The canonical retinoid cycle in rods (twilight vision)	Down	0.999691	0.876049	1	-0.113314	FALSE
Beta oxidation of butanoyl-CoA to acetyl-CoA	Down	0.999691	0.877098	2	-0.117859	FALSE
BH3-only proteins associate with and inactivate anti-apoptotic BCL-2 members	Down	0.999691	0.877916	1	-0.0945409	FALSE
Interleukin-7 signaling	Down	0.999691	0.877916	1	-0.0945409	FALSE
Signalling to STAT3	Down	0.999691	0.877916	1	-0.0945409	FALSE
Signaling by ALK	Down	0.999691	0.877916	1	-0.0945409	FALSE
POU5F1 (OCT4), SOX2, NANOG activate genes related to proliferation	Down	0.999691	0.877916	1	-0.0945409	FALSE
Transcriptional regulation of pluripotent stem cells	Down	0.999691	0.877916	1	-0.0945409	FALSE
Interleukin-10 signaling	Down	0.999691	0.877916	1	-0.0945409	FALSE
PTK6 Activates STAT3	Down	0.999691	0.877916	1	-0.0945409	FALSE
MET activates STAT3	Down	0.999691	0.877916	1	-0.0945409	FALSE
STAT3 nuclear events downstream of ALK signaling	Down	0.999691	0.877916	1	-0.0945409	FALSE
Signaling by MRAS-complex mutants	Down	0.999691	0.880216	3	-0.0992324	FALSE
SHOC2 M1731 mutant abolishes MRAS complex function	Down	0.999691	0.880216	3	-0.0992324	FALSE
Gain-of-function MRAS complexes activate RAF signaling	Down	0.999691	0.880216	3	-0.0992324	FALSE
Diseases of signal transduction by growth factor receptors and second messengers	Down	0.999691	0.880316	105	-0.0962912	FALSE
Defective SERPING1 causes hereditary angioedema	Down	0.999691	0.881138	1	-0.201106	FALSE
Interleukin-2 family signaling	Down	0.999691	0.88148	4	-0.0855092	FALSE
Mitophagy	Down	0.999691	0.883413	11	-0.0977738	FALSE
Signaling by ERBB2	Down	0.999691	0.884662	11	-0.0904552	FALSE
Trafficking of AMPA receptors	Up	0.999691	0.88552	5	-0.0914344	FALSE
Glutamate binding, activation of AMPA receptors and synaptic plasticity	Up	0.999691	0.88552	5	-0.0914344	FALSE
Regulation of PTEN gene transcription	Down	0.999691	0.885522	3	-0.0941723	FALSE
VEGFR2 mediated cell proliferation	Down	0.999691	0.885613	3	-0.0997612	FALSE
The role of Nef in HIV-1 replication and disease pathogenesis	Down	0.999691	0.886962	10	-0.101376	FALSE
Generation of second messenger molecules	Up	0.999691	0.887511	4	-0.0905889	FALSE
RHOBTB3 ATPase cycle	Up	0.999691	0.889098	3	-0.0906314	FALSE
SCF(Skp2)-mediated degradation of p27/p21	Down	0.999691	0.88929	36	-0.0971141	FALSE
Nucleotide salvage defects	Up	0.999691	0.889475	2	-0.0860239	FALSE
Diseases of nucleotide metabolism	Up	0.999691	0.889475	2	-0.0860239	FALSE
Defective Intrinsic Pathway for Apoptosis	Up	0.999691	0.889712	9	-0.0959022	FALSE
Circadian Clock	Down	0.999691	0.889727	5	-0.10299	FALSE
Cellular responses to stimuli	Down	0.999691	0.890021	285	-0.096623	FALSE
Netrin-1 signaling	Down	0.999691	0.890095	7	-0.0987163	FALSE
Cellular response to heat stress	Up	0.999691	0.890178	40	-0.0944414	FALSE
TICAM1-dependent activation of IRF3/IRF7	Down	0.999691	0.891352	2	-0.108136	FALSE
Regulation of TBK1, IKKε (IKBKE)-mediated activation of IRF3, IRF7	Down	0.999691	0.891352	2	-0.108136	FALSE
Regulation of TBK1, IKKε-mediated activation of IRF3, IRF7 upon TLR3 ligation	Down	0.999691	0.891352	2	-0.108136	FALSE
Kinesins	Down	0.999691	0.892507	10	-0.101799	FALSE
Visual phototransduction	Down	0.999691	0.892576	19	-0.121502	FALSE
Transcriptional activation of mitochondrial biogenesis	Up	0.999691	0.892589	12	-0.0858988	FALSE
Regulation of CDH11 Expression and Function	Up	0.999691	0.894446	4	-0.085583	FALSE
Regulation of Homotypic Cell-Cell Adhesion	Up	0.999691	0.894446	4	-0.085583	FALSE
Regulation of Expression and Function of Type II Classical Cadherins	Up	0.999691	0.894446	4	-0.085583	FALSE
Interferon alpha/beta signaling	Up	0.999691	0.895245	10	-0.106945	FALSE
Disassembly of the destruction complex and recruitment of AXIN to the membrane	Down	0.999691	0.895479	7	-0.0891312	FALSE
PIWI-interacting RNA (piRNA) biogenesis	Up	0.999691	0.895528	1	-0.0874309	FALSE
RAF/MAP kinase cascade	Up	0.999691	0.896228	77	-0.0906277	FALSE
Signaling by ROBO receptors	Up	0.999691	0.896971	118	-0.0880815	FALSE
Cellular hexose transport	Down	0.999691	0.897496	2	-0.176136	FALSE
Phosphorylation of CD3 and TCR zeta chains	Up	0.999691	0.897512	1	-0.0886869	FALSE
Josephin domain DUBs	Down	0.999691	0.899803	5	-0.0974759	FALSE
Switching of origins to a post-replicative state	Down	0.999691	0.9008	37	-0.0970194	FALSE
Mitotic Prometaphase	Up	0.999691	0.901201	43	-0.0915157	FALSE
Negative regulation of NOTCH4 signaling	Down	0.999691	0.901208	37	-0.0975681	FALSE
Gene expression (Transcription)	Down	0.999691	0.90146	183	-0.0877031	FALSE
Retinoid metabolism and transport	Down	0.999691	0.901541	13	-0.13567	FALSE
Expression and translocation of olfactory receptors	Up	0.999691	0.901673	1	-0.10726	FALSE
ALK mutants bind TKIs	Up	0.999691	0.90362	2	-0.0860912	FALSE
RHOB GTPase cycle	Up	0.999691	0.904713	12	-0.103672	FALSE
Regulation of activated PAK-2p34 by proteasome mediated degradation	Up	0.999691	0.90479	35	-0.0933631	FALSE
MAPK1/MAPK3 signaling	Up	0.999691	0.905286	78	-0.0910008	FALSE
MAPK3 (ERK1) activation	Down	0.999691	0.906262	1	-0.11973	FALSE
Netrin mediated repulsion signals	Down	0.999691	0.906262	1	-0.11973	FALSE
Mitochondrial calcium ion transport	Up	0.999691	0.907181	15	-0.0871157	FALSE
Sodium/Calcium exchangers	Down	0.999691	0.907727	1	-0.12926	FALSE
Nuclear signaling by ERBB4	Down	0.999691	0.908849	3	-0.14022	FALSE
Platelet sensitization by LDL	Down	0.999691	0.910299	8	-0.111594	FALSE
AUF1 (hnRNP D0) binds and destabilizes mRNA	Up	0.999691	0.91105	37	-0.0918424	FALSE
Hh mutants are degraded by ERAD	Up	0.999691	0.911286	36	-0.0936076	FALSE
Hh mutants abrogate ligand secretion	Up	0.999691	0.911286	36	-0.0936076	FALSE
APC/C:Cdc20 mediated degradation of Cyclin B	Down	0.999691	0.91146	2	-0.0842339	FALSE
Intra-Golgi and retrograde Golgi-to-ER traffic	Down	0.999691	0.912458	61	-0.0944979	FALSE
Mitochondrial biogenesis	Down	0.999691	0.913737	41	-0.0948174	FALSE
Degradation of DVL	Down	0.999691	0.916494	36	-0.0987581	FALSE
Hedgehog 'on' state	Down	0.999691	0.916494	36	-0.0987581	FALSE
Transport of bile salts and organic acids, metal ions and amine compounds	Down	0.999691	0.917767	4	-0.16823	FALSE
Downregulation of ERBB2 signaling	Down	0.999691	0.918209	6	-0.0876327	FALSE
APC-Cdc20 mediated degradation of Nek2A	Up	0.999691	0.920562	3	-0.0813068	FALSE
EML4 and NUDC in mitotic spindle formation	Up	0.999691	0.922183	32	-0.0918568	FALSE
Inhibition of replication initiation of damaged DNA by RB1/E2F1	Down	0.999691	0.923295	2	-0.0806841	FALSE
E2F mediated regulation of DNA replication	Down	0.999691	0.923295	2	-0.0806841	FALSE
MASTL Facilitates Mitotic Progression	Down	0.999691	0.923295	2	-0.0806841	FALSE
Potential therapeutics for SARS	Up	0.999691	0.924761	27	-0.113494	FALSE
Energy dependent regulation of mTOR by LKB1-AMPK	Down	0.999691	0.925373	7	-0.0931808	FALSE
Atorvastatin ADME	Down	0.999691	0.925989	1	-0.2131	FALSE
Assembly and release of respiratory syncytial virus (RSV) virions	Up	0.999691	0.926109	2	-0.0852574	FALSE
Respiratory syncytial virus genome replication	Up	0.999691	0.926109	2	-0.0852574	FALSE
Biosynthesis of the N-glycan precursor (dolichol lipid-linked oligosaccharide, LLO) and transfer to a nascent protein	Down	0.999691	0.926767	9	-0.0953112	FALSE
Synthesis of substrates in N-glycan biosythesis	Down	0.999691	0.926767	9	-0.0953112	FALSE
Beta-catenin phosphorylation cascade	Up	0.999691	0.927772	6	-0.0790199	FALSE
Signaling by WNT in cancer	Up	0.999691	0.927772	6	-0.0790199	FALSE
Signaling by AXIN mutants	Up	0.999691	0.927772	6	-0.0790199	FALSE
Signaling by CTNNB1 phospho-site mutants	Up	0.999691	0.927772	6	-0.0790199	FALSE
Signaling by APC mutants	Up	0.999691	0.927772	6	-0.0790199	FALSE
Signaling by AMER1 mutants	Up	0.999691	0.927772	6	-0.0790199	FALSE
Signaling by GSK3beta mutants	Up	0.999691	0.927772	6	-0.0790199	FALSE
CTNNB1 S33 mutants aren't phosphorylated	Up	0.999691	0.927772	6	-0.0790199	FALSE
CTNNB1 S37 mutants aren't phosphorylated	Up	0.999691	0.927772	6	-0.0790199	FALSE
CTNNB1 S45 mutants aren't phosphorylated	Up	0.999691	0.927772	6	-0.0790199	FALSE
CTNNB1 T41 mutants aren't phosphorylated	Up	0.999691	0.927772	6	-0.0790199	FALSE
APC truncation mutants have impaired AXIN binding	Up	0.999691	0.927772	6	-0.0790199	FALSE
AXIN missense mutants destabilize the destruction complex	Up	0.999691	0.927772	6	-0.0790199	FALSE
Truncations of AMER1 destabilize the destruction complex	Up	0.999691	0.927772	6	-0.0790199	FALSE
p53-Dependent G1 DNA Damage Response	Down	0.999691	0.928651	35	-0.0972198	FALSE
p53-Dependent G1/S DNA damage checkpoint	Down	0.999691	0.928651	35	-0.0972198	FALSE
G1/S DNA Damage Checkpoints	Down	0.999691	0.928651	35	-0.0972198	FALSE
Endosomal/Vacuolar pathway	Up	0.999691	0.931181	2	-0.129221	FALSE
AMPK inhibits chREBP transcriptional activation activity	Up	0.999691	0.932166	3	-0.0893491	FALSE
Neurotransmitter uptake and metabolism In glial cells	Down	0.999691	0.932765	1	-0.146439	FALSE
Astrocytic Glutamate-Glutamine Uptake And Metabolism	Down	0.999691	0.932765	1	-0.146439	FALSE
Transcriptional regulation by RUNX3	Up	0.999691	0.932916	35	-0.0942164	FALSE
tRNA-derived small RNA (tsRNA or tRNA-related fragment, tRF) biogenesis	Up	0.999691	0.933004	1	-0.106301	FALSE
Inositol phosphate metabolism	Down	0.999691	0.935854	5	-0.0918199	FALSE
NrCAM interactions	Down	0.999691	0.937638	1	-0.216818	FALSE
Neurofascin interactions	Down	0.999691	0.937638	1	-0.216818	FALSE
Transport of inorganic cations/anions and amino acids/oligopeptides	Up	0.999691	0.93848	5	-0.128823	FALSE
Synthesis of epoxy (EET) and dihydroxyeicosatrienoic acids (DHET)	Down	0.999691	0.938803	1	-0.194132	FALSE
Biosynthesis of maresins	Down	0.999691	0.938803	1	-0.194132	FALSE
Integration of viral DNA into host genomic DNA	Down	0.999691	0.939543	3	-0.109582	FALSE
Autointegration results in viral DNA circles	Down	0.999691	0.939543	3	-0.109582	FALSE
Platelet degranulation	Down	0.999691	0.939667	52	-0.116615	FALSE
Cell Cycle, Mitotic	Down	0.999691	0.940226	129	-0.0848364	FALSE
Hedgehog ligand biogenesis	Up	0.999691	0.940305	37	-0.0942286	FALSE
Initial triggering of complement	Up	0.999691	0.940827	13	-0.182119	FALSE
Purine salvage	Down	0.999691	0.943882	7	-0.117255	FALSE
Signaling by TGF-beta Receptor Complex in Cancer	Up	0.999691	0.945225	1	-0.0803329	FALSE
Loss of Function of TGFBR1 in Cancer	Up	0.999691	0.945225	1	-0.0803329	FALSE
TGFBR1 LBD Mutants in Cancer	Up	0.999691	0.945225	1	-0.0803329	FALSE
The role of GTSE1 in G2/M progression after G2 checkpoint	Up	0.999691	0.945595	44	-0.0953855	FALSE
PTEN Regulation	Down	0.999691	0.945972	43	-0.0939151	FALSE
Glycosphingolipid catabolism	Down	0.999691	0.946318	1	-0.0904392	FALSE
The phototransduction cascade	Down	0.999691	0.947291	6	-0.0908049	FALSE
Inactivation, recovery and regulation of the phototransduction cascade	Down	0.999691	0.947291	6	-0.0908049	FALSE
TP53 regulates transcription of additional cell cycle genes whose exact role in the p53 pathway remain uncertain	Up	0.999691	0.94788	1	-0.0691052	FALSE
M Phase	Down	0.999691	0.948966	114	-0.0820384	FALSE
Response of EIF2AK1 (HRI) to heme deficiency	Down	0.999691	0.948985	4	-0.0863292	FALSE
Synthesis of PIPs at the ER membrane	Up	0.999691	0.950075	1	-0.0835812	FALSE
GSK3B and BTRC:CUL1-mediated-degradation of NFE2L2	Down	0.999691	0.950346	37	-0.0962277	FALSE
Antigen activates B Cell Receptor (BCR) leading to generation of second messengers	Down	0.999691	0.951911	10	-0.155804	FALSE
Scavenging by Class B Receptors	Up	0.999691	0.952218	3	-0.169304	FALSE
Cyclin E associated events during G1/S transition	Down	0.999691	0.952693	37	-0.0954945	FALSE
Cyclin A:Cdk2-associated events at S phase entry	Down	0.999691	0.952693	37	-0.0954945	FALSE
Cellular responses to stress	Down	0.999691	0.954019	283	-0.0947313	FALSE
Vpr-mediated induction of apoptosis by mitochondrial outer membrane permeabilization	Down	0.999691	0.956289	3	-0.087967	FALSE
Pyrimidine catabolism	Up	0.999691	0.956612	3	-0.085199	FALSE
RPIA deficiency: failed conversion of R5P to RU5P	Up	0.999691	0.956927	1	-0.142176	FALSE
RPIA deficiency: failed conversion of RU5P to R5P	Up	0.999691	0.956927	1	-0.142176	FALSE
Defective CFTR causes cystic fibrosis	Up	0.999691	0.957909	38	-0.0935067	FALSE
APC/C-mediated degradation of cell cycle proteins	Down	0.999691	0.958773	37	-0.0952935	FALSE
Regulation of APC/C activators between G1/S and early anaphase	Down	0.999691	0.958773	37	-0.0952935	FALSE
Regulation of mitotic cell cycle	Down	0.999691	0.958773	37	-0.0952935	FALSE
Respiratory syncytial virus (RSV) genome replication, transcription and translation	Up	0.999691	0.959732	6	-0.0876461	FALSE
Autodegradation of Cdh1 by Cdh1:APC/C	Down	0.999691	0.959789	35	-0.095914	FALSE
APC/C:Cdc20 mediated degradation of Securin	Down	0.999691	0.959789	35	-0.095914	FALSE
APC/C:Cdh1 mediated degradation of Cdc20 and other APC/C:Cdh1 targeted proteins in late mitosis/early G1	Down	0.999691	0.959789	35	-0.095914	FALSE
CDK-mediated phosphorylation and removal of Cdc6	Down	0.999691	0.959789	35	-0.095914	FALSE
Diseases associated with glycosylation precursor biosynthesis	Down	0.999691	0.959833	5	-0.0792137	FALSE
Cristae formation	Up	0.999691	0.961307	25	-0.0941086	FALSE
Aflatoxin activation and detoxification	Up	0.999691	0.96236	3	-0.0970137	FALSE
Intrinsic Pathway for Apoptosis	Up	0.999691	0.963486	14	-0.0903512	FALSE
Vpu mediated degradation of CD4	Up	0.999691	0.964838	34	-0.0947497	FALSE
Autodegradation of the E3 ubiquitin ligase COP1	Up	0.999691	0.964838	34	-0.0947497	FALSE
Asymmetric localization of PCP proteins	Up	0.999691	0.964838	34	-0.0947497	FALSE
Degradation of AXIN	Up	0.999691	0.964838	34	-0.0947497	FALSE
Stabilization of p53	Up	0.999691	0.964838	34	-0.0947497	FALSE
Ubiquitin Mediated Degradation of Phosphorylated Cdc25A	Up	0.999691	0.964838	34	-0.0947497	FALSE
p53-Independent DNA Damage Response	Up	0.999691	0.964838	34	-0.0947497	FALSE
p53-Independent G1/S DNA damage checkpoint	Up	0.999691	0.964838	34	-0.0947497	FALSE
Regulation of RUNX3 expression and activity	Up	0.999691	0.964838	34	-0.0947497	FALSE
Organic anion transporters	Up	0.999691	0.964889	1	-0.0924436	FALSE
Pexophagy	Down	0.999691	0.96591	3	-0.113753	FALSE
Mitotic Prophase	Down	0.999691	0.966636	33	-0.0514169	FALSE
Orc1 removal from chromatin	Down	0.999691	0.972323	36	-0.0959504	FALSE
FBXL7 down-regulates AURKA during mitotic entry and in early mitosis	Down	0.999691	0.972323	36	-0.0959504	FALSE
Signaling by NOTCH1	Down	0.999691	0.974657	3	-0.088564	FALSE
NOTCH1 Intracellular Domain Regulates Transcription	Down	0.999691	0.974657	3	-0.088564	FALSE
Signaling by NOTCH1 PEST Domain Mutants in Cancer	Down	0.999691	0.974657	3	-0.088564	FALSE
Signaling by NOTCH1 in Cancer	Down	0.999691	0.974657	3	-0.088564	FALSE
Constitutive Signaling by NOTCH1 PEST Domain Mutants	Down	0.999691	0.974657	3	-0.088564	FALSE
Signaling by NOTCH1 HD+PEST Domain Mutants in Cancer	Down	0.999691	0.974657	3	-0.088564	FALSE
Constitutive Signaling by NOTCH1 HD+PEST Domain Mutants	Down	0.999691	0.974657	3	-0.088564	FALSE
Regulation of BACH1 activity	Down	0.999691	0.974657	3	-0.088564	FALSE
Recycling pathway of L1	Up	0.999691	0.974674	19	-0.0929964	FALSE
CD22 mediated BCR regulation	Up	0.999691	0.97491	7	-0.182029	FALSE
Synaptic adhesion-like molecules	Up	0.999691	0.976081	3	-0.0802675	FALSE
Microtubule-dependent trafficking of connexons from Golgi to the plasma membrane	Up	0.999691	0.976285	7	-0.101672	FALSE
Gap junction assembly	Up	0.999691	0.976285	7	-0.101672	FALSE
Transport of connexons to the plasma membrane	Up	0.999691	0.976285	7	-0.101672	FALSE
Carboxyterminal post-translational modifications of tubulin	Up	0.999691	0.976285	7	-0.101672	FALSE
Regulation of ornithine decarboxylase (ODC)	Down	0.999691	0.97757	33	-0.0966219	FALSE
Formation of paraxial mesoderm	Down	0.999691	0.97757	33	-0.0966219	FALSE
Somitogenesis	Down	0.999691	0.97757	33	-0.0966219	FALSE
Drug-mediated inhibition of ERBB2 signaling	Down	0.999691	0.980803	2	-0.0926965	FALSE
Drug resistance in ERBB2 KD mutants	Down	0.999691	0.980803	2	-0.0926965	FALSE
Resistance of ERBB2 KD mutants to trastuzumab	Down	0.999691	0.980803	2	-0.0926965	FALSE
Resistance of ERBB2 KD mutants to sapitinib	Down	0.999691	0.980803	2	-0.0926965	FALSE
Resistance of ERBB2 KD mutants to tesevatinib	Down	0.999691	0.980803	2	-0.0926965	FALSE
Resistance of ERBB2 KD mutants to neratinib	Down	0.999691	0.980803	2	-0.0926965	FALSE
Resistance of ERBB2 KD mutants to osimertinib	Down	0.999691	0.980803	2	-0.0926965	FALSE
Resistance of ERBB2 KD mutants to afatinib	Down	0.999691	0.980803	2	-0.0926965	FALSE
Resistance of ERBB2 KD mutants to AEE788	Down	0.999691	0.980803	2	-0.0926965	FALSE
Resistance of ERBB2 KD mutants to lapatinib	Down	0.999691	0.980803	2	-0.0926965	FALSE
Drug resistance in ERBB2 TMD/JMD mutants	Down	0.999691	0.980803	2	-0.0926965	FALSE
Signaling by CSF1 (M-CSF) in myeloid cells	Up	0.999691	0.981779	6	-0.0824556	FALSE
Regulation of Apoptosis	Up	0.999691	0.982555	37	-0.0956932	FALSE
Regulation of TP53 Degradation	Up	0.999691	0.982907	5	-0.0684659	FALSE
Regulation of TP53 Expression and Degradation	Up	0.999691	0.982907	5	-0.0684659	FALSE
RNA Polymerase I Transcription Termination	Down	0.999691	0.984135	1	-0.0916587	FALSE
ABC transporters in lipid homeostasis	Up	0.999691	0.98519	1	-0.183284	FALSE
Defective ABCA1 causes TGD	Up	0.999691	0.98519	1	-0.183284	FALSE
Activation of RAC1	Up	0.999691	0.985563	5	-0.0965165	FALSE
Gap junction trafficking and regulation	Up	0.999691	0.987856	11	-0.0997827	FALSE
Gap junction trafficking	Up	0.999691	0.987856	11	-0.0997827	FALSE
Maturation of spike protein	Up	0.999691	0.987889	2	-0.084694	FALSE
DNA Double-Strand Break Repair	Down	0.999691	0.988432	17	-0.061514	FALSE
Ubiquitin-dependent degradation of Cyclin D	Up	0.999691	0.988711	35	-0.0950771	FALSE
Gastrulation	Up	0.999691	0.988823	34	-0.0960179	FALSE
Gap junction degradation	Down	0.999691	0.988967	4	-0.0964757	FALSE
Formation of annular gap junctions	Down	0.999691	0.988967	4	-0.0964757	FALSE
Signaling by Type 1 Insulin-like Growth Factor 1 Receptor (IGF1R)	Up	0.999691	0.988976	5	-0.0786856	FALSE
IGF1R signaling cascade	Up	0.999691	0.988976	5	-0.0786856	FALSE
IRS-related events triggered by IGF1R	Up	0.999691	0.988976	5	-0.0786856	FALSE
Methionine salvage pathway	Up	0.999691	0.989167	5	-0.0969185	FALSE
MAP3K8 (TPL2)-dependent MAPK1/3 activation	Up	0.999691	0.989345	3	-0.0655109	FALSE
Plasma lipoprotein clearance	Down	0.999691	0.991022	10	-0.13283	FALSE
Downregulation of TGF-beta receptor signaling	Up	0.999691	0.992118	6	-0.0875606	FALSE
Endogenous sterols	Down	0.999691	0.992852	2	-0.149325	FALSE
Activation of NF-kappaB in B cells	Down	0.999691	0.99297	35	-0.0947116	FALSE
SCF-beta-TrCP mediated degradation of Emi1	Down	0.999691	0.99297	35	-0.0947116	FALSE
RAF activation	Up	0.999691	0.993384	12	-0.0871252	FALSE
PD-1 signaling	Up	0.999691	0.993796	2	-0.104209	FALSE
Attachment and Entry	Up	0.999691	0.994415	3	-0.0696736	FALSE
Metabolism of RNA	Up	0.999691	0.995786	195	-0.0906656	FALSE
Defective SLC2A1 causes GLUT1 deficiency syndrome 1 (GLUT1DS1)	Up	0.999691	0.996135	1	-0.231438	FALSE
Lactose synthesis	Up	0.999691	0.996135	1	-0.231438	FALSE
RHO GTPases Activate Formins	Up	0.999691	0.996605	39	-0.0932534	FALSE
Degradation of beta-catenin by the destruction complex	Down	0.999691	0.998727	42	-0.0935318	FALSE
Cdc20:Phospho-APC/C mediated degradation of Cyclin A	Down	0.999691	0.998905	36	-0.0953457	FALSE
APC/C:Cdc20 mediated degradation of mitotic proteins	Down	0.999691	0.998905	36	-0.0953457	FALSE
Activation of APC/C and APC/C:Cdc20 mediated degradation of mitotic proteins	Down	0.999691	0.998905	36	-0.0953457	FALSE
APC:Cdc20 mediated degradation of cell cycle proteins prior to satisfation of the cell cycle checkpoint	Down	0.999691	0.998905	36	-0.0953457	FALSE
Sulfur amino acid metabolism	Down	0.999691	0.999457	13	-0.103954	FALSE
Aryl hydrocarbon receptor signalling	Up	0.999691	0.999629	1	-0.0830838	FALSE
Nef-mediates down modulation of cell surface receptors by recruiting them to clathrin adapters	Down	0.999691	0.999691	8	-0.0982267	FALSE

## Sheet: Young_only_PUK3_PUK4_Plac...
Identifier	logFC	AveExpr	t	P.Value	adj.P.Val	B
Q13203	1.41183	6.10782	3.20759	0.00289603	0.728432	-3.15455
Q8WZ42	0.726442	6.54726	2.42646	0.0206449	0.728432	-3.79165
Q9NP98	0.599577	6.60419	1.47541	0.149214	0.728432	-4.42501
P17661	0.592557	6.70741	2.36581	0.0237738	0.728432	-3.83776
P35609	0.568598	6.60071	1.49192	0.144851	0.728432	-4.41597
P02452	0.5446	6.77069	1.68822	0.100434	0.728432	-4.30249
Q08043	0.525613	6.54028	1.09976	0.279088	0.728432	-4.60759
P08123	0.514209	6.83912	1.77726	0.0843854	0.728432	-4.24753
P20929	0.509268	6.71245	1.77082	0.0854691	0.728432	-4.25158
O60662	0.47108	6.73722	3.24378	0.00262902	0.728432	-3.12366
P06753	0.452864	6.67892	1.85426	0.0723082	0.728432	-4.19836
P02462	0.452114	6.5393	0.918887	0.364566	0.736271	-4.67861
P07942	0.448348	6.71795	2.25877	0.0303599	0.728432	-3.9176
P68133	0.435102	6.68785	1.78771	0.0826535	0.728432	-4.24095
Q14112	0.433624	6.78358	1.86866	0.0702215	0.728432	-4.189
P02461	0.431585	6.75704	1.85347	0.0724248	0.728432	-4.19887
Q9NPC6	0.429082	6.8167	1.58196	0.122828	0.728432	-4.36527
Q8TDY2	0.429076	6.56178	1.69381	0.0993563	0.728432	-4.2991
P48788	0.428061	6.59089	1.7343	0.0918371	0.728432	-4.27431
P08572	0.416743	6.85145	1.10533	0.276702	0.728432	-4.60523
P81605	0.41599	5.86843	1.18414	0.244492	0.728432	-4.57059
O15273	0.402716	6.70515	2.17285	0.0367837	0.728432	-3.98012
P63316	0.400139	6.68403	1.72102	0.0942482	0.728432	-4.28249
P62736	0.395135	6.71609	1.24283	0.222351	0.728432	-4.54344
P30837	0.386168	6.45469	1.51752	0.138291	0.728432	-4.4018
P02585	0.382222	6.65019	1.59463	0.119961	0.728432	-4.35795
P08779	0.381443	5.86048	1.06396	0.294772	0.728432	-4.62256
P19237	0.376965	6.69229	1.57803	0.12373	0.728432	-4.36754
P48681	0.375221	6.59844	2.84494	0.00743768	0.728432	-3.45864
P11047	0.372754	6.72885	1.59133	0.120703	0.728432	-4.35987
Q14315	0.369606	6.59484	3.38897	0.00177595	0.728432	-2.99904
P14543	0.361294	6.67356	2.00188	0.0532492	0.728432	-4.10007
P84243	0.361096	6.40668	0.995545	0.326436	0.734482	-4.64992
P16104	0.355489	6.5911	1.00043	0.3241	0.732616	-4.64802
O95425	0.350975	6.71446	2.84093	0.00751359	0.728432	-3.46194
P50461	0.341873	6.51511	2.29419	0.0280185	0.728432	-3.89141
O75367	0.336719	6.48031	0.983632	0.332178	0.736271	-4.65452
A5YM72	0.334875	6.4768	2.1516	0.0385481	0.728432	-3.99536
Q9H254	0.319657	7.36239	0.795402	0.431845	0.749014	-4.72033
Q9NZQ9	0.317751	6.77368	1.63973	0.110193	0.728432	-4.33153
Q9UDY4	0.29896	6.70464	2.2718	0.029479	0.728432	-3.90799
Q71UI9	0.281604	6.43204	0.711859	0.481361	0.758054	-4.74533
P58876	0.281011	6.42572	0.776983	0.44249	0.75122	-4.72607
O00472	0.270703	6.56406	0.478285	0.635479	0.816557	-4.80106
Q99584	0.270539	6.50001	1.24829	0.220372	0.728432	-4.54085
P55268	0.270473	6.76189	1.17159	0.24943	0.728432	-4.57624
Q9BYV6	0.264056	6.84177	2.30797	0.0271522	0.728432	-3.88116
Q06210	0.263036	6.55244	1.66624	0.104766	0.728432	-4.31574
P13535	0.250173	6.45598	1.11874	0.271017	0.728432	-4.59948
Q9BTM1	0.246296	6.35779	0.502207	0.618728	0.810785	-4.79633
P53701	0.234176	6.66146	1.73482	0.0917428	0.728432	-4.27399
P24043	0.231935	6.77327	1.04397	0.303796	0.728432	-4.63073
P62805	0.231878	6.28998	0.525766	0.602431	0.804681	-4.79145
Q15149	0.224594	6.66149	2.20249	0.0344425	0.728432	-3.95872
P28289	0.220267	6.72568	1.80031	0.0806032	0.728432	-4.23297
P67809	0.211972	6.67588	1.73379	0.0919284	0.728432	-4.27462
Q9UBY9	0.209556	6.63717	1.86304	0.0710303	0.728432	-4.19266
P98160	0.207074	6.7435	1.26475	0.214478	0.728432	-4.53301
Q702N8	0.201387	6.73587	1.4606	0.153217	0.728432	-4.43305
P47755	0.201195	6.67869	1.91689	0.0636047	0.728432	-4.15728
A4UGR9	0.199217	6.67201	1.51973	0.137735	0.728432	-4.40056
Q00872	0.198994	6.5324	0.96984	0.33891	0.736271	-4.65978
Q9NZU5	0.189407	6.57326	1.52115	0.137381	0.728432	-4.39977
O60237	0.185271	6.68108	2.06368	0.0466719	0.728432	-4.05743
Q86VP3	0.181512	6.45444	1.37559	0.177859	0.728432	-4.47791
P50454	0.177472	6.54682	1.16585	0.251711	0.728432	-4.57881
P35527	0.177104	5.09294	0.605501	0.548828	0.785836	-4.77333
O14957	0.167104	6.58452	1.10078	0.278651	0.728432	-4.60716
P52179	0.166387	6.58466	1.12945	0.26654	0.728432	-4.59485
Q9Y6K8	0.15999	6.4726	1.07208	0.291164	0.728432	-4.61921
P16401	0.156753	6.81812	0.558236	0.580306	0.795166	-4.78437
Q96ND0	0.150944	6.65006	1.02299	0.313467	0.728938	-4.63914
O15357	0.147899	6.85334	0.770882	0.44605	0.754287	-4.72794
P56277	0.147562	6.59096	0.922386	0.362764	0.736271	-4.67734
Q9UHP3	0.142568	6.83546	0.937523	0.355038	0.736271	-4.67183
Q8N257	0.142052	6.3387	0.304795	0.762363	0.888049	-4.82856
P15311	0.139708	6.50469	1.10806	0.275539	0.728432	-4.60406
P02538	0.139507	5.75229	0.305388	0.761915	0.888049	-4.82849
Q9NWU5	0.137463	6.6153	1.37248	0.178815	0.728432	-4.47951
P02533	0.13417	5.47035	0.436747	0.665029	0.830711	-4.80874
Q9BYV7	0.126858	6.45098	0.608667	0.546752	0.785836	-4.77256
P21980	0.126452	6.6892	0.721063	0.475753	0.758054	-4.74271
Q9BYD1	0.122184	6.63881	1.1426	0.26111	0.728432	-4.58911
Q86YZ3	0.120641	5.5404	0.397564	0.693413	0.85133	-4.81535
Q7Z7K6	0.119768	6.42528	0.753519	0.456275	0.755208	-4.73319
P12110	0.118012	6.83232	0.48541	0.630469	0.814064	-4.79968
P12111	0.114746	6.77342	0.499687	0.620483	0.810785	-4.79684
P04792	0.112165	6.57985	0.779225	0.441185	0.750783	-4.72537
Q9H7C4	0.111578	6.6213	1.12696	0.267573	0.728432	-4.59593
Q9UBG0	0.110063	6.45475	0.5593	0.579587	0.795166	-4.78414
P05023	0.106783	6.56212	0.815434	0.420445	0.748048	-4.71394
P35858	0.106402	6.52849	0.550631	0.585452	0.796391	-4.78607
O43837	0.105467	6.46732	0.840632	0.406371	0.740139	-4.7057
Q8WW22	0.104819	6.57346	0.762759	0.450816	0.754692	-4.73041
Q07065	0.102958	6.58668	0.803214	0.427377	0.748048	-4.71785
P13807	0.102246	6.5297	0.871708	0.389423	0.736271	-4.69521
Q8WX93	0.0995127	6.71017	0.904292	0.372142	0.736271	-4.68383
O43295	0.0957303	7.48478	0.25502	0.800229	0.905215	-4.83422
Q16740	0.09341	6.50428	0.721639	0.475403	0.758054	-4.74254
P26639	0.0933682	6.57053	0.901426	0.373642	0.736271	-4.68485
Q8WW59	0.0932251	6.41931	0.721374	0.475564	0.758054	-4.74262
P53611	0.0912845	6.66616	1.31043	0.198748	0.728432	-4.51077
P54296	0.0910454	6.59502	0.776072	0.44302	0.751527	-4.72635
P16989	0.0895161	6.64567	0.710302	0.482314	0.758054	-4.74578
Q8NE62	0.0871129	6.4932	0.596277	0.554901	0.78785	-4.77556
P09001	0.086962	6.64248	0.699252	0.489105	0.75992	-4.74888
Q9GZV1	0.0864213	6.59567	0.544392	0.589691	0.797751	-4.78744
Q9UJY1	0.0859681	6.64396	0.887228	0.381129	0.736271	-4.68984
Q04446	0.0859358	6.53525	0.665625	0.510098	0.766216	-4.75804
Q6ZSY5	0.0845663	6.60184	0.768656	0.447353	0.754396	-4.72862
Q96GX9	0.0843575	6.53933	0.48351	0.631803	0.814753	-4.80005
Q8N3X1	0.083597	6.69418	0.337312	0.737935	0.874545	-4.82432
P50213	0.0828031	6.47678	0.701054	0.487994	0.759533	-4.74838
P12109	0.0826217	6.75277	0.35037	0.728202	0.87147	-4.8225
O60220	0.081402	6.50479	0.564952	0.57578	0.795166	-4.78286
P33151	0.0810782	6.69496	0.652075	0.518695	0.770801	-4.76161
P82921	0.080544	6.64177	0.697216	0.490362	0.75992	-4.74945
Q8IVH4	0.0802701	6.53194	0.697634	0.490104	0.75992	-4.74933
Q15113	0.0779837	6.67451	0.495802	0.623193	0.810785	-4.79762
Q9NX20	0.0779109	6.57763	0.595616	0.555338	0.78795	-4.77571
Q6FI81	0.0763803	6.71	0.759357	0.452822	0.755054	-4.73144
Q9NRG4	0.0752299	6.60831	0.620448	0.53906	0.782664	-4.76966
Q8N5H7	0.0739956	6.62987	0.506254	0.615914	0.810785	-4.79551
P19367	0.073588	6.53803	0.577165	0.567594	0.79394	-4.78006
O43852	0.073363	6.50982	0.557601	0.580735	0.795166	-4.78452
P29475	0.0729327	6.63135	0.677914	0.50237	0.762677	-4.75474
Q8N3K9	0.0714792	6.57674	0.675029	0.504178	0.762746	-4.75552
Q9NUL3	0.0688864	6.56009	0.659023	0.514277	0.767768	-4.75979
Q9BTV4	0.0682696	6.59048	0.486236	0.629889	0.814064	-4.79952
Q96T51	0.0667395	6.6787	0.598583	0.55338	0.78777	-4.775
Q6NUK1	0.0666481	6.6068	0.579959	0.565729	0.79394	-4.77941
Q9NUQ2	0.0662836	6.51966	0.592883	0.557145	0.788745	-4.77637
Q96GC5	0.065947	6.53391	0.475965	0.637114	0.817193	-4.80151
Q07021	0.0652723	6.55727	0.525892	0.602344	0.804681	-4.79143
O60610	0.0648975	6.58741	0.610324	0.545666	0.785836	-4.77216
Q96QR8	0.0648763	6.62977	0.749844	0.458456	0.756172	-4.73429
Q9UK76	0.0647847	6.57136	0.596652	0.554654	0.78785	-4.77547
Q9UI10	0.0645846	6.54097	0.535357	0.595854	0.802054	-4.78941
P0C7P0	0.0624621	6.58	0.467105	0.643376	0.820332	-4.8032
Q9Y305	0.0622275	6.5799	0.553904	0.583235	0.795256	-4.78534
P18206	0.0597815	6.59354	0.540953	0.592033	0.799914	-4.78819
Q68J44	0.0596983	6.5437	0.365376	0.717072	0.864408	-4.82032
Q14247	0.0589197	6.66669	0.726148	0.472669	0.758054	-4.74124
Q12974	0.0588003	6.62311	0.487235	0.629188	0.814064	-4.79932
Q9NRD1	0.0579891	6.58925	0.322668	0.748903	0.881714	-4.82628
Q92614	0.0579574	6.65796	0.547942	0.587277	0.796846	-4.78666
P51553	0.0575758	6.49162	0.514275	0.610354	0.809294	-4.79386
P29536	0.0571432	6.74226	0.291628	0.772326	0.893232	-4.83015
P61604	0.0566931	6.5818	0.477572	0.635981	0.816714	-4.8012
Q8TDC0	0.0559028	6.68271	0.282321	0.779393	0.895074	-4.83124
Q9BYD6	0.0552389	6.63075	0.533971	0.596802	0.802475	-4.7897
Q5SW79	0.0548942	6.49801	0.412371	0.682631	0.844359	-4.81292
P05976	0.0543048	6.5705	0.308393	0.759647	0.887656	-4.82811
Q96C01	0.0522768	6.59953	0.404597	0.688283	0.848909	-4.81421
Q9H3K6	0.0518712	6.56315	0.447884	0.65705	0.828924	-4.80675
Q8N183	0.0518172	6.57562	0.437942	0.664171	0.830711	-4.80853
Q9Y6G9	0.0507002	6.62422	0.460833	0.647825	0.823051	-4.80437
Q8NI37	0.0478743	6.5275	0.338595	0.736977	0.874242	-4.82415
O14548	0.047422	6.71519	0.287727	0.775286	0.894955	-4.83061
Q9UKX2	0.0473173	6.52931	0.276845	0.783559	0.898899	-4.83186
O75190	0.0468627	6.55929	0.496575	0.622654	0.810785	-4.79747
Q6NVY1	0.0467056	6.42444	0.220958	0.826434	0.916319	-4.83752
Q96HC4	0.0455363	6.64817	0.453059	0.653356	0.826202	-4.80581
P52907	0.0449209	6.63739	0.490081	0.627194	0.813688	-4.79876
P10253	0.0444558	6.62019	0.326498	0.74603	0.880149	-4.82578
Q9BZE1	0.0430353	6.5618	0.382108	0.704736	0.855467	-4.81779
P20700	0.0424128	6.59418	0.329862	0.743508	0.880149	-4.82533
Q8N4Q1	0.0411861	6.49272	0.343507	0.733312	0.87147	-4.82347
Q93100	0.0411281	6.50895	0.388816	0.699813	0.854606	-4.81674
P37198	0.0397941	6.94927	0.206144	0.837896	0.924264	-4.83881
Q9BSD7	0.0395687	6.57103	0.244171	0.808551	0.909145	-4.83532
Q04941	0.0394079	6.62197	0.183564	0.855435	0.932868	-4.8406
Q13825	0.0392468	6.58865	0.302918	0.76378	0.888049	-4.82879
Q9Y2Q9	0.0392347	6.54713	0.306637	0.760972	0.888049	-4.82833
P18124	0.0388956	6.53922	0.386757	0.701323	0.854606	-4.81707
Q9ULV4	0.038129	6.80413	0.253663	0.801269	0.905215	-4.83436
Q15031	0.0373565	6.61448	0.348264	0.729768	0.87147	-4.8228
Q9UIQ6	0.0372799	6.64527	0.288067	0.775028	0.894955	-4.83057
Q3ZCM7	0.0372555	6.71169	0.28385	0.77823	0.894955	-4.83106
Q9HD33	0.0370393	6.60642	0.368453	0.714798	0.863296	-4.81987
O95817	0.0359475	6.66851	0.385381	0.702333	0.854663	-4.81728
Q9H2W6	0.0355847	6.63298	0.25988	0.796508	0.904588	-4.83371
Q8NB12	0.0353788	6.62	0.364863	0.717452	0.864408	-4.8204
Q96KR6	0.0342094	6.39506	0.203155	0.840213	0.925258	-4.83906
Q8IXI2	0.0341689	6.62925	0.279527	0.781518	0.897035	-4.83156
Q8IUZ5	0.0338494	6.51483	0.253692	0.801247	0.905215	-4.83436
Q32MZ4	0.0324721	6.72429	0.308285	0.759728	0.887656	-4.82813
P06396	0.0321594	6.6762	0.312687	0.75641	0.887153	-4.82757
O95816	0.0316835	6.6173	0.346096	0.731383	0.87147	-4.82311
Q16082	0.0313247	6.64186	0.219336	0.827687	0.917078	-4.83766
Q13435	0.0313243	6.54968	0.265532	0.792187	0.903497	-4.83311
Q9UKV3	0.0312663	6.61526	0.255757	0.799665	0.905215	-4.83414
Q9NSB8	0.0306327	6.58964	0.303735	0.763163	0.888049	-4.82869
Q9NYK5	0.0301885	6.51653	0.244802	0.808067	0.909145	-4.83526
Q13033	0.0301194	6.62019	0.283005	0.778873	0.894955	-4.83116
Q96PE7	0.0296778	6.60755	0.233796	0.816532	0.913819	-4.83633
Q12906	0.029286	6.64314	0.362524	0.719183	0.864408	-4.82075
Q9UMS6	0.0289514	6.74972	0.225414	0.822994	0.91589	-4.83711
P98095	0.0278912	6.58321	0.149901	0.88172	0.943064	-4.84288
P82664	0.0278432	6.52932	0.199307	0.843198	0.926375	-4.83937
P84090	0.0277387	6.69638	0.303205	0.763564	0.888049	-4.82876
P02511	0.0272484	6.62431	0.228485	0.820625	0.915541	-4.83683
P39023	0.027052	6.65714	0.170254	0.86581	0.938393	-4.84156
O95169	0.0264052	6.6517	0.240042	0.811725	0.910917	-4.83573
P20290	0.0254764	6.61113	0.204311	0.839317	0.925258	-4.83896
Q9BSH5	0.0253404	6.53325	0.223939	0.824132	0.91589	-4.83725
Q96BR5	0.0249489	6.66199	0.203851	0.839674	0.925258	-4.839
Q9NX47	0.0239335	6.68105	0.121221	0.904222	0.954358	-4.84447
P82912	0.0237993	6.58846	0.183931	0.85515	0.932868	-4.84057
O14925	0.0237753	6.56691	0.20806	0.836411	0.923573	-4.83864
Q15276	0.0236767	6.61168	0.232104	0.817836	0.913926	-4.83649
P00338	0.022337	6.4554	0.128715	0.898334	0.95188	-4.84409
Q3ZCW2	0.0223277	6.72397	0.153622	0.878807	0.943064	-4.84265
P00367	0.0220452	6.53364	0.174379	0.862592	0.937562	-4.84127
Q969H8	0.0219279	6.63876	0.222318	0.825384	0.916031	-4.8374
P17568	0.021045	6.56941	0.182704	0.856105	0.932868	-4.84066
Q7Z7B0	0.0209913	6.57846	0.259898	0.796495	0.904588	-4.83371
Q9BQC6	0.0209296	6.68258	0.157584	0.875708	0.941353	-4.8424
Q96A32	0.0206627	6.55621	0.124823	0.901392	0.952773	-4.84429
P08590	0.0198837	6.63921	0.102888	0.918651	0.960367	-4.84531
Q9BYD2	0.0197988	6.5859	0.158603	0.874911	0.941353	-4.84234
Q969Q1	0.018771	6.67793	0.172493	0.864063	0.937851	-4.8414
P53985	0.0185959	6.57081	0.165087	0.869844	0.938824	-4.84191
P61927	0.0170739	6.56089	0.117218	0.90737	0.956742	-4.84466
Q9NVI7	0.0168145	6.80858	0.163746	0.870891	0.939396	-4.842
O43464	0.0167336	6.71482	0.160367	0.873532	0.940791	-4.84222
Q9Y399	0.016142	6.66695	0.127158	0.899557	0.952238	-4.84417
P49356	0.0159711	6.70257	0.132023	0.895737	0.951002	-4.84391
Q8IWX7	0.0159027	6.57214	0.14694	0.884039	0.944605	-4.84306
P06703	0.0154582	6.60122	0.0741566	0.941316	0.968327	-4.84634
Q6P1N0	0.0154091	6.6544	0.166836	0.868478	0.938601	-4.84179
O60684	0.0151125	6.72299	0.187187	0.852616	0.931425	-4.84032
P21912	0.014573	6.47864	0.111667	0.911738	0.958996	-4.84492
Q5T440	0.0133295	6.51467	0.0926705	0.926704	0.96325	-4.84571
Q10567	0.0131152	6.62717	0.106584	0.915739	0.95992	-4.84515
P28799	0.0130254	6.50047	0.0826433	0.934615	0.966053	-4.84607
Q8NBS9	0.0128648	6.56524	0.107902	0.914701	0.959767	-4.84509
O95571	0.0122657	6.54004	0.112136	0.911369	0.958996	-4.8449
Q9NX62	0.0122319	6.73917	0.0988569	0.921827	0.962163	-4.84547
Q96DV4	0.0120089	6.54486	0.0904956	0.928419	0.963818	-4.84579
Q03252	0.011402	6.59572	0.0829255	0.934392	0.966053	-4.84606
Q9Y5L4	0.0112807	6.62433	0.0809085	0.935985	0.967004	-4.84613
Q13424	0.0111243	6.66953	0.134038	0.894155	0.949791	-4.8438
Q92734	0.0110993	6.66527	0.125996	0.90047	0.952656	-4.84423
P04275	0.0107928	6.66765	0.103741	0.917979	0.960367	-4.84527
Q9Y676	0.0107331	6.53076	0.0860056	0.931962	0.965631	-4.84596
P46199	0.010597	6.60076	0.0917565	0.927425	0.96325	-4.84575
P30405	0.0105345	6.48219	0.0763315	0.939598	0.968327	-4.84628
P82675	0.0103711	6.59446	0.0836822	0.933795	0.966053	-4.84604
P62750	0.0103539	6.7238	0.103989	0.917783	0.960367	-4.84526
P18077	0.0102596	6.70319	0.09592	0.924142	0.962163	-4.84559
Q9Y3B7	0.0101131	6.55102	0.0787846	0.937661	0.967807	-4.8462
Q6P1L8	0.00980305	6.4581	0.060298	0.952268	0.974003	-4.84672
Q96E11	0.00979333	6.61843	0.10666	0.915679	0.95992	-4.84514
P49207	0.00965686	6.51081	0.0849614	0.932786	0.966019	-4.84599
P38159	0.0093041	6.5739	0.0873332	0.930914	0.965475	-4.84591
O95210	0.00924609	6.5184	0.0799525	0.936739	0.967319	-4.84616
P24534	0.00875858	6.559	0.0743244	0.941184	0.968327	-4.84634
P43007	0.00859919	6.59713	0.0354108	0.971957	0.985449	-4.84721
Q9NYJ1	0.00852373	6.56657	0.0722144	0.94285	0.968872	-4.8464
Q13409	0.00843962	6.54586	0.0679687	0.946205	0.971034	-4.84652
O60260	0.00836336	6.58132	0.0718534	0.943136	0.968872	-4.84641
Q9Y316	0.00757221	6.61594	0.0612659	0.951503	0.974003	-4.8467
P15924	0.00722346	5.94296	0.0310562	0.975405	0.987339	-4.84727
P46778	0.00715231	6.75192	0.0764644	0.939494	0.968327	-4.84627
Q4G176	0.00637201	6.48813	0.051752	0.959026	0.978125	-4.84692
P05386	0.00631046	6.66435	0.0708285	0.943945	0.969177	-4.84644
P52594	0.00612928	6.49844	0.0549196	0.956521	0.976032	-4.84685
Q9Y679	0.00603401	6.64941	0.0566059	0.955187	0.975558	-4.84681
P82663	0.00516537	6.63648	0.0398857	0.968415	0.983969	-4.84714
P08670	0.00510777	6.52128	0.0253671	0.979909	0.990035	-4.84733
O75477	0.0047118	6.64719	0.0561224	0.95557	0.975558	-4.84682
P04264	0.00467189	5.33403	0.0173932	0.986224	0.992119	-4.8474
Q92665	0.00463191	6.55815	0.0423415	0.966472	0.982922	-4.8471
P63172	0.0038323	6.64531	0.0354128	0.971956	0.985449	-4.84721
P23368	0.00352159	6.52615	0.0256548	0.979681	0.990035	-4.84733
Q9Y697	0.00348764	6.59178	0.0366033	0.971013	0.985449	-4.84719
Q8WWV3	0.00308294	6.56201	0.0220768	0.982515	0.990416	-4.84736
P30050	0.00296669	6.62876	0.0300435	0.976206	0.987549	-4.84728
Q16816	0.0029526	6.51572	0.0229814	0.981798	0.990416	-4.84736
A1L188	0.00247188	6.46656	0.0214548	0.983007	0.990416	-4.84737
Q01432	0.00237278	6.5273	0.011438	0.99094	0.994639	-4.84744
O00757	0.00215925	6.63077	0.0122797	0.990274	0.994434	-4.84743
Q12849	0.00185748	6.55816	0.016938	0.986584	0.992119	-4.84741
P35573	0.000539149	6.55547	0.00543683	0.995694	0.997549	-4.84746
O75027	0.000495989	6.51419	0.00378232	0.997004	0.998101	-4.84746
P43034	-5.45314e-05	6.61327	-0.000652525	0.999483	0.999483	-4.84746
O43776	-0.000170377	6.57805	-0.00179439	0.998579	0.999043	-4.84746
Q9Y3D2	-0.000410363	6.54102	-0.00356914	0.997173	0.998101	-4.84746
Q5JRA6	-0.000459704	6.72069	-0.00556471	0.995592	0.997549	-4.84746
Q13011	-0.00106424	6.53656	-0.00806049	0.993615	0.996395	-4.84745
A1L4K1	-0.00137145	6.63459	-0.013424	0.989367	0.993988	-4.84743
P17540	-0.00138062	6.51491	-0.00910577	0.992787	0.996029	-4.84745
P51116	-0.00198353	6.57565	-0.0214026	0.983048	0.990416	-4.84737
Q8WZA9	-0.00232189	6.53041	-0.0173645	0.986246	0.992119	-4.8474
Q7RTV0	-0.00246027	6.61912	-0.0161005	0.987247	0.992322	-4.84741
Q9BSE5	-0.00265122	6.64408	-0.0186234	0.985249	0.992119	-4.84739
P67936	-0.00276997	6.64132	-0.0221822	0.982431	0.990416	-4.84736
Q9HCC0	-0.00302121	6.57782	-0.0351509	0.972163	0.985449	-4.84721
Q9UP65	-0.00345935	6.54597	-0.0238621	0.981101	0.990416	-4.84735
Q96A35	-0.00372886	6.57282	-0.0323582	0.974374	0.987225	-4.84725
O60664	-0.0037697	6.58237	-0.0314871	0.975063	0.987339	-4.84726
P49184	-0.0038704	6.71482	-0.0296342	0.97653	0.987549	-4.84728
Q14677	-0.00450544	6.53936	-0.0466578	0.963056	0.980376	-4.84702
P40926	-0.00493937	6.49297	-0.0366918	0.970943	0.985449	-4.84719
Q9NZB2	-0.00506208	6.63294	-0.0493452	0.96093	0.979245	-4.84697
Q9UBB4	-0.0052532	6.595	-0.0430251	0.965931	0.982837	-4.84709
Q8NCN5	-0.00635559	6.61844	-0.0490684	0.961149	0.979245	-4.84697
O14949	-0.00641726	6.5554	-0.0486368	0.961491	0.979245	-4.84698
Q8WXH0	-0.00678512	6.61571	-0.0829124	0.934403	0.966053	-4.84606
Q14197	-0.00681706	6.47037	-0.0607904	0.951879	0.974003	-4.84671
O76031	-0.00693346	6.69529	-0.075604	0.940173	0.968327	-4.8463
P52788	-0.00706556	6.57426	-0.0560814	0.955602	0.975558	-4.84682
P05166	-0.0078238	6.55371	-0.0745938	0.940971	0.968327	-4.84633
P49368	-0.00812685	6.60037	-0.0717747	0.943198	0.968872	-4.84641
Q14324	-0.00920117	6.54701	-0.0413875	0.967227	0.983225	-4.84711
Q8N3V7	-0.009628	6.72268	-0.0623062	0.95068	0.973768	-4.84667
Q9UBV2	-0.00988412	6.39482	-0.0580636	0.954035	0.975346	-4.84678
P62140	-0.0107941	6.59833	-0.104818	0.91713	0.960367	-4.84522
Q96EY1	-0.0108273	6.68137	-0.107951	0.914663	0.959767	-4.84509
P25398	-0.0115884	6.54691	-0.0967678	0.923473	0.962163	-4.84555
P10809	-0.0116531	6.53452	-0.0965184	0.92367	0.962163	-4.84556
Q01082	-0.011795	6.62132	-0.103978	0.917792	0.960367	-4.84526
P53597	-0.0121883	6.48022	-0.0964352	0.923736	0.962163	-4.84557
Q00765	-0.0124223	6.64213	-0.0941183	0.925562	0.963176	-4.84566
A0A087X0L7	-0.013015	6.50272	-0.0967864	0.923459	0.962163	-4.84555
Q9BSH4	-0.0131956	6.62393	-0.108003	0.914622	0.959767	-4.84509
Q9Y333	-0.0132497	6.54391	-0.121367	0.904108	0.954358	-4.84446
Q9H3Z4	-0.0134075	6.61555	-0.092072	0.927176	0.96325	-4.84574
Q9Y5S9	-0.013458	6.5648	-0.149554	0.881992	0.943064	-4.8429
Q12955	-0.0138623	6.59211	-0.15128	0.880641	0.943064	-4.8428
O75643	-0.0139522	6.58244	-0.130734	0.896749	0.951138	-4.84398
P00492	-0.0143627	6.47377	-0.0634503	0.949776	0.973305	-4.84664
P30038	-0.0145801	6.53342	-0.109461	0.913474	0.959767	-4.84502
Q9P0J1	-0.0147769	6.59831	-0.140403	0.889162	0.94812	-4.84345
O00483	-0.0150547	6.36468	-0.0960293	0.924056	0.962163	-4.84558
P15954	-0.0152309	6.3354	-0.0918404	0.927359	0.96325	-4.84574
P78560	-0.0155956	6.72419	-0.089002	0.929597	0.964575	-4.84585
O75746	-0.01568	6.53135	-0.146425	0.884442	0.944605	-4.84309
Q86VD7	-0.0157116	6.57992	-0.11533	0.908856	0.95737	-4.84475
Q9BTZ2	-0.0157972	6.46075	-0.102349	0.919075	0.960367	-4.84533
P07919	-0.0160566	6.52031	-0.135045	0.893365	0.949761	-4.84375
Q92506	-0.0160808	6.42922	-0.127395	0.899371	0.952238	-4.84416
Q04837	-0.0161701	6.51735	-0.150019	0.881628	0.943064	-4.84288
Q16851	-0.0162004	6.55056	-0.122974	0.902845	0.95384	-4.84438
Q969S9	-0.0162127	6.55904	-0.112112	0.911387	0.958996	-4.8449
Q7L592	-0.0164703	6.56446	-0.151348	0.880587	0.943064	-4.84279
P11055	-0.0167769	6.59804	-0.0772287	0.93889	0.968327	-4.84625
P61163	-0.0168689	6.59577	-0.173321	0.863417	0.937851	-4.84134
P30044	-0.0170716	6.55749	-0.142284	0.887688	0.947131	-4.84334
P82650	-0.0171577	6.54315	-0.137112	0.891743	0.949574	-4.84363
P62888	-0.0175645	6.62213	-0.167079	0.868288	0.938601	-4.84177
Q8N0U4	-0.0176597	6.41655	-0.135942	0.892661	0.949761	-4.8437
Q9P2E9	-0.0176784	6.66456	-0.134638	0.893685	0.949761	-4.84377
P07954	-0.0178037	6.47835	-0.139977	0.889496	0.94812	-4.84347
Q16698	-0.0178978	6.45986	-0.131452	0.896185	0.951009	-4.84394
P62304	-0.0180088	6.17189	-0.0640505	0.949302	0.973305	-4.84663
P36957	-0.0180588	6.58161	-0.118077	0.906695	0.956498	-4.84462
P30048	-0.018543	6.61652	-0.128889	0.898198	0.95188	-4.84408
Q9BWH2	-0.0188354	6.62687	-0.134837	0.893528	0.949761	-4.84376
Q16537	-0.0190577	6.61232	-0.150272	0.881429	0.943064	-4.84286
P36578	-0.0191052	6.65367	-0.202762	0.840518	0.925258	-4.83909
P62253	-0.0193267	6.6773	-0.152857	0.879406	0.943064	-4.8427
P26373	-0.0194536	6.12675	-0.0640222	0.949324	0.973305	-4.84663
P82932	-0.0194717	6.57084	-0.150335	0.88138	0.943064	-4.84286
Q8IYB8	-0.019487	6.52747	-0.166444	0.868784	0.938601	-4.84182
Q9H444	-0.0197692	6.71262	-0.206772	0.83741	0.924201	-4.83875
Q9UBF2	-0.0198864	6.5968	-0.21227	0.833152	0.921393	-4.83828
O75822	-0.0199336	6.63101	-0.166453	0.868777	0.938601	-4.84182
P46776	-0.0199874	6.62484	-0.165061	0.869864	0.938824	-4.84191
P50914	-0.0200015	6.5846	-0.0866255	0.931472	0.965589	-4.84593
Q9UBE0	-0.0202499	6.6719	-0.125528	0.900837	0.952656	-4.84425
Q9BXB4	-0.0204793	6.52651	-0.167601	0.867881	0.938601	-4.84174
Q9UJZ1	-0.0209475	6.59347	-0.234152	0.816258	0.913819	-4.8363
Q02127	-0.0212525	6.55476	-0.116323	0.908075	0.957015	-4.84471
Q15717	-0.0215212	6.46537	-0.184127	0.854997	0.932868	-4.84056
Q9UBS4	-0.0215939	6.64644	-0.218969	0.827971	0.917078	-4.8377
Q8WY91	-0.0216747	6.57431	-0.157784	0.875552	0.941353	-4.84239
Q9UKU7	-0.0216894	6.5787	-0.149387	0.882122	0.943064	-4.84292
Q9BQ48	-0.0217921	6.4943	-0.163266	0.871267	0.939396	-4.84203
P57772	-0.0218843	6.62741	-0.190594	0.849966	0.930421	-4.84006
Q14061	-0.0221363	6.65349	-0.253852	0.801124	0.905215	-4.83434
Q6P1A2	-0.0222977	6.54818	-0.10918	0.913695	0.959767	-4.84503
Q9Y276	-0.0224245	6.50001	-0.195974	0.845786	0.92773	-4.83964
Q9BQS8	-0.0227792	6.53468	-0.170044	0.865974	0.938393	-4.84157
P16118	-0.0231554	6.59418	-0.189678	0.850678	0.930727	-4.84013
P52294	-0.023248	6.58134	-0.254804	0.800394	0.905215	-4.83424
Q9Y2Q3	-0.0233297	6.54782	-0.178145	0.859656	0.935316	-4.841
Q99933	-0.0233334	6.69774	-0.161462	0.872676	0.940444	-4.84215
Q9Y5J7	-0.0233743	6.59472	-0.172361	0.864166	0.937851	-4.84141
Q96NA2	-0.0235245	6.58978	-0.200822	0.842023	0.925967	-4.83925
P62753	-0.0242057	6.70032	-0.244737	0.808117	0.909145	-4.83527
Q13501	-0.0244055	6.58706	-0.256489	0.799104	0.905215	-4.83407
O43615	-0.0244459	6.5896	-0.210669	0.834391	0.922289	-4.83842
Q9NVH6	-0.024455	6.63215	-0.178932	0.859043	0.935122	-4.84094
P00505	-0.0249339	6.43528	-0.170926	0.865285	0.938393	-4.84151
P35555	-0.0250816	6.7244	-0.102074	0.919292	0.960367	-4.84534
Q9BY32	-0.0253778	6.60813	-0.138112	0.890958	0.949208	-4.84358
P05026	-0.0255302	6.59343	-0.196407	0.84545	0.92773	-4.8396
Q13144	-0.0257781	6.61695	-0.298892	0.766824	0.890145	-4.82928
Q6DKK2	-0.0257941	6.58586	-0.269974	0.788796	0.902097	-4.83263
Q96EY7	-0.0258906	6.58583	-0.232017	0.817903	0.913926	-4.8365
P62241	-0.0260175	6.68419	-0.245752	0.807338	0.909145	-4.83517
Q9NXA8	-0.0260942	6.47552	-0.182921	0.855936	0.932868	-4.84065
Q00325	-0.0261146	6.52308	-0.223664	0.824344	0.91589	-4.83727
Q86WA6	-0.0262529	6.59771	-0.188973	0.851227	0.930853	-4.84019
P54652	-0.0265126	6.66259	-0.15993	0.873873	0.940791	-4.84225
Q9H0L4	-0.0265913	6.70567	-0.167964	0.867597	0.938601	-4.84171
Q13137	-0.0267137	6.57532	-0.266782	0.791233	0.903366	-4.83297
Q9NZ43	-0.0267188	6.49337	-0.217166	0.829365	0.918149	-4.83786
O75569	-0.0270375	6.57465	-0.244423	0.808358	0.909145	-4.8353
P62424	-0.0271392	6.61975	-0.273812	0.78587	0.900293	-4.8322
Q9NPF4	-0.0271541	6.53388	-0.232531	0.817507	0.913926	-4.83645
Q9BPX5	-0.0272294	6.68784	-0.199234	0.843255	0.926375	-4.83938
O43747	-0.0272428	6.52024	-0.262094	0.794815	0.904562	-4.83348
P34897	-0.0274295	6.50709	-0.240252	0.811564	0.910917	-4.83571
P61457	-0.0275715	6.64472	-0.301678	0.764717	0.888659	-4.82894
O95202	-0.0276772	6.50397	-0.2405	0.811373	0.910917	-4.83568
P49721	-0.0277508	6.50023	-0.214815	0.831182	0.919688	-4.83806
O43237	-0.0278614	6.54408	-0.224953	0.823349	0.91589	-4.83716
O00592	-0.0284819	6.6493	-0.283945	0.778158	0.894955	-4.83105
Q13162	-0.0284951	6.60822	-0.245952	0.807184	0.909145	-4.83515
Q8TEB1	-0.0290665	6.60505	-0.263709	0.79358	0.904562	-4.83331
Q5JTJ3	-0.0290682	6.55739	-0.221846	0.825748	0.916031	-4.83744
P56537	-0.0291788	6.57783	-0.246189	0.807002	0.909145	-4.83512
P09382	-0.0293008	6.62262	-0.194626	0.846833	0.92773	-4.83975
Q49B96	-0.0293584	6.63247	-0.26156	0.795224	0.904562	-4.83353
Q02878	-0.0293853	6.64943	-0.325337	0.7469	0.880149	-4.82593
P37108	-0.0296826	6.44455	-0.291543	0.77239	0.893232	-4.83016
Q96I59	-0.0301508	6.64276	-0.256524	0.799077	0.905215	-4.83407
P53384	-0.0305695	6.57795	-0.28331	0.77864	0.894955	-4.83113
P03928	-0.0306181	6.54599	-0.2662	0.791678	0.903395	-4.83304
P40227	-0.0307584	6.58968	-0.293416	0.770971	0.893232	-4.82994
Q13554	-0.03086	6.5427	-0.228934	0.820279	0.915541	-4.83679
Q7L3T8	-0.0310739	6.50239	-0.29697	0.768278	0.890872	-4.82952
Q9NX14	-0.031243	6.56975	-0.227727	0.821209	0.915718	-4.8369
P02751	-0.0314231	6.60251	-0.145404	0.885242	0.944991	-4.84315
Q99714	-0.0317063	6.54156	-0.236653	0.814332	0.912782	-4.83606
Q99643	-0.0317796	6.51338	-0.209268	0.835476	0.923014	-4.83854
P14854	-0.0317986	6.64133	-0.226944	0.821813	0.91589	-4.83697
O43639	-0.0318747	6.55147	-0.260429	0.796088	0.904588	-4.83365
Q8N5X7	-0.0319131	6.82834	-0.230704	0.818914	0.914581	-4.83662
P08559	-0.0319218	6.53664	-0.27476	0.785147	0.900241	-4.8321
O43390	-0.0319306	6.58299	-0.309335	0.758936	0.887656	-4.82799
P82673	-0.0320501	6.58405	-0.237689	0.813535	0.912364	-4.83596
P10412	-0.0323518	6.71967	-0.225591	0.822857	0.91589	-4.8371
P05141	-0.0324085	6.5752	-0.297943	0.767542	0.890498	-4.8294
P42766	-0.0326569	6.78791	-0.329183	0.744017	0.880149	-4.82542
P82914	-0.032785	6.58399	-0.24985	0.804192	0.907564	-4.83475
P62979	-0.0329663	6.51776	-0.400073	0.691581	0.850052	-4.81495
O00505	-0.0336689	6.57298	-0.258108	0.797865	0.905215	-4.8339
O60884	-0.0336966	6.56561	-0.308343	0.759685	0.887656	-4.82812
P35580	-0.0338531	6.66882	-0.23605	0.814796	0.912826	-4.83612
Q969G5	-0.0339341	6.52987	-0.179317	0.858743	0.935122	-4.84091
Q02218	-0.0342672	6.25004	-0.195681	0.846014	0.92773	-4.83966
Q99757	-0.0344771	6.54298	-0.327588	0.745213	0.880149	-4.82563
P09622	-0.0344883	6.60182	-0.286861	0.775943	0.894955	-4.83071
Q96EL3	-0.0345812	6.54606	-0.194313	0.847076	0.92773	-4.83977
Q9HAV7	-0.0346037	6.55588	-0.284112	0.778031	0.894955	-4.83103
P51398	-0.0352837	6.54541	-0.292116	0.771956	0.893232	-4.8301
P17655	-0.0354017	6.75434	-0.313157	0.756056	0.887153	-4.82751
P11717	-0.0354133	6.6037	-0.30847	0.759589	0.887656	-4.8281
Q13061	-0.0354662	6.66588	-0.303176	0.763585	0.888049	-4.82876
Q9H3P7	-0.0355545	6.774	-0.303289	0.7635	0.888049	-4.82875
Q9Y4W6	-0.035734	6.54567	-0.344292	0.732726	0.87147	-4.82336
P05165	-0.0357747	6.55628	-0.306239	0.761272	0.888049	-4.82838
Q9NSE4	-0.036101	6.52711	-0.346121	0.731364	0.87147	-4.8231
P46734	-0.0361944	6.59735	-0.319742	0.751102	0.882853	-4.82667
Q9BW92	-0.0364778	6.48809	-0.290441	0.773226	0.893718	-4.8303
P20674	-0.0365707	6.54079	-0.239917	0.811821	0.910917	-4.83574
P51970	-0.0366314	6.57974	-0.262465	0.794532	0.904562	-4.83344
Q10713	-0.0368294	6.618	-0.316343	0.753657	0.885372	-4.8271
O75947	-0.0368761	6.52266	-0.273052	0.786449	0.900293	-4.83229
O14874	-0.0371705	6.58685	-0.326655	0.745912	0.880149	-4.82576
Q8WWC4	-0.0371724	6.50733	-0.309094	0.759118	0.887656	-4.82802
P31751	-0.0371895	6.57963	-0.347911	0.730032	0.87147	-4.82285
Q9Y3D3	-0.0372944	6.54955	-0.359811	0.721192	0.866155	-4.82114
Q8IWE2	-0.0379536	6.55427	-0.25612	0.799387	0.905215	-4.83411
P13073	-0.0380024	6.45059	-0.261789	0.795049	0.904562	-4.83351
P82933	-0.0380422	6.60609	-0.338199	0.737273	0.874242	-4.8242
Q9H3N1	-0.0385066	6.51563	-0.377603	0.70805	0.858596	-4.81848
P62280	-0.0386847	6.60384	-0.373724	0.710907	0.8615	-4.81907
O00217	-0.0387341	6.57448	-0.312094	0.756856	0.887193	-4.82765
Q13724	-0.0387581	6.65131	-0.438843	0.663525	0.830711	-4.80837
Q9UJ68	-0.0389136	6.46346	-0.285495	0.77698	0.894955	-4.83087
Q9BXI3	-0.0396761	6.5489	-0.221929	0.825684	0.916031	-4.83743
Q92616	-0.0404817	6.61349	-0.357615	0.722821	0.867627	-4.82146
P48643	-0.0405073	6.5802	-0.370166	0.713532	0.863222	-4.81961
P38646	-0.0405328	6.69052	-0.362358	0.719305	0.864408	-4.82077
P30622	-0.0406869	6.579	-0.325805	0.746549	0.880149	-4.82587
P61353	-0.0407319	6.71081	-0.273351	0.786221	0.900293	-4.83225
O95793	-0.0408352	6.67645	-0.345401	0.7319	0.87147	-4.8232
Q5TEU4	-0.0408429	6.43087	-0.348673	0.729464	0.87147	-4.82274
P56192	-0.0411795	6.62419	-0.324984	0.747165	0.880149	-4.82598
P50991	-0.0411884	6.59835	-0.369094	0.714324	0.863296	-4.81977
O95182	-0.0412204	6.5725	-0.331745	0.742099	0.878995	-4.82508
P62277	-0.0417626	6.56906	-0.391606	0.69777	0.854606	-4.8163
P26038	-0.0419483	6.65306	-0.38483	0.702737	0.854663	-4.81737
O95989	-0.0419985	6.61062	-0.315322	0.754426	0.885792	-4.82723
Q9H9J2	-0.0420689	6.58469	-0.339723	0.736135	0.873856	-4.82399
Q8TAQ2	-0.0420746	6.6468	-0.390094	0.698877	0.854606	-4.81654
Q9BYV2	-0.0424392	6.56598	-0.344461	0.732601	0.87147	-4.82333
P78371	-0.0424449	6.5596	-0.352374	0.726712	0.870608	-4.82222
P30049	-0.0424713	6.47484	-0.341194	0.735037	0.873033	-4.82379
P40429	-0.0429646	6.6335	-0.461102	0.647633	0.823051	-4.80432
O43181	-0.0430817	6.49943	-0.353991	0.72551	0.86997	-4.82198
Q02952	-0.0431271	6.66781	-0.268765	0.789719	0.902596	-4.83276
P20774	-0.0431876	6.68378	-0.201397	0.841576	0.925949	-4.8392
P55789	-0.0431992	6.57143	-0.266942	0.791111	0.903366	-4.83296
Q16181	-0.0436258	6.74837	-0.511033	0.612599	0.809896	-4.79453
P09497	-0.0436741	6.50521	-0.420031	0.67708	0.840877	-4.81163
Q14738	-0.0436962	6.64662	-0.582443	0.564074	0.793795	-4.77883
P10606	-0.0437708	6.44965	-0.320091	0.750839	0.882853	-4.82662
P04406	-0.0440569	6.53865	-0.3649	0.717425	0.864408	-4.82039
P48449	-0.0441258	6.65751	-0.35209	0.726923	0.870608	-4.82226
Q14204	-0.0442777	6.5503	-0.408661	0.685326	0.846232	-4.81354
Q9BQE5	-0.0444405	6.55378	-0.326856	0.745761	0.880149	-4.82573
Q13561	-0.0445996	6.60757	-0.473396	0.638927	0.817889	-4.802
O94760	-0.0448809	6.63225	-0.250885	0.803398	0.907144	-4.83465
P53582	-0.0449398	6.50933	-0.382562	0.704403	0.855467	-4.81772
P08574	-0.0451468	6.50788	-0.371336	0.712669	0.862662	-4.81943
P55036	-0.0454717	6.62272	-0.397592	0.693392	0.85133	-4.81535
Q9Y2R9	-0.0455432	6.53022	-0.409002	0.685078	0.846232	-4.81348
P17152	-0.0455515	6.53497	-0.391834	0.697602	0.854606	-4.81627
Q9Y3Q8	-0.0458962	6.49718	-0.321503	0.749779	0.882261	-4.82644
Q9BVV7	-0.0459622	6.50459	-0.382796	0.704231	0.855467	-4.81768
Q9UHB9	-0.0460251	6.65007	-0.389608	0.699233	0.854606	-4.81662
Q13177	-0.0462196	6.59593	-0.368788	0.71455	0.863296	-4.81982
Q9H2G2	-0.0464581	6.63382	-0.479887	0.634351	0.815715	-4.80075
Q92696	-0.0465344	6.56765	-0.439153	0.663302	0.830711	-4.80831
Q9NUB1	-0.0467358	6.52284	-0.300628	0.765511	0.889101	-4.82907
Q9UMS4	-0.0468754	6.62393	-0.496384	0.622787	0.810785	-4.7975
Q9UII2	-0.0471665	6.63206	-0.387033	0.70112	0.854606	-4.81702
Q03154	-0.0472288	6.5254	-0.364684	0.717584	0.864408	-4.82043
P31040	-0.0472838	6.53487	-0.419206	0.677677	0.841133	-4.81177
P35080	-0.0473568	6.67718	-0.386609	0.701431	0.854606	-4.81709
P00395	-0.0476947	6.54487	-0.326731	0.745855	0.880149	-4.82575
P62906	-0.0478289	6.6388	-0.491264	0.626366	0.813103	-4.79852
P10515	-0.0479241	6.53159	-0.402651	0.689701	0.849197	-4.81453
P14678	-0.0479299	6.54129	-0.425732	0.67296	0.836727	-4.81066
P82930	-0.0480215	6.55683	-0.532719	0.597659	0.802475	-4.78997
P50990	-0.0482797	6.59084	-0.436205	0.665419	0.830711	-4.80883
O43678	-0.0484494	6.50752	-0.377518	0.708112	0.858596	-4.8185
O76094	-0.0485162	6.65617	-0.38632	0.701643	0.854606	-4.81713
Q05707	-0.0486612	6.54814	-0.156237	0.876761	0.942015	-4.84249
Q8NBF2	-0.0490448	6.66705	-0.442255	0.661078	0.830479	-4.80776
P05106	-0.0492601	6.29447	-0.195246	0.846351	0.92773	-4.8397
Q8WVJ2	-0.0492898	6.72702	-0.466131	0.644066	0.820726	-4.80338
Q13045	-0.049377	6.64943	-0.557128	0.581054	0.795166	-4.78462
Q14008	-0.0493799	6.65769	-0.50386	0.617578	0.810785	-4.796
Q9UHD1	-0.0498654	6.5917	-0.462372	0.646731	0.823051	-4.80408
P47985	-0.0499779	6.48282	-0.391355	0.697953	0.854606	-4.81634
Q15393	-0.0500445	6.57329	-0.525744	0.602445	0.804681	-4.79146
Q99460	-0.0503725	6.60767	-0.488296	0.628444	0.813837	-4.79911
P31939	-0.0503919	6.61301	-0.40478	0.68815	0.848909	-4.81418
Q9Y6Y8	-0.0504117	6.54253	-0.502989	0.618184	0.810785	-4.79617
P82909	-0.050605	6.59124	-0.4356	0.665853	0.830734	-4.80894
Q10471	-0.0509139	6.50528	-0.506597	0.615676	0.810785	-4.79544
P14923	-0.0511816	6.27437	-0.343751	0.73313	0.87147	-4.82343
O14737	-0.0512485	6.52297	-0.617752	0.540815	0.782664	-4.77033
P17812	-0.0513388	6.7579	-0.400889	0.690986	0.850052	-4.81481
P15880	-0.0514896	6.60598	-0.495436	0.623449	0.810785	-4.79769
Q14257	-0.0515078	6.55032	-0.467794	0.642888	0.820332	-4.80307
P05387	-0.0515262	6.70204	-0.580584	0.565313	0.79394	-4.77926
P13929	-0.0516051	6.52681	-0.43411	0.666925	0.831144	-4.8092
P49406	-0.0517689	6.6434	-0.363595	0.71839	0.864408	-4.82059
Q13155	-0.0521844	6.62256	-0.573327	0.57016	0.795056	-4.78094
Q92901	-0.0523535	6.67815	-0.571423	0.571435	0.795056	-4.78138
O60826	-0.0526079	6.62319	-0.417367	0.679009	0.842116	-4.81208
Q99832	-0.052636	6.57423	-0.446337	0.658156	0.829346	-4.80703
P62714	-0.0526797	6.61793	-0.69415	0.492259	0.760286	-4.7503
Q15813	-0.052713	6.70379	-0.502962	0.618202	0.810785	-4.79618
Q9Y6C9	-0.0528196	6.59024	-0.484399	0.631179	0.814437	-4.79988
Q6PI78	-0.0528548	6.40879	-0.371583	0.712487	0.862662	-4.8194
P41091	-0.0529355	6.66938	-0.566973	0.574421	0.795166	-4.7824
Q5JPH6	-0.0529533	6.54538	-0.550597	0.585475	0.796391	-4.78608
Q9HB71	-0.0530583	6.69063	-0.436424	0.665262	0.830711	-4.8088
Q9UIJ7	-0.0531409	6.52982	-0.390978	0.698229	0.854606	-4.8164
Q9HBH5	-0.0531409	6.58476	-0.46763	0.643004	0.820332	-4.8031
P46779	-0.053402	6.70738	-0.579422	0.566087	0.79394	-4.77953
P54646	-0.0534401	6.52293	-0.485349	0.630512	0.814064	-4.79969
P16152	-0.0535901	6.56474	-0.446559	0.657998	0.829346	-4.80699
Q7L0Y3	-0.0536455	6.60472	-0.488698	0.628163	0.813837	-4.79903
P12235	-0.0538377	6.534	-0.508003	0.6147	0.810785	-4.79515
Q63ZY3	-0.0539146	6.58689	-0.292207	0.771887	0.893232	-4.83009
O00748	-0.0539506	6.61079	-0.388398	0.70012	0.854606	-4.81681
Q9P0L0	-0.0540743	6.59604	-0.562473	0.577448	0.795166	-4.78342
Q15075	-0.0542893	6.63855	-0.438253	0.663948	0.830711	-4.80847
Q96GK7	-0.0543754	6.53386	-0.473041	0.639178	0.817889	-4.80207
Q96CM3	-0.0545262	6.65047	-0.429365	0.67034	0.834478	-4.81003
Q8NC51	-0.0549279	6.60866	-0.619109	0.539932	0.782664	-4.76999
P67870	-0.0551576	6.5939	-0.427416	0.671745	0.835699	-4.81037
Q9Y520	-0.0553951	6.56459	-0.518804	0.607225	0.807257	-4.79292
Q16595	-0.0554524	6.55202	-0.55356	0.583468	0.795256	-4.78542
Q9NR50	-0.0555513	6.56131	-0.500062	0.620222	0.810785	-4.79677
O94919	-0.0555787	6.56929	-0.429316	0.670375	0.834478	-4.81004
Q15751	-0.0555939	6.57493	-0.529476	0.599883	0.803955	-4.79067
Q15052	-0.0557271	6.76134	-0.497002	0.622355	0.810785	-4.79738
O15294	-0.0557478	6.71578	-0.48864	0.628203	0.813837	-4.79904
O95197	-0.0557551	6.55448	-0.343503	0.733315	0.87147	-4.82347
O75251	-0.0558895	6.45619	-0.435105	0.666209	0.830734	-4.80903
P82979	-0.0559758	6.5398	-0.558187	0.580339	0.795166	-4.78439
Q8IVD9	-0.0561235	6.74994	-0.530704	0.59904	0.803827	-4.7904
Q5VUM1	-0.0561528	6.55555	-0.439684	0.662921	0.830711	-4.80822
P54819	-0.0562568	6.50764	-0.576514	0.568029	0.79394	-4.78021
P04179	-0.0562926	6.47945	-0.362318	0.719335	0.864408	-4.82078
Q86SX6	-0.0563169	6.38524	-0.420432	0.67679	0.840877	-4.81157
Q9H9B4	-0.056328	6.45289	-0.459862	0.648514	0.823051	-4.80455
Q15772	-0.0566765	6.63746	-0.674748	0.504355	0.762746	-4.7556
P47897	-0.056694	6.57975	-0.499066	0.620916	0.810785	-4.79697
O95721	-0.0568094	6.57098	-0.388181	0.700279	0.854606	-4.81684
Q3ZCQ8	-0.0569095	6.51152	-0.532895	0.597539	0.802475	-4.78994
P49366	-0.0569963	6.46628	-0.415273	0.680526	0.843209	-4.81244
Q8N4T8	-0.0570088	6.51554	-0.476389	0.636816	0.817193	-4.80143
P30536	-0.0572701	6.52179	-0.570087	0.572331	0.795166	-4.78169
Q9UNE7	-0.057573	6.54861	-0.442582	0.660844	0.830479	-4.8077
O15067	-0.057671	6.74632	-0.525387	0.602691	0.804681	-4.79153
Q8NBN7	-0.0578304	6.58203	-0.412399	0.682611	0.844359	-4.81292
O43242	-0.0578393	6.54951	-0.52073	0.605897	0.806488	-4.79252
Q969Z0	-0.0582558	6.59775	-0.469166	0.641917	0.819931	-4.80281
P61981	-0.0587344	6.56619	-0.537624	0.594305	0.800526	-4.78892
Q9BTE1	-0.0592624	6.55883	-0.457421	0.65025	0.823726	-4.805
Q9UPY8	-0.0592872	6.50798	-0.460168	0.648297	0.823051	-4.80449
Q9Y2Z0	-0.0594282	6.68535	-0.482359	0.632612	0.814856	-4.80027
Q86Y39	-0.0594453	6.61818	-0.482319	0.63264	0.814856	-4.80028
Q70IA6	-0.0594837	6.67954	-0.556759	0.581303	0.795166	-4.78471
P21397	-0.0596506	6.50759	-0.18732	0.852512	0.931425	-4.84031
O00330	-0.0597052	6.52052	-0.495623	0.623318	0.810785	-4.79766
Q5TAQ9	-0.0597686	6.5891	-0.592822	0.557185	0.788745	-4.77638
P20936	-0.0598495	6.65709	-0.481623	0.63313	0.814998	-4.80042
A4D1E9	-0.0598598	6.49526	-0.515486	0.609517	0.808804	-4.79361
Q13445	-0.0601106	6.5701	-0.46074	0.647891	0.823051	-4.80439
P62072	-0.0602027	6.4969	-0.498703	0.621169	0.810785	-4.79704
P55263	-0.0606886	6.55291	-0.523787	0.603791	0.804681	-4.79187
Q13322	-0.0609399	6.48505	-0.505626	0.61635	0.810785	-4.79564
Q04759	-0.0610996	6.62344	-0.549543	0.58619	0.796391	-4.78631
Q16644	-0.0611549	6.46485	-0.441846	0.661371	0.830479	-4.80783
P32969	-0.0612703	6.65648	-0.64021	0.526286	0.773035	-4.76467
Q9GZS3	-0.061341	6.58788	-0.584949	0.562407	0.79275	-4.77824
O94973	-0.0616952	6.59573	-0.413303	0.681955	0.844359	-4.81277
Q15042	-0.0617538	6.53857	-0.437387	0.66457	0.830711	-4.80862
P28838	-0.0617605	6.54596	-0.507556	0.61501	0.810785	-4.79524
P26640	-0.0618556	6.6111	-0.639569	0.526698	0.773035	-4.76484
Q7L523	-0.061961	6.60092	-0.57385	0.56981	0.795056	-4.78082
P49792	-0.0620444	6.55099	-0.660167	0.513552	0.767663	-4.75948
Q14444	-0.0621388	6.57567	-0.623271	0.537225	0.781171	-4.76896
P10109	-0.0621409	6.48062	-0.573738	0.569885	0.795056	-4.78085
Q15555	-0.0622422	6.64371	-0.544949	0.589311	0.797751	-4.78732
O75439	-0.0623162	6.57708	-0.58383	0.563151	0.79328	-4.7785
Q96I99	-0.0623695	6.52587	-0.347946	0.730005	0.87147	-4.82284
P16671	-0.0625198	6.60524	-0.456523	0.650889	0.824051	-4.80517
O95139	-0.0626242	6.55169	-0.501132	0.619476	0.810785	-4.79655
Q14BN4	-0.0628374	6.61056	-0.459105	0.649052	0.823051	-4.80469
Q92896	-0.0629291	6.63	-0.513215	0.611088	0.809294	-4.79408
P49411	-0.063345	6.49909	-0.512625	0.611496	0.809294	-4.7942
P17987	-0.0634223	6.54398	-0.538654	0.593601	0.800525	-4.78869
P56181	-0.0637399	6.47461	-0.458709	0.649334	0.823051	-4.80476
Q86YM7	-0.0637742	6.54521	-0.626707	0.534997	0.780188	-4.7681
Q05639	-0.0639752	6.56532	-0.576483	0.568049	0.79394	-4.78021
O95183	-0.0640069	6.62846	-0.54914	0.586463	0.796391	-4.7864
Q13442	-0.0645135	6.47592	-0.474304	0.638286	0.817721	-4.80183
P49720	-0.0646139	6.48818	-0.40271	0.689658	0.849197	-4.81452
Q9BV47	-0.0646399	6.50962	-0.561816	0.577891	0.795166	-4.78357
Q9NVT9	-0.0648315	6.45087	-0.521941	0.605063	0.805876	-4.79226
Q96BM9	-0.0652037	6.60141	-0.609392	0.546277	0.785836	-4.77239
O96008	-0.0652691	6.58084	-0.616259	0.541788	0.782664	-4.7707
Q14139	-0.0652814	6.56324	-0.566465	0.574763	0.795166	-4.78251
Q8NBU5	-0.0656916	6.59576	-0.555382	0.582234	0.795166	-4.78501
P14618	-0.0661107	6.69414	-0.636247	0.528835	0.773894	-4.76569
Q92973	-0.0662036	6.62192	-0.569009	0.573054	0.795166	-4.78193
O95782	-0.0663208	6.63366	-0.75868	0.453221	0.755135	-4.73164
Q5JSH3	-0.0663394	6.56667	-0.607149	0.547746	0.785836	-4.77293
Q9Y6E2	-0.0665173	6.57171	-0.503086	0.618116	0.810785	-4.79615
O75431	-0.0666136	6.55994	-0.622869	0.537486	0.781171	-4.76906
Q15084	-0.0666744	6.54563	-0.5531	0.583779	0.795256	-4.78552
Q15404	-0.0667659	6.66964	-0.762702	0.45085	0.754692	-4.73043
Q13423	-0.0669275	6.50725	-0.538974	0.593383	0.800525	-4.78862
P16333	-0.0670603	6.81641	-0.409458	0.684747	0.846232	-4.81341
P09496	-0.0670788	6.54421	-0.495844	0.623164	0.810785	-4.79761
Q13838	-0.0671113	6.5827	-0.688323	0.495874	0.761876	-4.7519
Q15814	-0.0671279	6.56329	-0.492878	0.625236	0.812618	-4.7982
Q96HY6	-0.0671406	6.62129	-0.604181	0.549695	0.785836	-4.77365
Q96S44	-0.0672588	6.41169	-0.622936	0.537443	0.781171	-4.76904
Q92538	-0.0673033	6.54837	-0.559695	0.579321	0.795166	-4.78405
Q8IWL3	-0.067354	6.56858	-0.689536	0.49512	0.761261	-4.75157
Q9H3K2	-0.0674311	6.47514	-0.486168	0.629937	0.814064	-4.79953
P48556	-0.067809	6.57941	-0.715268	0.479279	0.758054	-4.74437
Q9Y2W2	-0.0678988	6.68067	-0.660538	0.513317	0.767663	-4.75939
O60271	-0.0678996	6.68383	-0.609188	0.54641	0.785836	-4.77244
Q92995	-0.0684475	6.6221	-0.553235	0.583687	0.795256	-4.78549
P61221	-0.0684637	6.59804	-0.600425	0.552166	0.786562	-4.77456
O75489	-0.0684898	6.61665	-0.568279	0.573544	0.795166	-4.7821
O00399	-0.0685916	6.61928	-0.571776	0.571198	0.795056	-4.7813
Q15008	-0.0686828	6.64699	-0.695143	0.491644	0.760263	-4.75002
Q4G0N4	-0.0689465	6.52259	-0.632995	0.530931	0.775838	-4.76651
Q9BVG4	-0.0689888	6.54872	-0.568003	0.573729	0.795166	-4.78216
Q9NRY5	-0.0690621	6.60426	-0.516766	0.608633	0.808129	-4.79334
O95628	-0.0691052	6.61249	-0.723815	0.474083	0.758054	-4.74192
Q8N392	-0.0693205	6.4955	-0.650654	0.519601	0.770801	-4.76198
Q9UNM6	-0.0693449	6.63998	-0.668676	0.508174	0.763859	-4.75723
Q96A33	-0.0693566	6.62535	-0.842684	0.405238	0.739817	-4.70502
Q9UL15	-0.0695879	6.58992	-0.502029	0.618852	0.810785	-4.79637
P61006	-0.0696476	6.6926	-0.564836	0.575857	0.795166	-4.78288
P24752	-0.0698189	6.55182	-0.497497	0.62201	0.810785	-4.79728
P62070	-0.0698541	6.55408	-0.631911	0.531631	0.776332	-4.76679
Q58WW2	-0.0699323	6.65616	-0.722041	0.475159	0.758054	-4.74243
O95831	-0.0699489	6.55789	-0.713738	0.480213	0.758054	-4.7448
P45985	-0.0701521	6.64097	-0.855174	0.398384	0.737496	-4.70083
Q9UMS0	-0.0703597	6.49396	-0.596523	0.554739	0.78785	-4.7755
Q9UJW0	-0.0703599	6.60919	-0.646587	0.522199	0.771462	-4.76303
P60033	-0.0704054	6.67103	-0.402877	0.689537	0.849197	-4.81449
P46777	-0.070416	6.5729	-0.671504	0.506393	0.762927	-4.75647
O75380	-0.071104	6.53603	-0.539741	0.592859	0.800525	-4.78846
Q8IWW8	-0.0711595	6.42534	-0.669465	0.507677	0.763645	-4.75701
Q9GZT3	-0.0712959	6.56073	-0.60683	0.547956	0.785836	-4.77301
Q96EE3	-0.0713331	6.60956	-0.817465	0.4193	0.748048	-4.71328
Q53H12	-0.0714832	6.59381	-0.510193	0.613181	0.810167	-4.7947
P26641	-0.0715604	6.56901	-0.636174	0.528881	0.773894	-4.7657
Q96EY8	-0.071926	6.37833	-0.284678	0.777601	0.894955	-4.83097
Q9H008	-0.0720395	6.4463	-0.518208	0.607637	0.807305	-4.79304
P13647	-0.0722381	5.44757	-0.269886	0.788863	0.902097	-4.83264
Q12904	-0.0723367	6.61116	-0.651105	0.519313	0.770801	-4.76186
P62244	-0.07257	6.54349	-0.785221	0.437709	0.749451	-4.72351
P06576	-0.0729078	6.55432	-0.59255	0.557365	0.788745	-4.77644
Q9P0M9	-0.0732822	6.6126	-0.592915	0.557124	0.788745	-4.77636
Q96RQ3	-0.0735557	6.53709	-0.619581	0.539624	0.782664	-4.76988
P07814	-0.0735755	6.51601	-0.673949	0.504856	0.762746	-4.75581
P26885	-0.0735802	6.66146	-0.597152	0.554324	0.78785	-4.77535
P22102	-0.0736307	6.57068	-0.524243	0.603478	0.804681	-4.79178
P51151	-0.073635	6.57516	-0.67135	0.50649	0.762927	-4.75651
Q8WTS6	-0.0736401	6.5249	-0.56344	0.576797	0.795166	-4.7832
P18031	-0.0741657	6.58904	-0.604655	0.549384	0.785836	-4.77354
Q15459	-0.0747005	6.56646	-0.722941	0.474612	0.758054	-4.74217
P09669	-0.0748647	6.66989	-0.450377	0.65527	0.827648	-4.80629
Q9BV79	-0.0749347	6.52757	-0.586309	0.561503	0.792463	-4.77792
Q9H2U2	-0.0749455	6.50822	-0.532781	0.597617	0.802475	-4.78996
Q9NZJ6	-0.0749907	6.45024	-0.576652	0.567936	0.79394	-4.78018
Q5SV97	-0.0750849	6.54492	-0.767255	0.448175	0.754396	-4.72905
P22695	-0.0751795	6.53258	-0.685097	0.497883	0.762677	-4.75279
O14494	-0.0752422	6.54228	-0.524897	0.603028	0.804681	-4.79164
Q9BUB5	-0.0752562	6.65366	-0.890437	0.379429	0.736271	-4.68872
P30740	-0.0754198	6.57089	-0.444368	0.659565	0.830149	-4.80738
O43684	-0.0754526	6.57755	-0.513754	0.610715	0.809294	-4.79397
Q5HYJ1	-0.0755129	6.52833	-0.680662	0.50065	0.762677	-4.754
P24310	-0.0755642	6.50237	-0.58581	0.561835	0.792463	-4.77804
P31930	-0.0757053	6.53653	-0.639321	0.526857	0.773035	-4.7649
Q8TCD5	-0.0757406	6.67927	-0.577756	0.567199	0.79394	-4.77992
P34932	-0.0757476	6.57174	-0.649471	0.520355	0.771013	-4.76228
Q16658	-0.075902	6.46402	-0.475422	0.637497	0.817197	-4.80161
P46937	-0.0760842	6.59201	-0.557122	0.581058	0.795166	-4.78462
Q86WU2	-0.0761308	6.51801	-0.442318	0.661033	0.830479	-4.80775
O75533	-0.0761858	6.60951	-0.816056	0.420094	0.748048	-4.71374
P07437	-0.0762167	6.62371	-0.560514	0.578768	0.795166	-4.78386
P31944	-0.0764372	5.80731	-0.174648	0.862382	0.937562	-4.84125
P32456	-0.0764587	6.64535	-0.524734	0.60314	0.804681	-4.79167
P36542	-0.0766444	6.53352	-0.647837	0.5214	0.771341	-4.76271
P23396	-0.0766712	6.56987	-0.780785	0.44028	0.749835	-4.72489
O00273	-0.0768052	6.64548	-0.707546	0.484003	0.758054	-4.74655
P60709	-0.0769027	6.65906	-0.549839	0.585989	0.796391	-4.78624
P52895	-0.076906	6.49446	-0.346846	0.730824	0.87147	-4.823
Q5VZE5	-0.0770865	6.57227	-0.71942	0.476751	0.758054	-4.74318
Q16891	-0.0770995	6.57458	-0.660362	0.513428	0.767663	-4.75943
P62899	-0.0771478	6.66386	-0.729256	0.470791	0.758054	-4.74034
P15259	-0.0771867	6.55623	-0.603581	0.55009	0.785836	-4.7738
P13804	-0.0773816	6.49379	-0.604601	0.549419	0.785836	-4.77355
P04632	-0.0774517	6.57785	-0.581618	0.564624	0.793795	-4.77902
P38919	-0.0774651	6.69878	-0.56713	0.574315	0.795166	-4.78236
P11177	-0.0775224	6.5276	-0.686062	0.497281	0.762403	-4.75252
P28070	-0.0775384	6.52175	-0.60683	0.547956	0.785836	-4.77301
P11216	-0.0776101	6.5775	-0.722429	0.474923	0.758054	-4.74232
O43617	-0.0780789	6.63947	-0.714216	0.479921	0.758054	-4.74467
P35914	-0.0781713	6.5084	-0.651603	0.518996	0.770801	-4.76173
Q9H074	-0.0782265	6.6235	-0.55888	0.579871	0.795166	-4.78423
Q9Y570	-0.0782293	6.62747	-0.530059	0.599483	0.80392	-4.79054
O75891	-0.0782653	6.4617	-0.445709	0.658606	0.829427	-4.80714
O14907	-0.0784635	6.57871	-0.547555	0.58754	0.796846	-4.78675
Q96AG3	-0.0784943	6.61665	-0.800005	0.429209	0.749014	-4.71887
Q9Y315	-0.0785824	6.4536	-0.623198	0.537273	0.781171	-4.76898
Q8NCA5	-0.0787558	6.56152	-0.719833	0.4765	0.758054	-4.74306
Q3ZBD7	-0.0788405	6.56599	-0.610222	0.545733	0.785836	-4.77218
Q9NWU1	-0.0790557	6.52008	-0.561856	0.577864	0.795166	-4.78356
Q6PGP7	-0.0791367	6.51872	-0.652376	0.518503	0.770801	-4.76153
Q9BXK5	-0.0792006	6.63515	-0.602865	0.55056	0.785836	-4.77397
P49137	-0.0793881	6.56009	-0.64514	0.523125	0.771789	-4.76341
Q8TCS8	-0.0795067	6.57357	-0.717073	0.47818	0.758054	-4.74385
P35232	-0.079774	6.55155	-0.677301	0.502754	0.762677	-4.75491
P59768	-0.0797973	6.83676	-0.471553	0.640229	0.81826	-4.80235
P12270	-0.0798359	6.70281	-0.735095	0.467273	0.758054	-4.73864
Q5T4S7	-0.0799213	6.5744	-0.900527	0.374114	0.736271	-4.68516
P38117	-0.0800712	6.50566	-0.606206	0.548365	0.785836	-4.77316
Q8IWB9	-0.0802857	6.62707	-0.715611	0.479071	0.758054	-4.74427
O60825	-0.0803149	6.45813	-0.353895	0.725582	0.86997	-4.822
P62942	-0.0803329	6.5524	-0.721183	0.47568	0.758054	-4.74267
P51580	-0.0803632	6.65842	-0.51978	0.606552	0.806861	-4.79271
Q9BYT8	-0.0803738	6.58874	-0.617066	0.541262	0.782664	-4.7705
P83731	-0.0805339	6.5796	-0.759654	0.452646	0.755054	-4.73135
O75323	-0.0807165	6.50148	-0.72233	0.474983	0.758054	-4.74234
P68366	-0.0807248	6.57038	-0.664706	0.510679	0.766553	-4.75828
P31153	-0.0808908	6.61305	-0.832041	0.411136	0.743154	-4.70853
Q6P587	-0.0808931	6.54758	-0.661024	0.513008	0.767663	-4.75926
Q15642	-0.0809244	6.59081	-0.697597	0.490127	0.75992	-4.74934
P17096	-0.0810617	6.37021	-0.451566	0.654422	0.827063	-4.80608
Q09666	-0.0811139	6.66742	-0.562893	0.577166	0.795166	-4.78333
O75347	-0.08124	6.56055	-0.899861	0.374463	0.736271	-4.6854
O43865	-0.0812764	6.53449	-0.624228	0.536604	0.781171	-4.76872
P61254	-0.0814322	6.76018	-0.672116	0.506008	0.762927	-4.7563
Q3MHD2	-0.0818817	6.52504	-0.811713	0.422548	0.748048	-4.71514
A0AVT1	-0.0819048	6.58694	-0.720035	0.476377	0.758054	-4.743
P49354	-0.0820412	6.52742	-0.891315	0.378965	0.736271	-4.68841
Q9BZH6	-0.0823252	6.45513	-0.512233	0.611768	0.809294	-4.79428
P62917	-0.0823395	6.7869	-0.860749	0.395348	0.736271	-4.69895
Q9NTG7	-0.0823484	6.58853	-0.679228	0.501547	0.762677	-4.75439
P62633	-0.0826474	6.51625	-0.806883	0.425289	0.748048	-4.71668
P22234	-0.0828422	6.60323	-0.69769	0.490069	0.75992	-4.74931
P63167	-0.0828922	6.78501	-0.544735	0.589457	0.797751	-4.78737
P61160	-0.0830098	6.63152	-0.709683	0.482693	0.758054	-4.74595
P08238	-0.0830838	6.58668	-0.775071	0.443604	0.751924	-4.72665
O60333	-0.0832886	6.57509	-0.870394	0.39013	0.736271	-4.69566
Q92598	-0.0833378	6.59765	-0.88442	0.382621	0.736271	-4.69081
O14879	-0.0833476	6.54592	-0.491733	0.626038	0.813103	-4.79843
Q92747	-0.083436	6.62585	-0.630163	0.53276	0.777454	-4.76723
Q9UBS8	-0.083526	6.81657	-0.545619	0.588855	0.797751	-4.78717
O75390	-0.0835714	6.55425	-0.695892	0.491181	0.760093	-4.74981
P42356	-0.0835812	6.59851	-0.72599	0.472765	0.758054	-4.74129
P20618	-0.0839271	6.50102	-0.602917	0.550526	0.785836	-4.77396
P55010	-0.084028	6.62513	-0.660154	0.51356	0.767663	-4.75949
P13667	-0.0840283	6.6606	-0.723324	0.47438	0.758054	-4.74206
Q15843	-0.0840963	6.49928	-0.793776	0.432778	0.749014	-4.72084
Q15388	-0.0842734	6.50121	-0.740447	0.464063	0.758054	-4.73707
Q9NWT6	-0.0843365	6.51664	-0.795076	0.432032	0.749014	-4.72043
P23142	-0.0843792	6.66777	-0.581719	0.564556	0.793795	-4.779
O43741	-0.0844197	6.55657	-0.862011	0.394663	0.736271	-4.69852
P63151	-0.0844836	6.66029	-0.792731	0.433379	0.749014	-4.72117
Q6PKG0	-0.0845011	6.62042	-0.766129	0.448835	0.754396	-4.72939
Q53FT3	-0.0845168	6.53262	-0.669492	0.50766	0.763645	-4.75701
O75821	-0.0847291	6.56426	-0.782476	0.439299	0.749835	-4.72437
P62330	-0.0847522	6.65485	-0.674607	0.504443	0.762746	-4.75563
O14979	-0.0847708	6.62165	-0.886054	0.381753	0.736271	-4.69025
O43772	-0.0849385	6.57345	-0.748145	0.459467	0.75667	-4.7348
Q9Y3D9	-0.0849883	6.53416	-0.692947	0.493004	0.760519	-4.75063
P25789	-0.0851151	6.57193	-0.537562	0.594347	0.800526	-4.78893
P49593	-0.0854386	6.61197	-1.06728	0.293295	0.728432	-4.62119
P46939	-0.0854648	6.62006	-0.617839	0.540758	0.782664	-4.77031
P23297	-0.0854655	6.54029	-0.36281	0.718971	0.864408	-4.8207
P54619	-0.0855261	6.52178	-0.738001	0.465529	0.758054	-4.73779
Q14914	-0.0857889	6.59978	-0.542687	0.590851	0.798819	-4.78782
Q14232	-0.0858484	6.60736	-0.739292	0.464755	0.758054	-4.73741
P61513	-0.0859384	6.61851	-0.720809	0.475907	0.758054	-4.74278
Q8NBX0	-0.0859837	6.53904	-0.701338	0.487819	0.759533	-4.7483
P24539	-0.0861134	6.54425	-0.682944	0.499225	0.762677	-4.75338
P14868	-0.0861875	6.57719	-0.765985	0.44892	0.754396	-4.72943
Q9NWV8	-0.0861877	6.54149	-0.601278	0.551604	0.786283	-4.77435
P0DPH8	-0.0861901	6.60972	-0.616664	0.541524	0.782664	-4.7706
P30084	-0.0862048	6.53917	-0.715502	0.479137	0.758054	-4.7443
O75083	-0.0862675	6.62688	-0.882276	0.383763	0.736271	-4.69156
P11441	-0.0862899	6.67067	-0.880392	0.384768	0.736271	-4.69221
O15173	-0.086643	6.69313	-0.919638	0.364179	0.736271	-4.67834
Q9H7Z7	-0.0869417	6.51378	-0.790866	0.434452	0.749014	-4.72175
Q96A49	-0.0871365	6.6812	-0.703743	0.486338	0.758054	-4.74762
P63244	-0.0871904	6.59914	-0.937795	0.3549	0.736271	-4.67173
O94826	-0.0872536	6.59491	-0.826112	0.414444	0.743716	-4.71048
P48444	-0.0872738	6.61243	-0.878319	0.385876	0.736271	-4.69293
Q14254	-0.0873597	6.64765	-0.847335	0.402677	0.739262	-4.70346
P07900	-0.0874309	6.57562	-0.671821	0.506194	0.762927	-4.75638
Q14152	-0.0875854	6.60895	-0.809186	0.42398	0.748048	-4.71595
Q9BXS5	-0.08779	6.62468	-0.752829	0.456684	0.755208	-4.7334
O43676	-0.0879589	6.53264	-0.571845	0.571152	0.795056	-4.78128
Q68EM7	-0.0879677	6.63056	-0.834887	0.409554	0.742165	-4.7076
P10636	-0.0879859	6.28853	-0.224498	0.8237	0.91589	-4.8372
P48047	-0.0880052	6.57013	-0.721052	0.475759	0.758054	-4.74271
Q15369	-0.0880838	6.56856	-0.894332	0.377371	0.736271	-4.68735
P28074	-0.0880982	6.44603	-0.578916	0.566425	0.79394	-4.77965
O00743	-0.0881949	6.56534	-0.634951	0.529669	0.77452	-4.76602
Q99623	-0.0882406	6.51838	-0.80867	0.424273	0.748048	-4.71611
O14561	-0.0882768	6.54355	-0.723235	0.474434	0.758054	-4.74208
Q15365	-0.0884628	6.61314	-0.746454	0.460475	0.75667	-4.7353
P56385	-0.0885268	6.51363	-0.638073	0.527659	0.773685	-4.76522
O95299	-0.0885473	6.55502	-0.691441	0.493937	0.760519	-4.75105
P25786	-0.088556	6.53165	-0.65168	0.518947	0.770801	-4.76171
Q9UDW1	-0.0885822	6.51845	-0.680905	0.500498	0.762677	-4.75393
Q96K17	-0.088608	6.70365	-0.746485	0.460456	0.75667	-4.73529
Q96K76	-0.0886261	6.61425	-0.867983	0.391431	0.736271	-4.69648
Q9Y2W1	-0.088657	6.60145	-0.952966	0.347269	0.736271	-4.66612
P05388	-0.0886825	6.61234	-0.943434	0.352051	0.736271	-4.66965
P41240	-0.0886869	6.49307	-0.673797	0.504952	0.762746	-4.75585
Q9H7P6	-0.0888051	6.62789	-0.766235	0.448773	0.754396	-4.72936
P61158	-0.0888316	6.62404	-0.680651	0.500657	0.762677	-4.754
O00232	-0.0888445	6.54492	-0.765318	0.449311	0.754464	-4.72963
Q99614	-0.0890571	6.63465	-0.876081	0.387075	0.736271	-4.6937
P46781	-0.0891316	6.57411	-0.80604	0.425768	0.748048	-4.71695
Q96I36	-0.0891453	6.56367	-0.608123	0.547108	0.785836	-4.7727
P36959	-0.0892453	6.59797	-0.384633	0.702882	0.854663	-4.8174
Q9ULC3	-0.0893355	6.60307	-0.586144	0.561613	0.792463	-4.77796
P11532	-0.0893792	6.62909	-1.03525	0.307788	0.728432	-4.63424
Q9Y3P9	-0.089731	6.75081	-0.498304	0.621447	0.810785	-4.79712
O15400	-0.0900433	6.54746	-0.70883	0.483216	0.758054	-4.74619
O95167	-0.0901818	6.57174	-0.73723	0.465991	0.758054	-4.73802
Q02790	-0.0902761	6.62318	-0.915579	0.366274	0.736271	-4.6798
P07602	-0.0904392	6.70903	-0.828705	0.412996	0.743716	-4.70963
P21810	-0.0904497	6.6841	-0.454539	0.652302	0.825354	-4.80553
Q9BU89	-0.0907063	6.55124	-0.706456	0.484672	0.758054	-4.74686
Q9BX66	-0.0907257	6.58409	-0.81165	0.422584	0.748048	-4.71516
P45880	-0.0907715	6.52494	-0.708914	0.483164	0.758054	-4.74617
P43155	-0.0910436	6.54014	-0.754771	0.455533	0.755208	-4.73282
Q9NUJ1	-0.0913634	6.59182	-0.653757	0.517624	0.770801	-4.76117
Q99536	-0.0914228	6.58725	-0.572181	0.570927	0.795056	-4.78121
P28331	-0.0915143	6.57236	-0.74402	0.461926	0.757898	-4.73602
P20042	-0.0915163	6.68276	-0.788356	0.435898	0.749014	-4.72254
Q9Y450	-0.0915198	6.61731	-0.912897	0.367663	0.736271	-4.68076
Q6NZI2	-0.0916587	6.62055	-0.79116	0.434282	0.749014	-4.72166
Q9Y2I8	-0.091974	6.53413	-0.732386	0.468904	0.758054	-4.73943
O95822	-0.0919864	6.59324	-0.760337	0.452243	0.755054	-4.73114
P00403	-0.0921947	6.56291	-0.74102	0.46372	0.758054	-4.7369
Q9BVK6	-0.0922609	6.63085	-0.914838	0.366657	0.736271	-4.68006
Q02978	-0.0924436	6.51135	-0.740666	0.463931	0.758054	-4.73701
P05452	-0.0925424	6.78458	-0.642304	0.524942	0.773035	-4.76414
P19623	-0.0926149	6.68172	-0.88184	0.383996	0.736271	-4.69171
P68371	-0.0926856	6.61776	-0.814397	0.421031	0.748048	-4.71427
Q9NS69	-0.0927861	6.66229	-0.677841	0.502415	0.762677	-4.75476
P62829	-0.0929621	6.57548	-0.806836	0.425315	0.748048	-4.7167
Q16718	-0.0929891	6.58984	-0.716484	0.478538	0.758054	-4.74402
Q9Y3L5	-0.0930578	6.52342	-0.751491	0.457478	0.755208	-4.7338
O43920	-0.0931347	6.57754	-0.693978	0.492365	0.760286	-4.75034
Q15691	-0.0932518	6.58321	-0.753331	0.456386	0.755208	-4.73325
Q8N5M1	-0.0933429	6.54305	-0.641067	0.525736	0.773035	-4.76445
P50552	-0.0933717	6.58234	-0.840977	0.40618	0.740139	-4.70558
Q14974	-0.0934096	6.58433	-0.71458	0.479699	0.758054	-4.74456
Q13616	-0.0934144	6.60278	-1.05615	0.298275	0.728432	-4.62577
O43374	-0.0938399	6.51835	-0.87622	0.387	0.736271	-4.69366
P11142	-0.0939526	6.61871	-1.04517	0.30325	0.728432	-4.63024
Q9BUR5	-0.0939575	6.58897	-0.708417	0.483469	0.758054	-4.74631
P57105	-0.0939681	6.57041	-0.803162	0.427407	0.748048	-4.71787
Q9UBW8	-0.0940144	6.62225	-0.865921	0.392544	0.736271	-4.69719
P28072	-0.0941109	6.3515	-0.676617	0.503183	0.762746	-4.75509
P29966	-0.0941113	6.69611	-0.525868	0.60236	0.804681	-4.79143
Q9UKP3	-0.0941749	6.53964	-0.738297	0.465351	0.758054	-4.7377
Q12846	-0.0941901	6.65915	-0.914056	0.367063	0.736271	-4.68034
Q9NQC3	-0.0943474	6.58484	-0.731013	0.469731	0.758054	-4.73983
Q00577	-0.0944836	6.66214	-1.16993	0.250086	0.728432	-4.57698
P15374	-0.0944862	6.60629	-0.889527	0.379911	0.736271	-4.68903
Q8WU90	-0.0945179	6.5638	-0.749325	0.458765	0.756172	-4.73444
P40763	-0.0945409	6.62492	-0.897108	0.375909	0.736271	-4.68637
P63010	-0.0945878	6.61258	-0.852681	0.399746	0.737496	-4.70167
Q15643	-0.0946379	6.55192	-0.730368	0.47012	0.758054	-4.74002
O95298	-0.0951017	6.52984	-0.744222	0.461806	0.757898	-4.73596
P11217	-0.0952096	6.54501	-0.940618	0.353472	0.736271	-4.67069
Q9BXW6	-0.0952349	6.54231	-0.907713	0.370357	0.736271	-4.68261
Q14C86	-0.0955171	6.60052	-0.85479	0.398593	0.737496	-4.70096
Q9Y3I0	-0.0955563	6.61147	-0.937101	0.355252	0.736271	-4.67198
Q9UKS6	-0.095773	6.5418	-0.892546	0.378314	0.736271	-4.68798
Q14847	-0.0957908	6.73045	-0.678092	0.502258	0.762677	-4.75469
Q92783	-0.0958453	6.7296	-0.852324	0.399941	0.737496	-4.70179
P51572	-0.0960229	6.63358	-0.789585	0.43519	0.749014	-4.72215
Q9NZA1	-0.0960412	6.61334	-0.868682	0.391053	0.736271	-4.69624
P53621	-0.0961487	6.61601	-0.915192	0.366474	0.736271	-4.67994
P60900	-0.0961646	6.48115	-0.556155	0.581712	0.795166	-4.78484
Q8NFW8	-0.0963191	6.66846	-0.799791	0.429331	0.749014	-4.71894
Q9UI09	-0.0963204	6.61157	-0.78418	0.438312	0.749451	-4.72384
O96000	-0.0965075	6.4719	-0.704584	0.485821	0.758054	-4.74739
P49770	-0.0968031	6.49493	-0.763669	0.450281	0.754692	-4.73013
Q8TAT6	-0.0970041	6.58176	-1.0774	0.288812	0.728432	-4.61699
Q93008	-0.0971389	6.60842	-1.05073	0.30072	0.728432	-4.62798
Q9NSD9	-0.0974262	6.58969	-0.761783	0.451391	0.755009	-4.73071
P61247	-0.0975018	6.63314	-0.929543	0.359098	0.736271	-4.67475
Q9BU61	-0.0975822	6.53661	-0.94924	0.349133	0.736271	-4.6675
O75955	-0.0976878	6.65462	-1.09863	0.279575	0.728432	-4.60807
P62316	-0.09772	6.69279	-0.943082	0.352228	0.736271	-4.66978
Q06323	-0.0978196	6.62307	-0.763724	0.450248	0.754692	-4.73012
Q9NUQ8	-0.0978893	6.59901	-1.05401	0.29924	0.728432	-4.62664
Q16543	-0.0979622	6.55384	-0.90655	0.370964	0.736271	-4.68303
Q9C0C9	-0.0981616	6.61736	-0.714418	0.479799	0.758054	-4.74461
Q6IBS0	-0.0982564	6.59094	-1.08911	0.283691	0.728432	-4.61209
Q8TEQ6	-0.0983443	6.64536	-0.973471	0.337128	0.736271	-4.6584
Q9UHQ9	-0.0984735	6.56268	-0.822016	0.41674	0.747006	-4.71181
P30040	-0.0988067	6.50779	-0.783055	0.438963	0.749835	-4.72419
Q5XPI4	-0.0990687	6.57221	-0.865786	0.392617	0.736271	-4.69723
Q13884	-0.0991812	6.5648	-1.05627	0.298219	0.728432	-4.62572
Q9Y2Z9	-0.0992204	6.53405	-1.00004	0.324288	0.732616	-4.64818
Q13200	-0.0992211	6.61979	-0.93732	0.355141	0.736271	-4.6719
Q00059	-0.0992461	6.61913	-0.977957	0.334937	0.736271	-4.65669
Q5GLZ8	-0.0994606	6.6828	-0.922099	0.362912	0.736271	-4.67745
P15170	-0.0995657	6.61927	-0.809078	0.424042	0.748048	-4.71598
P09543	-0.0997076	6.55217	-0.794599	0.432305	0.749014	-4.72058
Q9Y3F4	-0.0997716	6.57837	-0.875628	0.387317	0.736271	-4.69386
P01701	-0.0998178	6.23243	-0.387667	0.700656	0.854606	-4.81692
Q15785	-0.0998194	6.57606	-0.792103	0.43374	0.749014	-4.72136
O95433	-0.100035	6.53967	-0.933841	0.356908	0.736271	-4.67318
Q13131	-0.100211	6.55639	-0.787834	0.436199	0.749014	-4.7227
P00846	-0.100216	6.63992	-0.832998	0.410603	0.742815	-4.70822
Q8N3L3	-0.100247	6.55436	-0.73758	0.465781	0.758054	-4.73792
O95168	-0.100291	6.59142	-0.87044	0.390106	0.736271	-4.69564
P51649	-0.100426	6.55456	-0.618675	0.540214	0.782664	-4.7701
Q9UNS2	-0.101208	6.52501	-0.886487	0.381523	0.736271	-4.6901
Q9H773	-0.101472	6.56229	-0.653191	0.517984	0.770801	-4.76132
O75964	-0.101531	6.51836	-0.814006	0.421252	0.748048	-4.7144
P11021	-0.101632	6.76886	-0.921728	0.363103	0.736271	-4.67758
Q8WWM7	-0.101703	6.69362	-0.930637	0.358539	0.736271	-4.67435
P61011	-0.101725	6.60729	-0.991287	0.328481	0.736238	-4.65157
P08240	-0.101731	6.54952	-1.00538	0.321747	0.732616	-4.64609
O75475	-0.101795	6.66399	-0.983132	0.33242	0.736271	-4.65471
P41227	-0.102025	6.50919	-0.927972	0.3599	0.736271	-4.67532
O14950	-0.102053	6.58062	-0.658918	0.514344	0.767768	-4.75981
Q9UFG5	-0.102292	6.62918	-0.813082	0.421774	0.748048	-4.7147
A2RRP1	-0.102475	6.53339	-0.986403	0.330836	0.736271	-4.65345
Q12931	-0.102614	6.51555	-0.997034	0.325724	0.733646	-4.64934
P46108	-0.102667	6.52116	-0.805211	0.42624	0.748048	-4.71722
Q05086	-0.102831	6.62309	-1.02126	0.314276	0.729242	-4.63983
O75306	-0.102929	6.56985	-0.847117	0.402796	0.739262	-4.70354
Q16134	-0.102964	6.52294	-0.756957	0.454239	0.755208	-4.73216
Q9P0J0	-0.103024	6.55958	-0.810305	0.423346	0.748048	-4.71559
P78318	-0.103162	6.6043	-0.883821	0.38294	0.736271	-4.69102
Q15121	-0.103443	6.61546	-0.752334	0.456977	0.755208	-4.73355
O60506	-0.103468	6.6392	-1.24084	0.223079	0.728432	-4.54438
P39019	-0.103624	6.48954	-1.00071	0.323966	0.732616	-4.64791
Q52LJ0	-0.10375	6.66191	-0.85331	0.399402	0.737496	-4.70146
O15371	-0.103834	6.58941	-0.908845	0.369768	0.736271	-4.68221
P28482	-0.103852	6.62652	-0.939984	0.353793	0.736271	-4.67092
P31937	-0.103884	6.54745	-0.766932	0.448364	0.754396	-4.72914
O75844	-0.104046	6.76024	-0.892359	0.378413	0.736271	-4.68804
Q86UT6	-0.104122	6.60623	-0.926215	0.3608	0.736271	-4.67596
P52597	-0.104135	6.58267	-0.898091	0.375392	0.736271	-4.68602
Q8N142	-0.104174	6.49198	-0.655751	0.516355	0.770235	-4.76065
O95563	-0.104222	6.52284	-0.735387	0.467098	0.758054	-4.73856
Q9HCU5	-0.104344	6.60495	-0.938239	0.354676	0.736271	-4.67157
Q9Y5Y2	-0.104544	6.69667	-0.908293	0.370055	0.736271	-4.68241
Q9NZ32	-0.104578	6.65698	-0.932856	0.357409	0.736271	-4.67354
P28907	-0.104705	6.6507	-0.932063	0.357813	0.736271	-4.67383
O43488	-0.104936	6.57267	-0.936245	0.355687	0.736271	-4.6723
Q8WUM4	-0.104944	6.59263	-0.781204	0.440037	0.749835	-4.72476
P25705	-0.105141	6.51537	-0.846365	0.40321	0.739352	-4.70379
Q04917	-0.105182	6.54888	-0.853788	0.39914	0.737496	-4.7013
O00418	-0.105193	6.48932	-0.877874	0.386114	0.736271	-4.69308
P55735	-0.105255	6.6574	-0.788567	0.435777	0.749014	-4.72247
P45974	-0.105268	6.60703	-0.893958	0.377569	0.736271	-4.68748
P48735	-0.105394	6.50194	-0.860856	0.395289	0.736271	-4.69891
P33176	-0.105424	6.58678	-0.982275	0.332836	0.736271	-4.65504
Q9NPA0	-0.105435	6.54299	-1.00934	0.319873	0.732616	-4.64454
Q7Z6Z7	-0.105637	6.56902	-0.911025	0.368635	0.736271	-4.68143
Q13643	-0.105662	6.57909	-1.14139	0.261607	0.728432	-4.58964
Q9BX68	-0.105765	6.59649	-0.93482	0.35641	0.736271	-4.67282
P35443	-0.10586	6.54929	-0.612842	0.544019	0.785359	-4.77154
P14927	-0.105927	6.50016	-0.784674	0.438026	0.749451	-4.72368
Q9Y613	-0.106183	6.57646	-0.937561	0.355019	0.736271	-4.67181
P49841	-0.106209	6.53488	-0.932093	0.357797	0.736271	-4.67382
Q9Y6M9	-0.106273	6.61277	-0.830756	0.411852	0.743716	-4.70896
Q9Y3S2	-0.106278	6.58951	-0.818065	0.418961	0.748048	-4.71309
P03950	-0.106301	6.66749	-0.709065	0.483072	0.758054	-4.74613
P35268	-0.106472	6.53958	-0.900315	0.374225	0.736271	-4.68524
P61081	-0.106511	6.58996	-1.04565	0.30303	0.728432	-4.63005
Q969X5	-0.10662	6.53588	-0.735197	0.467212	0.758054	-4.73861
P54136	-0.106641	6.58464	-0.969885	0.338887	0.736271	-4.65976
Q9Y4G6	-0.106753	6.6165	-1.21354	0.233205	0.728432	-4.55713
P62701	-0.106821	6.61605	-1.13178	0.265569	0.728432	-4.59383
O96005	-0.107257	6.70246	-0.70456	0.485837	0.758054	-4.74739
P25788	-0.10726	6.55784	-0.677939	0.502354	0.762677	-4.75473
O00629	-0.107389	6.56757	-0.837383	0.408169	0.74157	-4.70677
P51991	-0.107546	6.5837	-1.11005	0.27469	0.728432	-4.60321
Q7Z4H3	-0.107658	6.68962	-0.814832	0.420785	0.748048	-4.71413
Q15046	-0.108119	6.57107	-1.04965	0.301212	0.728432	-4.62842
Q07954	-0.10826	6.64779	-0.93865	0.354467	0.736271	-4.67141
P68104	-0.108296	6.54279	-0.63748	0.528041	0.773717	-4.76537
Q9UHD8	-0.108586	6.61246	-0.871368	0.389606	0.736271	-4.69532
Q12805	-0.108684	6.79055	-0.648745	0.520819	0.771013	-4.76247
P30153	-0.108688	6.59715	-0.965613	0.340991	0.736271	-4.66137
P22626	-0.108731	6.64267	-1.32113	0.195196	0.728432	-4.50547
Q5T0F9	-0.10875	6.63062	-0.887233	0.381127	0.736271	-4.68983
P08865	-0.108832	6.56975	-1.03542	0.307711	0.728432	-4.63417
Q16666	-0.108898	6.71	-0.753496	0.456288	0.755208	-4.7332
P20807	-0.108944	6.63381	-1.143	0.260948	0.728432	-4.58893
Q15386	-0.108969	6.5769	-1.25837	0.216747	0.728432	-4.53606
P43897	-0.108978	6.6262	-0.96145	0.343049	0.736271	-4.66294
Q9Y678	-0.108995	6.57734	-1.08964	0.283462	0.728432	-4.61187
Q8IYU8	-0.109004	6.56551	-0.902942	0.372849	0.736271	-4.68431
Q5SRE7	-0.109061	6.51366	-0.833459	0.410347	0.742815	-4.70807
Q9BXJ9	-0.109114	6.57908	-0.905996	0.371252	0.736271	-4.68322
P10398	-0.109142	6.70649	-0.983349	0.332315	0.736271	-4.65463
Q99766	-0.10917	6.60661	-0.843753	0.404648	0.739817	-4.70466
P60520	-0.109191	6.5401	-0.966235	0.340684	0.736271	-4.66114
P46926	-0.10933	6.65984	-0.837637	0.408028	0.74157	-4.70669
P10916	-0.109732	6.64991	-0.747028	0.460132	0.75667	-4.73513
Q96JJ7	-0.109778	6.56765	-0.879938	0.385011	0.736271	-4.69237
P23246	-0.10978	6.60862	-1.20248	0.237404	0.728432	-4.56222
P08579	-0.109884	6.65031	-0.897417	0.375747	0.736271	-4.68626
Q9NVE7	-0.110092	6.56226	-0.95331	0.347097	0.736271	-4.66599
P05496	-0.110103	6.28207	-0.716894	0.478288	0.758054	-4.7439
P35998	-0.110196	6.59135	-1.01705	0.316245	0.731956	-4.6415
Q15181	-0.110211	6.57242	-0.919125	0.364443	0.736271	-4.67852
P56199	-0.110368	6.67839	-1.10628	0.276299	0.728432	-4.60482
Q9BRP8	-0.110429	6.52057	-0.75646	0.454533	0.755208	-4.73231
P13674	-0.110596	6.5954	-0.958935	0.344296	0.736271	-4.66388
Q7Z406	-0.110671	6.59517	-1.03114	0.309683	0.728432	-4.63589
Q93009	-0.110806	6.60712	-1.44546	0.157396	0.728432	-4.4412
Q9H6T3	-0.110841	6.62343	-0.885829	0.381872	0.736271	-4.69032
P18859	-0.110845	6.52119	-0.849474	0.401502	0.739262	-4.70275
Q8N5K1	-0.110888	6.64895	-0.74138	0.463504	0.758054	-4.7368
P53990	-0.110952	6.56991	-1.0192	0.315237	0.730684	-4.64065
Q9NT62	-0.111083	6.65125	-0.891731	0.378745	0.736271	-4.68826
P36507	-0.111103	6.56825	-0.882547	0.383619	0.736271	-4.69147
P26196	-0.111169	6.61048	-1.17918	0.246436	0.728432	-4.57283
Q92947	-0.111181	6.51281	-0.827336	0.41376	0.743716	-4.71008
Q9Y490	-0.111478	6.6251	-0.944032	0.35175	0.736271	-4.66943
Q5HYK3	-0.111537	6.53636	-0.906321	0.371083	0.736271	-4.68311
O60841	-0.111605	6.64537	-1.03152	0.309511	0.728432	-4.63574
P28066	-0.111634	6.5556	-0.680399	0.500815	0.762677	-4.75407
P62191	-0.111675	6.57921	-1.0763	0.289299	0.728432	-4.61745
Q9Y2D5	-0.111859	6.68793	-0.812596	0.422049	0.748048	-4.71485
Q9UBQ5	-0.111965	6.55958	-0.78136	0.439946	0.749835	-4.72471
Q9ULP9	-0.112092	6.70355	-1.10234	0.27798	0.728432	-4.6065
O43399	-0.112144	6.50328	-0.968205	0.339714	0.736271	-4.66039
Q07960	-0.112183	6.60624	-0.810173	0.423421	0.748048	-4.71563
Q96RP9	-0.112243	6.53219	-1.00341	0.322684	0.732616	-4.64686
Q15018	-0.112281	6.7108	-0.925771	0.361027	0.736271	-4.67612
Q08J23	-0.112443	6.72042	-0.950625	0.348439	0.736271	-4.66699
Q14683	-0.112448	6.70852	-0.589444	0.559423	0.790617	-4.77718
P55042	-0.112467	6.51983	-0.647215	0.521797	0.771399	-4.76287
P62851	-0.112672	6.60973	-0.843896	0.404569	0.739817	-4.70461
O43674	-0.112858	6.50569	-0.861847	0.394752	0.736271	-4.69857
P31949	-0.112964	6.55798	-0.71206	0.481239	0.758054	-4.74528
O15382	-0.112971	6.52203	-0.881268	0.384301	0.736271	-4.69191
P46821	-0.113045	6.64224	-0.677261	0.502778	0.762677	-4.75492
Q5U5X0	-0.113249	6.51051	-0.789982	0.434961	0.749014	-4.72203
P51687	-0.113274	6.47393	-0.663103	0.511692	0.767539	-4.75871
Q8TC12	-0.113314	6.57726	-0.898989	0.374921	0.736271	-4.68571
Q9UNN5	-0.113553	6.54148	-0.943085	0.352227	0.736271	-4.66978
O00487	-0.11371	6.61634	-1.14252	0.261145	0.728432	-4.58914
O75131	-0.113914	6.60171	-1.11944	0.270724	0.728432	-4.59918
P62195	-0.113918	6.582	-1.07866	0.288261	0.728432	-4.61647
Q7L576	-0.113938	6.56249	-1.04676	0.302525	0.728432	-4.6296
Q15293	-0.113973	6.47914	-0.788103	0.436044	0.749014	-4.72262
Q96HN2	-0.114114	6.64766	-1.12514	0.268333	0.728432	-4.59672
P51452	-0.114259	6.57931	-1.04495	0.30335	0.728432	-4.63033
P42566	-0.114284	6.55001	-1.00267	0.323033	0.732616	-4.64715
O60313	-0.114284	6.53743	-0.913312	0.367448	0.736271	-4.68061
P04075	-0.114295	6.59303	-0.9005	0.374128	0.736271	-4.68517
Q14165	-0.114301	6.56732	-1.0051	0.321879	0.732616	-4.6462
Q14344	-0.114404	6.64414	-1.20919	0.234851	0.728432	-4.55914
O75128	-0.114553	6.58188	-1.06895	0.292552	0.728432	-4.6205
Q8NEZ2	-0.114896	6.54899	-0.966134	0.340734	0.736271	-4.66118
P55884	-0.11492	6.56681	-1.00661	0.321165	0.732616	-4.64561
O75923	-0.114935	6.56302	-0.920393	0.36379	0.736271	-4.67806
P14625	-0.115058	6.60303	-0.973422	0.337152	0.736271	-4.65842
Q8IVM0	-0.115085	6.38562	-0.887581	0.380942	0.736271	-4.68971
Q9Y4X5	-0.115131	6.49872	-1.02737	0.311432	0.728432	-4.6374
Q9Y6E0	-0.115248	6.52769	-1.02516	0.312458	0.728432	-4.63828
P35221	-0.115266	6.55758	-1.02439	0.312813	0.728432	-4.63859
O43292	-0.115357	6.52378	-1.0443	0.303642	0.728432	-4.63059
Q9NYL2	-0.115479	6.62655	-1.03194	0.309315	0.728432	-4.63557
P62318	-0.11559	6.57458	-0.852611	0.399784	0.737496	-4.7017
Q13976	-0.115779	6.61105	-1.02887	0.310735	0.728432	-4.6368
O15145	-0.115946	6.72015	-0.827328	0.413765	0.743716	-4.71008
Q7L2H7	-0.116115	6.58347	-0.925018	0.361413	0.736271	-4.67639
O15498	-0.116129	6.56906	-0.936322	0.355647	0.736271	-4.67227
P61077	-0.116345	6.65338	-0.937165	0.35522	0.736271	-4.67196
P04424	-0.116359	6.57596	-1.09584	0.280775	0.728432	-4.60925
O43264	-0.116397	6.59847	-1.1697	0.250176	0.728432	-4.57709
Q14764	-0.116442	6.42054	-0.75365	0.456197	0.755208	-4.73315
P07237	-0.116584	6.71668	-0.968285	0.339674	0.736271	-4.66036
Q16576	-0.116704	6.64441	-1.01357	0.317877	0.732616	-4.64287
P36969	-0.116734	6.59602	-1.12108	0.270036	0.728432	-4.59847
P51665	-0.116795	6.64586	-1.18713	0.243326	0.728432	-4.56923
A0A4W9A917	-0.116844	6.51062	-0.562285	0.577575	0.795166	-4.78346
Q15366	-0.116989	6.57901	-0.969875	0.338892	0.736271	-4.65976
Q9Y5A7	-0.117004	6.63469	-1.23858	0.223904	0.728432	-4.54544
O14818	-0.117041	6.55401	-0.754709	0.45557	0.755208	-4.73284
Q86TU7	-0.117082	6.5402	-1.10441	0.277096	0.728432	-4.60562
Q9UJ70	-0.117088	6.51786	-0.827914	0.413437	0.743716	-4.70989
Q13885	-0.117344	6.49094	-0.752018	0.457165	0.755208	-4.73364
Q9Y295	-0.117361	6.53672	-1.06942	0.292343	0.728432	-4.62031
Q9H1K1	-0.117434	6.56212	-1.0418	0.304784	0.728432	-4.6316
Q8N1G4	-0.117446	6.63946	-0.973527	0.337101	0.736271	-4.65838
Q9H0B6	-0.117575	6.50869	-0.890526	0.379382	0.736271	-4.68868
Q16643	-0.117645	6.82036	-0.96302	0.342272	0.736271	-4.66235
O60879	-0.117687	6.63634	-1.19525	0.240181	0.728432	-4.56553
P22033	-0.11778	6.55359	-0.917169	0.365452	0.736271	-4.67923
O00499	-0.117815	6.58502	-0.945413	0.351055	0.736271	-4.66892
O43707	-0.117898	6.70136	-0.690895	0.494276	0.760519	-4.7512
Q14157	-0.117902	6.60986	-1.13983	0.262247	0.728432	-4.59032
Q9NPJ3	-0.118075	6.52312	-0.95334	0.347082	0.736271	-4.66598
Q7Z7H5	-0.118204	6.68003	-1.0281	0.311091	0.728432	-4.63711
Q9Y2A7	-0.118227	6.59986	-1.10949	0.274929	0.728432	-4.60345
Q16586	-0.118338	6.81091	-1.10585	0.276479	0.728432	-4.605
Q16585	-0.118455	6.65964	-1.08387	0.285977	0.728432	-4.61429
O00299	-0.118677	6.56482	-0.880753	0.384575	0.736271	-4.69209
A1L0T0	-0.118719	6.55358	-0.886565	0.381481	0.736271	-4.69007
Q9Y394	-0.11882	6.47959	-0.639444	0.526778	0.773035	-4.76487
P25787	-0.118854	6.49576	-0.854315	0.398852	0.737496	-4.70112
Q14980	-0.118875	6.6527	-1.2001	0.238315	0.728432	-4.56331
Q08AM6	-0.118918	6.58145	-1.05672	0.298018	0.728432	-4.62553
O95278	-0.118943	6.57116	-1.08207	0.286764	0.728432	-4.61505
O60493	-0.119051	6.59504	-1.06814	0.292912	0.728432	-4.62084
P26440	-0.119106	6.52612	-0.70396	0.486205	0.758054	-4.74756
P56381	-0.119122	6.60987	-0.815401	0.420464	0.748048	-4.71395
P23786	-0.119169	6.50682	-0.845779	0.403533	0.739352	-4.70398
P42765	-0.119194	6.55683	-0.928012	0.35988	0.736271	-4.6753
P62266	-0.11925	6.60317	-1.03454	0.308115	0.728432	-4.63453
Q9H173	-0.119384	6.55592	-1.02418	0.312911	0.728432	-4.63867
Q6YP21	-0.119414	6.50444	-0.791815	0.433905	0.749014	-4.72145
Q9UN36	-0.119415	6.58645	-0.930675	0.35852	0.736271	-4.67433
Q9C0D3	-0.11944	6.64378	-0.925554	0.361138	0.736271	-4.6762
Q9BW91	-0.119483	6.59912	-1.24545	0.221401	0.728432	-4.5422
Q6UXV4	-0.119521	6.5649	-0.97655	0.335623	0.736271	-4.65723
P10643	-0.119532	6.51228	-0.590272	0.558874	0.79036	-4.77699
P09104	-0.119707	6.7066	-0.708589	0.483364	0.758054	-4.74626
Q06124	-0.11973	6.56752	-0.86866	0.391065	0.736271	-4.69625
Q9NYU2	-0.119835	6.57525	-1.13802	0.262992	0.728432	-4.59111
Q9UG63	-0.11984	6.60333	-1.2364	0.224701	0.728432	-4.54647
C9JG97	-0.119883	6.5509	-0.835733	0.409084	0.741938	-4.70732
O75915	-0.119919	6.63153	-0.980535	0.333682	0.736271	-4.6557
Q96MG2	-0.119951	6.61438	-1.03613	0.307382	0.728432	-4.63389
P22059	-0.119961	6.59511	-1.11079	0.274379	0.728432	-4.6029
Q86UP2	-0.120033	6.56675	-1.13908	0.262555	0.728432	-4.59065
O95376	-0.120108	6.68747	-0.992392	0.32795	0.736238	-4.65114
Q15424	-0.120216	6.66144	-1.24517	0.221503	0.728432	-4.54233
O76003	-0.120236	6.58963	-0.962463	0.342547	0.736271	-4.66256
P02100	-0.120417	6.45366	-0.459044	0.649096	0.823051	-4.8047
Q9NZZ3	-0.120488	6.5641	-0.859461	0.396048	0.736937	-4.69938
P45954	-0.120553	6.5628	-0.769344	0.44695	0.754396	-4.72841
O00231	-0.120578	6.5586	-1.01203	0.318604	0.732616	-4.64348
O43169	-0.120748	6.57656	-0.907199	0.370625	0.736271	-4.6828
P35499	-0.120826	6.56175	-1.02863	0.310846	0.728432	-4.6369
P14672	-0.120834	6.62373	-0.924338	0.361762	0.736271	-4.67664
Q9NP74	-0.121049	6.54381	-0.957562	0.344979	0.736271	-4.6644
O15212	-0.12112	6.63947	-0.870696	0.389968	0.736271	-4.69555
P07099	-0.121447	6.55435	-0.798046	0.430329	0.749014	-4.71949
Q53H82	-0.121663	6.59327	-1.04536	0.303163	0.728432	-4.63016
Q9UJU6	-0.121674	6.58284	-1.00344	0.322669	0.732616	-4.64685
P21964	-0.121947	6.61358	-0.891594	0.378817	0.736271	-4.68831
Q9P015	-0.121979	6.69759	-0.786755	0.436823	0.749014	-4.72304
P42126	-0.122187	6.51757	-0.909141	0.369614	0.736271	-4.6821
Q05682	-0.122254	6.6231	-0.555598	0.582088	0.795166	-4.78496
Q9Y6I9	-0.122263	6.51258	-0.974573	0.336589	0.736271	-4.65798
Q96AG4	-0.122288	6.76119	-1.00289	0.322929	0.732616	-4.64706
O95292	-0.122318	6.60082	-1.27823	0.209744	0.728432	-4.52652
P41236	-0.122506	6.53636	-0.92492	0.361463	0.736271	-4.67643
Q13126	-0.122624	6.91929	-0.686247	0.497166	0.762403	-4.75247
P43686	-0.122657	6.63497	-1.23477	0.225301	0.728432	-4.54723
Q04323	-0.122779	6.62256	-1.02716	0.311529	0.728432	-4.63748
Q9Y3D6	-0.122939	6.50932	-0.861363	0.395014	0.736271	-4.69874
Q86T13	-0.123496	6.60393	-1.05622	0.298244	0.728432	-4.62574
P61925	-0.123673	6.55959	-0.938423	0.354582	0.736271	-4.6715
P62834	-0.123685	6.63448	-0.931145	0.35828	0.736271	-4.67416
Q9Y262	-0.123734	6.62673	-1.1261	0.267934	0.728432	-4.5963
P47813	-0.123854	6.65053	-1.10027	0.27887	0.728432	-4.60738
Q9NTM9	-0.123909	6.56952	-0.978797	0.334527	0.736271	-4.65637
P33121	-0.123914	6.51629	-1.02723	0.311496	0.728432	-4.63746
Q9NZ08	-0.124026	6.44636	-0.708327	0.483524	0.758054	-4.74633
Q14353	-0.124086	6.60087	-0.98612	0.330973	0.736271	-4.65356
P22830	-0.124333	6.55441	-1.06099	0.296102	0.728432	-4.62378
Q9BZF3	-0.124357	6.45463	-0.769284	0.446985	0.754396	-4.72843
P62854	-0.124399	6.72748	-1.0397	0.305745	0.728432	-4.63245
P46976	-0.124657	6.54327	-0.812124	0.422316	0.748048	-4.71501
O14787	-0.124966	6.62863	-0.842746	0.405204	0.739817	-4.70499
Q9BWD1	-0.125382	6.70969	-0.690883	0.494284	0.760519	-4.7512
O15144	-0.125826	6.65225	-1.09433	0.28143	0.728432	-4.60989
Q9H479	-0.125829	6.53871	-1.19912	0.238694	0.728432	-4.56377
Q14019	-0.125845	6.72105	-0.687473	0.496403	0.762144	-4.75214
P35813	-0.125955	6.57049	-1.1623	0.25313	0.728432	-4.5804
Q9BV57	-0.126273	6.57935	-0.691393	0.493968	0.760519	-4.75106
P49753	-0.126477	6.57002	-1.03945	0.305863	0.728432	-4.63255
Q53GQ0	-0.127028	6.56682	-1.22648	0.228365	0.728432	-4.55112
Q96HY7	-0.127065	6.46499	-0.712894	0.480729	0.758054	-4.74504
Q13151	-0.12715	6.62795	-1.15417	0.256401	0.728432	-4.584
P35241	-0.127161	6.64766	-1.28431	0.207634	0.728432	-4.52357
Q969Z3	-0.127163	6.60427	-1.11027	0.274598	0.728432	-4.60312
P62258	-0.12752	6.56943	-1.16566	0.251784	0.728432	-4.57889
Q9NR12	-0.127595	6.78709	-0.797058	0.430895	0.749014	-4.7198
Q9NR31	-0.127707	6.49102	-1.51291	0.139455	0.728432	-4.40437
P52888	-0.127962	6.61315	-1.02201	0.313923	0.72921	-4.63953
Q00341	-0.12797	6.58945	-1.36994	0.179599	0.728432	-4.48081
Q9HBI1	-0.127989	6.71591	-1.09465	0.281291	0.728432	-4.60976
Q9HD42	-0.128123	6.55947	-1.17275	0.248969	0.728432	-4.57572
Q9UBQ7	-0.128231	6.5761	-1.15141	0.25752	0.728432	-4.58523
Q9Y4E8	-0.128801	6.59044	-1.28738	0.206572	0.728432	-4.52207
P21333	-0.128817	6.53356	-0.448979	0.656268	0.828423	-4.80655
Q12797	-0.128834	6.51555	-0.936376	0.35562	0.736271	-4.67225
Q8NE86	-0.128894	6.58633	-1.13182	0.265555	0.728432	-4.59382
Q9NQG5	-0.128968	6.54765	-1.00395	0.322427	0.732616	-4.64665
Q9Y6N5	-0.129182	6.68233	-0.94048	0.353542	0.736271	-4.67074
P49257	-0.129206	6.5473	-1.01295	0.318171	0.732616	-4.64312
P30626	-0.12926	6.56215	-0.867193	0.391857	0.736271	-4.69675
Q7Z434	-0.129722	6.53067	-0.938352	0.354619	0.736271	-4.67152
P48637	-0.12976	6.61433	-1.25753	0.217048	0.728432	-4.53646
P07902	-0.129761	6.54873	-0.938197	0.354697	0.736271	-4.67158
Q9BZZ5	-0.129926	6.61841	-1.05246	0.29994	0.728432	-4.62728
P02749	-0.129999	6.48204	-0.602137	0.551039	0.785999	-4.77415
Q15848	-0.130187	6.64402	-0.862814	0.394227	0.736271	-4.69825
O14579	-0.130198	6.59403	-1.14517	0.26006	0.728432	-4.58798
P11182	-0.130233	6.69152	-0.777824	0.442	0.750981	-4.72581
Q9UKG1	-0.130247	6.70929	-1.28578	0.207126	0.728432	-4.52286
Q9UNF0	-0.130329	6.58547	-1.04459	0.30351	0.728432	-4.63047
Q99436	-0.130497	6.59741	-0.916906	0.365588	0.736271	-4.67932
Q14697	-0.13063	6.59246	-1.09856	0.279605	0.728432	-4.6081
Q9Y281	-0.130659	6.57266	-1.12757	0.26732	0.728432	-4.59566
Q9Y224	-0.130912	6.61634	-1.11096	0.274307	0.728432	-4.60282
A6NDG6	-0.130965	6.50802	-1.10378	0.277367	0.728432	-4.60589
Q01085	-0.131039	6.50865	-1.11912	0.270858	0.728432	-4.59932
Q99816	-0.131155	6.63896	-1.37458	0.178167	0.728432	-4.47842
Q8WZA0	-0.131351	6.58664	-1.32412	0.194212	0.728432	-4.50398
O75396	-0.131515	6.60374	-1.20939	0.234777	0.728432	-4.55905
P20851	-0.131535	6.4946	-0.503862	0.617576	0.810785	-4.796
O00233	-0.131539	6.64618	-1.13224	0.265381	0.728432	-4.59364
Q9Y4L1	-0.131698	6.61091	-1.20968	0.234664	0.728432	-4.55891
P68402	-0.132053	6.74518	-0.862438	0.394431	0.736271	-4.69837
P13639	-0.132177	6.59168	-1.12666	0.267701	0.728432	-4.59606
O75608	-0.132254	6.58871	-1.20699	0.235688	0.728432	-4.56015
O60925	-0.1323	6.6759	-1.22427	0.229184	0.728432	-4.55214
Q13619	-0.132424	6.60142	-1.19832	0.238998	0.728432	-4.56413
O75369	-0.132745	6.70309	-1.15083	0.257755	0.728432	-4.58548
O75935	-0.132988	6.93461	-0.945414	0.351054	0.736271	-4.66892
P46783	-0.133048	6.59583	-1.2088	0.234999	0.728432	-4.55932
P31948	-0.133079	6.59449	-1.32299	0.194584	0.728432	-4.50454
Q9BY43	-0.133165	6.5867	-1.16491	0.252086	0.728432	-4.57923
Q15435	-0.133617	6.54615	-1.30908	0.199201	0.728432	-4.51144
Q9UL25	-0.133767	6.55087	-1.00107	0.323796	0.732616	-4.64777
P14735	-0.13378	6.55892	-1.17177	0.249357	0.728432	-4.57616
O43294	-0.133826	6.66595	-0.715276	0.479275	0.758054	-4.74436
Q15006	-0.133897	6.59388	-1.04982	0.301135	0.728432	-4.62835
P08133	-0.134065	6.55422	-0.957888	0.344816	0.736271	-4.66428
P07737	-0.134477	6.60074	-1.33285	0.191358	0.728432	-4.49961
Q99733	-0.13466	6.58631	-1.11698	0.271759	0.728432	-4.60024
Q8TCJ2	-0.134666	6.53278	-1.09905	0.279396	0.728432	-4.6079
Q92667	-0.134882	6.57165	-1.17695	0.247311	0.728432	-4.57383
P35270	-0.134901	6.53506	-1.19478	0.240362	0.728432	-4.56575
P62993	-0.135493	6.60177	-1.53172	0.134754	0.728432	-4.39385
P51668	-0.135501	6.61957	-1.28278	0.208163	0.728432	-4.52431
Q96AN5	-0.135531	6.5634	-1.24959	0.219901	0.728432	-4.54024
P62495	-0.135582	6.60074	-1.09511	0.28109	0.728432	-4.60956
P07358	-0.135895	6.48519	-0.64512	0.523138	0.771789	-4.76341
Q9Y530	-0.135928	6.60148	-1.15508	0.256032	0.728432	-4.5836
P21283	-0.136147	6.57783	-1.04496	0.303343	0.728432	-4.63032
Q96CT7	-0.136169	6.44832	-1.16854	0.250638	0.728432	-4.57761
Q15836	-0.136203	6.60108	-0.956533	0.345491	0.736271	-4.66478
P61026	-0.136569	6.57399	-1.2607	0.215919	0.728432	-4.53495
O94911	-0.136678	6.72628	-0.699856	0.488732	0.75992	-4.74871
P61106	-0.136766	6.54739	-1.20238	0.237445	0.728432	-4.56227
Q9H3H3	-0.13678	6.59534	-1.23859	0.223901	0.728432	-4.54544
O43809	-0.136838	6.68569	-1.12308	0.269195	0.728432	-4.59761
Q96MF6	-0.136854	6.50567	-1.20549	0.236256	0.728432	-4.56084
P09012	-0.136919	6.55844	-1.07317	0.290682	0.728432	-4.61876
O60869	-0.136983	6.82847	-1.03349	0.308601	0.728432	-4.63495
Q9NRN7	-0.137089	6.5589	-1.23265	0.226079	0.728432	-4.54823
Q13574	-0.137124	6.55795	-1.42015	0.164583	0.728432	-4.45467
P21796	-0.137402	6.52763	-1.30658	0.200039	0.728432	-4.51267
Q16186	-0.137609	6.67731	-1.20577	0.236151	0.728432	-4.56071
Q99747	-0.137646	6.58567	-1.07132	0.291498	0.728432	-4.61952
Q9BQ69	-0.137666	6.67608	-1.35027	0.185763	0.728432	-4.49083
P08237	-0.137718	6.58407	-1.14051	0.261969	0.728432	-4.59002
Q9GZY8	-0.137724	6.59965	-1.49461	0.144151	0.728432	-4.41449
Q6ZVM7	-0.137781	6.6559	-1.24088	0.223062	0.728432	-4.54436
Q14195	-0.138379	6.62144	-0.986417	0.33083	0.736271	-4.65345
P55072	-0.138501	6.65696	-1.12558	0.268152	0.728432	-4.59653
Q9H3S7	-0.138621	6.62282	-1.54187	0.132273	0.728432	-4.38814
P48739	-0.13869	6.64874	-1.09523	0.28104	0.728432	-4.60951
P17931	-0.138853	6.8475	-1.00194	0.323383	0.732616	-4.64744
O14880	-0.138876	6.58593	-0.963582	0.341994	0.736271	-4.66214
Q9H9P8	-0.13891	6.58547	-1.02678	0.311702	0.728432	-4.63763
P78527	-0.139179	6.58897	-1.18191	0.245363	0.728432	-4.57159
P62877	-0.139311	6.47275	-0.917777	0.365138	0.736271	-4.67901
Q9P032	-0.139328	6.50294	-1.36462	0.181249	0.728432	-4.48353
Q8NC56	-0.139354	6.65918	-1.44138	0.158537	0.728432	-4.44338
P09874	-0.139414	6.60583	-1.18965	0.242348	0.728432	-4.56809
P0CG30	-0.139505	6.49999	-0.417031	0.679252	0.842116	-4.81214
Q9UIC8	-0.139676	6.62242	-1.189	0.242599	0.728432	-4.56838
Q13283	-0.139751	6.62567	-1.3382	0.189627	0.728432	-4.49693
P05198	-0.139925	6.61112	-1.35185	0.185263	0.728432	-4.49003
Q08722	-0.13999	6.54843	-0.952002	0.34775	0.736271	-4.66647
P07858	-0.140026	6.57886	-0.827059	0.413915	0.743716	-4.71017
Q9BXP5	-0.140134	6.6047	-1.29231	0.20488	0.728432	-4.51967
P19971	-0.14018	6.63512	-1.46596	0.151758	0.728432	-4.43015
Q9NXG2	-0.140357	6.66134	-0.801998	0.428071	0.748602	-4.71824
P51610	-0.140493	6.67312	-1.31246	0.198072	0.728432	-4.50977
Q9Y376	-0.140752	6.57734	-1.0261	0.312021	0.728432	-4.63791
P10644	-0.140759	6.55387	-1.27938	0.209344	0.728432	-4.52596
Q16222	-0.140817	6.6298	-1.24559	0.22135	0.728432	-4.54213
Q08752	-0.140892	6.46046	-0.864358	0.39339	0.736271	-4.69772
Q9NRV9	-0.141069	6.65717	-0.984276	0.331866	0.736271	-4.65427
O00763	-0.141069	6.54125	-1.15771	0.254972	0.728432	-4.58243
Q96SU4	-0.141079	6.54233	-1.30823	0.199487	0.728432	-4.51186
P29144	-0.141116	6.59864	-1.5417	0.132315	0.728432	-4.38823
O00410	-0.141176	6.60268	-1.11209	0.273828	0.728432	-4.60234
Q13185	-0.141331	6.54972	-1.18072	0.24583	0.728432	-4.57213
P17980	-0.141387	6.58215	-1.2704	0.212482	0.728432	-4.53029
Q08209	-0.141545	6.53707	-1.4381	0.159461	0.728432	-4.44514
P55290	-0.141644	6.78315	-0.941618	0.352967	0.736271	-4.67032
Q9UNZ2	-0.141722	6.60054	-1.35175	0.185295	0.728432	-4.49009
P62081	-0.14176	6.56365	-1.1083	0.275438	0.728432	-4.60396
P06744	-0.141772	6.59842	-1.22662	0.228313	0.728432	-4.55105
Q9GZT9	-0.142027	6.55405	-1.10369	0.277403	0.728432	-4.60592
Q9Y2Q0	-0.142109	6.60875	-1.14068	0.261899	0.728432	-4.58995
P49247	-0.142176	6.4904	-0.732779	0.468667	0.758054	-4.73932
Q00839	-0.142224	6.59265	-1.47111	0.150368	0.728432	-4.42735
P45381	-0.142239	6.56351	-1.02737	0.31143	0.728432	-4.6374
P49790	-0.142416	6.56928	-1.09821	0.279757	0.728432	-4.60825
A0A286YEY4	-0.14243	6.54894	-0.567403	0.574132	0.795166	-4.7823
P03886	-0.14257	6.55631	-1.03676	0.307095	0.728432	-4.63364
P54577	-0.142684	6.652	-1.46607	0.151728	0.728432	-4.43009
O43681	-0.142693	6.6115	-1.17404	0.248458	0.728432	-4.57514
P17174	-0.142859	6.57653	-1.2478	0.220547	0.728432	-4.54108
Q9HA65	-0.142927	6.601	-1.42219	0.163992	0.728432	-4.45359
Q16539	-0.143004	6.57717	-1.02718	0.311518	0.728432	-4.63747
Q9Y512	-0.143052	6.55697	-1.22723	0.228084	0.728432	-4.55076
O95644	-0.143263	6.64928	-1.23141	0.226538	0.728432	-4.54881
Q9Y5M8	-0.143299	6.55336	-1.26148	0.215638	0.728432	-4.53457
Q92905	-0.143346	6.59545	-1.17649	0.247493	0.728432	-4.57404
P61964	-0.143429	6.52095	-0.825909	0.414558	0.743716	-4.71054
P60866	-0.143595	6.69588	-1.3081	0.199531	0.728432	-4.51192
P24593	-0.143702	6.58419	-1.13776	0.263098	0.728432	-4.59123
Q8TDQ7	-0.143714	6.74019	-0.853226	0.399447	0.737496	-4.70149
P49585	-0.143715	6.59175	-1.04184	0.304765	0.728432	-4.63159
Q96T66	-0.143744	6.56441	-1.18701	0.243371	0.728432	-4.56928
Q15172	-0.143788	6.62488	-1.15779	0.254942	0.728432	-4.5824
P36405	-0.143814	6.67604	-1.24868	0.22023	0.728432	-4.54067
Q13617	-0.143845	6.56896	-1.51419	0.139131	0.728432	-4.40365
Q9NVV5	-0.143943	6.50854	-1.02684	0.311675	0.728432	-4.63761
P10155	-0.144121	6.63309	-1.33113	0.191919	0.728432	-4.50048
Q13451	-0.144136	6.62313	-1.43915	0.159162	0.728432	-4.44457
Q9H4M9	-0.144146	6.63445	-1.38056	0.176337	0.728432	-4.47535
P62820	-0.144151	6.64251	-1.35878	0.183078	0.728432	-4.48651
Q15363	-0.144216	6.55987	-1.45237	0.155477	0.728432	-4.43749
P18754	-0.144249	6.56987	-1.61366	0.115756	0.728432	-4.34687
P06727	-0.144326	6.51836	-0.70377	0.486322	0.758054	-4.74762
P43121	-0.144369	6.61975	-0.786428	0.437012	0.749014	-4.72314
P54727	-0.14444	6.60891	-1.30079	0.201994	0.728432	-4.51552
P09972	-0.144804	6.63566	-1.17442	0.248309	0.728432	-4.57497
Q9ULT8	-0.145019	6.65123	-1.38692	0.174407	0.728432	-4.47206
Q9NVV4	-0.145155	6.64869	-1.11745	0.27156	0.728432	-4.60004
Q8N0X7	-0.145195	6.5912	-1.12699	0.267563	0.728432	-4.59592
Q9UII6	-0.145313	6.51044	-1.13485	0.264301	0.728432	-4.5925
P25686	-0.14536	6.58345	-1.34475	0.187523	0.728432	-4.49363
O00429	-0.145818	6.61306	-1.3407	0.188822	0.728432	-4.49567
O75531	-0.145889	6.699	-0.999623	0.324487	0.732616	-4.64834
Q9H2H8	-0.146117	6.57813	-1.03515	0.307837	0.728432	-4.63428
P20340	-0.146278	6.58133	-1.61122	0.116288	0.728432	-4.3483
Q96FJ2	-0.146283	6.54767	-1.38172	0.175983	0.728432	-4.47475
P23634	-0.146302	6.60246	-1.08406	0.285895	0.728432	-4.61421
P15104	-0.146439	6.53698	-0.842197	0.405506	0.739817	-4.70518
Q03013	-0.146817	6.22532	-0.479754	0.634445	0.815715	-4.80078
O75436	-0.147007	6.52262	-1.19143	0.241657	0.728432	-4.56728
Q9UQN3	-0.147122	6.53357	-1.32455	0.19407	0.728432	-4.50376
Q9BX40	-0.147394	6.58537	-1.42237	0.163942	0.728432	-4.4535
Q96KP4	-0.147584	6.57843	-1.14078	0.261856	0.728432	-4.5899
Q9Y235	-0.147859	6.58132	-1.0018	0.323451	0.732616	-4.64749
P49756	-0.147929	6.82484	-1.13284	0.265131	0.728432	-4.59337
P27338	-0.147939	6.52938	-1.08329	0.286229	0.728432	-4.61453
O43491	-0.148275	6.68195	-1.222	0.23003	0.728432	-4.5532
Q16795	-0.148315	6.53056	-1.21905	0.231134	0.728432	-4.55457
Q3LXA3	-0.148342	6.57558	-1.1509	0.257726	0.728432	-4.58545
P49458	-0.148401	6.59924	-1.39808	0.171056	0.728432	-4.46625
P17858	-0.149297	6.57297	-1.07748	0.288781	0.728432	-4.61696
Q9H0C8	-0.149321	6.63925	-1.06372	0.294882	0.728432	-4.62266
P16219	-0.149513	6.54154	-1.01011	0.319507	0.732616	-4.64423
O94874	-0.14962	6.61032	-1.45475	0.154822	0.728432	-4.43621
Q5XKP0	-0.149755	6.57043	-1.30069	0.202027	0.728432	-4.51557
O75155	-0.149765	6.57179	-1.34798	0.186494	0.728432	-4.492
Q03135	-0.149799	6.67326	-1.24174	0.222749	0.728432	-4.54395
Q9BZL1	-0.149824	6.56201	-1.4738	0.149647	0.728432	-4.42589
P09525	-0.149837	6.60946	-1.22206	0.230011	0.728432	-4.55318
Q13263	-0.150034	6.55813	-1.26733	0.213565	0.728432	-4.53177
Q9Y2S7	-0.150037	6.55869	-1.51435	0.13909	0.728432	-4.40356
O14531	-0.150285	6.56432	-1.05299	0.299699	0.728432	-4.62706
Q8IZ83	-0.1503	6.65523	-1.02518	0.312447	0.728432	-4.63827
P31942	-0.150428	6.62768	-1.71835	0.0947406	0.728432	-4.28413
Q9HDC9	-0.150625	6.62145	-1.22353	0.22946	0.728432	-4.55249
Q9Y508	-0.150648	6.6899	-1.44438	0.157696	0.728432	-4.44178
Q9Y6I3	-0.151038	6.6378	-1.2511	0.219356	0.728432	-4.53952
P30101	-0.151549	6.58775	-1.28621	0.206975	0.728432	-4.52264
Q14118	-0.151567	6.59643	-1.43169	0.161273	0.728432	-4.44855
P53618	-0.151651	6.65164	-1.5618	0.127506	0.728432	-4.37683
Q9UBT2	-0.151843	6.65589	-1.15533	0.255932	0.728432	-4.58349
P13010	-0.152089	6.64722	-1.15232	0.257149	0.728432	-4.58482
Q5VW32	-0.152152	6.62032	-1.29931	0.202495	0.728432	-4.51625
O94829	-0.152497	6.73198	-1.10377	0.277368	0.728432	-4.60589
Q7L9L4	-0.152588	6.50628	-1.20681	0.235754	0.728432	-4.56023
O95674	-0.152718	6.60082	-1.09962	0.27915	0.728432	-4.60765
P16435	-0.152777	6.5766	-1.26183	0.215516	0.728432	-4.53441
Q6PCE3	-0.152784	6.58699	-1.53435	0.134108	0.728432	-4.39237
P13798	-0.152795	6.61988	-1.30907	0.199204	0.728432	-4.51144
O75170	-0.153009	6.54545	-1.08773	0.28429	0.728432	-4.61267
Q9UN37	-0.153017	6.6392	-1.5231	0.136893	0.728432	-4.39868
P80723	-0.15318	6.42681	-0.641281	0.525598	0.773035	-4.7644
Q13492	-0.153377	6.63442	-1.3067	0.2	0.728432	-4.51261
P62269	-0.153417	6.52765	-1.2697	0.212732	0.728432	-4.53063
Q13049	-0.153818	6.58729	-0.977433	0.335192	0.736271	-4.65689
P62273	-0.153823	6.57246	-1.30214	0.201538	0.728432	-4.51486
P51570	-0.153969	6.57207	-1.38817	0.174028	0.728432	-4.47141
P34896	-0.153995	6.56452	-0.986675	0.330705	0.736271	-4.65335
P07205	-0.153997	6.58128	-1.33608	0.190311	0.728432	-4.49799
Q15370	-0.154092	6.57492	-1.63402	0.111394	0.728432	-4.33491
Q16531	-0.15419	6.57993	-1.25865	0.216648	0.728432	-4.53592
Q8IYB3	-0.154459	6.54318	-1.36539	0.181011	0.728432	-4.48314
Q9NQR4	-0.154555	6.5338	-1.16087	0.253702	0.728432	-4.58103
Q9BWS9	-0.154824	6.53406	-1.16961	0.250216	0.728432	-4.57713
P07384	-0.154905	6.60926	-1.66313	0.10539	0.728432	-4.31759
Q9BT78	-0.155025	6.59463	-1.37818	0.177065	0.728432	-4.47657
Q96B96	-0.155111	6.58398	-1.2525	0.218854	0.728432	-4.53886
O75208	-0.155142	6.53234	-1.31501	0.197223	0.728432	-4.50851
Q9Y3C6	-0.15518	6.44545	-0.967185	0.340216	0.736271	-4.66078
Q08211	-0.15528	6.60286	-1.62185	0.113983	0.728432	-4.34207
Q13153	-0.155704	6.56939	-1.26473	0.214485	0.728432	-4.53301
P63104	-0.155805	6.61689	-1.27986	0.209175	0.728432	-4.52573
Q9Y266	-0.155921	6.5656	-1.22091	0.230441	0.728432	-4.55371
O95373	-0.156119	6.6032	-1.34309	0.188055	0.728432	-4.49447
Q9NQ88	-0.156187	6.53011	-1.11268	0.273575	0.728432	-4.60208
Q9BUJ2	-0.156225	6.55663	-1.14663	0.259461	0.728432	-4.58733
P46109	-0.156295	6.50067	-1.31306	0.197872	0.728432	-4.50947
Q9Y263	-0.156346	6.59506	-1.36843	0.180067	0.728432	-4.48158
P52758	-0.156434	6.61252	-1.05192	0.300182	0.728432	-4.62749
P51148	-0.156536	6.47567	-1.14084	0.261833	0.728432	-4.58988
Q15208	-0.156564	6.57618	-1.12605	0.267954	0.728432	-4.59632
Q9H9Q2	-0.156611	6.53601	-1.23833	0.223995	0.728432	-4.54556
P46063	-0.156822	6.67025	-1.05262	0.299868	0.728432	-4.62721
P48163	-0.156883	6.65956	-1.44135	0.158546	0.728432	-4.4434
P36543	-0.156891	6.64444	-1.22571	0.228651	0.728432	-4.55147
O00151	-0.156977	6.58341	-1.39174	0.172953	0.728432	-4.46956
Q8NE71	-0.157062	6.56559	-1.33423	0.190912	0.728432	-4.49892
P13671	-0.157244	6.5888	-0.70672	0.484509	0.758054	-4.74679
P06858	-0.157369	6.48034	-1.26575	0.214125	0.728432	-4.53253
P04217	-0.157403	6.60736	-0.895305	0.376858	0.736271	-4.68701
Q7LG56	-0.157472	6.63601	-1.23238	0.22618	0.728432	-4.54835
P07741	-0.157685	6.61595	-1.3438	0.187827	0.728432	-4.49411
Q9UBI6	-0.158005	6.54709	-1.03516	0.307831	0.728432	-4.63428
P52564	-0.158023	6.54047	-1.37957	0.17664	0.728432	-4.47586
Q9Y277	-0.158141	6.52063	-1.35797	0.183331	0.728432	-4.48692
P01112	-0.158158	6.56919	-1.42978	0.161819	0.728432	-4.44957
Q92900	-0.15817	6.54387	-1.37127	0.179188	0.728432	-4.48013
Q9NQX3	-0.158184	6.69297	-1.32906	0.192595	0.728432	-4.50151
Q969M7	-0.158207	6.6173	-1.14192	0.261388	0.728432	-4.5894
Q5J8M3	-0.15847	6.55111	-1.30451	0.200737	0.728432	-4.51369
P13861	-0.15854	6.58127	-1.48564	0.1465	0.728432	-4.41942
Q16762	-0.158611	6.54328	-1.08252	0.286567	0.728432	-4.61486
Q9H467	-0.15863	6.71154	-1.41422	0.166302	0.728432	-4.4578
Q96E52	-0.158655	6.59489	-1.16042	0.253884	0.728432	-4.58123
P43652	-0.158738	6.54709	-0.796904	0.430984	0.749014	-4.71985
Q15119	-0.158851	6.562	-1.15665	0.255399	0.728432	-4.5829
Q96TA2	-0.15895	6.51616	-1.19074	0.241922	0.728432	-4.56759
P02787	-0.158954	6.59094	-0.973724	0.337005	0.736271	-4.6583
P00558	-0.159007	6.58947	-1.47134	0.150306	0.728432	-4.42723
Q9UN86	-0.159024	6.63544	-1.72724	0.0931126	0.728432	-4.27866
Q8TD55	-0.15925	6.52805	-1.29829	0.202843	0.728432	-4.51675
Q92945	-0.159359	6.60656	-1.25591	0.217629	0.728432	-4.53723
P58546	-0.159408	6.588	-1.09191	0.282474	0.728432	-4.61091
O43583	-0.159446	6.56767	-1.52352	0.136787	0.728432	-4.39845
Q9BXN1	-0.159543	6.59134	-0.708481	0.483429	0.758054	-4.74629
Q8NI60	-0.159637	6.53842	-1.49758	0.143381	0.728432	-4.41285
Q9UPU5	-0.159677	6.52208	-1.36719	0.180452	0.728432	-4.48222
Q9UH90	-0.159927	6.60915	-1.22995	0.227077	0.728432	-4.54949
Q969V3	-0.160096	6.46939	-0.857828	0.396937	0.737496	-4.69994
P61956	-0.160182	6.61699	-1.45872	0.15373	0.728432	-4.43406
Q14694	-0.160366	6.62397	-1.90726	0.0648814	0.728432	-4.16366
Q92890	-0.160437	6.7424	-1.41315	0.166614	0.728432	-4.45836
P61758	-0.160518	6.60524	-1.4316	0.161299	0.728432	-4.4486
O95487	-0.160579	6.59044	-1.36746	0.180368	0.728432	-4.48208
P24844	-0.160619	6.55599	-0.648917	0.52071	0.771013	-4.76243
P62937	-0.160696	6.49367	-1.05825	0.297329	0.728432	-4.62491
P52565	-0.160749	6.57185	-1.32024	0.195488	0.728432	-4.50591
A2RTX5	-0.161046	6.54551	-1.36737	0.180394	0.728432	-4.48212
Q92621	-0.161046	6.60861	-1.36617	0.180769	0.728432	-4.48274
P53992	-0.161174	6.73071	-1.31922	0.195827	0.728432	-4.50642
Q9NR28	-0.161519	6.53414	-1.19892	0.238768	0.728432	-4.56385
Q9NP72	-0.161745	6.61499	-1.32608	0.193568	0.728432	-4.503
P31943	-0.161826	6.57872	-1.77188	0.085291	0.728432	-4.25091
Q86VN1	-0.162022	6.60264	-1.55538	0.129026	0.728432	-4.38048
Q9NX55	-0.162542	6.58786	-1.09964	0.27914	0.728432	-4.60765
O43598	-0.16263	6.48209	-1.35117	0.185479	0.728432	-4.49038
Q8N6R0	-0.162823	6.63339	-1.39579	0.171739	0.728432	-4.46745
Q86UE4	-0.163031	6.54559	-1.49371	0.144386	0.728432	-4.41499
P16298	-0.163094	6.55398	-1.34376	0.187838	0.728432	-4.49413
Q00796	-0.163098	6.62877	-1.30427	0.200817	0.728432	-4.51381
Q8N1F7	-0.163109	6.60891	-1.58576	0.121963	0.728432	-4.36308
P11279	-0.163137	6.60935	-1.25421	0.218238	0.728432	-4.53804
P27348	-0.163267	6.63031	-1.174	0.248474	0.728432	-4.57516
Q9H446	-0.163459	6.68689	-1.09386	0.281633	0.728432	-4.61009
P02768	-0.163492	6.59702	-0.951763	0.34787	0.736271	-4.66656
P05546	-0.163511	6.48898	-0.938065	0.354764	0.736271	-4.67163
P60903	-0.163783	6.56258	-0.994794	0.326796	0.734524	-4.65021
P18669	-0.163814	6.51954	-1.16979	0.250144	0.728432	-4.57705
Q9UQ80	-0.163938	6.58779	-1.42561	0.16301	0.728432	-4.45178
A0A0A0MSK5	-0.16407	6.62224	-1.54661	0.131125	0.728432	-4.38546
O60613	-0.164089	6.63114	-1.45402	0.155021	0.728432	-4.4366
Q9UEY8	-0.164143	6.57741	-1.09139	0.282703	0.728432	-4.61113
O60784	-0.16423	6.58466	-1.33147	0.191807	0.728432	-4.5003
P14550	-0.164403	6.57354	-1.33695	0.190031	0.728432	-4.49756
P61086	-0.164471	6.66292	-1.50706	0.140942	0.728432	-4.40761
Q13496	-0.164481	6.58717	-1.55247	0.129721	0.728432	-4.38214
Q5BKX8	-0.164495	6.52921	-1.01309	0.318102	0.732616	-4.64306
P16949	-0.16453	6.72798	-1.15234	0.257142	0.728432	-4.58482
P22307	-0.164563	6.5447	-1.45348	0.15517	0.728432	-4.43689
P17612	-0.164917	6.59901	-1.55328	0.129527	0.728432	-4.38168
A5D6W6	-0.16504	6.60872	-1.89934	0.0659482	0.728432	-4.16889
P29992	-0.165116	6.61638	-1.40021	0.170422	0.728432	-4.46514
Q13505	-0.165206	6.55064	-1.33264	0.191428	0.728432	-4.49972
Q8N335	-0.165242	6.58528	-1.33828	0.1896	0.728432	-4.49689
Q9UI12	-0.16557	6.56832	-1.54537	0.131426	0.728432	-4.38616
Q96A65	-0.165583	6.49446	-1.21193	0.233813	0.728432	-4.55787
P01857	-0.165834	6.52173	-0.695965	0.491136	0.760093	-4.74979
P0DP25	-0.165835	6.61644	-1.37259	0.178782	0.728432	-4.47945
O14744	-0.16604	6.63141	-1.46307	0.152543	0.728432	-4.43171
Q9UK45	-0.166148	6.63504	-1.54588	0.131303	0.728432	-4.38587
Q13564	-0.166376	6.65786	-1.51003	0.140184	0.728432	-4.40596
Q9NRR5	-0.166393	6.62589	-1.40755	0.168254	0.728432	-4.4613
O95166	-0.166499	6.55514	-1.56982	0.125629	0.728432	-4.37225
Q15417	-0.166617	6.56384	-1.05685	0.29796	0.728432	-4.62548
Q9BRX2	-0.166845	6.49821	-1.40482	0.169058	0.728432	-4.46273
P14324	-0.166955	6.57733	-1.43825	0.159416	0.728432	-4.44505
P43487	-0.16719	6.54042	-1.11716	0.271683	0.728432	-4.60016
Q687X5	-0.167312	6.73532	-1.44509	0.1575	0.728432	-4.4414
Q92804	-0.167326	6.57007	-1.51503	0.138918	0.728432	-4.40318
P59998	-0.167384	6.64834	-1.25223	0.218948	0.728432	-4.53898
Q96GG9	-0.167481	6.55243	-1.9257	0.0624566	0.728432	-4.15143
P54578	-0.167604	6.60657	-1.357	0.183638	0.728432	-4.48742
P14866	-0.167666	6.64197	-1.61049	0.116448	0.728432	-4.34873
Q9NRX4	-0.167774	6.57918	-1.34272	0.188173	0.728432	-4.49465
O15247	-0.167786	6.6955	-1.22381	0.229356	0.728432	-4.55236
O95372	-0.167822	6.64293	-1.32724	0.193188	0.728432	-4.50242
P10746	-0.168326	6.50767	-1.14033	0.262041	0.728432	-4.5901
P38606	-0.168456	6.55761	-1.66987	0.104039	0.728432	-4.31355
P03891	-0.168498	6.36179	-1.16333	0.252717	0.728432	-4.57994
Q8N0W3	-0.16856	6.69564	-1.2693	0.212873	0.728432	-4.53082
Q9BQA1	-0.168816	6.69736	-1.64208	0.109703	0.728432	-4.33014
P61978	-0.168819	6.61066	-1.45825	0.153861	0.728432	-4.43432
P51812	-0.168889	6.60249	-1.53764	0.133302	0.728432	-4.39052
O00186	-0.168926	6.55333	-1.3687	0.179981	0.728432	-4.48144
P52272	-0.169253	6.6942	-1.88312	0.0681786	0.728432	-4.17955
Q92523	-0.169271	6.51324	-1.36055	0.182523	0.728432	-4.48561
P27695	-0.169484	6.65524	-1.29885	0.20265	0.728432	-4.51647
Q16401	-0.169502	6.59805	-0.957563	0.344978	0.736271	-4.6644
Q9NV35	-0.169745	6.72904	-1.41792	0.165227	0.728432	-4.45585
P05156	-0.169745	6.43782	-0.87294	0.38876	0.736271	-4.69478
Q96B36	-0.169775	6.6209	-1.41068	0.167337	0.728432	-4.45966
Q9UBC2	-0.170253	6.55763	-1.82497	0.0767162	0.728432	-4.21724
Q6ZMU5	-0.170352	6.55986	-1.6515	0.107756	0.728432	-4.32454
P22061	-0.170421	6.60882	-1.55188	0.129862	0.728432	-4.38247
Q92882	-0.170476	6.54255	-1.11793	0.271357	0.728432	-4.59983
P49748	-0.170585	6.5453	-1.31981	0.195631	0.728432	-4.50612
Q96PD5	-0.170761	6.58243	-0.820651	0.417507	0.747758	-4.71225
P31146	-0.171078	6.63222	-0.876723	0.386731	0.736271	-4.69348
P02760	-0.171395	6.58985	-0.826497	0.414229	0.743716	-4.71035
P51149	-0.171764	6.52514	-1.50322	0.141926	0.728432	-4.40974
Q13326	-0.171824	6.65327	-1.56332	0.127149	0.728432	-4.37596
P62879	-0.171884	6.66099	-1.8074	0.0794685	0.728432	-4.22846
Q96PU8	-0.171917	6.69026	-1.41656	0.165623	0.728432	-4.45657
P07355	-0.172048	6.58907	-1.1324	0.265313	0.728432	-4.59356
P21953	-0.172268	6.54625	-0.987031	0.330533	0.736271	-4.65321
Q66K74	-0.172328	6.36148	-0.909783	0.36928	0.736271	-4.68187
Q14894	-0.172549	5.01648	-0.286377	0.776311	0.894955	-4.83077
P46977	-0.172792	6.57315	-1.62468	0.113378	0.728432	-4.34041
Q9H0E2	-0.172857	6.5184	-1.22097	0.230416	0.728432	-4.55368
P11277	-0.173128	6.55367	-0.951785	0.347859	0.736271	-4.66656
Q9NVH1	-0.173137	6.62974	-1.76384	0.086657	0.728432	-4.25595
P27797	-0.173229	6.57112	-1.51288	0.139461	0.728432	-4.40438
Q9UPR0	-0.173314	6.44058	-1.0694	0.292352	0.728432	-4.62032
O43677	-0.173415	6.5232	-1.0452	0.303234	0.728432	-4.63023
O60888	-0.17354	6.5991	-1.05261	0.299872	0.728432	-4.62721
P50502	-0.173876	6.53526	-1.3054	0.200437	0.728432	-4.51325
Q15907	-0.174135	6.48615	-1.24451	0.221739	0.728432	-4.54264
Q96QK1	-0.174174	6.58247	-1.51536	0.138835	0.728432	-4.403
P04843	-0.174233	6.58448	-1.61133	0.116265	0.728432	-4.34824
Q08495	-0.174594	6.44934	-0.643945	0.52389	0.77237	-4.76371
Q8NCW5	-0.175264	6.59829	-1.42528	0.163104	0.728432	-4.45195
P62873	-0.175287	6.53971	-1.44975	0.156204	0.728432	-4.4389
Q86TX2	-0.175553	7.04679	-0.798494	0.430073	0.749014	-4.71935
P24666	-0.176141	6.58543	-2.04724	0.0483477	0.728432	-4.06885
O76024	-0.176162	6.55699	-1.34884	0.186218	0.728432	-4.49156
Q9NR45	-0.176475	6.55645	-1.48316	0.147156	0.728432	-4.42078
Q96CM8	-0.176749	6.45257	-1.35197	0.185226	0.728432	-4.48998
Q6XQN6	-0.176788	6.50842	-1.0498	0.301145	0.728432	-4.62836
O96007	-0.176791	6.83186	-1.98309	0.055403	0.728432	-4.11286
P22314	-0.176793	6.60198	-1.44384	0.157848	0.728432	-4.44207
Q7L5D6	-0.177156	6.50716	-1.26505	0.214374	0.728432	-4.53286
Q9UHY7	-0.177195	6.6384	-1.74912	0.0892056	0.728432	-4.26512
O60763	-0.177358	6.57935	-1.42845	0.162198	0.728432	-4.45027
Q7KZF4	-0.177433	6.58101	-1.44004	0.158912	0.728432	-4.4441
P01834	-0.177486	6.50777	-0.786467	0.436989	0.749014	-4.72313
Q15526	-0.177629	6.48602	-1.49521	0.143996	0.728432	-4.41416
P12236	-0.177655	6.49724	-1.61565	0.115324	0.728432	-4.34571
P61019	-0.177693	6.52302	-1.35886	0.183051	0.728432	-4.48647
P31946	-0.177761	6.58269	-1.46245	0.152713	0.728432	-4.43205
Q96MX6	-0.177855	6.69367	-1.73292	0.0920857	0.728432	-4.27516
P55060	-0.178025	6.56346	-1.28364	0.207866	0.728432	-4.5239
Q07666	-0.178671	6.61684	-1.47602	0.149051	0.728432	-4.42468
P55809	-0.179228	6.46806	-0.684082	0.498515	0.762677	-4.75306
Q01518	-0.179331	6.61973	-1.32083	0.195295	0.728432	-4.50562
Q9UPN7	-0.179341	6.54659	-1.45467	0.154844	0.728432	-4.43625
Q92575	-0.179397	6.9698	-0.999126	0.324724	0.732616	-4.64853
A6NHL2	-0.179544	6.61683	-1.21273	0.233512	0.728432	-4.5575
O43719	-0.179565	6.5227	-1.3954	0.171855	0.728432	-4.46765
Q9BRC7	-0.17975	6.63546	-1.5762	0.124152	0.728432	-4.36859
P54725	-0.179836	6.52805	-1.37412	0.178309	0.728432	-4.47866
Q02818	-0.179996	6.64858	-1.67338	0.103342	0.728432	-4.31145
Q9UDR5	-0.180001	6.49854	-1.20596	0.23608	0.728432	-4.56063
P02649	-0.180048	6.51633	-0.7785	0.441607	0.750907	-4.7256
P23526	-0.180095	6.59932	-1.33318	0.191253	0.728432	-4.49945
Q9BRF8	-0.180295	6.43788	-1.07745	0.288792	0.728432	-4.61697
P00488	-0.180323	6.5263	-1.22015	0.230722	0.728432	-4.55406
P06312	-0.180519	6.62145	-0.914378	0.366896	0.736271	-4.68023
O14832	-0.180817	6.57102	-1.70893	0.0964901	0.728432	-4.28989
Q9UHY1	-0.181026	6.79826	-1.62953	0.112343	0.728432	-4.33756
Q06432	-0.181139	6.58136	-1.24001	0.22338	0.728432	-4.54477
O95865	-0.181152	6.63433	-1.25038	0.219615	0.728432	-4.53986
P46527	-0.181202	6.64129	-1.49839	0.143171	0.728432	-4.41241
Q9BSL1	-0.181234	6.73679	-1.42365	0.163572	0.728432	-4.45282
P36871	-0.181541	6.55615	-1.68467	0.101123	0.728432	-4.30464
P08758	-0.181696	6.58591	-1.34357	0.187901	0.728432	-4.49422
P63000	-0.181724	6.66887	-1.56709	0.126265	0.728432	-4.37381
Q00688	-0.182131	6.61227	-1.84397	0.0738315	0.728432	-4.20502
Q9UHD9	-0.18246	6.62623	-1.42701	0.162609	0.728432	-4.45104
Q9UHV9	-0.182664	6.63563	-1.45692	0.154225	0.728432	-4.43504
Q9Y4P1	-0.182835	6.4863	-1.14502	0.260121	0.728432	-4.58804
O00244	-0.183009	6.66824	-1.84094	0.0742857	0.728432	-4.20697
Q9BZV1	-0.183051	6.55295	-1.43747	0.159636	0.728432	-4.44547
P54920	-0.183097	6.60226	-1.41401	0.166364	0.728432	-4.45791
Q9H845	-0.183138	6.54365	-1.05324	0.299586	0.728432	-4.62696
P02647	-0.183284	6.42467	-0.760771	0.451988	0.755054	-4.73101
Q96CV9	-0.183305	6.55293	-1.31196	0.198239	0.728432	-4.51002
P07305	-0.183726	6.59032	-1.39816	0.171034	0.728432	-4.46621
P01780	-0.183767	6.53201	-0.808598	0.424314	0.748048	-4.71614
Q96AQ6	-0.183958	6.60588	-1.50054	0.142615	0.728432	-4.41122
Q9NZL4	-0.184017	6.58864	-1.28783	0.206419	0.728432	-4.52186
Q9H270	-0.184309	6.52812	-1.18451	0.244347	0.728432	-4.57042
Q8TBC4	-0.184314	6.64872	-1.75063	0.0889419	0.728432	-4.26419
Q9Y371	-0.18433	6.66299	-1.4759	0.149085	0.728432	-4.42475
P50395	-0.184348	6.59289	-1.53138	0.134838	0.728432	-4.39404
P09110	-0.184473	6.57799	-1.56641	0.126424	0.728432	-4.37419
O43402	-0.18486	6.5767	-1.5116	0.139786	0.728432	-4.40509
O00161	-0.184873	6.58811	-1.23665	0.22461	0.728432	-4.54635
P61224	-0.184944	6.62295	-1.45324	0.155238	0.728432	-4.43702
P53004	-0.185194	6.62457	-1.44757	0.156809	0.728432	-4.44007
Q9NXR7	-0.18528	6.58554	-1.1986	0.238892	0.728432	-4.564
Q9NV96	-0.185472	6.488	-1.30358	0.20105	0.728432	-4.51415
P08697	-0.185486	6.59427	-0.803762	0.427065	0.748048	-4.71768
P51648	-0.185723	6.52522	-1.61005	0.116545	0.728432	-4.34898
Q9Y5P6	-0.185796	6.64201	-1.23707	0.224455	0.728432	-4.54615
Q86X55	-0.185872	6.57678	-1.36071	0.182472	0.728432	-4.48553
P12956	-0.185901	6.59638	-1.443	0.158084	0.728432	-4.44252
O95352	-0.18591	6.55729	-1.29223	0.204908	0.728432	-4.51971
P55084	-0.185997	6.60919	-1.71663	0.0950572	0.728432	-4.28518
P07451	-0.186112	6.58255	-1.15457	0.25624	0.728432	-4.58383
P35237	-0.186144	6.58682	-1.50249	0.142114	0.728432	-4.41014
Q8N3F0	-0.186203	6.56122	-1.0672	0.293329	0.728432	-4.62123
P10301	-0.186288	6.60922	-1.59384	0.120139	0.728432	-4.35841
P00747	-0.186384	6.56324	-1.13253	0.265258	0.728432	-4.59351
Q8IWA5	-0.186528	6.70128	-1.2488	0.220185	0.728432	-4.54061
Q96AT9	-0.18653	6.58388	-1.23363	0.22572	0.728432	-4.54777
Q7Z4V5	-0.186912	6.71856	-1.39831	0.170989	0.728432	-4.46614
P48507	-0.187224	6.58499	-1.2607	0.215917	0.728432	-4.53495
Q9Y6B6	-0.187289	6.59805	-1.71029	0.0962363	0.728432	-4.28906
O95336	-0.187337	6.65237	-1.70727	0.0968014	0.728432	-4.29091
P01023	-0.187353	6.56756	-0.80434	0.426736	0.748048	-4.7175
Q96F85	-0.187606	6.55405	-1.23379	0.22566	0.728432	-4.54769
P02790	-0.18807	6.50924	-0.936185	0.355717	0.736271	-4.67232
O94905	-0.188089	6.58031	-1.95762	0.0584424	0.728432	-4.13007
Q16555	-0.18825	6.61246	-1.52751	0.135797	0.728432	-4.39622
Q15286	-0.188255	6.60072	-1.52655	0.136033	0.728432	-4.39675
O75340	-0.188403	6.56248	-1.4754	0.149218	0.728432	-4.42502
O60343	-0.188729	6.58926	-1.85359	0.0724071	0.728432	-4.19879
P48059	-0.188793	6.60453	-1.60491	0.117675	0.728432	-4.35198
Q5SSJ5	-0.188812	6.61253	-1.90993	0.0645258	0.728432	-4.1619
Q96MF2	-0.188833	6.611	-1.83338	0.075428	0.728432	-4.21184
P06732	-0.188961	6.55199	-1.73572	0.0915817	0.728432	-4.27343
P21281	-0.189139	6.46393	-1.48069	0.147808	0.728432	-4.42213
O95861	-0.189492	6.61514	-1.42738	0.162503	0.728432	-4.45084
P07738	-0.189641	6.48409	-0.873843	0.388275	0.736271	-4.69447
Q8TB37	-0.189872	6.62367	-1.43754	0.159617	0.728432	-4.44544
Q8NHH9	-0.190203	6.62886	-1.68389	0.101275	0.728432	-4.30511
P08185	-0.190238	6.63721	-1.23887	0.223795	0.728432	-4.5453
P35637	-0.190543	6.60097	-1.43316	0.160855	0.728432	-4.44777
Q7Z4W1	-0.191289	6.46893	-1.14329	0.260826	0.728432	-4.5888
O14841	-0.191361	6.51897	-1.76863	0.0858397	0.728432	-4.25295
P61020	-0.191593	6.54694	-1.44774	0.15676	0.728432	-4.43997
O95810	-0.191617	6.61574	-1.92072	0.063103	0.728432	-4.15474
Q8TB45	-0.191864	6.58192	-1.4719	0.150155	0.728432	-4.42692
P04150	-0.191901	6.43947	-1.2248	0.228987	0.728432	-4.5519
P29218	-0.19192	6.59559	-1.52716	0.135884	0.728432	-4.39641
B0YJ81	-0.191948	6.52918	-1.70876	0.0965218	0.728432	-4.29
P11233	-0.192144	6.57097	-1.77414	0.0849088	0.728432	-4.24949
Q9BUF5	-0.192474	6.63152	-1.61763	0.114894	0.728432	-4.34455
Q12769	-0.19273	6.60086	-1.38834	0.173977	0.728432	-4.47132
Q9HD15	-0.192858	6.5405	-1.46376	0.152355	0.728432	-4.43134
Q9NR19	-0.192927	6.56614	-1.91005	0.0645096	0.728432	-4.16182
A0A286YFJ8	-0.193103	6.28424	-0.472145	0.639811	0.818212	-4.80224
O14732	-0.19333	6.48855	-1.42533	0.16309	0.728432	-4.45193
P49773	-0.193351	6.63495	-1.82824	0.0762139	0.728432	-4.21514
O75368	-0.193465	6.45647	-1.08298	0.286363	0.728432	-4.61466
P34949	-0.193834	6.61396	-1.66298	0.105421	0.728432	-4.31769
P26447	-0.193903	6.69056	-0.848226	0.402187	0.739262	-4.70317
P13489	-0.193933	6.55949	-1.47767	0.148612	0.728432	-4.42378
P34913	-0.194132	6.49904	-0.836182	0.408835	0.741938	-4.70717
Q13618	-0.194489	6.58653	-1.44667	0.157058	0.728432	-4.44055
P60953	-0.194598	6.62716	-1.74965	0.0891139	0.728432	-4.2648
P45984	-0.194624	6.66667	-1.87573	0.0692164	0.728432	-4.18438
Q04637	-0.194892	6.61972	-1.707	0.0968532	0.728432	-4.29108
P21266	-0.194979	6.53801	-0.728488	0.471255	0.758054	-4.74057
O14980	-0.195458	6.59442	-1.54978	0.130364	0.728432	-4.38366
Q13098	-0.195651	6.52922	-1.64741	0.108598	0.728432	-4.32697
Q8WVM8	-0.195699	6.58153	-1.45769	0.154013	0.728432	-4.43462
Q13526	-0.195798	6.45251	-1.34573	0.18721	0.728432	-4.49313
P10909	-0.195802	6.47028	-0.888358	0.38053	0.736271	-4.68944
P53999	-0.196081	6.6156	-1.65087	0.107884	0.728432	-4.32491
P00734	-0.196375	6.52386	-1.02592	0.312102	0.728432	-4.63798
P39687	-0.196518	6.56179	-1.45233	0.155488	0.728432	-4.43751
Q9Y5X3	-0.196685	6.58771	-1.5318	0.134735	0.728432	-4.39381
P21817	-0.196912	6.57765	-2.06782	0.0462584	0.728432	-4.05455
O00764	-0.196946	6.52997	-1.46217	0.152788	0.728432	-4.4322
P09871	-0.197103	6.56888	-1.06497	0.294324	0.728432	-4.62215
P52566	-0.197146	6.64893	-1.60157	0.118413	0.728432	-4.35392
P50579	-0.197433	6.50963	-1.68185	0.101673	0.728432	-4.30634
P61088	-0.197467	6.65818	-1.60316	0.118062	0.728432	-4.353
Q9Y230	-0.197838	6.61984	-1.96374	0.0576999	0.728432	-4.12595
P50402	-0.197909	6.6941	-1.90239	0.0655359	0.728432	-4.16688
P30085	-0.19807	6.67165	-1.55689	0.128668	0.728432	-4.37963
P50570	-0.198247	6.58407	-1.68012	0.102013	0.728432	-4.30739
Q9BSJ8	-0.198283	6.56199	-1.53492	0.133968	0.728432	-4.39205
P61201	-0.198348	6.60293	-1.57525	0.12437	0.728432	-4.36913
Q9UNH7	-0.198364	6.54633	-1.64272	0.10957	0.728432	-4.32976
Q96SW2	-0.198463	6.57989	-1.99377	0.0541693	0.728432	-4.10559
Q13148	-0.198474	6.57288	-1.55552	0.128993	0.728432	-4.3804
P22694	-0.198571	6.58271	-1.93393	0.0613993	0.728432	-4.14595
P04080	-0.198881	6.52094	-1.42081	0.164391	0.728432	-4.45432
P51858	-0.199962	6.49355	-1.66636	0.104741	0.728432	-4.31566
Q5JWF2	-0.200155	6.56467	-2.03408	0.0497275	0.728432	-4.07795
Q9UK41	-0.200288	6.63255	-1.68908	0.100267	0.728432	-4.30197
P00167	-0.200312	6.52131	-1.74391	0.0901233	0.728432	-4.26836
P52209	-0.200692	6.51173	-1.63697	0.110772	0.728432	-4.33316
Q12907	-0.200909	6.61745	-1.639	0.110347	0.728432	-4.33196
P03952	-0.201106	6.44338	-0.893866	0.377617	0.736271	-4.68751
P19823	-0.20135	6.52102	-0.870447	0.390102	0.736271	-4.69564
Q9NS86	-0.201364	6.57932	-1.66127	0.105766	0.728432	-4.31871
P62841	-0.201408	6.65323	-1.60265	0.118174	0.728432	-4.3533
P01008	-0.201458	6.71271	-1.03395	0.308389	0.728432	-4.63477
P51659	-0.20153	6.61349	-1.9287	0.0620697	0.728432	-4.14944
Q9UHL4	-0.201538	6.48704	-1.19538	0.240129	0.728432	-4.56547
Q86VP6	-0.201633	6.6196	-1.44599	0.157249	0.728432	-4.44092
Q14693	-0.201657	6.5461	-1.56791	0.126073	0.728432	-4.37334
P00568	-0.202199	6.54203	-1.79875	0.0808555	0.728432	-4.23396
Q9NX46	-0.202366	6.58305	-1.67456	0.103108	0.728432	-4.31074
Q96P70	-0.202594	6.66054	-1.32808	0.192914	0.728432	-4.502
Q9Y383	-0.202786	6.61942	-1.89929	0.0659544	0.728432	-4.16892
Q16773	-0.202814	6.63631	-1.71325	0.0956842	0.728432	-4.28725
P43304	-0.202881	6.53545	-1.54246	0.13213	0.728432	-4.38781
Q15257	-0.202951	6.59614	-1.56488	0.126783	0.728432	-4.37507
Q9H0U4	-0.203041	6.63736	-1.759	0.087489	0.728432	-4.25898
Q96IU4	-0.203113	6.62235	-2.0077	0.0525973	0.728432	-4.09609
Q9BRA2	-0.203382	6.63078	-1.75775	0.0877048	0.728432	-4.25976
P46459	-0.203708	6.54565	-1.37756	0.177255	0.728432	-4.47689
Q9UH99	-0.204005	6.51135	-1.6844	0.101176	0.728432	-4.3048
O14773	-0.204042	6.64958	-1.7236	0.0937752	0.728432	-4.2809
P09936	-0.204158	6.56689	-1.28644	0.206898	0.728432	-4.52253
P03915	-0.204381	6.42696	-1.36635	0.180713	0.728432	-4.48265
P04004	-0.204464	6.49654	-1.12778	0.267232	0.728432	-4.59557
Q9Y265	-0.204984	6.6085	-1.88345	0.0681329	0.728432	-4.17933
Q96JB5	-0.205046	6.60296	-1.78458	0.0831684	0.728432	-4.24292
P26583	-0.205063	6.62532	-1.5298	0.13523	0.728432	-4.39493
O14958	-0.205145	6.60411	-1.46618	0.151698	0.728432	-4.43003
Q9UKV8	-0.20517	6.62564	-1.92972	0.0619378	0.728432	-4.14875
P61326	-0.20522	6.7999	-1.34835	0.186376	0.728432	-4.49181
P0DOY2	-0.2053	6.39235	-0.884936	0.382347	0.736271	-4.69064
Q7Z3B1	-0.205757	6.75458	-1.24022	0.223302	0.728432	-4.54467
Q8IXJ6	-0.206028	6.62083	-1.87051	0.0699583	0.728432	-4.1878
O43143	-0.206187	6.62562	-1.96388	0.0576829	0.728432	-4.12586
P01871	-0.206263	6.47724	-0.711684	0.481468	0.758054	-4.74538
Q00169	-0.206511	6.59111	-1.76002	0.0873132	0.728432	-4.25834
Q14240	-0.206538	6.60413	-1.79743	0.0810674	0.728432	-4.23479
P15927	-0.206692	6.59338	-1.38761	0.174196	0.728432	-4.4717
P27105	-0.207194	6.47856	-1.00788	0.320563	0.732616	-4.64511
Q99471	-0.207318	6.5615	-1.52722	0.135868	0.728432	-4.39638
Q8N0U8	-0.207477	6.43883	-1.31766	0.196343	0.728432	-4.50719
Q9HA77	-0.207883	6.56752	-1.76604	0.0862804	0.728432	-4.25457
P60981	-0.208256	6.65064	-1.20582	0.236131	0.728432	-4.56069
P02794	-0.208429	6.52532	-0.998703	0.324926	0.732616	-4.6487
Q16881	-0.208721	6.56	-1.89436	0.0666254	0.728432	-4.17217
Q00013	-0.20886	6.5016	-1.16188	0.253297	0.728432	-4.58058
Q9Y5Z4	-0.20891	6.58493	-1.83719	0.0748504	0.728432	-4.20939
P46940	-0.209228	6.6152	-1.5589	0.128192	0.728432	-4.37848
P02655	-0.20925	6.55181	-0.771744	0.445546	0.75416	-4.72767
O75348	-0.209387	6.69422	-1.73533	0.0916509	0.728432	-4.27367
P25311	-0.209574	6.33258	-1.12242	0.269474	0.728432	-4.59789
P05455	-0.209669	6.63253	-1.74759	0.0894744	0.728432	-4.26608
Q96DG6	-0.210036	6.6292	-2.05676	0.0473714	0.728432	-4.06225
O75764	-0.210172	6.64102	-1.61311	0.115876	0.728432	-4.34719
P53778	-0.210527	6.64795	-1.85202	0.0726374	0.728432	-4.19981
Q99497	-0.210532	6.59936	-1.9692	0.0570433	0.728432	-4.12226
Q6NUM9	-0.210895	6.59756	-1.79463	0.0815217	0.728432	-4.23657
P55795	-0.211333	6.69107	-1.67923	0.102187	0.728432	-4.30792
P35612	-0.211649	6.34437	-0.877681	0.386218	0.736271	-4.69315
Q13404	-0.211711	6.51348	-1.84295	0.073984	0.728432	-4.20567
P68036	-0.211729	6.55504	-1.741	0.0906388	0.728432	-4.27016
P21399	-0.212102	6.58803	-1.91367	0.06403	0.728432	-4.15942
Q93034	-0.212674	6.61326	-2.13979	0.0395616	0.728432	-4.0038
Q9H477	-0.21301	6.31772	-1.49381	0.144361	0.728432	-4.41493
Q9HCP6	-0.213084	6.5455	-1.66342	0.105332	0.728432	-4.31742
P27169	-0.2131	6.46126	-0.848952	0.401789	0.739262	-4.70292
Q9BZE9	-0.213102	6.58324	-1.42285	0.163804	0.728432	-4.45324
O43396	-0.213226	6.59871	-1.85718	0.0718809	0.728432	-4.19646
Q8TAE8	-0.213457	6.46322	-1.26008	0.21614	0.728432	-4.53524
P51884	-0.213536	6.65532	-1.26434	0.214624	0.728432	-4.5332
P07203	-0.213543	6.55516	-1.96842	0.0571359	0.728432	-4.12279
Q13867	-0.213555	6.42632	-1.61778	0.114861	0.728432	-4.34446
P60174	-0.214183	6.46379	-2.02431	0.0507741	0.728432	-4.08469
O43665	-0.214481	6.45019	-1.18254	0.245115	0.728432	-4.57131
P13797	-0.21465	6.66611	-1.55925	0.128109	0.728432	-4.37828
P60228	-0.214765	6.55875	-1.51745	0.138309	0.728432	-4.40184
P36955	-0.214931	6.48075	-1.46791	0.151231	0.728432	-4.42909
P55083	-0.215271	6.56163	-0.680344	0.500849	0.762677	-4.75408
P04196	-0.215414	6.57438	-0.924652	0.361601	0.736271	-4.67652
P04844	-0.215449	6.61167	-1.8338	0.075365	0.728432	-4.21157
P28906	-0.21556	6.61141	-1.43351	0.160757	0.728432	-4.44758
Q9NTK5	-0.215721	6.59327	-1.94596	0.0598827	0.728432	-4.1379
P31689	-0.21587	6.58375	-1.43891	0.15923	0.728432	-4.4447
P06132	-0.216097	6.60224	-1.95023	0.0593514	0.728432	-4.13504
P11766	-0.216176	6.59289	-1.66417	0.105181	0.728432	-4.31697
P12004	-0.216549	6.5427	-1.66281	0.105456	0.728432	-4.31779
Q9Y320	-0.216776	6.498	-1.86003	0.0714669	0.728432	-4.19462
P0C0L5	-0.216782	6.38554	-0.724563	0.473629	0.758054	-4.7417
P16157	-0.216818	6.32845	-0.837343	0.408191	0.74157	-4.70679
P09488	-0.217301	5.76364	-0.437804	0.664271	0.830711	-4.80855
P08603	-0.217699	6.51467	-1.08532	0.285343	0.728432	-4.61369
O95218	-0.217874	6.6331	-1.25295	0.218691	0.728432	-4.53864
Q6DHV7	-0.21794	6.52765	-1.46307	0.152544	0.728432	-4.43171
P40123	-0.218475	6.66867	-2.13443	0.0400285	0.728432	-4.00761
P05413	-0.218582	6.5771	-1.61683	0.115067	0.728432	-4.34502
Q9Y2S2	-0.218712	6.66608	-1.67158	0.103699	0.728432	-4.31253
P12277	-0.21887	6.46902	-0.851997	0.40012	0.737496	-4.7019
P15121	-0.219106	6.60623	-1.79866	0.0808698	0.728432	-4.23402
P09960	-0.219122	6.57916	-1.95979	0.0581787	0.728432	-4.12861
Q9BVC6	-0.219137	6.29806	-1.27521	0.210798	0.728432	-4.52798
Q9H0N5	-0.219637	6.5556	-2.1581	0.0380009	0.728432	-3.99071
Q9NVJ2	-0.219771	6.6073	-1.75956	0.0873916	0.728432	-4.25862
Q96AC1	-0.219873	6.63471	-2.00028	0.053429	0.728432	-4.10115
P02671	-0.219977	6.57233	-1.28686	0.206752	0.728432	-4.52233
Q8IWA4	-0.220475	6.5529	-2.08112	0.0449503	0.728432	-4.04525
P01768	-0.221053	6.52986	-0.869609	0.390553	0.736271	-4.69593
Q8WUM0	-0.221249	6.5799	-1.74939	0.0891582	0.728432	-4.26496
P08621	-0.221287	6.60799	-1.61469	0.115532	0.728432	-4.34627
P31150	-0.221504	6.56458	-1.56748	0.126175	0.728432	-4.37359
P51608	-0.22226	6.66062	-1.76487	0.0864808	0.728432	-4.25531
Q9GZT8	-0.222348	6.65021	-1.71846	0.0947206	0.728432	-4.28406
Q96EP5	-0.223529	6.66817	-1.879	0.0687555	0.728432	-4.18225
P23381	-0.224031	6.5734	-1.6128	0.115944	0.728432	-4.34738
P02765	-0.224122	6.50158	-1.19324	0.240955	0.728432	-4.56645
P60842	-0.22418	6.67689	-1.86137	0.071272	0.728432	-4.19375
Q9BZQ8	-0.22508	6.58164	-1.86341	0.0709771	0.728432	-4.19242
P37802	-0.225097	6.57583	-1.36439	0.181323	0.728432	-4.48365
P61970	-0.225307	6.62533	-1.70687	0.0968776	0.728432	-4.29116
P26678	-0.226303	6.29505	-1.03297	0.308838	0.728432	-4.63516
Q969T9	-0.226408	6.52887	-1.66889	0.104235	0.728432	-4.31414
P21695	-0.227881	6.59704	-1.85489	0.0722157	0.728432	-4.19795
Q13541	-0.227949	6.44501	-1.87913	0.0687369	0.728432	-4.18216
P49840	-0.228007	6.63596	-1.77152	0.0853516	0.728432	-4.25114
P28161	-0.228849	6.53459	-1.53165	0.134773	0.728432	-4.39389
P05091	-0.228931	6.49458	-1.74048	0.0907317	0.728432	-4.27049
P39656	-0.228955	6.57162	-1.91506	0.0638457	0.728432	-4.1585
P0DMN0	-0.229129	6.67433	-1.94066	0.0605462	0.728432	-4.14145
Q9Y2J8	-0.229499	6.56939	-1.65011	0.108041	0.728432	-4.32537
P32119	-0.229693	6.58599	-1.42997	0.161763	0.728432	-4.44946
P78356	-0.229705	6.57055	-1.80203	0.0803272	0.728432	-4.23188
P01042	-0.230133	6.48813	-1.11126	0.27418	0.728432	-4.60269
P36639	-0.230295	6.5405	-1.26467	0.214507	0.728432	-4.53304
O75694	-0.230461	6.557	-1.71396	0.0955527	0.728432	-4.28682
Q6PCB7	-0.230571	6.58282	-2.02009	0.0512317	0.728432	-4.08759
P02769	-0.230676	5.53627	-0.4001	0.691561	0.850052	-4.81494
Q6UW68	-0.230815	6.61833	-2.31681	0.0266092	0.728432	-3.87456
O75874	-0.231343	6.57159	-2.07988	0.0450705	0.728432	-4.04611
P11166	-0.231438	6.23681	-0.77161	0.445624	0.75416	-4.72772
P27694	-0.231482	6.59505	-1.67736	0.102554	0.728432	-4.30905
Q02252	-0.231518	6.5183	-1.07077	0.291742	0.728432	-4.61975
P40121	-0.232087	6.53192	-1.44549	0.157387	0.728432	-4.44118
P00441	-0.232787	6.51713	-2.06493	0.0465474	0.728432	-4.05656
O75223	-0.23305	6.53443	-2.16025	0.0378217	0.728432	-3.98918
P04899	-0.233844	6.58602	-1.81721	0.0779225	0.728432	-4.22221
P26368	-0.234833	6.58766	-1.5554	0.129023	0.728432	-4.38048
P02549	-0.235024	6.34299	-0.865299	0.392881	0.736271	-4.6974
Q01469	-0.235106	6.58068	-2.51811	0.0166226	0.728432	-3.72082
Q16775	-0.235422	6.5736	-2.13925	0.0396084	0.728432	-4.00418
Q96FW1	-0.235478	6.60154	-1.72239	0.0939966	0.728432	-4.28164
P11234	-0.236467	6.69228	-2.23627	0.0319368	0.728432	-3.93411
Q16647	-0.236508	6.547	-0.988638	0.329757	0.736271	-4.65259
P07108	-0.236587	6.63286	-2.16667	0.0372896	0.728432	-3.98457
P16403	-0.236613	6.78527	-1.44392	0.157824	0.728432	-4.44202
Q8WUY1	-0.236959	6.86166	-1.54849	0.130674	0.728432	-4.38439
P04839	-0.237315	6.24384	-1.40631	0.168618	0.728432	-4.46195
Q9NTJ4	-0.237369	6.55753	-2.1996	0.0346647	0.728432	-3.96081
Q9NRZ7	-0.237555	6.56972	-2.06956	0.0460851	0.728432	-4.05333
Q14654	-0.237706	6.5456	-1.7879	0.0826218	0.728432	-4.24083
P09417	-0.23771	6.54869	-2.20408	0.0343207	0.728432	-3.95756
P07360	-0.23774	6.48032	-1.11018	0.274638	0.728432	-4.60316
Q9Y3Z3	-0.237756	6.54807	-1.25645	0.217434	0.728432	-4.53697
O60669	-0.238303	6.58282	-1.15873	0.254561	0.728432	-4.58198
O00116	-0.238309	6.62374	-1.93228	0.0616095	0.728432	-4.14705
P09429	-0.238332	6.63537	-1.84791	0.0732458	0.728432	-4.20247
Q8TDX7	-0.238414	6.56488	-2.07591	0.0454591	0.728432	-4.0489
P25325	-0.2385	6.56443	-1.87683	0.0690617	0.728432	-4.18367
P61204	-0.238834	6.54376	-1.78458	0.0831688	0.728432	-4.24292
Q13057	-0.239286	6.59069	-1.87706	0.0690283	0.728432	-4.18351
P42167	-0.239351	6.60095	-1.91916	0.0633068	0.728432	-4.15578
P10768	-0.239713	6.57329	-2.12366	0.0409831	0.728432	-4.01527
P24298	-0.239911	6.55999	-1.46757	0.151323	0.728432	-4.42927
Q8N465	-0.240285	6.53477	-1.33069	0.19206	0.728432	-4.50069
P04003	-0.240584	6.42478	-0.931051	0.358328	0.736271	-4.6742
P02750	-0.240694	6.51208	-1.07873	0.288228	0.728432	-4.61644
[truncated: 152 more rows]
