# Supplementary material for: The skeletal muscle proteomic determinants of neuromuscular function in young and older women following 8 weeks of resistance training
Source: Exp Physiol. 2024 Dec 11;110(3):438–53. doi: 10.1113/EP092328 (PMC11868017; doi:10.1113/EP092328)
Supplement: Supplementary file 2 — Supporting information 2. Reactome results CAMERA analysis; pre‐post change in older group. [file EPH-110-438-s003.xlsx]

## Sheet: Pathways
Name	Direction.Old only PUK3 PUK4 Placebo	FDR.Old only PUK3 PUK4 Placebo	PValue.Old only PUK3 PUK4 Placebo	NGenes.Old only PUK3 PUK4 Placebo	av_foldchange.Old only PUK3 PUK4 Placebo	sig.Old only PUK3 PUK4 Placebo
Complement cascade	Down	1.38959e-10	1.47203e-13	26	-0.37707	TRUE
Regulation of Complement cascade	Down	1.38959e-10	1.47203e-13	26	-0.37707	TRUE
Mitochondrial translation initiation	Up	4.37525e-09	8.05339e-12	47	0.168786	TRUE
Mitochondrial translation	Up	4.37525e-09	1.07239e-11	52	0.162094	TRUE
Mitochondrial translation termination	Up	4.37525e-09	1.1587e-11	48	0.167055	TRUE
Mitochondrial translation elongation	Up	9.48471e-09	3.01421e-11	49	0.162136	TRUE
Scavenging of heme from plasma	Down	6.81559e-06	2.52697e-08	15	-0.379155	TRUE
Initial triggering of complement	Down	9.43036e-06	3.99592e-08	13	-0.393478	TRUE
Translation	Up	2.56553e-05	1.22297e-07	174	0.0889839	TRUE
Creation of C4 and C2 activators	Down	7.84531e-05	4.57089e-07	11	-0.378145	TRUE
Classical antibody-mediated complement activation	Down	7.84531e-05	4.57089e-07	11	-0.378145	TRUE
Aerobic respiration and respiratory electron transport	Up	8.39828e-05	5.33789e-07	135	0.0958765	TRUE
Respiratory electron transport, ATP synthesis by chemiosmotic coupling, and heat production by uncoupling proteins.	Up	0.000210335	1.44828e-06	93	0.103219	TRUE
FCGR activation	Down	0.000212171	1.57331e-06	10	-0.388416	TRUE
Respiratory electron transport	Up	0.000332029	2.63794e-06	78	0.106669	TRUE
Detoxification of Reactive Oxygen Species	Down	0.000439587	3.72532e-06	20	-0.140585	TRUE
Pentose phosphate pathway	Down	0.000788765	7.10222e-06	9	-0.186198	TRUE
NFE2L2 regulating anti-oxidant/detoxification enzymes	Down	0.000914708	8.72073e-06	7	-0.232714	TRUE
Role of phospholipids in phagocytosis	Down	0.00156185	1.57343e-05	11	-0.34621	TRUE
Mitochondrial protein import	Up	0.00156185	1.6545e-05	42	0.114367	TRUE
Terminal pathway of complement	Down	0.00190533	2.11928e-05	6	-0.397336	TRUE
CD22 mediated BCR regulation	Down	0.00224519	2.61621e-05	7	-0.410677	TRUE
Hemostasis	Down	0.00251904	3.06875e-05	143	-0.0898946	TRUE
Mitochondrial protein degradation	Up	0.00269862	3.45835e-05	76	0.0912656	TRUE
Anti-inflammatory response favouring Leishmania parasite infection	Down	0.00269862	3.72292e-05	22	-0.191732	TRUE
Leishmania parasite growth and survival	Down	0.00269862	3.72292e-05	22	-0.191732	TRUE
NR1H2 and NR1H3-mediated signaling	Down	0.00269862	3.85926e-05	5	-0.418185	TRUE
Role of LAT2/NTAL/LAB on calcium mobilization	Down	0.00355225	5.26817e-05	7	-0.34877	TRUE
Striated Muscle Contraction	Up	0.00460437	7.07239e-05	24	0.226262	TRUE
FCGR3A-mediated IL10 synthesis	Down	0.00465865	7.40252e-05	15	-0.259927	TRUE
Histidine catabolism	Up	0.00504208	8.27883e-05	1	0.556955	TRUE
Cell surface interactions at the vascular wall	Down	0.00612367	0.000103791	25	-0.162629	TRUE
Leishmania infection	Down	0.00620174	0.000111684	43	-0.122503	TRUE
Parasitic Infection Pathways	Down	0.00620174	0.000111684	43	-0.122503	TRUE
NFE2L2 regulates pentose phosphate pathway genes	Down	0.00654936	0.000121413	3	-0.24562	TRUE
Plasma lipoprotein assembly	Down	0.0066756	0.000127289	12	-0.261009	TRUE
Erythrocytes take up oxygen and release carbon dioxide	Down	0.00675274	0.000132337	5	-0.551056	TRUE
Citric acid cycle (TCA cycle)	Up	0.00693495	0.000139581	24	0.127038	TRUE
Insulin effects increased synthesis of Xylulose-5-Phosphate	Down	0.00777912	0.000161642	2	-0.2973	TRUE
MET activates PTK2 signaling	Up	0.00777912	0.000164812	8	0.369709	TRUE
FCERI mediated Ca+2 mobilization	Down	0.0096599	0.000209775	11	-0.236866	TRUE
Platelet degranulation	Down	0.00990844	0.000224039	52	-0.120401	TRUE
Platelet activation, signaling and aggregation	Down	0.00990844	0.000225669	80	-0.0739933	TRUE
Response to elevated platelet cytosolic Ca2+	Down	0.0116663	0.000281654	54	-0.1162	TRUE
Parasite infection	Down	0.0116663	0.000290422	27	-0.159814	TRUE
Leishmania phagocytosis	Down	0.0116663	0.000290422	27	-0.159814	TRUE
FCGR3A-mediated phagocytosis	Down	0.0116663	0.000290422	27	-0.159814	TRUE
Formation of Fibrin Clot (Clotting Cascade)	Down	0.0137814	0.000350375	12	-0.237234	TRUE
Association of TriC/CCT with target proteins during biosynthesis	Up	0.0142306	0.000369332	10	0.105679	TRUE
Antigen activates B Cell Receptor (BCR) leading to generation of second messengers	Down	0.014652	0.00038803	10	-0.290877	TRUE
Viral mRNA Translation	Up	0.0169177	0.000456994	57	0.0838559	TRUE
Eukaryotic Translation Elongation	Up	0.0169752	0.000467536	61	0.0817474	TRUE
rRNA processing	Up	0.017681	0.000496342	59	0.0829666	TRUE
Common Pathway of Fibrin Clot Formation	Down	0.0179279	0.000512769	7	-0.261719	TRUE
Selenocysteine synthesis	Up	0.0183408	0.000534291	57	0.0829763	TRUE
Eukaryotic Translation Termination	Up	0.0218249	0.000647348	59	0.080676	TRUE
GPCR ligand binding	Down	0.0221612	0.000670775	13	-0.16563	TRUE
Innate Immune System	Down	0.0221612	0.000680799	288	-0.0618677	TRUE
Selenoamino acid metabolism	Up	0.0227642	0.000711382	68	0.0752922	TRUE
Major pathway of rRNA processing in the nucleolus and cytosol	Up	0.0238975	0.000775908	56	0.0820732	TRUE
HDL remodeling	Down	0.0238975	0.000794641	5	-0.34374	TRUE
Nonsense Mediated Decay (NMD) independent of the Exon Junction Complex (EJC)	Up	0.0238975	0.000796679	60	0.0791189	TRUE
Plasma lipoprotein remodeling	Down	0.0238975	0.000797428	9	-0.265306	TRUE
Response of EIF2AK4 (GCN2) to amino acid deficiency	Up	0.0255303	0.000872861	60	0.078854	TRUE
Peptide chain elongation	Up	0.0255303	0.000878956	58	0.0805472	TRUE
rRNA processing in the nucleus and cytosol	Up	0.0259036	0.00090553	57	0.0807598	TRUE
Plasma lipoprotein assembly, remodeling, and clearance	Down	0.027966	0.000992439	20	-0.168147	TRUE
Glycogen metabolism	Up	0.0282436	0.00101725	13	0.117292	TRUE
Formation of a pool of free 40S subunits	Up	0.0282669	0.00103306	66	0.075455	TRUE
Regulation of actin dynamics for phagocytic cup formation	Down	0.0292809	0.00111206	30	-0.140638	TRUE
Complex I biogenesis	Up	0.0292809	0.00111285	42	0.0913434	TRUE
Erythrocytes take up carbon dioxide and release oxygen	Down	0.0292809	0.00113215	6	-0.446384	TRUE
O2/CO2 exchange in erythrocytes	Down	0.0292809	0.00113215	6	-0.446384	TRUE
Chylomicron assembly	Down	0.0303175	0.00118829	8	-0.273883	TRUE
Binding and Uptake of Ligands by Scavenger Receptors	Down	0.0321816	0.00128868	29	-0.129455	TRUE
Metabolism of porphyrins	Down	0.0321816	0.00132789	7	-0.200656	TRUE
Class A/1 (Rhodopsin-like receptors)	Down	0.0321816	0.00132954	8	-0.239949	TRUE
Peptide ligand-binding receptors	Down	0.0321816	0.00132954	8	-0.239949	TRUE
TALDO1 deficiency: failed conversion of SH7P, GA3P to Fru(6)P, E4P	Down	0.0334134	0.00141582	1	-0.288716	TRUE
TALDO1 deficiency: failed conversion of Fru(6)P, E4P to SH7P, GA3P	Down	0.0334134	0.00141582	1	-0.288716	TRUE
NR1H3 & NR1H2 regulate gene expression linked to cholesterol transport and efflux	Down	0.0337814	0.00144931	4	-0.322472	TRUE
Vitamin C (ascorbate) metabolism	Down	0.0349328	0.00151721	3	-0.317005	TRUE
Regulation of Insulin-like Growth Factor (IGF) transport and uptake by Insulin-like Growth Factor Binding Proteins (IGFBPs)	Down	0.0358201	0.00157472	35	-0.146065	TRUE
Laminin interactions	Up	0.0387157	0.00172252	10	0.217585	TRUE
Activation of C3 and C5	Down	0.0390642	0.00176749	3	-0.486473	TRUE
Surfactant metabolism	Up	0.0390642	0.00177941	2	0.302833	TRUE
Nonsense-Mediated Decay (NMD)	Up	0.0418272	0.00194957	65	0.0710969	TRUE
Nonsense Mediated Decay (NMD) enhanced by the Exon Junction Complex (EJC)	Up	0.0418272	0.00194957	65	0.0710969	TRUE
Chylomicron remodeling	Down	0.0422557	0.00199193	7	-0.300753	TRUE
Regulation of TLR by endogenous ligand	Down	0.0424257	0.00202241	9	-0.317275	TRUE
Antimicrobial peptides	Down	0.0431056	0.00207765	7	-0.338467	TRUE
Fcgamma receptor (FCGR) dependent phagocytosis	Down	0.0447458	0.00218041	31	-0.133654	TRUE
Organelle biogenesis and maintenance	Up	0.0470089	0.00231559	77	0.0596202	TRUE
GRB2:SOS provides linkage to MAPK signaling for Integrins	Down	0.0489313	0.0024362	10	-0.163786	TRUE
Small interfering RNA (siRNA) biogenesis	Down	0.0515812	0.00261394	4	-0.116624	FALSE
BBSome-mediated cargo-targeting to cilium	Up	0.0515812	0.00262277	6	0.0980731	FALSE
FCERI mediated MAPK activation	Down	0.0548786	0.0028195	14	-0.176684	FALSE
Folding of actin by CCT/TriC	Up	0.0593653	0.00308146	9	0.0762184	FALSE
Formation of tubulin folding intermediates by CCT/TriC	Up	0.0597741	0.00313434	14	0.0720607	FALSE
GPCR downstream signalling	Down	0.0632791	0.00338103	40	-0.0771053	FALSE
Triglyceride metabolism	Down	0.0632791	0.00338516	12	-0.145747	FALSE
Pentose phosphate pathway disease	Down	0.0650188	0.00351267	2	-0.209185	FALSE
Heme signaling	Down	0.0660838	0.00362229	7	-0.300901	FALSE
NR1H2 & NR1H3 regulate gene expression linked to triglyceride lipolysis in adipose	Down	0.0660838	0.00364021	1	-0.801037	FALSE
p130Cas linkage to MAPK signaling for integrins	Down	0.0663145	0.00368804	10	-0.160449	FALSE
Cilium Assembly	Up	0.0720426	0.00404476	36	0.061553	FALSE
Signaling by GPCR	Down	0.0727566	0.00412339	41	-0.0747844	FALSE
Intrinsic Pathway of Fibrin Clot Formation	Down	0.0732789	0.0041918	8	-0.248351	FALSE
Miscellaneous transport and binding events	Down	0.0763357	0.0044071	5	-0.477497	FALSE
G alpha (q) signalling events	Down	0.0775508	0.00451832	15	-0.0909977	FALSE
Eukaryotic Translation Initiation	Up	0.0842678	0.00499894	81	0.0627463	FALSE
Cap-dependent Translation Initiation	Up	0.0842678	0.00499894	81	0.0627463	FALSE
HSP90 chaperone cycle for steroid hormone receptors (SHR) in the presence of ligand	Up	0.0926798	0.00559942	33	0.0691735	FALSE
Transcriptional regulation of white adipocyte differentiation	Down	0.0926798	0.00569349	9	-0.188213	FALSE
Elastic fibre formation	Down	0.0926798	0.00569431	8	-0.192735	FALSE
Molecules associated with elastic fibres	Down	0.0926798	0.00569431	8	-0.192735	FALSE
SRP-dependent cotranslational protein targeting to membrane	Up	0.0975626	0.00604598	66	0.0663343	FALSE
Gene and protein expression by JAK-STAT signaling after Interleukin-12 stimulation	Down	0.102799	0.00643404	24	-0.0688275	FALSE
TP53 regulates transcription of several additional cell death genes whose specific roles in p53-dependent apoptosis remain uncertain	Up	0.102799	0.00650675	2	0.13563	FALSE
L13a-mediated translational silencing of Ceruloplasmin expression	Up	0.102799	0.00653383	73	0.0641611	FALSE
Interleukin-12 signaling	Down	0.105327	0.00691844	25	-0.0667471	FALSE
Cellular response to starvation	Up	0.105327	0.00692214	70	0.0643925	FALSE
GTP hydrolysis and joining of the 60S ribosomal subunit	Up	0.105327	0.00692664	75	0.0631442	FALSE
Influenza Viral RNA Transcription and Replication	Up	0.105327	0.00707852	71	0.0646178	FALSE
Diseases of Immune System	Down	0.105327	0.00714079	8	-0.295209	FALSE
Diseases associated with the TLR signaling cascade	Down	0.105327	0.00714079	8	-0.295209	FALSE
MyD88 deficiency (TLR2/4)	Down	0.105327	0.00714079	8	-0.295209	FALSE
IRAK4 deficiency (TLR2/4)	Down	0.105327	0.00714079	8	-0.295209	FALSE
RAC1 GTPase cycle	Down	0.107789	0.00736483	26	-0.0408865	FALSE
Crosslinking of collagen fibrils	Up	0.109406	0.00756371	5	0.472489	FALSE
Post-translational protein phosphorylation	Down	0.109406	0.00759118	32	-0.133105	FALSE
Triglyceride catabolism	Down	0.10952	0.00765709	11	-0.144525	FALSE
Noncanonical activation of NOTCH3	Up	0.115373	0.00812742	1	0.487053	FALSE
Retinoid metabolism and transport	Down	0.115632	0.00820696	13	-0.162634	FALSE
Metabolism of fat-soluble vitamins	Down	0.116783	0.0083505	14	-0.1535	FALSE
Interleukin-12 family signaling	Down	0.118846	0.00859993	27	-0.0620233	FALSE
Heme biosynthesis	Down	0.118846	0.00862391	5	-0.19694	FALSE
Regulation of PLK1 Activity at G2/M Transition	Up	0.123557	0.0090312	23	0.0715525	FALSE
Collagen formation	Up	0.124873	0.00919352	15	0.237794	FALSE
Heme degradation	Down	0.126694	0.00943596	3	-0.22852	FALSE
Metal sequestration by antimicrobial proteins	Down	0.126694	0.00946179	2	-0.822406	FALSE
Integrin signaling	Down	0.12931	0.00972565	13	-0.123112	FALSE
Protein localization	Up	0.13151	0.00996079	72	0.0598403	FALSE
Transport of small molecules	Down	0.133941	0.0102159	145	-0.0706922	FALSE
Influenza Infection	Up	0.134447	0.0103256	79	0.059718	FALSE
MAP2K and MAPK activation	Down	0.134579	0.0104783	19	-0.0940747	FALSE
Signaling by high-kinase activity BRAF mutants	Down	0.134579	0.0104783	19	-0.0940747	FALSE
Immune System	Down	0.135757	0.010642	444	-0.0349482	FALSE
COPI-independent Golgi-to-ER retrograde traffic	Up	0.151901	0.0119879	29	0.0661854	FALSE
Nucleotide Excision Repair	Down	0.154601	0.0123355	23	-0.0500676	FALSE
Stimuli-sensing channels	Down	0.154601	0.0123721	9	-0.120454	FALSE
Activation of Matrix Metalloproteinases	Down	0.154601	0.0124467	2	-0.395107	FALSE
Metabolism of amino acids and derivatives	Up	0.158609	0.0132028	165	0.0451073	FALSE
Glycogen storage disease type IV (GBE1)	Up	0.158609	0.0132264	1	0.322307	FALSE
Loss of Nlp from mitotic centrosomes	Up	0.158609	0.0133574	17	0.0743936	FALSE
Recruitment of mitotic centrosome proteins and complexes	Up	0.158609	0.0133574	17	0.0743936	FALSE
Loss of proteins required for interphase microtubule organization from the centrosome	Up	0.158609	0.0133574	17	0.0743936	FALSE
Centrosome maturation	Up	0.158609	0.0133574	17	0.0743936	FALSE
AURKA Activation by TPX2	Up	0.158609	0.0133574	17	0.0743936	FALSE
Signaling by BRAF and RAF1 fusions	Down	0.164084	0.0139055	25	-0.0734961	FALSE
Regulation of MITF-M-dependent genes involved in apoptosis	Down	0.164833	0.0140562	2	-0.139296	FALSE
Global Genome Nucleotide Excision Repair (GG-NER)	Down	0.166874	0.0143186	21	-0.0523165	FALSE
G alpha (i) signalling events	Down	0.168327	0.0145324	26	-0.0801444	FALSE
Assembly of collagen fibrils and other multimeric structures	Up	0.171114	0.0148637	12	0.265695	FALSE
RHO GTPases Activate NADPH Oxidases	Down	0.171138	0.0149565	7	-0.274396	FALSE
Ca2+ pathway	Down	0.171476	0.0151332	9	-0.0647913	FALSE
tRNA Aminoacylation	Up	0.171476	0.015239	23	0.0711143	FALSE
DNA Repair	Down	0.171476	0.0152585	42	-0.0086783	FALSE
MHC class II antigen presentation	Up	0.172499	0.0154408	40	0.0575014	FALSE
Chylomicron clearance	Down	0.175866	0.0158354	2	-0.442937	FALSE
Nuclear Envelope Breakdown	Down	0.176085	0.0160738	18	-0.0500303	FALSE
Adipogenesis	Down	0.176085	0.016118	12	-0.137239	FALSE
Glycogen storage diseases	Up	0.176085	0.0161349	6	0.141254	FALSE
Non-integrin membrane-ECM interactions	Up	0.176097	0.0162293	15	0.197656	FALSE
SEMA3A-Plexin repulsion signaling by inhibiting Integrin adhesion	Down	0.185792	0.0172211	3	-0.111868	FALSE
Regulation of expression of SLITs and ROBOs	Up	0.197112	0.0184734	100	0.0488256	FALSE
Dissolution of Fibrin Clot	Down	0.197112	0.0184792	6	-0.185167	FALSE
Ovarian tumor domain proteases	Down	0.199794	0.0188365	8	-0.108274	FALSE
Collagen biosynthesis and modifying enzymes	Up	0.203617	0.0193048	13	0.256314	FALSE
Reversible hydration of carbon dioxide	Down	0.210034	0.0200245	3	-0.347889	FALSE
Regulation of pyruvate dehydrogenase (PDH) complex	Up	0.211158	0.0202435	9	0.100069	FALSE
Anchoring of the basal body to the plasma membrane	Up	0.211944	0.0204311	18	0.0683075	FALSE
VLDL clearance	Down	0.212346	0.0206467	2	-0.455841	FALSE
Anchoring fibril formation	Up	0.212346	0.0206948	4	0.538758	FALSE
Termination of translesion DNA synthesis	Down	0.213249	0.0208957	6	-0.0908256	FALSE
Defective GCLC causes HAGGSD	Down	0.21398	0.0210807	2	-0.2505	FALSE
HDL assembly	Down	0.232548	0.0230331	4	-0.238163	FALSE
Defects of platelet adhesion to exposed collagen	Up	0.232795	0.0237974	3	0.545558	FALSE
Enhanced cleavage of VWF variant by ADAMTS13	Up	0.232795	0.0237974	3	0.545558	FALSE
Enhanced binding of GP1BA variant to VWF multimer:collagen	Up	0.232795	0.0237974	3	0.545558	FALSE
Defective VWF cleavage by ADAMTS13 variant	Up	0.232795	0.0237974	3	0.545558	FALSE
Defective VWF binding to collagen type I	Up	0.232795	0.0237974	3	0.545558	FALSE
Defective binding of VWF variant to GPIb:IX:V	Up	0.232795	0.0237974	3	0.545558	FALSE
Sema4D in semaphorin signaling	Down	0.235823	0.0242318	8	-0.119617	FALSE
Regulation of pyruvate metabolism	Up	0.237663	0.0245467	13	0.0885253	FALSE
Prednisone ADME	Down	0.246852	0.0262629	2	-0.254942	FALSE
Fructose metabolism	Down	0.246852	0.0264466	4	-0.118941	FALSE
Cellular response to chemical stress	Down	0.246852	0.0265082	96	-0.0395076	FALSE
Glycogen breakdown (glycogenolysis)	Up	0.246852	0.026672	8	0.0937193	FALSE
Post-transcriptional silencing by small RNAs	Down	0.246852	0.0266726	1	-0.181082	FALSE
Regulation of PTEN mRNA translation	Down	0.246852	0.0266726	1	-0.181082	FALSE
Competing endogenous RNAs (ceRNAs) regulate PTEN translation	Down	0.246852	0.0266726	1	-0.181082	FALSE
Regulation of CDH11 mRNA translation by microRNAs	Down	0.246852	0.0266726	1	-0.181082	FALSE
Regulation of NPAS4 mRNA translation	Down	0.246852	0.0266726	1	-0.181082	FALSE
Metabolism of proteins	Up	0.25133	0.0272895	586	0.0271596	FALSE
Depolymerization of the Nuclear Lamina	Down	0.251835	0.0274778	5	-0.0908679	FALSE
HIV Life Cycle	Down	0.259288	0.0284391	36	-0.0347815	FALSE
Recruitment of NuMA to mitotic centrosomes	Up	0.259288	0.0286335	23	0.0639241	FALSE
Ion channel transport	Down	0.259288	0.0287876	24	-0.0580926	FALSE
Glutathione conjugation	Down	0.259288	0.0288403	18	-0.0692391	FALSE
Propionyl-CoA catabolism	Up	0.259894	0.0290454	5	0.118517	FALSE
Defective factor XII causes hereditary angioedema	Down	0.277748	0.0314545	2	-0.382713	FALSE
Ionotropic activity of kainate receptors	Down	0.277748	0.031482	1	-0.268127	FALSE
Activation of Ca-permeable Kainate Receptor	Down	0.277748	0.031482	1	-0.268127	FALSE
TAK1-dependent IKK and NF-kappa-B activation	Down	0.28011	0.0318981	6	-0.0732139	FALSE
Synthesis of UDP-N-acetyl-glucosamine	Up	0.283744	0.0324623	3	0.183001	FALSE
Cooperation of PDCL (PhLP1) and TRiC/CCT in G-protein beta folding	Up	0.287734	0.0330712	14	0.0529871	FALSE
Cytosolic tRNA aminoacylation	Up	0.292189	0.0340629	15	0.0695532	FALSE
Reduction of cytosolic Ca++ levels	Down	0.292189	0.0342086	4	-0.129572	FALSE
Platelet calcium homeostasis	Down	0.292189	0.0342086	4	-0.129572	FALSE
Cytosolic iron-sulfur cluster assembly	Up	0.292189	0.0343223	4	0.125767	FALSE
RAC3 GTPase cycle	Down	0.292189	0.034357	22	-0.0424417	FALSE
Signaling by moderate kinase activity BRAF mutants	Down	0.302601	0.0362525	21	-0.0753108	FALSE
Signaling by RAS mutants	Down	0.302601	0.0362525	21	-0.0753108	FALSE
Paradoxical activation of RAF signaling by kinase inactive BRAF	Down	0.302601	0.0362525	21	-0.0753108	FALSE
Signaling downstream of RAS mutants	Down	0.302601	0.0362525	21	-0.0753108	FALSE
PDH complex synthesizes acetyl-CoA from PYR	Up	0.302601	0.0363827	5	0.120733	FALSE
CDC42 GTPase cycle	Down	0.304406	0.0369416	20	-0.0377925	FALSE
Mitochondrial RNA degradation	Up	0.304406	0.0370577	5	0.122146	FALSE
Plasma lipoprotein clearance	Down	0.304406	0.0370833	10	-0.170254	FALSE
G alpha (s) signalling events	Down	0.304594	0.0374289	11	-0.0662823	FALSE
GPER1 signaling	Down	0.304594	0.0374289	11	-0.0662823	FALSE
NOSTRIN mediated eNOS trafficking	Down	0.305441	0.0376947	2	-0.113359	FALSE
Extension of Telomeres	Down	0.306516	0.0383087	6	-0.0785249	FALSE
Glycogen synthesis	Up	0.306516	0.0383733	7	0.109839	FALSE
Glutathione synthesis and recycling	Down	0.306516	0.0385046	6	-0.108452	FALSE
Translesion synthesis by Y family DNA polymerases bypasses lesions on DNA template	Down	0.306516	0.0385326	9	-0.0648726	FALSE
Cristae formation	Up	0.306516	0.0386392	25	0.0698972	FALSE
Late Phase of HIV Life Cycle	Down	0.306756	0.0388319	30	-0.0344303	FALSE
Signaling by RAF1 mutants	Down	0.307755	0.0391214	19	-0.0805739	FALSE
Activation of kainate receptors upon glutamate binding	Down	0.311226	0.0397275	5	-0.0850472	FALSE
Formation of ATP by chemiosmotic coupling	Up	0.31299	0.0401184	15	0.0852756	FALSE
KEAP1-NFE2L2 pathway	Down	0.314828	0.0405208	60	-0.0385269	FALSE
Sema4D mediated inhibition of cell attachment and migration	Down	0.314993	0.0407088	3	-0.108159	FALSE
Activation of AMPK downstream of NMDARs	Up	0.31877	0.0413763	12	0.0929572	FALSE
Blood group systems biosynthesis	Down	0.31877	0.0417035	1	-0.763058	FALSE
Rhesus blood group biosynthesis	Down	0.31877	0.0417035	1	-0.763058	FALSE
Collagen degradation	Up	0.322737	0.0423934	11	0.266303	FALSE
Ethanol oxidation	Down	0.323862	0.0428381	7	-0.0427645	FALSE
Fructose catabolism	Down	0.323862	0.042973	2	-0.160703	FALSE
Rev-mediated nuclear export of HIV RNA	Down	0.323862	0.0434676	14	-0.0484743	FALSE
RNA Polymerase III Transcription Termination	Down	0.323862	0.0435704	2	-0.17477	FALSE
RNA Polymerase III Transcription	Down	0.323862	0.0435704	2	-0.17477	FALSE
RNA Polymerase III Abortive And Retractive Initiation	Down	0.323862	0.0435704	2	-0.17477	FALSE
Signalling to ERKs	Down	0.327221	0.0441956	14	-0.0418724	FALSE
VLDL assembly	Down	0.327661	0.0444286	3	-0.3095	FALSE
RHOT1 GTPase cycle	Up	0.329331	0.0448295	1	0.212614	FALSE
ChREBP activates metabolic gene expression	Down	0.332875	0.0454883	2	-0.242532	FALSE
Defective HK1 causes hexokinase deficiency (HK deficiency)	Up	0.333544	0.0457563	1	0.248759	FALSE
FGFR2 alternative splicing	Down	0.337355	0.0465123	4	-0.0809543	FALSE
Inwardly rectifying K+ channels	Down	0.337355	0.0468151	6	-0.0684822	FALSE
Potassium Channels	Down	0.337355	0.0468151	6	-0.0684822	FALSE
Synthesis of PE	Down	0.337622	0.047031	2	-0.161777	FALSE
Nuclear events mediated by NFE2L2	Down	0.338114	0.0472787	52	-0.0378765	FALSE
Defects in vitamin and cofactor metabolism	Up	0.342748	0.0481082	7	0.0975036	FALSE
Synthesis of 5-eicosatetraenoic acids	Down	0.346607	0.0488334	3	-0.191938	FALSE
Mitochondrial biogenesis	Up	0.3524	0.0498362	41	0.057923	FALSE
Signalling to RAS	Down	0.352439	0.0501088	8	-0.0544918	FALSE
Thrombin signalling through proteinase activated receptors (PARs)	Down	0.352439	0.050215	8	-0.0781431	FALSE
Presynaptic depolarization and calcium channel opening	Down	0.35249	0.0507743	1	-0.1659	FALSE
Phase 2 - plateau phase	Down	0.35249	0.0507743	1	-0.1659	FALSE
EGR2 and SOX10-mediated initiation of Schwann cell myelination	Up	0.35249	0.0507825	6	0.148461	FALSE
Oncogenic MAPK signaling	Down	0.354209	0.0512178	27	-0.0582895	FALSE
Mitochondrial calcium ion transport	Up	0.359267	0.0521394	15	0.073425	FALSE
Insertion of tail-anchored proteins into the endoplasmic reticulum membrane	Down	0.36334	0.0529229	7	-0.074387	FALSE
Iron uptake and transport	Down	0.378721	0.0554127	16	-0.0745493	FALSE
Integration of energy metabolism	Down	0.378721	0.0555645	29	-0.0517823	FALSE
SMAD2/SMAD3:SMAD4 heterotrimer regulates transcription	Up	0.382343	0.0563352	4	0.314232	FALSE
Maturation of TCA enzymes and regulation of TCA cycle	Up	0.382343	0.0565009	11	0.0863928	FALSE
Defective GFPT1 causes CMSTA1	Up	0.392344	0.0581866	1	0.351964	FALSE
Neutrophil degranulation	Down	0.394568	0.0587254	164	-0.0410581	FALSE
TP53 Regulates Transcription of Cell Death Genes	Up	0.400885	0.0598779	3	0.0752426	FALSE
MET activates RAP1 and RAC1	Down	0.40401	0.0605586	6	-0.0602903	FALSE
Choline catabolism	Up	0.409976	0.06167	1	0.230367	FALSE
Glycosaminoglycan metabolism	Down	0.414065	0.0628798	7	-0.104377	FALSE
Diseases associated with glycosaminoglycan metabolism	Down	0.414065	0.0628798	7	-0.104377	FALSE
Mitochondrial Fatty Acid Beta-Oxidation	Up	0.414065	0.0633483	20	0.0612876	FALSE
Synthesis of PIPs in the nucleus	Down	0.414065	0.0633949	1	-0.131155	FALSE
DNA Damage Bypass	Down	0.414065	0.0635168	12	-0.0488515	FALSE
Immunoregulatory interactions between a Lymphoid and a non-Lymphoid cell	Down	0.414065	0.0636011	13	-0.0546123	FALSE
Mitotic Prophase	Down	0.417198	0.0644667	33	0.0130374	FALSE
Calcineurin activates NFAT	Down	0.417198	0.0647405	5	-0.073258	FALSE
Transcriptional Regulation by NPAS4	Down	0.417198	0.0650007	4	-0.0757067	FALSE
Role of ABL in ROBO-SLIT signaling	Down	0.417198	0.0651822	2	-0.114259	FALSE
DNA Damage Recognition in GG-NER	Down	0.417198	0.0651873	16	-0.0411358	FALSE
RHOJ GTPase cycle	Down	0.424379	0.066534	12	-0.0645069	FALSE
Vasopressin regulates renal water homeostasis via Aquaporins	Down	0.425426	0.0671488	10	-0.0534869	FALSE
Aquaporin-mediated transport	Down	0.425426	0.0671488	10	-0.0534869	FALSE
Glycogen storage disease type XV (GYG1)	Up	0.425566	0.0676217	2	0.175367	FALSE
Glycogen storage disease type 0 (muscle GYS1)	Up	0.425566	0.0676217	2	0.175367	FALSE
SUMO E3 ligases SUMOylate target proteins	Down	0.432248	0.0693001	22	-0.0261308	FALSE
Cardiac conduction	Down	0.432248	0.0695543	21	-0.0406028	FALSE
Defective SLC16A1 causes symptomatic deficiency in lactate transport (SDLT)	Up	0.432248	0.0696342	1	0.20682	FALSE
ADORA2B mediated anti-inflammatory cytokines production	Down	0.432248	0.069649	10	-0.0399566	FALSE
Collagen chain trimerization	Up	0.432248	0.0698282	9	0.305124	FALSE
p38MAPK events	Down	0.433109	0.0703123	7	-0.0528456	FALSE
Glucagon-like Peptide-1 (GLP1) regulates insulin secretion	Down	0.433109	0.0704261	11	-0.040844	FALSE
Cargo trafficking to the periciliary membrane	Up	0.439584	0.0717118	11	0.0462177	FALSE
Recycling of bile acids and salts	Down	0.442151	0.072599	1	-0.265664	FALSE
Ciprofloxacin ADME	Down	0.442151	0.072599	1	-0.265664	FALSE
TRAF6 mediated NF-kB activation	Down	0.4457	0.0734178	3	-0.093595	FALSE
RAC2 GTPase cycle	Down	0.44724	0.0744597	23	-0.0351879	FALSE
Platelet Aggregation (Plug Formation)	Down	0.44724	0.0745426	16	-0.0208788	FALSE
Signaling by the B Cell Receptor (BCR)	Down	0.44724	0.0748402	51	-0.0588577	FALSE
Mitotic G2-G2/M phases	Up	0.44724	0.0749401	68	0.0363637	FALSE
G2/M Transition	Up	0.44724	0.0749401	68	0.0363637	FALSE
Formation of Incision Complex in GG-NER	Down	0.44724	0.0751798	11	-0.0487637	FALSE
Alternative complement activation	Down	0.44724	0.0753297	1	-0.473304	FALSE
Formyl peptide receptors bind formyl peptides and many other ligands	Down	0.448045	0.0763066	2	-0.144874	FALSE
Defective SLC4A1 causes hereditary spherocytosis type 4 (HSP4), distal renal tubular acidosis (dRTA) and dRTA with hemolytic anemia (dRTA-HA)	Down	0.448045	0.0763791	1	-0.630932	FALSE
Signaling by FGFR	Down	0.448045	0.0764145	12	-0.0406489	FALSE
Signaling by FGFR2	Down	0.448045	0.0764145	12	-0.0406489	FALSE
SUMOylation	Down	0.453978	0.0776667	24	-0.0225169	FALSE
Interactions of Rev with host cellular proteins	Down	0.458158	0.0787425	15	-0.0406838	FALSE
Metabolism of carbohydrates	Down	0.458158	0.0789607	80	-0.0373855	FALSE
Visual phototransduction	Down	0.458158	0.0791099	19	-0.0971751	FALSE
Regulation of cytoskeletal remodeling and cell spreading by IPP complex components	Down	0.467219	0.0810345	5	-0.0580723	FALSE
Scavenging by Class H Receptors	Down	0.467219	0.0812655	1	-0.493808	FALSE
Urea cycle	Down	0.467219	0.0814168	2	-0.193185	FALSE
HATs acetylate histones	Down	0.469188	0.0820084	10	-0.0106039	FALSE
Assembly and cell surface presentation of NMDA receptors	Up	0.471095	0.0826123	9	0.106716	FALSE
Regulation of NPAS4 gene expression	Down	0.471095	0.0830793	2	-0.10527	FALSE
Activation of NIMA Kinases NEK9, NEK6, NEK7	Down	0.471095	0.0830905	1	-0.154723	FALSE
Signal amplification	Down	0.473225	0.0837167	8	-0.0429653	FALSE
ATP sensitive Potassium channels	Down	0.476396	0.0847823	2	-0.126892	FALSE
Defective ABCC9 causes CMD10, ATFB12 and Cantu syndrome	Down	0.476396	0.0847823	2	-0.126892	FALSE
Nucleotide-binding domain, leucine rich repeat containing receptor (NLR) signaling pathways	Down	0.48255	0.0861608	9	-0.0489453	FALSE
Mitochondrial tRNA aminoacylation	Up	0.48255	0.0863888	10	0.0751761	FALSE
Toll-like Receptor Cascades	Down	0.490664	0.0881013	36	-0.0790003	FALSE
Purinergic signaling in leishmaniasis infection	Down	0.491188	0.0887156	4	-0.154681	FALSE
Cell recruitment (pro-inflammatory response)	Down	0.491188	0.0887156	4	-0.154681	FALSE
Processing of Capped Intron-Containing Pre-mRNA	Down	0.499126	0.0908737	62	-0.0150927	FALSE
ABC transporters in lipid homeostasis	Down	0.499126	0.0909424	1	-0.429487	FALSE
Defective ABCA1 causes TGD	Down	0.499126	0.0909424	1	-0.429487	FALSE
RHOQ GTPase cycle	Down	0.507401	0.0927189	13	-0.0568351	FALSE
Semaphorin interactions	Down	0.519039	0.0951204	18	-0.0528478	FALSE
Mitotic Prometaphase	Up	0.519786	0.0955327	43	0.0411201	FALSE
Transferrin endocytosis and recycling	Down	0.523273	0.0964508	8	-0.0668368	FALSE
Transcription-Coupled Nucleotide Excision Repair (TC-NER)	Down	0.53394	0.0986997	16	-0.0388228	FALSE
Defects of contact activation system (CAS) and kallikrein/kinin system (KKS)	Down	0.534546	0.0990949	3	-0.247509	FALSE
RUNX1 interacts with co-factors whose precise effect on RUNX1 targets is not known	Up	0.549029	0.102071	2	0.120064	FALSE
PPARA activates gene expression	Down	0.551669	0.103146	11	-0.107565	FALSE
Regulation of lipid metabolism by PPARalpha	Down	0.551669	0.103146	11	-0.107565	FALSE
Toll Like Receptor 4 (TLR4) Cascade	Down	0.553382	0.103759	32	-0.0754228	FALSE
Phase II - Conjugation of compounds	Down	0.563661	0.106584	28	-0.0389715	FALSE
Apoptosis induced DNA fragmentation	Down	0.563661	0.106781	9	-0.0678568	FALSE
Localization of the PINCH-ILK-PARVIN complex to focal adhesions	Down	0.563661	0.107341	1	-0.155845	FALSE
G alpha (z) signalling events	Down	0.563661	0.107479	7	-0.038617	FALSE
Resolution of Sister Chromatid Cohesion	Up	0.563661	0.107919	32	0.0443909	FALSE
Response to metal ions	Down	0.563661	0.108388	2	-0.269177	FALSE
EPHA-mediated growth cone collapse	Down	0.563661	0.10846	6	-0.1222	FALSE
Sema4D induced cell migration and growth-cone collapse	Down	0.563661	0.10846	6	-0.1222	FALSE
Processing of SMDT1	Up	0.563661	0.109479	10	0.0694566	FALSE
Formation of the active cofactor, UDP-glucuronate	Up	0.563661	0.109548	1	0.165213	FALSE
Defective SLC2A1 causes GLUT1 deficiency syndrome 1 (GLUT1DS1)	Down	0.563661	0.110278	1	-0.562899	FALSE
Lactose synthesis	Down	0.563661	0.110278	1	-0.562899	FALSE
Azathioprine ADME	Down	0.563661	0.110679	6	-0.0720306	FALSE
HSF1-dependent transactivation	Up	0.563661	0.111339	9	0.0719088	FALSE
NOTCH3 Activation and Transmission of Signal to the Nucleus	Up	0.563661	0.111643	2	0.233171	FALSE
Plasmalogen biosynthesis	Down	0.563661	0.112232	2	-0.174984	FALSE
Wax and plasmalogen biosynthesis	Down	0.563661	0.112232	2	-0.174984	FALSE
MET promotes cell motility	Up	0.563661	0.112962	14	0.185424	FALSE
tRNA processing in the mitochondrion	Up	0.563661	0.112983	2	0.14586	FALSE
tRNA modification in the mitochondrion	Up	0.563661	0.112983	2	0.14586	FALSE
rRNA processing in the mitochondrion	Up	0.563661	0.112983	2	0.14586	FALSE
ADP signalling through P2Y purinoceptor 12	Down	0.563661	0.113449	5	-0.0464987	FALSE
Adrenaline,noradrenaline inhibits insulin secretion	Down	0.563661	0.113449	5	-0.0464987	FALSE
GABA receptor activation	Down	0.563661	0.113449	5	-0.0464987	FALSE
GABA B receptor activation	Down	0.563661	0.113449	5	-0.0464987	FALSE
Activation of GABAB receptors	Down	0.563661	0.113449	5	-0.0464987	FALSE
Rap1 signalling	Down	0.565517	0.114122	7	-0.0446822	FALSE
Glucagon signaling in metabolic regulation	Down	0.56723	0.115082	9	-0.0360202	FALSE
Interconversion of nucleotide di- and triphosphates	Down	0.56723	0.116771	12	-0.037207	FALSE
Gamma-carboxylation of protein precursors	Down	0.56723	0.116917	1	-0.347381	FALSE
Transport of gamma-carboxylated protein precursors from the endoplasmic reticulum to the Golgi apparatus	Down	0.56723	0.116917	1	-0.347381	FALSE
Removal of aminoterminal propeptides from gamma-carboxylated proteins	Down	0.56723	0.116917	1	-0.347381	FALSE
Gamma-carboxylation, transport, and amino-terminal cleavage of proteins	Down	0.56723	0.116917	1	-0.347381	FALSE
M-decay: degradation of maternal mRNAs by maternally stored factors	Down	0.56723	0.117502	7	-0.0538686	FALSE
Fc epsilon receptor (FCERI) signaling	Down	0.56723	0.117591	57	-0.0436781	FALSE
Resolution of AP sites via the multiple-nucleotide patch replacement pathway	Down	0.56723	0.117822	6	-0.064154	FALSE
Resolution of Abasic Sites (AP sites)	Down	0.56723	0.117822	6	-0.064154	FALSE
Class B/2 (Secretin family receptors)	Down	0.56723	0.118497	5	-0.0467178	FALSE
Prostacyclin signalling through prostacyclin receptor	Down	0.56723	0.118497	5	-0.0467178	FALSE
Glucagon-type ligand receptors	Down	0.56723	0.118497	5	-0.0467178	FALSE
Early SARS-CoV-2 Infection Events	Down	0.56723	0.118674	9	-0.0613745	FALSE
Signaling by ROBO receptors	Up	0.571062	0.120645	118	0.037583	FALSE
DNA Double-Strand Break Repair	Down	0.571062	0.120678	17	-5.76345e-05	FALSE
Amyloid fiber formation	Down	0.571062	0.120984	18	-0.0552922	FALSE
Nuclear Pore Complex (NPC) Disassembly	Down	0.571062	0.12213	12	-0.0334009	FALSE
Regulation of RUNX1 Expression and Activity	Down	0.571062	0.122183	2	-0.0864969	FALSE
Metal ion SLC transporters	Down	0.571062	0.124623	1	-0.439125	FALSE
Defective SLC40A1 causes hemochromatosis 4 (HFE4) (macrophages)	Down	0.571062	0.124623	1	-0.439125	FALSE
Defective CP causes aceruloplasminemia (ACERULOP)	Down	0.571062	0.124623	1	-0.439125	FALSE
Pyroptosis	Down	0.571062	0.124944	5	-0.071767	FALSE
Glucuronidation	Up	0.571062	0.125179	2	0.120328	FALSE
Sensory processing of sound by inner hair cells of the cochlea	Up	0.571062	0.125353	12	0.0651948	FALSE
Signaling by Interleukins	Down	0.571062	0.125718	105	-0.017528	FALSE
Nucleotide salvage	Down	0.571062	0.126925	9	-0.0679116	FALSE
Pre-NOTCH Processing in Golgi	Down	0.571062	0.127114	5	-0.0719266	FALSE
RHOC GTPase cycle	Down	0.571062	0.129144	19	-0.0437409	FALSE
Thromboxane signalling through TP receptor	Down	0.571062	0.129645	6	-0.0430194	FALSE
Signaling by ERBB4	Down	0.571062	0.130838	6	-0.0805264	FALSE
Regulation of insulin secretion	Down	0.571062	0.130869	18	-0.0428369	FALSE
RHOF GTPase cycle	Down	0.571062	0.131062	16	-0.0310214	FALSE
DAP12 interactions	Down	0.571062	0.131185	4	-0.0598757	FALSE
DAP12 signaling	Down	0.571062	0.131185	4	-0.0598757	FALSE
Signaling by Erythropoietin	Down	0.571062	0.13333	3	-0.063062	FALSE
Erythropoietin activates RAS	Down	0.571062	0.13333	3	-0.063062	FALSE
Metabolism of vitamins and cofactors	Down	0.571062	0.133381	51	-0.0478402	FALSE
PP2A-mediated dephosphorylation of key metabolic factors	Up	0.571062	0.133754	4	0.0781362	FALSE
Synthesis of 12-eicosatetraenoic acid derivatives	Down	0.571062	0.133946	2	-0.0911916	FALSE
Synthesis of 15-eicosatetraenoic acid derivatives	Down	0.571062	0.133946	2	-0.0911916	FALSE
MyD88:MAL(TIRAP) cascade initiated on plasma membrane	Down	0.571062	0.134195	27	-0.0857005	FALSE
Toll Like Receptor TLR1:TLR2 Cascade	Down	0.571062	0.134195	27	-0.0857005	FALSE
Toll Like Receptor TLR6:TLR2 Cascade	Down	0.571062	0.134195	27	-0.0857005	FALSE
Toll Like Receptor 2 (TLR2) Cascade	Down	0.571062	0.134195	27	-0.0857005	FALSE
Keratan sulfate/keratin metabolism	Down	0.571062	0.134917	3	-0.146218	FALSE
Keratan sulfate biosynthesis	Down	0.571062	0.134917	3	-0.146218	FALSE
Keratan sulfate degradation	Down	0.571062	0.134917	3	-0.146218	FALSE
Defective CHST6 causes MCDC1	Down	0.571062	0.134917	3	-0.146218	FALSE
Defective ST3GAL3 causes MCT12 and EIEE15	Down	0.571062	0.134917	3	-0.146218	FALSE
Defective B4GALT1 causes B4GALT1-CDG (CDG-2d)	Down	0.571062	0.134917	3	-0.146218	FALSE
Signaling by NTRKs	Down	0.571062	0.13506	29	-0.0179647	FALSE
Cell-extracellular matrix interactions	Down	0.571062	0.135503	10	-0.0359155	FALSE
IRAK1 recruits IKK complex	Down	0.571062	0.135612	3	-0.0716625	FALSE
TRAF6 mediated IRF7 activation in TLR7/8 or 9 signaling	Down	0.571062	0.135612	3	-0.0716625	FALSE
IRAK1 recruits IKK complex upon TLR7/8 or 9 stimulation	Down	0.571062	0.135612	3	-0.0716625	FALSE
Role of second messengers in netrin-1 signaling	Down	0.571062	0.135665	1	-0.12263	FALSE
Biological oxidations	Down	0.571062	0.135694	50	-0.0245169	FALSE
Processive synthesis on the C-strand of the telomere	Down	0.571062	0.136265	3	-0.0956509	FALSE
Telomere C-strand (Lagging Strand) Synthesis	Down	0.571062	0.136265	3	-0.0956509	FALSE
Removal of the Flap Intermediate from the C-strand	Down	0.571062	0.136265	3	-0.0956509	FALSE
Mismatch Repair	Down	0.571062	0.136265	3	-0.0956509	FALSE
Mismatch repair (MMR) directed by MSH2:MSH6 (MutSalpha)	Down	0.571062	0.136265	3	-0.0956509	FALSE
Mismatch repair (MMR) directed by MSH2:MSH3 (MutSbeta)	Down	0.571062	0.136265	3	-0.0956509	FALSE
Removal of the Flap Intermediate	Down	0.571062	0.136265	3	-0.0956509	FALSE
Processive synthesis on the lagging strand	Down	0.571062	0.136265	3	-0.0956509	FALSE
Lagging Strand Synthesis	Down	0.571062	0.136265	3	-0.0956509	FALSE
DNA strand elongation	Down	0.571062	0.136265	3	-0.0956509	FALSE
Ion homeostasis	Down	0.571062	0.136371	19	-0.0360757	FALSE
Defective SERPING1 causes hereditary angioedema	Down	0.571062	0.13672	1	-0.418044	FALSE
NrCAM interactions	Down	0.571062	0.137019	1	-0.45577	FALSE
Neurofascin interactions	Down	0.571062	0.137019	1	-0.45577	FALSE
Telomere Extension By Telomerase	Down	0.577811	0.13902	3	-0.061399	FALSE
Translesion synthesis by REV1	Down	0.577811	0.140474	4	-0.0769159	FALSE
Translesion synthesis by POLK	Down	0.577811	0.140474	4	-0.0769159	FALSE
Translesion synthesis by POLI	Down	0.577811	0.140474	4	-0.0769159	FALSE
HDR through Homologous Recombination (HRR)	Down	0.577811	0.140474	4	-0.0769159	FALSE
Gap-filling DNA repair synthesis and ligation in GG-NER	Down	0.577811	0.140474	4	-0.0769159	FALSE
NOD1/2 Signaling Pathway	Down	0.588142	0.143805	6	-0.0491812	FALSE
Acyl chain remodeling of DAG and TAG	Down	0.588142	0.143928	1	-0.15523	FALSE
Arachidonate production from DAG	Down	0.588142	0.143928	1	-0.15523	FALSE
SARS-CoV-2 activates/modulates innate and adaptive immune responses	Down	0.588142	0.144812	30	-0.0184815	FALSE
Golgi Cisternae Pericentriolar Stack Reorganization	Down	0.588142	0.144874	5	-0.0523432	FALSE
mRNA Splicing - Major Pathway	Down	0.588142	0.145316	48	-0.0146354	FALSE
mRNA Splicing	Down	0.588142	0.145316	48	-0.0146354	FALSE
Defective Intrinsic Pathway for Apoptosis Due to p14ARF Loss of Function	Up	0.588142	0.145861	1	0.198269	FALSE
SARS-CoV-1 modulates host translation machinery	Up	0.588142	0.146569	24	0.0495667	FALSE
Defective MMAA causes MMA, cblA type	Up	0.588142	0.147402	2	0.109466	FALSE
Defective MUT causes MMAM	Up	0.588142	0.147402	2	0.109466	FALSE
Diseases of mitochondrial beta oxidation	Up	0.588142	0.147402	2	0.109466	FALSE
Diseases of propionyl-CoA catabolism	Up	0.588142	0.147402	2	0.109466	FALSE
mRNA Splicing - Minor Pathway	Up	0.588142	0.147765	9	0.0929232	FALSE
Branched-chain amino acid catabolism	Up	0.588142	0.147805	17	0.0652405	FALSE
Rab regulation of trafficking	Down	0.588142	0.148664	30	-0.0205018	FALSE
TBC/RABGAPs	Down	0.588142	0.149277	16	-0.0317695	FALSE
G alpha (12/13) signalling events	Down	0.588142	0.149297	7	-0.0343539	FALSE
Glycine degradation	Up	0.588142	0.149399	4	0.12494	FALSE
OGDH complex synthesizes succinyl-CoA from 2-OG	Up	0.588142	0.149399	4	0.12494	FALSE
Scavenging by Class B Receptors	Down	0.588142	0.149693	3	-0.269425	FALSE
Selective autophagy	Up	0.588142	0.150857	36	0.0402204	FALSE
Apoptotic cleavage of cellular proteins	Up	0.588142	0.152898	12	0.078027	FALSE
Activation of the phototransduction cascade	Down	0.588142	0.153754	1	-0.129024	FALSE
Synthesis, secretion, and inactivation of Glucagon-like Peptide-1 (GLP-1)	Down	0.588142	0.153754	1	-0.129024	FALSE
Incretin synthesis, secretion, and inactivation	Down	0.588142	0.153754	1	-0.129024	FALSE
Sensory perception of taste	Down	0.588142	0.153754	1	-0.129024	FALSE
Sensory perception of sweet, bitter, and umami (glutamate) taste	Down	0.588142	0.153754	1	-0.129024	FALSE
Defects in biotin (Btn) metabolism	Up	0.588142	0.153868	4	0.0976128	FALSE
Defective HLCS causes multiple carboxylase deficiency	Up	0.588142	0.153868	4	0.0976128	FALSE
Protein lipoylation	Up	0.588142	0.15391	6	0.0919998	FALSE
Pyruvate metabolism	Up	0.588142	0.154841	21	0.0543836	FALSE
Potential therapeutics for SARS	Down	0.588142	0.154983	27	-0.0890312	FALSE
SARS-CoV-2 modulates host translation machinery	Up	0.588142	0.155076	28	0.047447	FALSE
Regulation of FOXO transcriptional activity by acetylation	Down	0.588142	0.155089	2	-0.088226	FALSE
Signaling by NTRK1 (TRKA)	Down	0.588142	0.155196	27	-0.0173659	FALSE
SUMOylation of DNA damage response and repair proteins	Down	0.588142	0.155235	15	-0.0291641	FALSE
Glyoxylate metabolism and glycine degradation	Up	0.588142	0.155461	7	0.091414	FALSE
Cobalamin (Cbl, vitamin B12) transport and metabolism	Up	0.588142	0.155758	3	0.0973579	FALSE
Defects in cobalamin (B12) metabolism	Up	0.588142	0.155758	3	0.0973579	FALSE
Cobalamin (Cbl) metabolism	Up	0.588142	0.155758	3	0.0973579	FALSE
Arachidonic acid metabolism	Down	0.590158	0.156605	11	-0.0599737	FALSE
Prefoldin mediated transfer of substrate to CCT/TriC	Up	0.590371	0.156974	20	0.0248983	FALSE
Triglyceride biosynthesis	Down	0.596911	0.159029	1	-0.159192	FALSE
SUMOylation of DNA replication proteins	Down	0.598166	0.160149	13	-0.0298604	FALSE
Type I hemidesmosome assembly	Up	0.598166	0.161258	3	0.165768	FALSE
Post-translational protein modification	Down	0.598166	0.161655	310	-0.0175139	FALSE
Lysosomal oligosaccharide catabolism	Down	0.598166	0.161778	1	-0.122287	FALSE
CTLA4 inhibitory signaling	Up	0.598166	0.161825	7	0.0540752	FALSE
Formation of the ternary complex, and subsequently, the 43S complex	Up	0.598166	0.16231	36	0.041415	FALSE
Unblocking of NMDA receptors, glutamate binding and activation	Up	0.598166	0.162474	2	0.229444	FALSE
Long-term potentiation	Up	0.598166	0.162474	2	0.229444	FALSE
RHOB GTPase cycle	Down	0.598166	0.16252	12	-0.0574924	FALSE
Gastrin-CREB signalling pathway via PKC and MAPK	Down	0.598166	0.162531	4	-0.0499327	FALSE
Defective ACY1 causes encephalopathy	Up	0.598214	0.162861	1	0.160773	FALSE
LDL remodeling	Down	0.607607	0.16574	2	-0.255313	FALSE
FCERI mediated NF-kB activation	Down	0.610251	0.166785	45	-0.0494961	FALSE
Platelet Adhesion to exposed collagen	Up	0.613903	0.168108	4	0.381697	FALSE
Gap junction degradation	Down	0.619623	0.170721	4	-0.0529706	FALSE
Formation of annular gap junctions	Down	0.619623	0.170721	4	-0.0529706	FALSE
Assembly of the ORC complex at the origin of replication	Up	0.619623	0.17098	10	0.182869	FALSE
Dual incision in TC-NER	Down	0.619623	0.17185	9	-0.0403263	FALSE
Gap-filling DNA repair synthesis and ligation in TC-NER	Down	0.619623	0.17185	9	-0.0403263	FALSE
SLC-mediated transmembrane transport	Down	0.619623	0.171945	16	-0.107296	FALSE
Intraflagellar transport	Up	0.619623	0.172517	9	0.0629847	FALSE
Nef mediated downregulation of MHC class I complex cell surface expression	Up	0.619623	0.173013	4	0.0618176	FALSE
ERBB2 Regulates Cell Motility	Up	0.619623	0.173132	3	0.0840333	FALSE
Malate-aspartate shuttle	Up	0.619623	0.173138	5	0.0847588	FALSE
Glucocorticoid biosynthesis	Down	0.619623	0.173353	1	-0.24422	FALSE
EML4 and NUDC in mitotic spindle formation	Up	0.619623	0.173661	32	0.0401541	FALSE
Aspirin ADME	Up	0.619623	0.173941	3	0.075122	FALSE
SUMOylation of RNA binding proteins	Down	0.622569	0.175098	13	-0.0270113	FALSE
Intra-Golgi and retrograde Golgi-to-ER traffic	Up	0.62351	0.175856	61	0.0347134	FALSE
Transport of Mature mRNA derived from an Intron-Containing Transcript	Down	0.62351	0.176353	18	-0.0292769	FALSE
Transport of Mature Transcript to Cytoplasm	Down	0.62351	0.176353	18	-0.0292769	FALSE
HCMV Late Events	Down	0.624716	0.177025	27	-0.00692536	FALSE
Gene Silencing by RNA	Down	0.632386	0.179533	24	0.0390929	FALSE
Diseases of glycosylation	Down	0.632753	0.180938	14	-0.0389035	FALSE
Respiratory syncytial virus (RSV) genome replication, transcription and translation	Up	0.632753	0.181003	6	0.0643067	FALSE
Translesion Synthesis by POLH	Down	0.632753	0.181115	7	-0.0495091	FALSE
Degradation of the extracellular matrix	Up	0.632753	0.18116	25	0.093995	FALSE
NCAM signaling for neurite out-growth	Down	0.632753	0.182233	14	-0.0106594	FALSE
Translation of Replicase and Assembly of the Replication Transcription Complex	Down	0.632753	0.18452	5	-0.0775818	FALSE
Interaction between L1 and Ankyrins	Down	0.632753	0.184538	8	-0.155937	FALSE
Formation of WDR5-containing histone-modifying complexes	Down	0.632753	0.184734	4	-0.061965	FALSE
Export of Viral Ribonucleoproteins from Nucleus	Down	0.632753	0.185203	12	-0.0265607	FALSE
NEP/NS2 Interacts with the Cellular Export Machinery	Down	0.632753	0.185203	12	-0.0265607	FALSE
Metabolism of ingested H2SeO4 and H2SeO3 into H2Se	Down	0.632753	0.185736	2	-0.112845	FALSE
PCNA-Dependent Long Patch Base Excision Repair	Down	0.632753	0.185815	4	-0.0718459	FALSE
Regulation of MECP2 expression and activity	Down	0.632753	0.185893	4	-0.0566154	FALSE
PKB-mediated events	Up	0.632753	0.187991	1	0.133391	FALSE
Activation of AKT2	Up	0.632753	0.187991	1	0.133391	FALSE
PDE3B signalling	Up	0.632753	0.187991	1	0.133391	FALSE
Inhibition of TSC complex formation by PKB	Up	0.632753	0.187991	1	0.133391	FALSE
Regulation of beta-cell development	Up	0.632753	0.187991	1	0.133391	FALSE
AKT phosphorylates targets in the nucleus	Up	0.632753	0.187991	1	0.133391	FALSE
Regulation of gene expression in beta cells	Up	0.632753	0.187991	1	0.133391	FALSE
AKT-mediated inactivation of FOXO1A	Up	0.632753	0.187991	1	0.133391	FALSE
CD28 dependent PI3K/Akt signaling	Up	0.632753	0.187991	1	0.133391	FALSE
Regulation of TP53 Activity through Association with Co-factors	Up	0.632753	0.187991	1	0.133391	FALSE
RUNX2 regulates genes involved in cell migration	Up	0.632753	0.187991	1	0.133391	FALSE
TP53 Regulates Transcription of Genes Involved in G2 Cell Cycle Arrest	Down	0.632753	0.18814	2	-0.0843423	FALSE
Platelet homeostasis	Down	0.632753	0.188351	19	-0.0449359	FALSE
Atorvastatin ADME	Down	0.633111	0.188793	1	-0.393431	FALSE
RUNX2 regulates osteoblast differentiation	Up	0.634891	0.190618	3	0.304717	FALSE
RUNX2 regulates bone development	Up	0.634891	0.190618	3	0.304717	FALSE
Amplification of signal from the kinetochores	Up	0.634891	0.191759	24	0.0390874	FALSE
Amplification of signal from unattached kinetochores via a MAD2 inhibitory signal	Up	0.634891	0.191759	24	0.0390874	FALSE
Energy dependent regulation of mTOR by LKB1-AMPK	Up	0.634891	0.19406	7	0.0635281	FALSE
Mitochondrial iron-sulfur cluster biogenesis	Up	0.634891	0.194898	6	0.0697068	FALSE
Defensins	Down	0.634891	0.195867	1	-0.566924	FALSE
Alpha-defensins	Down	0.634891	0.195867	1	-0.566924	FALSE
Translation of Structural Proteins	Down	0.634891	0.196262	9	-0.0345969	FALSE
Late SARS-CoV-2 Infection Events	Down	0.634891	0.196262	9	-0.0345969	FALSE
Signaling by NTRK2 (TRKB)	Down	0.634891	0.196464	4	-0.0467406	FALSE
RAF activation	Up	0.634891	0.196831	12	0.0487767	FALSE
HDL clearance	Down	0.634891	0.198075	2	-0.217797	FALSE
RAB GEFs exchange GTP for GDP on RABs	Down	0.634891	0.198265	20	-0.0196534	FALSE
Coenzyme A biosynthesis	Down	0.634891	0.200689	1	-0.0985399	FALSE
SOS-mediated signalling	Down	0.634891	0.200757	2	-0.0674324	FALSE
SHC1 events in ERBB2 signaling	Down	0.634891	0.200757	2	-0.0674324	FALSE
SHC1 events in ERBB4 signaling	Down	0.634891	0.200757	2	-0.0674324	FALSE
GRB2 events in EGFR signaling	Down	0.634891	0.200757	2	-0.0674324	FALSE
SHC1 events in EGFR signaling	Down	0.634891	0.200757	2	-0.0674324	FALSE
GRB2 events in ERBB2 signaling	Down	0.634891	0.200757	2	-0.0674324	FALSE
EGFR Transactivation by Gastrin	Down	0.634891	0.200757	2	-0.0674324	FALSE
SHC-related events triggered by IGF1R	Down	0.634891	0.200757	2	-0.0674324	FALSE
SHC-mediated cascade:FGFR1	Down	0.634891	0.200757	2	-0.0674324	FALSE
SHC-mediated cascade:FGFR2	Down	0.634891	0.200757	2	-0.0674324	FALSE
SHC-mediated cascade:FGFR3	Down	0.634891	0.200757	2	-0.0674324	FALSE
SHC-mediated cascade:FGFR4	Down	0.634891	0.200757	2	-0.0674324	FALSE
Signaling by FGFR2 in disease	Down	0.634891	0.200757	2	-0.0674324	FALSE
Signaling by FGFR4 in disease	Down	0.634891	0.200757	2	-0.0674324	FALSE
Signaling by FGFR3 in disease	Down	0.634891	0.200757	2	-0.0674324	FALSE
MET activates RAS signaling	Down	0.634891	0.200757	2	-0.0674324	FALSE
Activated NTRK2 signals through RAS	Down	0.634891	0.200757	2	-0.0674324	FALSE
Signaling by NTRK3 (TRKC)	Down	0.634891	0.200757	2	-0.0674324	FALSE
Activated NTRK3 signals through RAS	Down	0.634891	0.200757	2	-0.0674324	FALSE
Cooperation of Prefoldin and TriC/CCT in actin and tubulin folding	Up	0.639155	0.202444	21	0.0217233	FALSE
COPII-mediated vesicle transport	Down	0.640064	0.203071	23	-0.0184748	FALSE
RND1 GTPase cycle	Down	0.641473	0.203858	8	-0.0280045	FALSE
Integration of provirus	Down	0.644661	0.205554	7	-0.0447553	FALSE
Early Phase of HIV Life Cycle	Down	0.644661	0.205554	7	-0.0447553	FALSE
Sensory processing of sound	Up	0.650083	0.207627	14	0.0398199	FALSE
Microtubule-dependent trafficking of connexons from Golgi to the plasma membrane	Up	0.651034	0.20931	7	0.0716508	FALSE
Gap junction assembly	Up	0.651034	0.20931	7	0.0716508	FALSE
Transport of connexons to the plasma membrane	Up	0.651034	0.20931	7	0.0716508	FALSE
Carboxyterminal post-translational modifications of tubulin	Up	0.651034	0.20931	7	0.0716508	FALSE
Activation of G protein gated Potassium channels	Down	0.651194	0.211664	4	-0.0392773	FALSE
G protein gated Potassium channels	Down	0.651194	0.211664	4	-0.0392773	FALSE
G beta:gamma signalling through PLC beta	Down	0.651194	0.211664	4	-0.0392773	FALSE
Presynaptic function of Kainate receptors	Down	0.651194	0.211664	4	-0.0392773	FALSE
G beta:gamma signalling through BTK	Down	0.651194	0.211664	4	-0.0392773	FALSE
Inhibition of voltage gated Ca2+ channels via Gbeta/gamma subunits	Down	0.651194	0.211664	4	-0.0392773	FALSE
Regulated Necrosis	Down	0.651194	0.211793	15	-0.0256093	FALSE
Infection with Mycobacterium tuberculosis	Down	0.651194	0.212121	11	-0.0386724	FALSE
Fibronectin matrix formation	Down	0.655357	0.213824	1	-0.32954	FALSE
Dual Incision in GG-NER	Down	0.656791	0.21464	8	-0.042077	FALSE
2-LTR circle formation	Down	0.667852	0.218608	5	-0.051933	FALSE
Lipophagy	Up	0.668899	0.219587	6	0.0442025	FALSE
CHL1 interactions	Down	0.668899	0.21966	3	-0.174436	FALSE
Phospholipid metabolism	Down	0.677525	0.222851	27	-0.00868918	FALSE
SUMOylation of SUMOylation proteins	Down	0.678058	0.22371	12	-0.0241755	FALSE
Recognition of DNA damage by PCNA-containing replication complex	Down	0.678058	0.22432	7	-0.0442897	FALSE
MTF1 activates gene expression	Down	0.678058	0.224853	1	-0.329417	FALSE
Recycling of eIF2:GDP	Up	0.678058	0.225295	8	0.0594149	FALSE
Nicotinamide salvaging	Down	0.678058	0.225395	3	-0.0859751	FALSE
Regulation of MITF-M-dependent genes involved in lysosome biogenesis and autophagy	Down	0.678058	0.22585	6	-0.0414636	FALSE
Translation of Replicase and Assembly of the Replication Transcription Complex	Down	0.678058	0.226805	6	-0.0631913	FALSE
Threonine catabolism	Down	0.678058	0.22738	1	-0.169872	FALSE
Heparan sulfate/heparin (HS-GAG) metabolism	Down	0.678058	0.228205	4	-0.0729966	FALSE
Chondroitin sulfate/dermatan sulfate metabolism	Down	0.678058	0.228205	4	-0.0729966	FALSE
A tetrasaccharide linker sequence is required for GAG synthesis	Down	0.678058	0.228205	4	-0.0729966	FALSE
Defective B4GALT7 causes EDS, progeroid type	Down	0.678058	0.228205	4	-0.0729966	FALSE
Defective B3GAT3 causes JDSSDHD	Down	0.678058	0.228205	4	-0.0729966	FALSE
Defective B3GALT6 causes EDSP2 and SEMDJL1	Down	0.678058	0.228205	4	-0.0729966	FALSE
Metabolism of lipids	Down	0.678058	0.228623	129	-0.0206365	FALSE
Mitotic Spindle Checkpoint	Up	0.678058	0.228859	25	0.0359842	FALSE
RHO GTPases Activate Formins	Up	0.678058	0.229132	39	0.0341141	FALSE
Evasion by RSV of host interferon responses	Down	0.680286	0.231042	7	-0.0321833	FALSE
Prevention of phagosomal-lysosomal fusion	Down	0.680286	0.231255	3	-0.0858614	FALSE
Regulation of cortical dendrite branching	Up	0.680286	0.234062	1	0.12468	FALSE
Activation of ATR in response to replication stress	Down	0.680286	0.234208	2	-0.0944365	FALSE
HDR through Single Strand Annealing (SSA)	Down	0.680286	0.234208	2	-0.0944365	FALSE
Homologous DNA Pairing and Strand Exchange	Down	0.680286	0.234208	2	-0.0944365	FALSE
Presynaptic phase of homologous DNA pairing and strand exchange	Down	0.680286	0.234208	2	-0.0944365	FALSE
Activation of the pre-replicative complex	Down	0.680286	0.234208	2	-0.0944365	FALSE
Diseases of DNA repair	Down	0.680286	0.234208	2	-0.0944365	FALSE
Diseases of DNA Double-Strand Break Repair	Down	0.680286	0.234208	2	-0.0944365	FALSE
Defective homologous recombination repair (HRR) due to BRCA2 loss of function	Down	0.680286	0.234208	2	-0.0944365	FALSE
Impaired BRCA2 binding to RAD51	Down	0.680286	0.234208	2	-0.0944365	FALSE
Endosomal Sorting Complex Required For Transport (ESCRT)	Down	0.680535	0.234655	14	-0.0267057	FALSE
Fanconi Anemia Pathway	Down	0.68112	0.235285	3	-0.0698613	FALSE
Response of Mtb to phagocytosis	Down	0.68112	0.235578	10	-0.0380944	FALSE
NOTCH4 Intracellular Domain Regulates Transcription	Up	0.681539	0.236084	1	0.40344	FALSE
Metabolism of RNA	Up	0.683749	0.237212	195	0.0288572	FALSE
G-protein activation	Down	0.690022	0.240416	5	-0.0324727	FALSE
Metabolism of steroids	Down	0.690022	0.241388	26	-0.029798	FALSE
SUMOylation of transcription cofactors	Down	0.690022	0.241474	4	-0.0520453	FALSE
SARS-CoV Infections	Down	0.690022	0.242105	113	-0.020625	FALSE
Formation of TC-NER Pre-Incision Complex	Down	0.690022	0.242225	13	-0.0257086	FALSE
ER-Phagosome pathway	Down	0.690022	0.242334	49	-0.0464948	FALSE
Vesicle-mediated transport	Down	0.690022	0.242497	210	-0.0176283	FALSE
Regulation of signaling by CBL	Down	0.690022	0.242787	4	-0.0434247	FALSE
SLC transporter disorders	Down	0.690022	0.243251	16	-0.0889665	FALSE
Class I MHC mediated antigen processing & presentation	Down	0.690022	0.243304	106	-0.0221336	FALSE
ECM proteoglycans	Up	0.690022	0.243408	21	0.111613	FALSE
Nuclear import of Rev protein	Down	0.6933	0.246407	13	-0.023404	FALSE
Signaling by EGFR	Down	0.6933	0.246428	10	-0.0222877	FALSE
WNT mediated activation of DVL	Up	0.6933	0.246474	1	0.134201	FALSE
Condensation of Prometaphase Chromosomes	Up	0.6933	0.246474	1	0.134201	FALSE
Purine salvage	Down	0.6933	0.246505	7	-0.0593091	FALSE
Signaling by CSF3 (G-CSF)	Down	0.6933	0.246768	11	-0.0267779	FALSE
Other semaphorin interactions	Down	0.696067	0.248121	1	-0.109888	FALSE
WNT ligand biogenesis and trafficking	Down	0.700821	0.250187	4	-0.0537477	FALSE
DCC mediated attractive signaling	Down	0.70346	0.251502	3	-0.0548049	FALSE
Fructose biosynthesis	Down	0.705995	0.252782	2	-0.0771789	FALSE
ADP signalling through P2Y purinoceptor 1	Down	0.709808	0.254995	6	-0.0287641	FALSE
Axonal growth stimulation	Down	0.709808	0.255035	2	-0.0721893	FALSE
Glycogen storage disease type II (GAA)	Up	0.709808	0.255275	2	0.118851	FALSE
Bicarbonate transporters	Down	0.711545	0.256383	2	-0.306022	FALSE
RET signaling	Down	0.711545	0.257838	6	-0.0428958	FALSE
Vpr-mediated nuclear import of PICs	Down	0.711545	0.259578	15	-0.021781	FALSE
MITF-M-dependent gene expression	Down	0.711545	0.259711	13	-0.029471	FALSE
Olfactory Signaling Pathway	Down	0.711545	0.259958	2	-0.0729328	FALSE
Passive transport by Aquaporins	Down	0.711545	0.259995	1	-0.210688	FALSE
Nef-mediates down modulation of cell surface receptors by recruiting them to clathrin adapters	Up	0.711545	0.261017	8	0.0412685	FALSE
Pyrimidine salvage	Down	0.711545	0.261259	2	-0.0980202	FALSE
Transport of the SLBP independent Mature mRNA	Down	0.711545	0.26193	11	-0.0223717	FALSE
Transport of the SLBP Dependant Mature mRNA	Down	0.711545	0.26193	11	-0.0223717	FALSE
Transport of Mature mRNA Derived from an Intronless Transcript	Down	0.711545	0.26193	11	-0.0223717	FALSE
Transport of Mature mRNAs Derived from Intronless Transcripts	Down	0.711545	0.26193	11	-0.0223717	FALSE
Viral Messenger RNA Synthesis	Down	0.711545	0.26193	11	-0.0223717	FALSE
Regulation of Glucokinase by Glucokinase Regulatory Protein	Down	0.711545	0.26193	11	-0.0223717	FALSE
SUMOylation of ubiquitinylation proteins	Down	0.711545	0.26193	11	-0.0223717	FALSE
Defective TPR may confer susceptibility towards thyroid papillary carcinoma (TPC)	Down	0.711545	0.26193	11	-0.0223717	FALSE
Biosynthesis of protectins	Down	0.713009	0.263207	1	-0.0880002	FALSE
Cargo recognition for clathrin-mediated endocytosis	Down	0.713009	0.264182	26	-0.0319503	FALSE
Suppression of apoptosis	Down	0.713009	0.264302	3	-0.0525998	FALSE
APOBEC3G mediated resistance to HIV-1 infection	Down	0.713009	0.265042	4	-0.0537822	FALSE
Homology Directed Repair	Down	0.713009	0.265696	13	0.0166601	FALSE
Separation of Sister Chromatids	Up	0.713009	0.265828	67	0.0256404	FALSE
Maturation of spike protein	Down	0.713009	0.265892	6	-0.0382986	FALSE
Abacavir ADME	Down	0.713009	0.266234	1	-0.124051	FALSE
Abacavir metabolism	Down	0.713009	0.266234	1	-0.124051	FALSE
Transcriptional activity of SMAD2/SMAD3:SMAD4 heterotrimer	Up	0.713009	0.266245	10	0.127129	FALSE
Drug ADME	Down	0.71473	0.267267	19	-0.0521496	FALSE
ROS and RNS production in phagocytes	Down	0.715486	0.267928	8	-0.032185	FALSE
RHOBTB1 GTPase cycle	Down	0.718723	0.269791	12	-0.0341929	FALSE
ISG15 antiviral mechanism	Down	0.718723	0.269902	27	-0.0136125	FALSE
FOXO-mediated transcription of cell cycle genes	Down	0.719168	0.271087	2	-0.069543	FALSE
Phenylalanine and tyrosine metabolism	Down	0.719168	0.271896	3	-0.0391129	FALSE
Phenylalanine metabolism	Down	0.719168	0.271896	3	-0.0391129	FALSE
TP53 Regulates Metabolic Genes	Up	0.719168	0.272237	37	0.0441358	FALSE
Josephin domain DUBs	Down	0.719168	0.272368	5	-0.0331179	FALSE
RSV-host interactions	Down	0.719168	0.272889	12	-0.0244485	FALSE
Scavenging by Class F Receptors	Down	0.719168	0.272894	5	-0.106501	FALSE
Phosphate bond hydrolysis by NUDT proteins	Down	0.719168	0.274243	3	-0.0793701	FALSE
SUMOylation of chromatin organization proteins	Down	0.719168	0.274554	13	-0.00575215	FALSE
Chaperonin-mediated protein folding	Up	0.719168	0.274806	29	0.0246495	FALSE
mTORC1-mediated signalling	Down	0.719168	0.274847	8	-0.034383	FALSE
Cytokine Signaling in Immune system	Down	0.719168	0.274848	170	-0.00586446	FALSE
Lysosome Vesicle Biogenesis	Up	0.719168	0.275021	8	0.0476911	FALSE
E3 ubiquitin ligases ubiquitinate target proteins	Down	0.71939	0.275595	11	-0.00614666	FALSE
TFAP2A acts as a transcriptional repressor during retinoic acid induced cell differentiation	Up	0.71939	0.275868	1	0.136929	FALSE
Signal regulatory protein family interactions	Down	0.720981	0.27686	3	-0.0718459	FALSE
Signaling by MET	Up	0.721945	0.277612	22	0.119061	FALSE
Endosomal/Vacuolar pathway	Up	0.722045	0.278033	2	0.0939717	FALSE
Budding and maturation of HIV virion	Down	0.72205	0.280031	13	-0.0245074	FALSE
Activation of gene expression by SREBF (SREBP)	Down	0.72205	0.281198	5	-0.0433835	FALSE
Myoclonic epilepsy of Lafora	Up	0.72205	0.281896	4	0.0838017	FALSE
HDR through Homologous Recombination (HRR) or Single Strand Annealing (SSA)	Down	0.72205	0.282086	12	0.0202641	FALSE
Uncoating of the HIV Virion	Down	0.72205	0.282686	1	-0.0940623	FALSE
Reverse Transcription of HIV RNA	Down	0.72205	0.282686	1	-0.0940623	FALSE
Minus-strand DNA synthesis	Down	0.72205	0.282686	1	-0.0940623	FALSE
Plus-strand DNA synthesis	Down	0.72205	0.282686	1	-0.0940623	FALSE
Binding and entry of HIV virion	Down	0.72205	0.282686	1	-0.0940623	FALSE
RHOA GTPase cycle	Down	0.72205	0.283178	29	-0.0205536	FALSE
Regulation of cholesterol biosynthesis by SREBP (SREBF)	Down	0.72205	0.283447	9	-0.0304159	FALSE
Adenylate cyclase inhibitory pathway	Down	0.72205	0.283659	1	-0.0753842	FALSE
FASTK family proteins regulate processing and stability of mitochondrial RNAs	Up	0.72205	0.283823	1	0.147468	FALSE
Metabolism of nucleotides	Down	0.72205	0.284385	35	-0.0158793	FALSE
Caspase-mediated cleavage of cytoskeletal proteins	Up	0.72205	0.285313	5	0.0969659	FALSE
Metallothioneins bind metals	Down	0.72205	0.285882	1	-0.208938	FALSE
Synthesis of GDP-mannose	Down	0.72205	0.287499	2	-0.0741448	FALSE
EGFR downregulation	Down	0.72205	0.287563	7	-0.0257105	FALSE
Aflatoxin activation and detoxification	Up	0.72205	0.287791	3	0.0902982	FALSE
TGF-beta receptor signaling in EMT (epithelial to mesenchymal transition)	Down	0.72205	0.28929	3	-0.0512361	FALSE
ROBO receptors bind AKAP5	Down	0.72205	0.289896	4	-0.0436605	FALSE
G beta:gamma signalling through CDC42	Down	0.72205	0.289961	7	-0.0174261	FALSE
ALK mutants bind TKIs	Down	0.72205	0.290288	2	-0.172618	FALSE
Signaling by Nuclear Receptors	Down	0.72205	0.291651	45	-0.00418689	FALSE
Adherens junctions interactions	Down	0.72205	0.295009	8	-0.0313881	FALSE
Cell-cell junction organization	Down	0.72205	0.295009	8	-0.0313881	FALSE
FOXO-mediated transcription	Down	0.72205	0.295425	13	-0.0392603	FALSE
Mitochondrial ABC transporters	Up	0.72205	0.295619	1	0.15291	FALSE
Assembly of active LPL and LIPC lipase complexes	Down	0.72205	0.295765	3	-0.152431	FALSE
Attachment and Entry	Down	0.72205	0.296789	3	-0.0577407	FALSE
Inactivation of CSF3 (G-CSF) signaling	Down	0.72205	0.297777	9	-0.0262922	FALSE
PKA activation in glucagon signalling	Down	0.72205	0.298468	5	-0.0334144	FALSE
PI5P Regulates TP53 Acetylation	Down	0.72205	0.298637	3	-0.0388603	FALSE
Signaling by NOTCH3	Up	0.72205	0.298837	3	0.146405	FALSE
Signaling by KIT in disease	Down	0.72205	0.301675	4	-0.0352039	FALSE
Signaling by phosphorylated juxtamembrane, extracellular and kinase domain KIT mutants	Down	0.72205	0.301675	4	-0.0352039	FALSE
Signaling by PDGFR in disease	Down	0.72205	0.301675	4	-0.0352039	FALSE
Signaling by PDGFRA transmembrane, juxtamembrane and kinase domain mutants	Down	0.72205	0.301675	4	-0.0352039	FALSE
Signaling by PDGFRA extracellular domain mutants	Down	0.72205	0.301675	4	-0.0352039	FALSE
Z-decay: degradation of maternal mRNAs by zygotically expressed factors	Down	0.72205	0.302643	5	-0.0482832	FALSE
Kinesins	Up	0.72205	0.302851	10	0.0516827	FALSE
Maturation of hRSV A proteins	Up	0.72205	0.303599	3	0.0766711	FALSE
RHO GTPases activate KTN1	Down	0.72205	0.303619	6	-0.030594	FALSE
Tie2 Signaling	Down	0.72205	0.303663	3	-0.0422588	FALSE
Downstream signaling of activated FGFR1	Down	0.72205	0.303663	3	-0.0422588	FALSE
FRS-mediated FGFR1 signaling	Down	0.72205	0.303663	3	-0.0422588	FALSE
Downstream signaling of activated FGFR2	Down	0.72205	0.303663	3	-0.0422588	FALSE
FRS-mediated FGFR2 signaling	Down	0.72205	0.303663	3	-0.0422588	FALSE
FRS-mediated FGFR3 signaling	Down	0.72205	0.303663	3	-0.0422588	FALSE
Downstream signaling of activated FGFR3	Down	0.72205	0.303663	3	-0.0422588	FALSE
FRS-mediated FGFR4 signaling	Down	0.72205	0.303663	3	-0.0422588	FALSE
Downstream signaling of activated FGFR4	Down	0.72205	0.303663	3	-0.0422588	FALSE
Activated NTRK2 signals through FRS2 and FRS3	Down	0.72205	0.303663	3	-0.0422588	FALSE
Signaling by FLT3 ITD and TKD mutants	Down	0.72205	0.303663	3	-0.0422588	FALSE
Beta-catenin phosphorylation cascade	Up	0.72205	0.304041	6	0.0426908	FALSE
Signaling by WNT in cancer	Up	0.72205	0.304041	6	0.0426908	FALSE
Signaling by AXIN mutants	Up	0.72205	0.304041	6	0.0426908	FALSE
Signaling by CTNNB1 phospho-site mutants	Up	0.72205	0.304041	6	0.0426908	FALSE
Signaling by APC mutants	Up	0.72205	0.304041	6	0.0426908	FALSE
Signaling by AMER1 mutants	Up	0.72205	0.304041	6	0.0426908	FALSE
Signaling by GSK3beta mutants	Up	0.72205	0.304041	6	0.0426908	FALSE
CTNNB1 S33 mutants aren't phosphorylated	Up	0.72205	0.304041	6	0.0426908	FALSE
CTNNB1 S37 mutants aren't phosphorylated	Up	0.72205	0.304041	6	0.0426908	FALSE
CTNNB1 S45 mutants aren't phosphorylated	Up	0.72205	0.304041	6	0.0426908	FALSE
CTNNB1 T41 mutants aren't phosphorylated	Up	0.72205	0.304041	6	0.0426908	FALSE
APC truncation mutants have impaired AXIN binding	Up	0.72205	0.304041	6	0.0426908	FALSE
AXIN missense mutants destabilize the destruction complex	Up	0.72205	0.304041	6	0.0426908	FALSE
Truncations of AMER1 destabilize the destruction complex	Up	0.72205	0.304041	6	0.0426908	FALSE
Metabolism	Up	0.722103	0.306005	640	0.0146486	FALSE
PI3K/AKT activation	Down	0.722103	0.306734	1	-0.100744	FALSE
SLIT2:ROBO1 increases RHOA activity	Down	0.722103	0.306734	1	-0.100744	FALSE
Signaling by PTK6	Down	0.722103	0.307874	12	-0.0231949	FALSE
Signaling by Non-Receptor Tyrosine Kinases	Down	0.722103	0.307874	12	-0.0231949	FALSE
Activation of RAS in B cells	Down	0.722103	0.307888	1	-0.0688495	FALSE
RAS signaling downstream of NF1 loss-of-function variants	Down	0.722103	0.307888	1	-0.0688495	FALSE
RAS GTPase cycle mutants	Down	0.722103	0.307888	1	-0.0688495	FALSE
Signaling by RAS GAP mutants	Down	0.722103	0.307888	1	-0.0688495	FALSE
Signaling by RAS GTPase mutants	Down	0.722103	0.307888	1	-0.0688495	FALSE
Post NMDA receptor activation events	Up	0.727187	0.310441	22	0.0586309	FALSE
Late endosomal microautophagy	Down	0.727805	0.311332	15	-0.0533994	FALSE
The role of Nef in HIV-1 replication and disease pathogenesis	Up	0.727805	0.311476	10	0.0356652	FALSE
Alanine metabolism	Down	0.730675	0.313091	2	-0.0995723	FALSE
Initiation of Nuclear Envelope (NE) Reformation	Down	0.733893	0.315488	9	-0.0273556	FALSE
Deubiquitination	Down	0.733893	0.315649	79	-0.0075205	FALSE
TICAM1, RIP1-mediated IKK complex recruitment	Down	0.733893	0.31605	5	-0.035464	FALSE
IKK complex recruitment mediated by RIP1	Down	0.733893	0.31605	5	-0.035464	FALSE
Integrin cell surface interactions	Down	0.733893	0.316503	20	0.0228107	FALSE
Transport of fatty acids	Down	0.733893	0.316802	1	-0.107811	FALSE
Uptake and function of anthrax toxins	Up	0.736471	0.318305	5	0.0457549	FALSE
Insulin receptor recycling	Down	0.74074	0.320543	8	-0.0268898	FALSE
Aspartate and asparagine metabolism	Up	0.741825	0.321695	4	0.0578964	FALSE
Respiratory syncytial virus (RSV) attachment and entry	Down	0.741825	0.321798	4	-0.0524288	FALSE
Glycerophospholipid biosynthesis	Down	0.74369	0.323001	19	-0.019384	FALSE
Regulation of MITF-M-dependent genes involved in pigmentation	Up	0.744673	0.325291	3	0.0517671	FALSE
TYSND1 cleaves peroxisomal proteins	Down	0.744673	0.325604	5	-0.0497601	FALSE
Protein folding	Up	0.744673	0.325723	32	0.0230688	FALSE
Cell junction organization	Down	0.744673	0.326158	20	-0.00144692	FALSE
Defective factor VIII causes hemophilia A	Down	0.744673	0.326182	2	-0.162242	FALSE
Defective F8 cleavage by thrombin	Down	0.744673	0.326182	2	-0.162242	FALSE
MicroRNA (miRNA) biogenesis	Down	0.744673	0.326189	2	-0.026981	FALSE
Aggrephagy	Up	0.74573	0.327047	21	0.0432219	FALSE
Abnormal conversion of 2-oxoglutarate to 2-hydroxyglutarate	Down	0.745845	0.327492	1	-0.0860227	FALSE
Ion influx/efflux at host-pathogen interface	Down	0.746637	0.328643	1	-0.0796144	FALSE
Activation of BIM and translocation to mitochondria	Up	0.746637	0.329972	1	0.150247	FALSE
RUNX1 regulates transcription of genes involved in differentiation of myeloid cells	Down	0.746637	0.330414	1	-0.0881279	FALSE
RUNX2 regulates genes involved in differentiation of myeloid cells	Down	0.746637	0.330414	1	-0.0881279	FALSE
Biosynthesis of D-series resolvins	Down	0.746637	0.331399	2	-0.0529717	FALSE
Biosynthesis of EPA-derived SPMs	Down	0.746637	0.331399	2	-0.0529717	FALSE
Biosynthesis of E-series 18(S)-resolvins	Down	0.746637	0.331399	2	-0.0529717	FALSE
Biosynthesis of aspirin-triggered D-series resolvins	Down	0.746637	0.331399	2	-0.0529717	FALSE
Biosynthesis of E-series 18(R)-resolvins	Down	0.746637	0.331399	2	-0.0529717	FALSE
Methylation	Down	0.747789	0.332307	5	-0.0221531	FALSE
Transport of vitamins, nucleosides, and related molecules	Down	0.748409	0.333272	5	-0.0418907	FALSE
Smooth Muscle Contraction	Down	0.748409	0.333375	22	-0.0171893	FALSE
mRNA 3'-end processing	Down	0.748773	0.333934	9	-0.0321216	FALSE
Estrogen-stimulated signaling through PRKCZ	Down	0.749228	0.334876	2	-0.0442485	FALSE
Attenuation phase	Up	0.749228	0.33493	5	0.0596839	FALSE
Amino acids regulate mTORC1	Down	0.750909	0.337421	10	-0.0223764	FALSE
Miro GTPase Cycle	Up	0.750909	0.337423	2	0.0776626	FALSE
Inflammasomes	Down	0.750909	0.338423	3	-0.0484736	FALSE
The NLRP3 inflammasome	Down	0.750909	0.338423	3	-0.0484736	FALSE
Agmatine biosynthesis	Up	0.750909	0.33891	1	0.169335	FALSE
RPIA deficiency: failed conversion of R5P to RU5P	Down	0.750909	0.339153	1	-0.129653	FALSE
RPIA deficiency: failed conversion of RU5P to R5P	Down	0.750909	0.339153	1	-0.129653	FALSE
RORA activates gene expression	Down	0.750909	0.339261	1	-0.0706049	FALSE
BMAL1:CLOCK,NPAS2 activates circadian gene expression	Down	0.750909	0.339261	1	-0.0706049	FALSE
PTK6 Regulates RHO GTPases, RAS GTPase and MAP kinases	Down	0.752768	0.343972	5	-0.0310157	FALSE
snRNP Assembly	Down	0.752768	0.344616	18	-0.00869499	FALSE
Metabolism of non-coding RNA	Down	0.752768	0.344616	18	-0.00869499	FALSE
Transcriptional and post-translational regulation of MITF-M expression and activity	Up	0.752768	0.344979	12	0.0420206	FALSE
Nervous system development	Up	0.752768	0.34556	189	0.024245	FALSE
Clathrin-mediated endocytosis	Down	0.752768	0.345689	44	-0.0185334	FALSE
Phase I - Functionalization of compounds	Down	0.752768	0.346143	20	-0.0152578	FALSE
Condensation of Prophase Chromosomes	Up	0.752768	0.346999	7	0.234583	FALSE
SIRT1 negatively regulates rRNA expression	Up	0.752768	0.346999	7	0.234583	FALSE
NoRC negatively regulates rRNA expression	Up	0.752768	0.346999	7	0.234583	FALSE
Negative epigenetic regulation of rRNA expression	Up	0.752768	0.346999	7	0.234583	FALSE
DNA methylation	Up	0.752768	0.346999	7	0.234583	FALSE
Activated PKN1 stimulates transcription of AR (androgen receptor) regulated genes KLK2 and KLK3	Up	0.752768	0.346999	7	0.234583	FALSE
RNA Polymerase I Promoter Opening	Up	0.752768	0.346999	7	0.234583	FALSE
Inhibition of DNA recombination at telomere	Up	0.752768	0.346999	7	0.234583	FALSE
Chromatin modifications during the maternal to zygotic transition (MZT)	Up	0.752768	0.346999	7	0.234583	FALSE
TRAF3-dependent IRF activation pathway	Down	0.752768	0.349224	2	-0.0558556	FALSE
TRAF6 mediated IRF7 activation	Down	0.752768	0.349224	2	-0.0558556	FALSE
NF-kB activation through FADD/RIP-1 pathway mediated by caspase-8 and -10	Down	0.752768	0.349224	2	-0.0558556	FALSE
Loss of function of MECP2 in Rett syndrome	Down	0.752768	0.34967	2	-0.0780694	FALSE
Pervasive developmental disorders	Down	0.752768	0.34967	2	-0.0780694	FALSE
Loss of phosphorylation of MECP2 at T308	Down	0.752768	0.34967	2	-0.0780694	FALSE
Disorders of Developmental Biology	Down	0.752768	0.34967	2	-0.0780694	FALSE
Disorders of Nervous System Development	Down	0.752768	0.34967	2	-0.0780694	FALSE
mRNA decay by 5' to 3' exoribonuclease	Up	0.752891	0.350536	3	0.0611037	FALSE
PTK6 Regulates Proteins Involved in RNA Processing	Down	0.752891	0.350874	2	-0.0637192	FALSE
Transcriptional regulation of granulopoiesis	Up	0.752891	0.350924	8	0.207907	FALSE
Metabolic disorders of biological oxidation enzymes	Down	0.753646	0.351675	9	-0.0448843	FALSE
Cholesterol biosynthesis	Down	0.758618	0.354397	5	-0.0750166	FALSE
Acyl chain remodelling of PS	Up	0.759786	0.355555	1	0.175506	FALSE
Synthesis of PIPs at the early endosome membrane	Down	0.759786	0.357894	2	-0.0546735	FALSE
Synthesis of PIPs at the late endosome membrane	Down	0.759786	0.357894	2	-0.0546735	FALSE
Nuclear events stimulated by ALK signaling in cancer	Down	0.759786	0.357928	7	-0.0281266	FALSE
CLEC7A (Dectin-1) induces NFAT activation	Down	0.759786	0.35839	4	-0.0410319	FALSE
GP1b-IX-V activation signalling	Up	0.759786	0.358496	5	0.263015	FALSE
Constitutive Signaling by Aberrant PI3K in Cancer	Down	0.759786	0.360131	3	-0.039371	FALSE
Intracellular metabolism of fatty acids regulates insulin secretion	Up	0.759786	0.360436	1	0.115021	FALSE
Transcription of E2F targets under negative control by DREAM complex	Down	0.759786	0.360576	1	-0.0980796	FALSE
G0 and Early G1	Down	0.759786	0.360576	1	-0.0980796	FALSE
Polymerase switching on the C-strand of the telomere	Down	0.759786	0.360576	1	-0.0980796	FALSE
Polymerase switching	Down	0.759786	0.360576	1	-0.0980796	FALSE
Leading Strand Synthesis	Down	0.759786	0.360576	1	-0.0980796	FALSE
G1/S-Specific Transcription	Down	0.759786	0.360576	1	-0.0980796	FALSE
Sodium/Calcium exchangers	Down	0.759953	0.36323	1	-0.155429	FALSE
Loss of MECP2 binding ability to 5hmC-DNA	Down	0.759953	0.363473	1	-0.12733	FALSE
Loss of MECP2 binding ability to the NCoR/SMRT complex	Down	0.759953	0.363473	1	-0.12733	FALSE
Loss of MECP2 binding ability to 5mC-DNA	Down	0.759953	0.363473	1	-0.12733	FALSE
MECP2 regulates transcription of neuronal ligands	Down	0.759953	0.363473	1	-0.12733	FALSE
MECP2 regulates transcription factors	Down	0.759953	0.363473	1	-0.12733	FALSE
MECP2 regulates transcription of genes involved in GABA signaling	Down	0.759953	0.363473	1	-0.12733	FALSE
Nuclear signaling by ERBB4	Down	0.76214	0.364923	3	-0.109194	FALSE
Breakdown of the nuclear lamina	Up	0.762157	0.365335	1	0.167674	FALSE
NADPH regeneration	Down	0.763581	0.366422	2	-0.0543654	FALSE
Sulfur amino acid metabolism	Down	0.763885	0.367595	13	-0.0178345	FALSE
NPAS4 regulates expression of target genes	Down	0.763885	0.367847	2	-0.0461436	FALSE
Prolonged ERK activation events	Down	0.763885	0.368777	6	-0.0250464	FALSE
Ribosomal scanning and start codon recognition	Up	0.763885	0.368839	41	0.0304718	FALSE
Biotin transport and metabolism	Up	0.763885	0.369657	5	0.0611553	FALSE
Axon guidance	Up	0.763885	0.36998	186	0.0235783	FALSE
PI Metabolism	Down	0.763885	0.370424	9	0.00985172	FALSE
PKR-mediated signaling	Up	0.763885	0.37081	26	0.0391702	FALSE
HS-GAG biosynthesis	Down	0.763885	0.37143	2	-0.0659724	FALSE
HS-GAG degradation	Down	0.763885	0.37143	2	-0.0659724	FALSE
Defective EXT2 causes exostoses 2	Down	0.763885	0.37143	2	-0.0659724	FALSE
Defective EXT1 causes exostoses 1, TRPS2 and CHDS	Down	0.763885	0.37143	2	-0.0659724	FALSE
G beta:gamma signalling through PI3Kgamma	Down	0.763885	0.371828	6	-0.0207436	FALSE
RHOH GTPase cycle	Down	0.764135	0.372354	17	-0.0265345	FALSE
Paracetamol ADME	Down	0.764359	0.372905	6	-0.0562216	FALSE
Synthesis of PIPs at the Golgi membrane	Down	0.764359	0.373921	3	-0.0349322	FALSE
Opioid Signalling	Down	0.764359	0.375304	18	-0.0117084	FALSE
Neuronal System	Down	0.764359	0.375977	53	-0.00205586	FALSE
Beta-catenin independent WNT signaling	Down	0.764359	0.376242	51	-0.00663781	FALSE
Formation of Senescence-Associated Heterochromatin Foci (SAHF)	Down	0.764359	0.377335	6	-0.0379729	FALSE
tRNA processing in the nucleus	Down	0.764359	0.377637	14	-0.0136535	FALSE
Golgi-to-ER retrograde transport	Up	0.764359	0.378114	53	0.026791	FALSE
STING mediated induction of host immune responses	Down	0.764359	0.378491	4	-0.0280454	FALSE
IRF3-mediated induction of type I IFN	Down	0.764359	0.378491	4	-0.0280454	FALSE
Regulation of glycolysis by fructose 2,6-bisphosphate metabolism	Up	0.764359	0.378724	7	0.0504302	FALSE
TP53 Regulates Transcription of Cell Cycle Genes	Down	0.764359	0.380495	4	-0.0355722	FALSE
PI3K/AKT Signaling in Cancer	Down	0.764359	0.380552	8	-0.0250422	FALSE
Signaling by MRAS-complex mutants	Up	0.764359	0.380982	3	0.0648816	FALSE
SHOC2 M1731 mutant abolishes MRAS complex function	Up	0.764359	0.380982	3	0.0648816	FALSE
Gain-of-function MRAS complexes activate RAF signaling	Up	0.764359	0.380982	3	0.0648816	FALSE
Activation of NMDA receptors and postsynaptic events	Up	0.764359	0.381244	23	0.0544958	FALSE
Formation of xylulose-5-phosphate	Down	0.764359	0.382594	4	-0.0525575	FALSE
Defective MPI causes MPI-CDG	Down	0.764359	0.382606	1	-0.0684891	FALSE
Regulation of PAK-2p34 activity by PS-GAP/RHG10	Up	0.764359	0.382942	1	0.0866899	FALSE
Stimulation of the cell death response by PAK-2p34	Up	0.764359	0.382942	1	0.0866899	FALSE
Syndecan interactions	Up	0.764359	0.382966	6	0.217995	FALSE
Biosynthesis of DHA-derived SPMs	Down	0.764359	0.383307	4	-0.0446682	FALSE
Macroautophagy	Up	0.764359	0.384312	48	0.0311936	FALSE
Chromosome Maintenance	Down	0.764359	0.385026	14	0.0796185	FALSE
Processing of DNA double-strand break ends	Down	0.764359	0.387215	11	0.0310226	FALSE
Drug-mediated inhibition of ERBB2 signaling	Up	0.764359	0.387501	2	0.0658926	FALSE
Drug resistance in ERBB2 KD mutants	Up	0.764359	0.387501	2	0.0658926	FALSE
Resistance of ERBB2 KD mutants to trastuzumab	Up	0.764359	0.387501	2	0.0658926	FALSE
Resistance of ERBB2 KD mutants to sapitinib	Up	0.764359	0.387501	2	0.0658926	FALSE
Resistance of ERBB2 KD mutants to tesevatinib	Up	0.764359	0.387501	2	0.0658926	FALSE
Resistance of ERBB2 KD mutants to neratinib	Up	0.764359	0.387501	2	0.0658926	FALSE
Resistance of ERBB2 KD mutants to osimertinib	Up	0.764359	0.387501	2	0.0658926	FALSE
Resistance of ERBB2 KD mutants to afatinib	Up	0.764359	0.387501	2	0.0658926	FALSE
Resistance of ERBB2 KD mutants to AEE788	Up	0.764359	0.387501	2	0.0658926	FALSE
Resistance of ERBB2 KD mutants to lapatinib	Up	0.764359	0.387501	2	0.0658926	FALSE
Drug resistance in ERBB2 TMD/JMD mutants	Up	0.764359	0.387501	2	0.0658926	FALSE
InlB-mediated entry of Listeria monocytogenes into host cell	Down	0.764359	0.388444	4	-0.030847	FALSE
Listeria monocytogenes entry into host cells	Down	0.764359	0.388444	4	-0.030847	FALSE
CaMK IV-mediated phosphorylation of CREB	Up	0.764359	0.389062	1	0.110759	FALSE
CREB1 phosphorylation through the activation of CaMKII/CaMKK/CaMKIV cascasde	Up	0.764359	0.389062	1	0.110759	FALSE
Transcriptional activation of mitochondrial biogenesis	Up	0.764654	0.389617	12	0.0511098	FALSE
Translation initiation complex formation	Up	0.765189	0.393341	40	0.0298782	FALSE
Recognition and association of DNA glycosylase with site containing an affected pyrimidine	Up	0.765189	0.393537	6	0.23009	FALSE
Cleavage of the damaged pyrimidine	Up	0.765189	0.393537	6	0.23009	FALSE
Recognition and association of DNA glycosylase with site containing an affected purine	Up	0.765189	0.393537	6	0.23009	FALSE
Cleavage of the damaged purine	Up	0.765189	0.393537	6	0.23009	FALSE
Packaging Of Telomere Ends	Up	0.765189	0.393537	6	0.23009	FALSE
Depurination	Up	0.765189	0.393537	6	0.23009	FALSE
Depyrimidination	Up	0.765189	0.393537	6	0.23009	FALSE
Base-Excision Repair, AP Site Formation	Up	0.765189	0.393537	6	0.23009	FALSE
Transcriptional Regulation by MECP2	Down	0.765247	0.393972	7	-0.0259307	FALSE
JNK (c-Jun kinases) phosphorylation and activation mediated by activated human TAK1	Down	0.766693	0.395123	5	-0.0335087	FALSE
Cell-Cell communication	Down	0.767944	0.396174	30	0.0116747	FALSE
Extra-nuclear estrogen signaling	Down	0.771312	0.398321	13	-0.00254819	FALSE
Inhibition of nitric oxide production	Up	0.772477	0.400982	2	0.0544118	FALSE
tRNA modification in the nucleus and cytosol	Up	0.772477	0.401301	4	0.0554093	FALSE
Transcriptional Regulation by E2F6	Down	0.772477	0.402009	2	-0.0464231	FALSE
G-protein beta:gamma signalling	Down	0.772477	0.406306	9	-0.00992613	FALSE
Synthesis of IP3 and IP4 in the cytosol	Up	0.772477	0.40664	2	0.178613	FALSE
Metabolism of serotonin	Down	0.772477	0.407354	2	-0.113719	FALSE
Serotonin clearance from the synaptic cleft	Down	0.772477	0.407354	2	-0.113719	FALSE
Antigen processing-Cross presentation	Down	0.772477	0.408514	52	-0.0340771	FALSE
Chondroitin sulfate biosynthesis	Down	0.772477	0.408738	2	-0.0800209	FALSE
Dermatan sulfate biosynthesis	Down	0.772477	0.408738	2	-0.0800209	FALSE
CS/DS degradation	Down	0.772477	0.408738	2	-0.0800209	FALSE
Defective CHST3 causes SEDCJD	Down	0.772477	0.408738	2	-0.0800209	FALSE
Defective CHST14 causes EDS, musculocontractural type	Down	0.772477	0.408738	2	-0.0800209	FALSE
Defective CHSY1 causes TPBS	Down	0.772477	0.408738	2	-0.0800209	FALSE
Signaling by FGFR1	Down	0.772477	0.409287	8	-0.0204963	FALSE
Signaling by FGFR3	Down	0.772477	0.409287	8	-0.0204963	FALSE
Signaling by FGFR4	Down	0.772477	0.409287	8	-0.0204963	FALSE
Peptide hormone metabolism	Down	0.772477	0.40941	5	-0.0417197	FALSE
Regulation of PTEN localization	Down	0.772477	0.409934	2	-0.0325495	FALSE
Pre-NOTCH Expression and Processing	Down	0.772477	0.410268	13	0.0847203	FALSE
Frs2-mediated activation	Down	0.772477	0.410888	5	-0.0235255	FALSE
Activated NTRK2 signals through FYN	Down	0.772477	0.411514	1	-0.060186	FALSE
NTRK2 activates RAC1	Down	0.772477	0.411514	1	-0.060186	FALSE
Activated NTRK2 signals through CDK5	Down	0.772477	0.411514	1	-0.060186	FALSE
Activation of RAC1 downstream of NMDARs	Down	0.772477	0.411514	1	-0.060186	FALSE
Killing mechanisms	Down	0.772477	0.411514	1	-0.060186	FALSE
WNT5:FZD7-mediated leishmania damping	Down	0.772477	0.411514	1	-0.060186	FALSE
YAP1- and WWTR1 (TAZ)-stimulated gene expression	Up	0.772477	0.411606	1	0.130256	FALSE
RUNX3 regulates YAP1-mediated transcription	Up	0.772477	0.411606	1	0.130256	FALSE
Formation of axial mesoderm	Up	0.772477	0.411606	1	0.130256	FALSE
Zygotic genome activation (ZGA)	Up	0.772477	0.411606	1	0.130256	FALSE
Apoptotic factor-mediated response	Up	0.772662	0.412114	4	0.0936028	FALSE
Disorders of transmembrane transporters	Down	0.773079	0.413252	57	-0.0307089	FALSE
Keratinization	Up	0.773079	0.413565	12	0.135372	FALSE
Formation of the cornified envelope	Up	0.773079	0.413565	12	0.135372	FALSE
Interactions of Vpr with host cellular proteins	Down	0.77382	0.414544	18	-0.0100095	FALSE
Interleukin-3, Interleukin-5 and GM-CSF signaling	Down	0.77382	0.41478	8	0.0134044	FALSE
Deadenylation of mRNA	Down	0.774273	0.415463	6	-0.0326663	FALSE
Galactose catabolism	Down	0.774273	0.415844	3	-0.0399666	FALSE
CD28 dependent Vav1 pathway	Down	0.775304	0.416808	5	-0.0235028	FALSE
RNA Polymerase I Transcription Initiation	Down	0.776288	0.417748	1	-0.0562709	FALSE
Metabolism of ingested SeMet, Sec, MeSec into H2Se	Down	0.778997	0.420031	1	-0.0590315	FALSE
Defective AHCY causes HMAHCHD	Down	0.778997	0.420031	1	-0.0590315	FALSE
Regulation of PTEN stability and activity	Up	0.781157	0.42161	38	0.0211993	FALSE
Metabolism of ingested MeSeO2H into MeSeH	Down	0.781641	0.423071	1	-0.0755706	FALSE
Nucleotide biosynthesis	Up	0.781641	0.424307	6	0.0479649	FALSE
Regulation of KIT signaling	Down	0.781641	0.424813	1	-0.0660154	FALSE
PI3K events in ERBB2 signaling	Down	0.781641	0.424813	1	-0.0660154	FALSE
MET activates PI3K/AKT signaling	Down	0.781641	0.424813	1	-0.0660154	FALSE
Activated NTRK2 signals through PI3K	Down	0.781641	0.424813	1	-0.0660154	FALSE
Signaling by LTK	Down	0.781641	0.424813	1	-0.0660154	FALSE
Electron transport from NADPH to Ferredoxin	Up	0.781641	0.425597	1	0.122223	FALSE
Defective CYP11A1 causes AICSR	Up	0.781641	0.425597	1	0.122223	FALSE
Negative regulation of NMDA receptor-mediated neuronal transmission	Up	0.781717	0.426052	3	0.140804	FALSE
HIV Infection	Down	0.788498	0.430559	85	-0.00501622	FALSE
Nucleotide salvage defects	Down	0.788498	0.431924	2	-0.0709354	FALSE
Diseases of nucleotide metabolism	Down	0.788498	0.431924	2	-0.0709354	FALSE
RAS processing	Up	0.788498	0.432534	6	0.0514154	FALSE
Regulation of CDH11 Expression and Function	Down	0.788498	0.432672	4	-0.0166353	FALSE
Regulation of Homotypic Cell-Cell Adhesion	Down	0.788498	0.432672	4	-0.0166353	FALSE
Regulation of Expression and Function of Type II Classical Cadherins	Down	0.788498	0.432672	4	-0.0166353	FALSE
Sensory processing of sound by outer hair cells of the cochlea	Up	0.789142	0.433574	11	0.0265511	FALSE
Purine ribonucleoside monophosphate biosynthesis	Up	0.789142	0.433861	5	0.0488916	FALSE
LRR FLII-interacting protein 1 (LRRFIP1) activates type I IFN production	Up	0.789305	0.434384	1	0.0755741	FALSE
SARS-CoV-1 targets host intracellular signalling and regulatory pathways	Down	0.789305	0.435081	7	-0.020586	FALSE
Signaling by SCF-KIT	Down	0.789305	0.435205	7	-0.011493	FALSE
Cytoprotection by HMOX1	Up	0.789803	0.435964	21	0.00964703	FALSE
Signaling by cytosolic FGFR1 fusion mutants	Up	0.789803	0.436316	5	0.0533839	FALSE
Glycosphingolipid biosynthesis	Up	0.790485	0.437111	1	0.0674271	FALSE
Nonhomologous End-Joining (NHEJ)	Down	0.790727	0.437664	10	0.0414788	FALSE
IRS activation	Up	0.791549	0.438745	1	0.112462	FALSE
Regulation of NF-kappa B signaling	Down	0.791549	0.438957	3	-0.0253109	FALSE
Axonal growth inhibition (RHOA activation)	Down	0.792629	0.440396	3	-0.0360518	FALSE
p75NTR regulates axonogenesis	Down	0.792629	0.440396	3	-0.0360518	FALSE
The role of GTSE1 in G2/M progression after G2 checkpoint	Up	0.793109	0.441385	44	0.0217175	FALSE
SARS-CoV-1 activates/modulates innate immune responses	Down	0.793109	0.441503	9	-0.0160121	FALSE
Signal Transduction	Down	0.794393	0.442639	401	-8.29989e-05	FALSE
Factors involved in megakaryocyte development and platelet production	Down	0.794967	0.44338	29	-0.0405319	FALSE
Uptake and actions of bacterial toxins	Up	0.794985	0.44381	9	0.028909	FALSE
Nitric oxide stimulates guanylate cyclase	Up	0.796104	0.444857	2	0.0784932	FALSE
Signaling by Retinoic Acid	Up	0.796873	0.445709	14	0.029617	FALSE
RHOD GTPase cycle	Down	0.799157	0.447409	22	-0.00671849	FALSE
Transcriptional regulation by small RNAs	Down	0.805313	0.451283	19	0.0639426	FALSE
POLB-Dependent Long Patch Base Excision Repair	Down	0.805584	0.451861	3	-0.0326572	FALSE
KSRP (KHSRP) binds and destabilizes mRNA	Down	0.805837	0.452881	3	-0.0330244	FALSE
Defective ABCC8 can cause hypo- and hyper-glycemias	Down	0.805837	0.453451	1	-0.0834393	FALSE
RNA Polymerase II Transcription Termination	Down	0.805837	0.453804	12	-0.0132894	FALSE
Metabolism of polyamines	Up	0.805837	0.454531	36	0.0210684	FALSE
Pexophagy	Down	0.805837	0.455205	3	-0.0562437	FALSE
Signaling by Insulin receptor	Down	0.805837	0.455326	14	-0.00826347	FALSE
RNA Polymerase I Promoter Escape	Up	0.805837	0.45597	8	0.200688	FALSE
Epigenetic regulation of gene expression	Down	0.805837	0.455985	17	0.0639532	FALSE
Assembly and release of respiratory syncytial virus (RSV) virions	Up	0.805837	0.456271	2	0.0567383	FALSE
Respiratory syncytial virus genome replication	Up	0.805837	0.456271	2	0.0567383	FALSE
Nuclear Receptor transcription pathway	Down	0.806307	0.457298	2	-0.0555437	FALSE
Acetylcholine regulates insulin secretion	Up	0.806307	0.457392	2	0.104537	FALSE
Cytosolic sensors of pathogen-associated DNA	Down	0.807547	0.458682	8	-0.0169556	FALSE
RHO GTPases Activate Rhotekin and Rhophilins	Down	0.807547	0.45895	2	-0.04758	FALSE
EPHB-mediated forward signaling	Down	0.809615	0.460554	13	-0.0120248	FALSE
Advanced glycosylation endproduct receptor signaling	Down	0.810461	0.461525	6	-0.01914	FALSE
ESR-mediated signaling	Down	0.810461	0.462485	27	0.0483999	FALSE
Signaling by WNT	Down	0.810461	0.462489	77	0.0135646	FALSE
DDX58/IFIH1-mediated induction of interferon-alpha/beta	Down	0.810461	0.462753	14	-0.0121526	FALSE
Proton-coupled monocarboxylate transport	Up	0.811491	0.46377	2	0.00387773	FALSE
Glycosphingolipid metabolism	Up	0.812682	0.464882	2	0.0567824	FALSE
Meiotic synapsis	Up	0.812824	0.465562	11	0.143242	FALSE
Autophagy	Up	0.812824	0.465945	55	0.0206468	FALSE
Effects of PIP2 hydrolysis	Down	0.812824	0.466314	3	-0.0384922	FALSE
Retrograde transport at the Trans-Golgi-Network	Up	0.812824	0.466685	9	0.0368614	FALSE
Neddylation	Down	0.812994	0.467213	78	-0.00709257	FALSE
RHO GTPases Activate WASPs and WAVEs	Down	0.815091	0.46885	14	-0.0122126	FALSE
p75 NTR receptor-mediated signalling	Down	0.815664	0.469612	9	-0.0105546	FALSE
O-linked glycosylation of mucins	Up	0.816647	0.47061	1	0.0965064	FALSE
SARS-CoV-2 Infection	Down	0.819661	0.472794	84	0.00106052	FALSE
Cardiogenesis	Up	0.819661	0.473215	2	0.0545397	FALSE
Assembly of the pre-replicative complex	Up	0.821509	0.474717	45	0.0472464	FALSE
RSK activation	Down	0.821634	0.475225	2	-0.032433	FALSE
Transport of Ribonucleoproteins into the Host Nucleus	Down	0.825442	0.47806	13	-0.0105588	FALSE
The phototransduction cascade	Up	0.825442	0.478739	6	0.0446525	FALSE
Inactivation, recovery and regulation of the phototransduction cascade	Up	0.825442	0.478739	6	0.0446525	FALSE
Death Receptor Signaling	Down	0.825741	0.47935	16	-0.0063682	FALSE
Activation of the mRNA upon binding of the cap-binding complex and eIFs, and subsequent binding to 43S	Up	0.833037	0.484026	41	0.0259995	FALSE
NOTCH4 Activation and Transmission of Signal to the Nucleus	Down	0.83464	0.485481	1	-0.0418339	FALSE
Cellular hexose transport	Down	0.83464	0.485842	2	-0.245904	FALSE
Synthesis of Lipoxins (LX)	Up	0.835004	0.486511	1	0.136313	FALSE
G2/M DNA damage checkpoint	Down	0.835004	0.48839	15	0.0254626	FALSE
Acyl chain remodelling of PC	Up	0.835004	0.488605	2	0.104255	FALSE
Acyl chain remodelling of PE	Up	0.835004	0.488605	2	0.104255	FALSE
ARMS-mediated activation	Down	0.835004	0.488801	3	-0.030965	FALSE
Telomere Maintenance	Down	0.835004	0.488839	13	0.0900716	FALSE
Protein hydroxylation	Up	0.835004	0.48915	10	0.0353094	FALSE
Cytosolic sulfonation of small molecules	Down	0.837269	0.49092	4	-0.0395347	FALSE
Interleukin-4 and Interleukin-13 signaling	Down	0.837421	0.491453	15	-0.0311738	FALSE
Protein ubiquitination	Down	0.838119	0.492306	19	0.0026739	FALSE
Replacement of protamines by nucleosomes in the male pronucleus	Up	0.840165	0.494345	5	0.198846	FALSE
NFE2L2 regulating TCA cycle genes	Down	0.840165	0.494506	2	-0.0382941	FALSE
Chromatin modifying enzymes	Down	0.840165	0.495288	22	0.0470604	FALSE
Chromatin organization	Down	0.840165	0.495288	22	0.0470604	FALSE
NRAGE signals death through JNK	Down	0.84048	0.497029	3	-0.01427	FALSE
Intrinsic Pathway for Apoptosis	Up	0.84048	0.497215	14	0.0426495	FALSE
Integration of viral DNA into host genomic DNA	Down	0.84048	0.497493	3	-0.0403555	FALSE
Autointegration results in viral DNA circles	Down	0.84048	0.497493	3	-0.0403555	FALSE
Cargo concentration in the ER	Down	0.84048	0.4977	10	-0.0110455	FALSE
Nicotinate metabolism	Down	0.841419	0.498701	6	-0.0296617	FALSE
Generic Transcription Pathway	Up	0.841778	0.49936	141	0.0348772	FALSE
Phase 0 - rapid depolarisation	Down	0.842502	0.500236	3	-0.0188199	FALSE
Transport of inorganic cations/anions and amino acids/oligopeptides	Down	0.84312	0.501049	5	-0.104507	FALSE
MET receptor recycling	Down	0.843297	0.501608	4	-0.0212064	FALSE
Signaling by FLT3 fusion proteins	Up	0.843297	0.502048	5	0.0578849	FALSE
Diseases associated with N-glycosylation of proteins	Up	0.845591	0.504309	1	0.0640802	FALSE
Defective MOGS causes CDG-2b	Up	0.845591	0.504309	1	0.0640802	FALSE
PKA-mediated phosphorylation of CREB	Down	0.847786	0.506965	4	-0.0226481	FALSE
PKA activation	Down	0.847786	0.506965	4	-0.0226481	FALSE
CREB1 phosphorylation through the activation of Adenylate Cyclase	Down	0.847786	0.506965	4	-0.0226481	FALSE
Lysine catabolism	Up	0.847975	0.507528	7	0.0207788	FALSE
Downregulation of ERBB2:ERBB3 signaling	Up	0.854825	0.51208	2	0.0563401	FALSE
Activation of BMF and translocation to mitochondria	Down	0.855129	0.512715	1	-0.0580932	FALSE
Assembly Of The HIV Virion	Down	0.855964	0.513669	6	-0.0135519	FALSE
Entry of Influenza Virion into Host Cell via Endocytosis	Down	0.856086	0.514196	1	-0.0560068	FALSE
RUNX1 regulates transcription of genes involved in differentiation of HSCs	Up	0.858005	0.515803	42	0.0501959	FALSE
Adaptive Immune System	Down	0.858476	0.517081	185	-0.00929472	FALSE
CREB phosphorylation	Down	0.858476	0.517509	2	-0.0356109	FALSE
Virus Assembly and Release	Down	0.858476	0.518266	1	-0.0516253	FALSE
Assembly of Viral Components at the Budding Site	Down	0.858476	0.518266	1	-0.0516253	FALSE
Methionine salvage pathway	Down	0.858476	0.518359	5	-0.00174454	FALSE
C-type lectin receptors (CLRs)	Down	0.858715	0.518959	49	-0.00433221	FALSE
ERKs are inactivated	Up	0.859908	0.520296	5	0.0263459	FALSE
RHOT2 GTPase cycle	Down	0.859908	0.52059	1	-0.0572886	FALSE
Fatty acid metabolism	Up	0.863826	0.523697	52	0.016326	FALSE
Androgen biosynthesis	Up	0.863826	0.523877	1	0.0816856	FALSE
Synthesis of PA	Down	0.864318	0.524634	6	-0.030672	FALSE
Sphingolipid catabolism	Down	0.866116	0.526184	2	-0.0423968	FALSE
COPI-dependent Golgi-to-ER retrograde traffic	Down	0.867905	0.52773	31	6.78167e-05	FALSE
Developmental Biology	Up	0.868248	0.528575	254	0.0252937	FALSE
Bacterial Infection Pathways	Down	0.868248	0.5295	23	-0.0116475	FALSE
Defective PGM1 causes PGM1-CDG	Down	0.868248	0.529648	1	-0.0538505	FALSE
TICAM1-dependent activation of IRF3/IRF7	Down	0.868248	0.530703	2	-0.0297151	FALSE
Regulation of TBK1, IKKε (IKBKE)-mediated activation of IRF3, IRF7	Down	0.868248	0.530703	2	-0.0297151	FALSE
Regulation of TBK1, IKKε-mediated activation of IRF3, IRF7 upon TLR3 ligation	Down	0.868248	0.530703	2	-0.0297151	FALSE
APC-Cdc20 mediated degradation of Nek2A	Down	0.868248	0.531158	3	-0.0334334	FALSE
Unfolded Protein Response (UPR)	Down	0.868306	0.531765	21	0.00126132	FALSE
LDL clearance	Down	0.868306	0.532114	5	-0.0872577	FALSE
HCMV Early Events	Up	0.870994	0.534222	29	0.0428857	FALSE
Eicosanoids	Down	0.87438	0.537225	1	-0.116385	FALSE
Sterols are 12-hydroxylated by CYP8B1	Down	0.87438	0.537225	1	-0.116385	FALSE
Negative regulators of DDX58/IFIH1 signaling	Down	0.875118	0.538142	9	-0.0132914	FALSE
Synthesis of PIPs at the ER membrane	Up	0.876172	0.539768	1	0.0636267	FALSE
GABA synthesis, release, reuptake and degradation	Up	0.876172	0.540175	3	0.0538356	FALSE
NGF-stimulated transcription	Down	0.876172	0.540182	2	0.0166119	FALSE
Transcriptional Regulation by TP53	Up	0.879044	0.542419	62	0.0264356	FALSE
rRNA modification in the nucleus and cytosol	Up	0.881304	0.54428	5	0.0410687	FALSE
Defective GSS causes GSS deficiency	Down	0.882209	0.545306	1	-0.0431448	FALSE
MECP2 regulates neuronal receptors and channels	Down	0.882324	0.545844	3	-0.0454166	FALSE
Manipulation of host energy metabolism	Down	0.883008	0.546735	1	-0.0437356	FALSE
PRC2 methylates histones and DNA	Up	0.884869	0.549643	8	0.198226	FALSE
Defective pyroptosis	Up	0.884869	0.549643	8	0.198226	FALSE
Cross-presentation of soluble exogenous antigens (endosomes)	Up	0.884869	0.549646	34	0.0235612	FALSE
Myogenesis	Down	0.884869	0.549762	6	-0.0153463	FALSE
CD209 (DC-SIGN) signaling	Down	0.88517	0.550679	5	-0.0149237	FALSE
Maturation of nucleoprotein	Down	0.88517	0.551356	2	-0.0304347	FALSE
Maturation of nucleoprotein	Down	0.88517	0.551356	2	-0.0304347	FALSE
Transport of nucleosides and free purine and pyrimidine bases across the plasma membrane	Down	0.886485	0.553095	4	-0.0254107	FALSE
Protein-protein interactions at synapses	Down	0.886485	0.553328	9	-0.0380426	FALSE
Diseases of programmed cell death	Up	0.886485	0.553682	17	0.0999816	FALSE
MAPK family signaling cascades	Down	0.886485	0.554258	88	-0.0128251	FALSE
PECAM1 interactions	Down	0.886485	0.554603	2	-0.117472	FALSE
Protein repair	Down	0.886485	0.554992	4	-0.00227816	FALSE
Nuclear Envelope (NE) Reassembly	Down	0.887779	0.556273	33	-0.00171496	FALSE
GDP-fucose biosynthesis	Down	0.889276	0.557681	1	-0.0460605	FALSE
Aryl hydrocarbon receptor signalling	Up	0.889417	0.558241	1	0.0625588	FALSE
Class I peroxisomal membrane protein import	Up	0.889795	0.559208	3	0.0432488	FALSE
Neurotransmitter clearance	Down	0.889795	0.559421	3	-0.0653648	FALSE
Butyrate Response Factor 1 (BRF1) binds and destabilizes mRNA	Down	0.889858	0.559932	2	-0.0343	FALSE
Beta oxidation of palmitoyl-CoA to myristoyl-CoA	Down	0.891931	0.561709	2	-0.0426739	FALSE
Organic anion transporters	Up	0.893418	0.563319	1	0.0846349	FALSE
Glycosphingolipid transport	Down	0.893418	0.563592	1	-0.0557944	FALSE
EPH-Ephrin signaling	Down	0.893622	0.564318	25	-0.0194037	FALSE
Regulation of TP53 Activity through Acetylation	Down	0.893622	0.564949	5	-0.00789212	FALSE
TP53 Regulates Transcription of Caspase Activators and Caspases	Down	0.893622	0.565649	1	-0.0455329	FALSE
Ion transport by P-type ATPases	Down	0.893622	0.565905	10	-0.021678	FALSE
RNA polymerase II transcribes snRNA genes	Up	0.893622	0.566087	3	0.231604	FALSE
Beta oxidation of decanoyl-CoA to octanoyl-CoA-CoA	Up	0.893734	0.566631	3	0.0556226	FALSE
Negative regulation of MET activity	Down	0.894834	0.568874	5	-0.0142387	FALSE
Signaling by ERBB2	Up	0.894834	0.569051	11	0.0291692	FALSE
Modulation by Mtb of host immune system	Down	0.894834	0.57017	2	-0.0325815	FALSE
Defective GALK1 causes GALCT2	Down	0.894834	0.570481	1	-0.046903	FALSE
Golgi Associated Vesicle Biogenesis	Up	0.894834	0.571048	16	0.0239445	FALSE
Biosynthesis of the N-glycan precursor (dolichol lipid-linked oligosaccharide, LLO) and transfer to a nascent protein	Up	0.894834	0.572309	9	0.0423103	FALSE
Synthesis of substrates in N-glycan biosythesis	Up	0.894834	0.572309	9	0.0423103	FALSE
Defective APRT disrupts adenine salvage	Down	0.894834	0.572507	1	-0.047216	FALSE
Tetrahydrobiopterin (BH4) synthesis, recycling, salvage and regulation	Up	0.894834	0.572994	2	0.0485923	FALSE
Retrograde neurotrophin signalling	Down	0.894834	0.573018	5	-0.00982678	FALSE
Downregulation of ERBB2 signaling	Up	0.894834	0.573242	6	0.0339376	FALSE
AUF1 (hnRNP D0) binds and destabilizes mRNA	Up	0.894834	0.574622	37	0.0174498	FALSE
Carnitine synthesis	Down	0.894834	0.575893	3	-0.0255715	FALSE
Attachment and Entry	Down	0.894834	0.579506	1	-0.0412775	FALSE
Defective HPRT1 disrupts guanine and hypoxanthine salvage	Down	0.894834	0.580737	1	-0.0946548	FALSE
Ras activation upon Ca2+ influx through NMDA receptor	Up	0.894834	0.581087	3	0.130013	FALSE
SUMOylation of intracellular receptors	Down	0.894834	0.581997	2	-0.0367371	FALSE
Recycling pathway of L1	Up	0.894834	0.582851	19	0.0306368	FALSE
PI-3K cascade:FGFR1	Down	0.894834	0.583663	2	-0.0289634	FALSE
PI-3K cascade:FGFR2	Down	0.894834	0.583663	2	-0.0289634	FALSE
PI-3K cascade:FGFR3	Down	0.894834	0.583663	2	-0.0289634	FALSE
PI-3K cascade:FGFR4	Down	0.894834	0.583663	2	-0.0289634	FALSE
MET activates PTPN11	Down	0.894834	0.583663	2	-0.0289634	FALSE
STAT5 Activation	Down	0.894834	0.583663	2	-0.0289634	FALSE
STAT5 activation downstream of FLT3 ITD mutants	Down	0.894834	0.583663	2	-0.0289634	FALSE
RNA Polymerase II Transcription	Up	0.894834	0.58377	157	0.034937	FALSE
Degradation of beta-catenin by the destruction complex	Up	0.894834	0.583821	42	0.0144807	FALSE
APC/C:Cdc20 mediated degradation of Cyclin B	Down	0.894834	0.584598	2	-0.0296017	FALSE
Viral Infection Pathways	Up	0.894834	0.584645	244	0.0130138	FALSE
Transport of bile salts and organic acids, metal ions and amine compounds	Down	0.894834	0.585021	4	-0.123233	FALSE
Transcriptional regulation by RUNX2	Up	0.894834	0.585237	45	0.0298987	FALSE
Free fatty acids regulate insulin secretion	Up	0.894834	0.586237	2	0.0548833	FALSE
Regulation of innate immune responses to cytosolic DNA	Down	0.894834	0.586771	2	-0.0358648	FALSE
Postmitotic nuclear pore complex (NPC) reformation	Down	0.894834	0.588142	11	-0.00871837	FALSE
Signaling by plasma membrane FGFR1 fusions	Down	0.894834	0.588485	1	-0.0523418	FALSE
Pyrophosphate hydrolysis	Up	0.894834	0.58868	3	0.0548983	FALSE
Apoptosis	Up	0.894834	0.589041	74	0.0196304	FALSE
Suppression of phagosomal maturation	Down	0.894834	0.589614	6	-0.0299015	FALSE
Toll Like Receptor 10 (TLR10) Cascade	Down	0.894834	0.589626	20	-0.00606586	FALSE
Toll Like Receptor 5 (TLR5) Cascade	Down	0.894834	0.589626	20	-0.00606586	FALSE
Toll Like Receptor 7/8 (TLR7/8) Cascade	Down	0.894834	0.589626	20	-0.00606586	FALSE
TRAF6 mediated induction of NFkB and MAP kinases upon TLR7/8 or 9 activation	Down	0.894834	0.589626	20	-0.00606586	FALSE
MyD88 dependent cascade initiated on endosome	Down	0.894834	0.589626	20	-0.00606586	FALSE
MyD88 cascade initiated on plasma membrane	Down	0.894834	0.589626	20	-0.00606586	FALSE
COPI-mediated anterograde transport	Up	0.894834	0.590662	47	0.00327712	FALSE
Protein methylation	Up	0.894834	0.591664	6	0.0397567	FALSE
Vitamin D (calciferol) metabolism	Down	0.894834	0.592335	1	-0.0440171	FALSE
SUMO is proteolytically processed	Down	0.894834	0.592335	1	-0.0440171	FALSE
SUMOylation of transcription factors	Down	0.894834	0.592335	1	-0.0440171	FALSE
Costimulation by the CD28 family	Up	0.894834	0.593632	13	0.0214515	FALSE
Fatty acyl-CoA biosynthesis	Up	0.894834	0.594895	8	0.0211048	FALSE
Toll Like Receptor 3 (TLR3) Cascade	Down	0.894834	0.594977	23	-0.00532039	FALSE
Inactivation of CDC42 and RAC1	Down	0.894834	0.595303	3	0.077261	FALSE
Nephrin family interactions	Up	0.894834	0.598542	7	0.0849594	FALSE
DARPP-32 events	Down	0.894834	0.59864	9	-0.0155513	FALSE
Vpr-mediated induction of apoptosis by mitochondrial outer membrane permeabilization	Up	0.894834	0.599927	3	0.0488479	FALSE
Signaling by Receptor Tyrosine Kinases	Down	0.894834	0.600896	97	0.0204857	FALSE
Regulation of TP53 Activity through Phosphorylation	Up	0.894834	0.601954	12	0.024475	FALSE
Netrin-1 signaling	Down	0.894834	0.603223	7	-0.0011848	FALSE
Synaptic adhesion-like molecules	Down	0.894834	0.603233	3	-0.00580662	FALSE
Cellular responses to stress	Up	0.894834	0.603864	283	0.0155358	FALSE
Sensory Perception	Down	0.894834	0.604401	34	-0.0384026	FALSE
Acyl chain remodeling of CL	Down	0.894834	0.604421	1	-0.0535949	FALSE
Beta oxidation of myristoyl-CoA to lauroyl-CoA	Down	0.894834	0.604421	1	-0.0535949	FALSE
Muscle contraction	Up	0.894834	0.604779	65	0.057194	FALSE
Oncogene Induced Senescence	Down	0.894834	0.604795	2	-0.0201793	FALSE
CLEC7A (Dectin-1) signaling	Down	0.894834	0.604829	44	-0.00312863	FALSE
Inositol phosphate metabolism	Up	0.894834	0.605678	5	0.073257	FALSE
PKMTs methylate histone lysines	Up	0.894834	0.605737	6	0.0688686	FALSE
MyD88-independent TLR4 cascade	Down	0.894834	0.606621	24	-0.00476169	FALSE
TRIF (TICAM1)-mediated TLR4 signaling	Down	0.894834	0.606621	24	-0.00476169	FALSE
Ephrin signaling	Up	0.894834	0.608503	4	0.0333868	FALSE
Spry regulation of FGF signaling	Down	0.894834	0.609257	7	-0.0135886	FALSE
Negative regulation of FGFR1 signaling	Down	0.894834	0.609257	7	-0.0135886	FALSE
Negative regulation of FGFR2 signaling	Down	0.894834	0.609257	7	-0.0135886	FALSE
Negative regulation of FGFR3 signaling	Down	0.894834	0.609257	7	-0.0135886	FALSE
Negative regulation of FGFR4 signaling	Down	0.894834	0.609257	7	-0.0135886	FALSE
Diseases associated with O-glycosylation of proteins	Down	0.894834	0.609627	1	-0.0416626	FALSE
Defective POMGNT1 causes MDDGA3, MDDGB3 and MDDGC3	Down	0.894834	0.609627	1	-0.0416626	FALSE
Defective POMT2 causes MDDGA2, MDDGB2 and MDDGC2	Down	0.894834	0.609627	1	-0.0416626	FALSE
Defective POMT1 causes MDDGA1, MDDGB1 and MDDGC1	Down	0.894834	0.609627	1	-0.0416626	FALSE
SARS-CoV-1-host interactions	Up	0.894834	0.609752	39	0.0236436	FALSE
Activation of the AP-1 family of transcription factors	Down	0.894834	0.60981	3	-0.0197967	FALSE
HIV Transcription Initiation	Down	0.894834	0.609891	1	-0.0452386	FALSE
RNA Polymerase II HIV Promoter Escape	Down	0.894834	0.609891	1	-0.0452386	FALSE
RNA Polymerase II Promoter Escape	Down	0.894834	0.609891	1	-0.0452386	FALSE
RNA Polymerase II Transcription Pre-Initiation And Promoter Opening	Down	0.894834	0.609891	1	-0.0452386	FALSE
RNA Polymerase II Transcription Initiation	Down	0.894834	0.609891	1	-0.0452386	FALSE
RNA Polymerase II Transcription Initiation And Promoter Clearance	Down	0.894834	0.609891	1	-0.0452386	FALSE
Regulation of CDH11 gene transcription	Up	0.894834	0.610354	1	0.0547544	FALSE
VEGFR2 mediated cell proliferation	Up	0.894834	0.610523	3	0.0381164	FALSE
Processing of Intronless Pre-mRNAs	Down	0.894834	0.610933	2	-0.00409935	FALSE
TNFR1-induced proapoptotic signaling	Down	0.896738	0.612829	1	-0.0387192	FALSE
Amine Oxidase reactions	Down	0.896738	0.613657	2	-0.0954455	FALSE
Biogenic amines are oxidatively deaminated to aldehydes by MAOA and MAOB	Down	0.896738	0.613657	2	-0.0954455	FALSE
Synthesis of very long-chain fatty acyl-CoAs	Up	0.897185	0.615324	5	0.0507277	FALSE
RIPK1-mediated regulated necrosis	Down	0.897185	0.616675	10	-0.00253052	FALSE
Regulation of necroptotic cell death	Down	0.897185	0.616675	10	-0.00253052	FALSE
Calnexin/calreticulin cycle	Down	0.897185	0.616864	6	-0.0108766	FALSE
Inhibition of the proteolytic activity of APC/C required for the onset of anaphase by mitotic spindle checkpoint components	Down	0.897185	0.61723	2	-0.0397946	FALSE
Inactivation of APC/C via direct inhibition of the APC/C complex	Down	0.897185	0.61723	2	-0.0397946	FALSE
Generation of second messenger molecules	Down	0.897185	0.61774	4	-0.0285095	FALSE
Activation of IRF3, IRF7 mediated by TBK1, IKKε (IKBKE)	Down	0.897185	0.618182	3	-0.0171139	FALSE
Synthesis of active ubiquitin: roles of E1 and E2 enzymes	Down	0.897185	0.61824	11	-0.00435287	FALSE
Respiratory syncytial virus genome transcription	Up	0.899253	0.620142	1	0.0423505	FALSE
Mitophagy	Up	0.899547	0.620821	11	0.0268265	FALSE
HuR (ELAVL1) binds and stabilizes mRNA	Down	0.899947	0.621787	3	-0.0146464	FALSE
RHOG GTPase cycle	Down	0.899947	0.622343	24	0.00281786	FALSE
FGFR1 mutant receptor activation	Up	0.899947	0.623041	6	0.0357629	FALSE
Glycolysis	Down	0.899947	0.623889	38	-0.00465143	FALSE
Base Excision Repair	Down	0.899947	0.624604	12	0.082968	FALSE
Downstream signaling events of B Cell Receptor (BCR)	Down	0.899947	0.624867	41	-0.00226756	FALSE
DNA Replication Pre-Initiation	Up	0.899947	0.625448	47	0.0412174	FALSE
Synthesis of bile acids and bile salts via 7alpha-hydroxycholesterol	Down	0.899947	0.625458	4	-0.0149348	FALSE
vRNP Assembly	Up	0.899947	0.625606	2	0.0403759	FALSE
Signaling by Rho GTPases, Miro GTPases and RHOBTB3	Up	0.899947	0.625864	176	0.0137512	FALSE
Vitamin B6 activation to pyridoxal phosphate	Down	0.900223	0.626532	1	-0.0414418	FALSE
Diseases of carbohydrate metabolism	Up	0.900236	0.627018	9	0.0408821	FALSE
XBP1(S) activates chaperone genes	Down	0.901458	0.628755	14	0.00588704	FALSE
UCH proteinases	Down	0.901458	0.629191	44	-0.00448798	FALSE
Inhibition of replication initiation of damaged DNA by RB1/E2F1	Up	0.901458	0.630257	2	0.0258521	FALSE
E2F mediated regulation of DNA replication	Up	0.901458	0.630257	2	0.0258521	FALSE
MASTL Facilitates Mitotic Progression	Up	0.901458	0.630257	2	0.0258521	FALSE
Membrane Trafficking	Down	0.902103	0.631324	183	-0.00296557	FALSE
Regulation of PTEN gene transcription	Down	0.902103	0.632417	3	-0.00782086	FALSE
Trafficking of AMPA receptors	Up	0.902103	0.632811	5	0.0243977	FALSE
Glutamate binding, activation of AMPA receptors and synaptic plasticity	Up	0.902103	0.632811	5	0.0243977	FALSE
Metabolism of folate and pterines	Up	0.902103	0.633097	3	0.0298641	FALSE
Disease	Down	0.90235	0.633748	411	-0.00388089	FALSE
PIWI-interacting RNA (piRNA) biogenesis	Up	0.904054	0.636138	1	0.0509178	FALSE
Norepinephrine Neurotransmitter Release Cycle	Down	0.904054	0.636381	1	-0.164085	FALSE
Defective MAOA causes BRUNS	Down	0.904054	0.636381	1	-0.164085	FALSE
Biosynthesis of specialized proresolving mediators (SPMs)	Down	0.904337	0.637844	5	-0.00847191	FALSE
Activation of anterior HOX genes in hindbrain development during early embryogenesis	Up	0.904337	0.638017	9	0.172587	FALSE
Activation of HOX genes during differentiation	Up	0.904337	0.638017	9	0.172587	FALSE
Neurotransmitter uptake and metabolism In glial cells	Down	0.905778	0.639993	1	-0.0625394	FALSE
Astrocytic Glutamate-Glutamine Uptake And Metabolism	Down	0.905778	0.639993	1	-0.0625394	FALSE
Influenza Virus Induced Apoptosis	Down	0.905997	0.641259	1	-0.0352	FALSE
Negative regulation of MAPK pathway	Down	0.905997	0.641308	13	-0.00575841	FALSE
TNFR1-mediated ceramide production	Up	0.905997	0.641588	1	0.0557885	FALSE
Post-chaperonin tubulin folding pathway	Up	0.90605	0.642634	9	0.0291372	FALSE
Transmission across Chemical Synapses	Down	0.90605	0.643001	42	0.0116002	FALSE
Antigen processing: Ubiquitination & Proteasome degradation	Down	0.90605	0.643065	82	-0.000896642	FALSE
Cell Cycle Checkpoints	Up	0.90721	0.644369	75	0.0213122	FALSE
Synthesis of pyrophosphates in the cytosol	Up	0.910102	0.647245	1	0.063497	FALSE
Pregnenolone biosynthesis	Up	0.910102	0.647387	3	0.0525104	FALSE
activated TAK1 mediates p38 MAPK activation	Down	0.91118	0.649175	8	-0.00465685	FALSE
Alpha-oxidation of phytanate	Down	0.91118	0.64981	2	-0.0272	FALSE
Metabolism of nitric oxide: NOS3 activation and regulation	Down	0.91118	0.649968	6	-0.00178806	FALSE
Ketone body metabolism	Down	0.91118	0.650683	5	-0.0977199	FALSE
Blockage of phagosome acidification	Down	0.91118	0.650761	1	-0.0306484	FALSE
Disassembly of the destruction complex and recruitment of AXIN to the membrane	Up	0.91118	0.651556	7	0.0194401	FALSE
PTK6 Down-Regulation	Up	0.91118	0.651752	1	0.0521942	FALSE
Antigen Presentation: Folding, assembly and peptide loading of class I MHC	Down	0.91118	0.652015	10	-0.00290379	FALSE
Diseases of metabolism	Down	0.911351	0.653633	42	-0.00300087	FALSE
Host Interactions of HIV factors	Down	0.911351	0.654804	71	-0.000545337	FALSE
Signaling by TGF-beta Receptor Complex in Cancer	Down	0.911351	0.655729	1	-0.0322533	FALSE
Loss of Function of TGFBR1 in Cancer	Down	0.911351	0.655729	1	-0.0322533	FALSE
TGFBR1 LBD Mutants in Cancer	Down	0.911351	0.655729	1	-0.0322533	FALSE
IRE1alpha activates chaperones	Down	0.911351	0.656055	15	0.00671451	FALSE
Interleukin-15 signaling	Down	0.911351	0.656684	2	-0.0224201	FALSE
NOTCH3 Intracellular Domain Regulates Transcription	Down	0.911351	0.657373	1	-0.0271259	FALSE
Bile acid and bile salt metabolism	Down	0.911351	0.658482	9	-0.0153934	FALSE
Signaling by ALK in cancer	Up	0.911351	0.660277	25	0.0193517	FALSE
Signaling by ALK fusions and activated point mutants	Up	0.911351	0.660277	25	0.0193517	FALSE
ERCC6 (CSB) and EHMT2 (G9a) positively regulate rRNA expression	Up	0.911351	0.660424	9	0.172137	FALSE
RNA Polymerase I Promoter Clearance	Up	0.911351	0.660424	9	0.172137	FALSE
Signaling by PDGF	Down	0.911351	0.660926	18	0.030858	FALSE
Cellular responses to stimuli	Up	0.911351	0.661202	285	0.0135378	FALSE
Interferon alpha/beta signaling	Up	0.911351	0.662264	10	0.0188372	FALSE
ATF4 activates genes in response to endoplasmic reticulum stress	Down	0.911351	0.66307	1	-0.047018	FALSE
Regulation of Apoptosis	Up	0.911351	0.66375	37	0.0138926	FALSE
VxPx cargo-targeting to cilium	Down	0.911351	0.664327	4	-0.0098271	FALSE
trans-Golgi Network Vesicle Budding	Up	0.911351	0.666384	20	0.0217135	FALSE
Cellular Senescence	Down	0.911351	0.667169	28	0.0447361	FALSE
Toll Like Receptor 9 (TLR9) Cascade	Down	0.911351	0.668357	21	-0.00263544	FALSE
FLT3 signaling in disease	Up	0.911351	0.668749	7	0.0395431	FALSE
Constitutive Signaling by Ligand-Responsive EGFR Cancer Variants	Down	0.911351	0.668802	5	-0.00475817	FALSE
Signaling by EGFR in Cancer	Down	0.911351	0.668802	5	-0.00475817	FALSE
Signaling by Ligand-Responsive EGFR Variants in Cancer	Down	0.911351	0.668802	5	-0.00475817	FALSE
Diseases of mitotic cell cycle	Down	0.911351	0.668913	2	-0.0287573	FALSE
Aberrant regulation of mitotic cell cycle due to RB1 defects	Down	0.911351	0.668913	2	-0.0287573	FALSE
Purine catabolism	Up	0.911351	0.669338	7	0.0281489	FALSE
ER to Golgi Anterograde Transport	Up	0.911351	0.670064	62	0.00498666	FALSE
Transport to the Golgi and subsequent modification	Up	0.911351	0.670064	62	0.00498666	FALSE
Maturation of spike protein	Up	0.911351	0.670562	2	0.0326722	FALSE
Gluconeogenesis	Up	0.911351	0.670644	12	0.0324329	FALSE
SUMO is conjugated to E1 (UBA2:SAE1)	Down	0.911351	0.671006	3	-0.00318206	FALSE
SUMO is transferred from E1 to E2 (UBE2I, UBC9)	Down	0.911351	0.671006	3	-0.00318206	FALSE
Processing and activation of SUMO	Down	0.911351	0.671006	3	-0.00318206	FALSE
Defective MMAB causes MMA, cblB type	Up	0.911351	0.67214	1	0.0731417	FALSE
Activation of PPARGC1A (PGC-1alpha) by phosphorylation	Up	0.911351	0.672373	5	0.0251065	FALSE
Degradation of cysteine and homocysteine	Down	0.911351	0.672639	7	-0.023442	FALSE
AKT phosphorylates targets in the cytosol	Down	0.911351	0.673166	5	-0.016445	FALSE
Constitutive Signaling by AKT1 E17K in Cancer	Down	0.911351	0.673166	5	-0.016445	FALSE
Signaling by TGF-beta Receptor Complex	Up	0.911351	0.673381	21	0.043874	FALSE
Signaling by TGFB family members	Up	0.911351	0.673381	21	0.043874	FALSE
GPVI-mediated activation cascade	Up	0.911351	0.674514	6	0.233428	FALSE
Lipid particle organization	Down	0.911351	0.675264	1	-0.031599	FALSE
RAF/MAP kinase cascade	Down	0.911351	0.67533	77	-0.0141218	FALSE
RUNX1 regulates genes involved in megakaryocyte differentiation and platelet function	Up	0.911351	0.675744	10	0.142262	FALSE
Transcriptional regulation by the AP-2 (TFAP2) family of transcription factors	Down	0.911351	0.67611	2	-0.127569	FALSE
Gastrulation	Up	0.911351	0.677944	34	0.0143194	FALSE
MAPK1/MAPK3 signaling	Down	0.911351	0.679277	78	-0.0138371	FALSE
Amino acid transport across the plasma membrane	Up	0.911351	0.681067	1	0.160302	FALSE
Utilization of Ketone Bodies	Down	0.911351	0.681582	3	-0.0481296	FALSE
Metabolism of water-soluble vitamins and cofactors	Down	0.911351	0.681659	28	-0.0131259	FALSE
Trafficking of myristoylated proteins to the cilium	Down	0.911351	0.683164	1	-0.0407348	FALSE
RHO GTPase Effectors	Up	0.911351	0.683963	87	0.00752974	FALSE
PI5P, PP2A and IER3 Regulate PI3K/AKT Signaling	Down	0.911351	0.684669	10	-0.00318687	FALSE
Cell Cycle, Mitotic	Up	0.911351	0.685892	129	0.0234543	FALSE
RHOV GTPase cycle	Up	0.911351	0.687214	11	0.0437768	FALSE
Mitotic Metaphase and Anaphase	Up	0.911351	0.687254	88	0.01362	FALSE
Mitotic Anaphase	Up	0.911351	0.687254	88	0.01362	FALSE
GAB1 signalosome	Down	0.911351	0.687383	3	-0.0133565	FALSE
Metabolism of vitamin K	Down	0.911351	0.689694	1	-0.034765	FALSE
Sema3A PAK dependent Axon repulsion	Up	0.911351	0.690316	5	0.0244687	FALSE
Recruitment and ATM-mediated phosphorylation of repair and signaling proteins at DNA double strand breaks	Down	0.911351	0.691617	9	0.0596266	FALSE
DNA Double Strand Break Response	Down	0.911351	0.691617	9	0.0596266	FALSE
Glutamate and glutamine metabolism	Up	0.911351	0.691766	4	0.034613	FALSE
Regulation of TNFR1 signaling	Down	0.911351	0.692009	8	-0.00345136	FALSE
TNF signaling	Down	0.911351	0.692009	8	-0.00345136	FALSE
G-protein mediated events	Down	0.911351	0.693815	9	-0.000474656	FALSE
Diseases of hemostasis	Up	0.911351	0.694545	5	0.17425	FALSE
RHOBTB2 GTPase cycle	Up	0.911351	0.694941	13	0.00590134	FALSE
Conversion from APC/C:Cdc20 to APC/C:Cdh1 in late anaphase	Down	0.911351	0.69505	1	-0.0384923	FALSE
Phosphorylation of the APC/C	Down	0.911351	0.69505	1	-0.0384923	FALSE
Transcriptional Regulation by VENTX	Down	0.911351	0.69505	1	-0.0384923	FALSE
Aberrant regulation of mitotic exit in cancer due to RB1 defects	Down	0.911351	0.69505	1	-0.0384923	FALSE
RHOBTB3 ATPase cycle	Up	0.911351	0.696927	3	0.0154162	FALSE
Interleukin-1 family signaling	Down	0.911351	0.697136	48	-0.000464274	FALSE
Synthesis of Leukotrienes (LT) and Eoxins (EX)	Down	0.911351	0.697969	3	0.00743653	FALSE
ZBP1(DAI) mediated induction of type I IFNs	Down	0.911351	0.698499	1	-0.0273082	FALSE
RIP-mediated NFkB activation via ZBP1	Down	0.911351	0.698499	1	-0.0273082	FALSE
DEx/H-box helicases activate type I IFN and inflammatory cytokines production	Down	0.911351	0.698499	1	-0.0273082	FALSE
PI and PC transport between ER and Golgi membranes	Down	0.911351	0.698851	1	-0.0450226	FALSE
Downstream signal transduction	Down	0.911351	0.700364	10	-0.00315305	FALSE
Downregulation of ERBB4 signaling	Down	0.911351	0.700408	1	-0.0207111	FALSE
Signaling by NOTCH2	Down	0.911351	0.700408	1	-0.0207111	FALSE
Activated NOTCH1 Transmits Signal to the Nucleus	Down	0.911351	0.700408	1	-0.0207111	FALSE
Signaling by NOTCH1 HD Domain Mutants in Cancer	Down	0.911351	0.700408	1	-0.0207111	FALSE
Constitutive Signaling by NOTCH1 HD Domain Mutants	Down	0.911351	0.700408	1	-0.0207111	FALSE
NOTCH2 Activation and Transmission of Signal to the Nucleus	Down	0.911351	0.700408	1	-0.0207111	FALSE
Regulation of FZD by ubiquitination	Down	0.911351	0.700408	1	-0.0207111	FALSE
PTK6 Regulates RTKs and Their Effectors AKT1 and DOK1	Down	0.911351	0.700408	1	-0.0207111	FALSE
InlA-mediated entry of Listeria monocytogenes into host cells	Down	0.911351	0.700408	1	-0.0207111	FALSE
TICAM1,TRAF6-dependent induction of TAK1 complex	Down	0.911351	0.700408	1	-0.0207111	FALSE
IRAK2 mediated activation of TAK1 complex	Down	0.911351	0.700408	1	-0.0207111	FALSE
TRAF6-mediated induction of TAK1 complex within TLR4 complex	Down	0.911351	0.700408	1	-0.0207111	FALSE
Alpha-protein kinase 1 signaling pathway	Down	0.911351	0.700408	1	-0.0207111	FALSE
Maturation of protein E	Down	0.911351	0.700408	1	-0.0207111	FALSE
Maturation of protein E	Down	0.911351	0.700408	1	-0.0207111	FALSE
FLT3 signaling by CBL mutants	Down	0.911351	0.700408	1	-0.0207111	FALSE
IRAK2 mediated activation of TAK1 complex upon TLR7/8 or 9 stimulation	Down	0.911351	0.700408	1	-0.0207111	FALSE
Signal transduction by L1	Down	0.911814	0.701828	6	-0.0316194	FALSE
Linoleic acid (LA) metabolism	Up	0.911814	0.701858	1	0.0601878	FALSE
Pyrimidine catabolism	Up	0.911814	0.702213	3	0.0406224	FALSE
Cyclin E associated events during G1/S transition	Up	0.912847	0.703975	37	0.0123389	FALSE
Cyclin A:Cdk2-associated events at S phase entry	Up	0.912847	0.703975	37	0.0123389	FALSE
EPH-ephrin mediated repulsion of cells	Down	0.915613	0.706594	7	-0.00741264	FALSE
Cellular response to heat stress	Up	0.915891	0.707698	40	0.0182519	FALSE
MAP3K8 (TPL2)-dependent MAPK1/3 activation	Up	0.915891	0.707778	3	0.0208441	FALSE
Neurexins and neuroligins	Down	0.916453	0.709	6	-0.0541606	FALSE
Essential pentosuria	Down	0.916453	0.710254	1	-0.0612179	FALSE
Signaling by VEGF	Down	0.916453	0.710489	29	-0.00397951	FALSE
VEGFA-VEGFR2 Pathway	Down	0.916453	0.710489	29	-0.00397951	FALSE
Synthesis of PIPs at the plasma membrane	Down	0.916453	0.71064	5	0.0476969	FALSE
DNA Replication	Up	0.920218	0.715389	50	0.0371058	FALSE
Regulation of TP53 Degradation	Up	0.920218	0.715773	5	0.0239993	FALSE
Regulation of TP53 Expression and Degradation	Up	0.920218	0.715773	5	0.0239993	FALSE
Proline catabolism	Up	0.920218	0.715831	1	0.0625502	FALSE
Regulation of MITF-M dependent genes involved in invasion	Up	0.920218	0.716214	2	-0.00552551	FALSE
PKA-mediated phosphorylation of key metabolic factors	Up	0.920218	0.716484	3	0.0446461	FALSE
Cell death signalling via NRAGE, NRIF and NADE	Down	0.92212	0.719327	6	0.00219398	FALSE
Transcription of the HIV genome	Down	0.92212	0.719568	3	-0.0118913	FALSE
Regulation of activated PAK-2p34 by proteasome mediated degradation	Up	0.92212	0.719796	35	0.0120737	FALSE
Glucose metabolism	Down	0.92212	0.719918	39	0.000374901	FALSE
Interleukin-37 signaling	Down	0.922377	0.720607	3	-0.01396	FALSE
Creatine metabolism	Up	0.922434	0.72114	4	0.0300727	FALSE
Transcriptional regulation by RUNX3	Up	0.9244	0.725477	35	0.0133185	FALSE
phospho-PLA2 pathway	Down	0.9244	0.725908	1	-0.0196475	FALSE
Signaling by NODAL	Down	0.9244	0.725908	1	-0.0196475	FALSE
Signaling by Activin	Down	0.9244	0.725908	1	-0.0196475	FALSE
Signaling by MAPK mutants	Down	0.9244	0.725908	1	-0.0196475	FALSE
IFNG signaling activates MAPKs	Down	0.9244	0.725908	1	-0.0196475	FALSE
TCF dependent signaling in response to WNT	Up	0.9244	0.72617	55	0.0350474	FALSE
Defective TPMT causes TPMT deficiency	Up	0.9244	0.726594	1	0.0975276	FALSE
Metabolism of Angiotensinogen to Angiotensins	Down	0.926351	0.728827	1	-0.0871828	FALSE
ABC transporter disorders	Down	0.926351	0.729109	41	-0.00797415	FALSE
N-glycan trimming in the ER and Calnexin/Calreticulin cycle	Down	0.926676	0.730446	12	-0.00293638	FALSE
Beta-oxidation of pristanoyl-CoA	Down	0.926676	0.730584	3	-0.00925662	FALSE
Cross-presentation of particulate exogenous antigens (phagosomes)	Down	0.926676	0.730837	2	-0.0278096	FALSE
Transcriptional regulation by RUNX1	Up	0.926804	0.731896	50	0.0373555	FALSE
Deactivation of the beta-catenin transactivating complex	Down	0.926804	0.73192	4	-0.000448386	FALSE
Gamma carboxylation, hypusinylation, hydroxylation, and arylsulfatase activation	Down	0.927504	0.732964	16	-0.0257927	FALSE
RND3 GTPase cycle	Down	0.928209	0.734012	9	0.00711299	FALSE
Formation of the beta-catenin:TCF transactivating complex	Up	0.928654	0.734857	8	0.19002	FALSE
RHOU GTPase cycle	Down	0.929104	0.735705	12	0.00131212	FALSE
Ca-dependent events	Down	0.932663	0.739017	6	8.65943e-05	FALSE
Activation of RAC1	Up	0.933227	0.739958	5	0.0179367	FALSE
RNA Polymerase I Transcription	Up	0.933602	0.74075	10	0.152717	FALSE
Suppression of autophagy	Down	0.934914	0.742286	1	-0.0231378	FALSE
Interleukin-1 signaling	Down	0.936096	0.74372	45	0.000435442	FALSE
PERK regulates gene expression	Down	0.936478	0.74452	5	-0.00583614	FALSE
Synthesis of IP2, IP, and Ins in the cytosol	Down	0.937094	0.745844	2	-0.0272186	FALSE
MTOR signalling	Up	0.937094	0.746003	15	0.0167045	FALSE
Downregulation of SMAD2/3:SMAD4 transcriptional activity	Down	0.937443	0.746777	8	-0.00324907	FALSE
Signaling by Rho GTPases	Up	0.938307	0.747962	172	0.0115762	FALSE
vRNA Synthesis	Down	0.938987	0.749651	1	-0.0265878	FALSE
HDR through MMEJ (alt-NHEJ)	Down	0.938987	0.749651	1	-0.0265878	FALSE
Reproduction	Up	0.938987	0.750493	14	0.117738	FALSE
Meiosis	Up	0.938987	0.750493	14	0.117738	FALSE
Signaling by Type 1 Insulin-like Growth Factor 1 Receptor (IGF1R)	Down	0.941233	0.754213	5	-0.00336244	FALSE
IGF1R signaling cascade	Down	0.941233	0.754213	5	-0.00336244	FALSE
IRS-related events triggered by IGF1R	Down	0.941233	0.754213	5	-0.00336244	FALSE
Metalloprotease DUBs	Down	0.941233	0.754283	6	-0.00489093	FALSE
Degradation of GABA	Up	0.94141	0.755319	1	0.082182	FALSE
RHO GTPases activate CIT	Down	0.94141	0.755422	10	-0.0343082	FALSE
Chk1/Chk2(Cds1) mediated inactivation of Cyclin B:Cdk1 complex	Down	0.943077	0.757259	6	-0.00400637	FALSE
Extracellular matrix organization	Up	0.943366	0.758461	50	0.0302185	FALSE
PI3K Cascade	Up	0.943366	0.75849	3	0.0251548	FALSE
TP53 regulates transcription of additional cell cycle genes whose exact role in the p53 pathway remain uncertain	Up	0.943459	0.759065	1	0.0454182	FALSE
Molybdenum cofactor biosynthesis	Up	0.947191	0.763893	3	0.0232693	FALSE
Peroxisomal lipid metabolism	Down	0.947191	0.764044	7	-0.00153469	FALSE
alpha-linolenic (omega3) and linoleic (omega6) acid metabolism	Down	0.947191	0.764074	4	-0.00590968	FALSE
alpha-linolenic acid (ALA) metabolism	Down	0.947191	0.764074	4	-0.00590968	FALSE
Regulation of ornithine decarboxylase (ODC)	Up	0.947455	0.766167	33	0.0108061	FALSE
Formation of paraxial mesoderm	Up	0.947455	0.766167	33	0.0108061	FALSE
Somitogenesis	Up	0.947455	0.766167	33	0.0108061	FALSE
Regulation of TP53 Activity	Up	0.947455	0.770436	21	0.020472	FALSE
Vitamin B5 (pantothenate) metabolism	Down	0.947455	0.770695	4	0.0114128	FALSE
Carnitine metabolism	Up	0.947455	0.770814	6	0.0208027	FALSE
Signaling by ERBB2 in Cancer	Down	0.947455	0.771221	4	-0.000769946	FALSE
Constitutive Signaling by EGFRvIII	Down	0.947455	0.771221	4	-0.000769946	FALSE
Signaling by EGFRvIII in Cancer	Down	0.947455	0.771221	4	-0.000769946	FALSE
Constitutive Signaling by Overexpressed ERBB2	Down	0.947455	0.771221	4	-0.000769946	FALSE
Signaling by ERBB2 KD Mutants	Down	0.947455	0.771221	4	-0.000769946	FALSE
Signaling by ERBB2 ECD mutants	Down	0.947455	0.771221	4	-0.000769946	FALSE
Signaling by ERBB2 TMD/JMD mutants	Down	0.947455	0.771221	4	-0.000769946	FALSE
Signaling by NOTCH4	Up	0.947455	0.771312	38	0.0187803	FALSE
Beta oxidation of butanoyl-CoA to acetyl-CoA	Up	0.951817	0.775368	2	0.0340201	FALSE
tRNA-derived small RNA (tsRNA or tRNA-related fragment, tRF) biogenesis	Down	0.951972	0.775998	1	-0.0421844	FALSE
Respiratory Syncytial Virus Infection Pathway	Down	0.952237	0.776719	20	0.000734412	FALSE
Defective Intrinsic Pathway for Apoptosis	Up	0.953672	0.779439	9	0.0126532	FALSE
Defective OPLAH causes OPLAHD	Down	0.953672	0.779631	1	-0.017221	FALSE
Meiotic recombination	Up	0.953672	0.780374	9	0.161467	FALSE
AMPK inhibits chREBP transcriptional activation activity	Up	0.953672	0.780542	3	0.0121656	FALSE
RNA Polymerase I Transcription Termination	Down	0.953672	0.781729	1	-0.0220617	FALSE
SARS-CoV-2 modulates autophagy	Down	0.953672	0.781795	3	-0.0167017	FALSE
Activation of BH3-only proteins	Up	0.953672	0.782006	9	0.0223896	FALSE
Cytochrome P450 - arranged by substrate type	Up	0.953672	0.782096	3	0.0175323	FALSE
SARS-CoV-2 targets host intracellular signalling and regulatory pathways	Down	0.953672	0.782435	8	-0.00133885	FALSE
Translation of Structural Proteins	Down	0.953998	0.783208	5	-0.00324723	FALSE
HDMs demethylate histones	Up	0.956713	0.785943	1	0.215327	FALSE
Scavenging by Class A Receptors	Up	0.957514	0.787109	11	0.125064	FALSE
Synthesis of Ketone Bodies	Down	0.958225	0.788559	4	-0.0963459	FALSE
L1CAM interactions	Up	0.958225	0.78951	36	-0.00361485	FALSE
Intra-Golgi traffic	Down	0.958225	0.789718	6	-0.000458727	FALSE
NADE modulates death signalling	Up	0.958225	0.790755	1	0.0265567	FALSE
TGF-beta receptor signaling activates SMADs	Down	0.958225	0.790907	11	-0.024537	FALSE
Synthesis of epoxy (EET) and dihydroxyeicosatrienoic acids (DHET)	Down	0.958225	0.791466	1	-0.0504268	FALSE
Biosynthesis of maresins	Down	0.958225	0.791466	1	-0.0504268	FALSE
ER Quality Control Compartment (ERQC)	Down	0.958225	0.791754	3	-0.00475877	FALSE
RHO GTPase cycle	Down	0.95878	0.79272	101	0.00878578	FALSE
Glycosphingolipid catabolism	Up	0.959479	0.793806	1	0.0461377	FALSE
Synthesis of Prostaglandins (PG) and Thromboxanes (TX)	Down	0.959937	0.794694	4	-0.0139447	FALSE
Mitochondrial transcription initiation	Up	0.961107	0.79668	1	0.0385976	FALSE
Transcription from mitochondrial promoters	Up	0.961107	0.79668	1	0.0385976	FALSE
Nef Mediated CD4 Down-regulation	Up	0.961476	0.798004	4	0.0207195	FALSE
Nef Mediated CD8 Down-regulation	Up	0.961476	0.798004	4	0.0207195	FALSE
Regulation of mRNA stability by proteins that bind AU-rich elements	Up	0.961962	0.799278	46	0.0118674	FALSE
M Phase	Up	0.961962	0.800018	114	0.0232431	FALSE
Cyclin A/B1/B2 associated events during G2/M transition	Up	0.961962	0.800142	6	0.0157526	FALSE
Tryptophan catabolism	Down	0.961962	0.800446	2	-0.0154969	FALSE
Membrane binding and targetting of GAG proteins	Down	0.962034	0.804773	5	0.00255015	FALSE
Synthesis And Processing Of GAG, GAGPOL Polyproteins	Down	0.962034	0.804773	5	0.00255015	FALSE
PTK6 Expression	Down	0.962034	0.805128	1	-0.0294571	FALSE
Regulation of NPAS4 gene transcription	Down	0.962034	0.805128	1	-0.0294571	FALSE
Ubiquitin-dependent degradation of Cyclin D	Up	0.962034	0.805722	35	0.0101426	FALSE
PTEN Regulation	Up	0.962034	0.805806	43	0.0129452	FALSE
WNT5A-dependent internalization of FZD4	Up	0.962034	0.806669	5	0.0184629	FALSE
WNT5A-dependent internalization of FZD2, FZD5 and ROR2	Up	0.962034	0.806669	5	0.0184629	FALSE
Programmed Cell Death	Up	0.962034	0.807768	87	0.0144631	FALSE
TNFR1-induced NF-kappa-B signaling pathway	Down	0.962034	0.807806	3	-0.00121391	FALSE
GSK3B and BTRC:CUL1-mediated-degradation of NFE2L2	Up	0.962034	0.809183	37	0.0100309	FALSE
IRS-mediated signalling	Down	0.962034	0.812177	4	0.00165371	FALSE
mitochondrial fatty acid beta-oxidation of unsaturated fatty acids	Up	0.962034	0.813732	3	0.0316106	FALSE
Regulation of TP53 Activity through Methylation	Up	0.962034	0.813832	3	0.0441258	FALSE
Glutamate Neurotransmitter Release Cycle	Down	0.962034	0.81447	1	-0.0137793	FALSE
Vpu mediated degradation of CD4	Up	0.962034	0.814826	34	0.00987916	FALSE
Autodegradation of the E3 ubiquitin ligase COP1	Up	0.962034	0.814826	34	0.00987916	FALSE
Asymmetric localization of PCP proteins	Up	0.962034	0.814826	34	0.00987916	FALSE
Degradation of AXIN	Up	0.962034	0.814826	34	0.00987916	FALSE
Stabilization of p53	Up	0.962034	0.814826	34	0.00987916	FALSE
Ubiquitin Mediated Degradation of Phosphorylated Cdc25A	Up	0.962034	0.814826	34	0.00987916	FALSE
p53-Independent DNA Damage Response	Up	0.962034	0.814826	34	0.00987916	FALSE
p53-Independent G1/S DNA damage checkpoint	Up	0.962034	0.814826	34	0.00987916	FALSE
Regulation of RUNX3 expression and activity	Up	0.962034	0.814826	34	0.00987916	FALSE
Peroxisomal protein import	Down	0.962034	0.815267	21	-0.00807568	FALSE
Regulation of RUNX2 expression and activity	Up	0.962034	0.817249	40	0.00965059	FALSE
Activation of NF-kappaB in B cells	Up	0.962034	0.817353	35	0.00977628	FALSE
SCF-beta-TrCP mediated degradation of Emi1	Up	0.962034	0.817353	35	0.00977628	FALSE
Orc1 removal from chromatin	Up	0.962034	0.818086	36	0.00977906	FALSE
FBXL7 down-regulates AURKA during mitotic entry and in early mitosis	Up	0.962034	0.818086	36	0.00977906	FALSE
Signaling by BMP	Up	0.962034	0.819202	2	0.0188337	FALSE
ERK/MAPK targets	Up	0.962034	0.819286	7	0.0108985	FALSE
mitochondrial fatty acid beta-oxidation of saturated fatty acids	Up	0.962034	0.819477	5	0.0233397	FALSE
Sealing of the nuclear envelope (NE) by ESCRT-III	Up	0.962034	0.820162	15	0.0171063	FALSE
Defective GALT can cause GALCT	Down	0.962034	0.820671	1	-0.0191464	FALSE
Enzymatic degradation of dopamine by COMT	Down	0.962034	0.823979	2	-0.0663713	FALSE
Enzymatic degradation of Dopamine by monoamine oxidase	Down	0.962034	0.823979	2	-0.0663713	FALSE
Dopamine clearance from the synaptic cleft	Down	0.962034	0.823979	2	-0.0663713	FALSE
TCR signaling	Down	0.962034	0.824468	44	0.00117896	FALSE
RAB geranylgeranylation	Down	0.962034	0.825486	19	-0.00150048	FALSE
Pyrimidine biosynthesis	Up	0.962034	0.825838	1	0.0433315	FALSE
Downregulation of TGF-beta receptor signaling	Up	0.962034	0.826691	6	0.0220768	FALSE
Gene expression (Transcription)	Down	0.962034	0.826899	183	0.0228456	FALSE
ATF6 (ATF6-alpha) activates chaperones	Down	0.962034	0.827353	3	-0.002817	FALSE
ATF6 (ATF6-alpha) activates chaperone genes	Down	0.962034	0.827353	3	-0.002817	FALSE
Negative regulation of FLT3	Down	0.962034	0.827496	2	-0.00142683	FALSE
Defective CFTR causes cystic fibrosis	Up	0.962034	0.828472	38	0.00937713	FALSE
Cyclin D associated events in G1	Up	0.962034	0.828952	6	0.0130792	FALSE
G1 Phase	Up	0.962034	0.828952	6	0.0130792	FALSE
Cellular response to hypoxia	Up	0.962034	0.829116	42	0.00990116	FALSE
TP53 Regulates Transcription of Genes Involved in G1 Cell Cycle Arrest	Down	0.962034	0.829276	1	-0.0190223	FALSE
PTK6 Regulates Cell Cycle	Down	0.962034	0.829276	1	-0.0190223	FALSE
Aberrant regulation of mitotic G1/S transition in cancer due to RB1 defects	Down	0.962034	0.829276	1	-0.0190223	FALSE
Defective binding of RB1 mutants to E2F1,(E2F2, E2F3)	Down	0.962034	0.829276	1	-0.0190223	FALSE
Signal attenuation	Down	0.962034	0.830466	3	0.00893313	FALSE
Beta-oxidation of very long chain fatty acids	Down	0.962034	0.831165	3	-0.0020414	FALSE
Maternal to zygotic transition (MZT)	Down	0.962034	0.831307	15	0.093017	FALSE
CD28 co-stimulation	Down	0.962034	0.831521	6	0.00264621	FALSE
Calmodulin induced events	Down	0.962034	0.831543	5	0.00403341	FALSE
CaM pathway	Down	0.962034	0.831543	5	0.00403341	FALSE
Synthesis of PC	Down	0.962034	0.831964	4	-0.00975037	FALSE
Infectious disease	Down	0.962034	0.832949	289	0.000497452	FALSE
Chaperone Mediated Autophagy	Down	0.962034	0.833415	10	-0.0449082	FALSE
ABC-family proteins mediated transport	Down	0.962034	0.834594	47	-0.00147478	FALSE
Signaling by NOTCH1	Down	0.962034	0.837951	3	-0.00151876	FALSE
NOTCH1 Intracellular Domain Regulates Transcription	Down	0.962034	0.837951	3	-0.00151876	FALSE
Signaling by NOTCH1 PEST Domain Mutants in Cancer	Down	0.962034	0.837951	3	-0.00151876	FALSE
Signaling by NOTCH1 in Cancer	Down	0.962034	0.837951	3	-0.00151876	FALSE
Constitutive Signaling by NOTCH1 PEST Domain Mutants	Down	0.962034	0.837951	3	-0.00151876	FALSE
Signaling by NOTCH1 HD+PEST Domain Mutants in Cancer	Down	0.962034	0.837951	3	-0.00151876	FALSE
Constitutive Signaling by NOTCH1 HD+PEST Domain Mutants	Down	0.962034	0.837951	3	-0.00151876	FALSE
Regulation of BACH1 activity	Down	0.962034	0.837951	3	-0.00151876	FALSE
eNOS activation	Up	0.962034	0.837981	5	0.019185	FALSE
Interleukin receptor SHC signaling	Up	0.962034	0.83974	2	0.138736	FALSE
Deregulated CDK5 triggers multiple neurodegenerative pathways in Alzheimer's disease models	Down	0.962034	0.841885	8	-0.0105487	FALSE
Neurodegenerative Diseases	Down	0.962034	0.841885	8	-0.0105487	FALSE
Activation of BAD and translocation to mitochondria	Up	0.962034	0.842207	7	0.0156219	FALSE
p53-Dependent G1 DNA Damage Response	Up	0.962034	0.842854	35	0.0090534	FALSE
p53-Dependent G1/S DNA damage checkpoint	Up	0.962034	0.842854	35	0.0090534	FALSE
G1/S DNA Damage Checkpoints	Up	0.962034	0.842854	35	0.0090534	FALSE
Disinhibition of SNARE formation	Down	0.962034	0.843089	2	-0.00696051	FALSE
NCAM1 interactions	Down	0.962034	0.843206	7	0.113744	FALSE
SCF(Skp2)-mediated degradation of p27/p21	Up	0.962034	0.844845	36	0.00897631	FALSE
RA biosynthesis pathway	Up	0.962034	0.845323	5	0.0185465	FALSE
Interleukin-35 Signalling	Down	0.962034	0.845395	2	-0.00297532	FALSE
Interleukin-9 signaling	Down	0.962034	0.845395	2	-0.00297532	FALSE
Interleukin-27 signaling	Down	0.962034	0.845395	2	-0.00297532	FALSE
Interleukin-21 signaling	Down	0.962034	0.845395	2	-0.00297532	FALSE
Processing of Capped Intronless Pre-mRNA	Down	0.962034	0.845856	5	0.0242847	FALSE
Platelet sensitization by LDL	Up	0.962051	0.846381	8	-0.0323618	FALSE
Ubiquinol biosynthesis	Up	0.962295	0.847492	5	0.0176454	FALSE
Hedgehog 'off' state	Up	0.962295	0.847615	47	0.0103131	FALSE
Synthesis of DNA	Down	0.962533	0.848334	40	0.000665033	FALSE
Response of EIF2AK1 (HRI) to heme deficiency	Up	0.962741	0.849071	4	0.0280001	FALSE
Oxygen-dependent proline hydroxylation of Hypoxia-inducible Factor Alpha	Up	0.962741	0.850124	41	0.00924279	FALSE
Senescence-Associated Secretory Phenotype (SASP)	Up	0.962741	0.850457	13	0.116936	FALSE
Apoptotic execution phase	Up	0.962741	0.851018	23	0.0179581	FALSE
RND2 GTPase cycle	Down	0.962741	0.852786	8	0.0161513	FALSE
NFE2L2 regulating MDR associated enzymes	Down	0.962741	0.85339	1	-0.0092044	FALSE
Gap junction trafficking and regulation	Up	0.962741	0.854526	11	0.0263339	FALSE
Gap junction trafficking	Up	0.962741	0.854526	11	0.0263339	FALSE
Cellular response to mitochondrial stress	Up	0.962741	0.855765	7	0.0146349	FALSE
Sphingolipid de novo biosynthesis	Down	0.962741	0.857061	4	-0.00455317	FALSE
CD163 mediating an anti-inflammatory response	Down	0.962741	0.85779	1	-0.0102213	FALSE
Diseases associated with glycosylation precursor biosynthesis	Down	0.962741	0.859916	5	0.0327149	FALSE
Interferon Signaling	Up	0.962741	0.860998	62	0.0151084	FALSE
Expression and translocation of olfactory receptors	Down	0.962741	0.861579	1	-0.0168414	FALSE
Defective F8 binding to von Willebrand factor	Up	0.962741	0.86309	1	0.0228976	FALSE
Autodegradation of Cdh1 by Cdh1:APC/C	Up	0.962741	0.863257	35	0.00849712	FALSE
APC/C:Cdc20 mediated degradation of Securin	Up	0.962741	0.863257	35	0.00849712	FALSE
APC/C:Cdh1 mediated degradation of Cdc20 and other APC/C:Cdh1 targeted proteins in late mitosis/early G1	Up	0.962741	0.863257	35	0.00849712	FALSE
CDK-mediated phosphorylation and removal of Cdc6	Up	0.962741	0.863257	35	0.00849712	FALSE
RNA Polymerase II Pre-transcription Events	Down	0.962741	0.864156	4	-0.000897272	FALSE
Switching of origins to a post-replicative state	Up	0.962741	0.864805	37	0.00847443	FALSE
Oxidative Stress Induced Senescence	Up	0.962741	0.865564	18	0.0867782	FALSE
PINK1-PRKN Mediated Mitophagy	Up	0.962741	0.865593	10	0.016089	FALSE
Translocation of SLC2A4 (GLUT4) to the plasma membrane	Down	0.962741	0.865874	32	0.00963339	FALSE
Diseases of signal transduction by growth factor receptors and second messengers	Down	0.962741	0.866041	105	0.00102615	FALSE
B-WICH complex positively regulates rRNA expression	Up	0.962741	0.866269	11	0.12981	FALSE
BH3-only proteins associate with and inactivate anti-apoptotic BCL-2 members	Up	0.962741	0.867797	1	0.0211752	FALSE
Interleukin-7 signaling	Up	0.962741	0.867797	1	0.0211752	FALSE
Signalling to STAT3	Up	0.962741	0.867797	1	0.0211752	FALSE
Signaling by ALK	Up	0.962741	0.867797	1	0.0211752	FALSE
POU5F1 (OCT4), SOX2, NANOG activate genes related to proliferation	Up	0.962741	0.867797	1	0.0211752	FALSE
Transcriptional regulation of pluripotent stem cells	Up	0.962741	0.867797	1	0.0211752	FALSE
Interleukin-10 signaling	Up	0.962741	0.867797	1	0.0211752	FALSE
PTK6 Activates STAT3	Up	0.962741	0.867797	1	0.0211752	FALSE
MET activates STAT3	Up	0.962741	0.867797	1	0.0211752	FALSE
STAT3 nuclear events downstream of ALK signaling	Up	0.962741	0.867797	1	0.0211752	FALSE
Negative feedback regulation of MAPK pathway	Down	0.962741	0.867895	2	-0.00153132	FALSE
Signaling by MAP2K mutants	Down	0.962741	0.867895	2	-0.00153132	FALSE
Regulation of HSF1-mediated heat shock response	Down	0.964346	0.87065	31	0.00717266	FALSE
Interferon gamma signaling	Up	0.964346	0.870824	10	0.0282817	FALSE
Tristetraprolin (TTP, ZFP36) binds and destabilizes mRNA	Up	0.964346	0.870874	3	0.014424	FALSE
SLBP independent Processing of Histone Pre-mRNAs	Up	0.964808	0.872778	3	0.0432073	FALSE
SLBP Dependent Processing of Replication-Dependent Histone Pre-mRNAs	Up	0.964808	0.872778	3	0.0432073	FALSE
Neurotransmitter release cycle	Up	0.964808	0.873211	5	-0.00327155	FALSE
Positive epigenetic regulation of rRNA expression	Down	0.964808	0.873336	13	0.102697	FALSE
Mitotic G1 phase and G1/S transition	Up	0.967039	0.876576	43	0.00654688	FALSE
G2/M Checkpoints	Down	0.967039	0.877349	49	0.0146496	FALSE
Deadenylation-dependent mRNA decay	Down	0.967039	0.877676	13	3.79893e-05	FALSE
Nuclear Events (kinase and transcription factor activation)	Down	0.967039	0.878253	10	0.008351	FALSE
FOXO-mediated transcription of oxidative stress, metabolic and neuronal genes	Down	0.967039	0.878521	5	-0.0449042	FALSE
PIP3 activates AKT signaling	Down	0.967039	0.881226	56	0.00587151	FALSE
Establishment of Sister Chromatid Cohesion	Down	0.967039	0.881547	1	-0.0191434	FALSE
Cohesin Loading onto Chromatin	Down	0.967039	0.881547	1	-0.0191434	FALSE
Mitotic Telophase/Cytokinesis	Down	0.967039	0.881547	1	-0.0191434	FALSE
O-linked glycosylation	Up	0.967039	0.882035	2	0.0274219	FALSE
Synthesis of diphthamide-EEF2	Down	0.967039	0.882185	1	-0.0064991	FALSE
Interleukin-6 signaling	Down	0.967039	0.882809	3	0.000712636	FALSE
Interleukin-6 family signaling	Down	0.967039	0.882809	3	0.000712636	FALSE
Interleukin-20 family signaling	Down	0.967039	0.882809	3	0.000712636	FALSE
VEGFR2 mediated vascular permeability	Up	0.967039	0.883384	9	0.0160596	FALSE
RHO GTPases activate PKNs	Up	0.967039	0.88369	23	0.0554933	FALSE
Synthesis of bile acids and bile salts	Up	0.967039	0.885807	8	0.0158903	FALSE
SARS-CoV-2-host interactions	Down	0.967039	0.886532	68	0.0107936	FALSE
Signaling by CSF1 (M-CSF) in myeloid cells	Down	0.967039	0.887339	6	0.0431499	FALSE
Fatty Acids bound to GPR40 (FFAR1) regulate insulin secretion	Down	0.967039	0.887818	1	-0.00525419	FALSE
Neurotransmitter receptors and postsynaptic signal transmission	Down	0.967039	0.888334	33	0.0231519	FALSE
Interconversion of 2-oxoglutarate and 2-hydroxyglutarate	Down	0.967039	0.890148	3	-0.0177197	FALSE
HSF1 activation	Down	0.967039	0.89038	7	-0.00114058	FALSE
MAPK6/MAPK4 signaling	Down	0.967039	0.891525	44	0.00651308	FALSE
DAG and IP3 signaling	Up	0.967039	0.892512	6	0.0160023	FALSE
Hh mutants are degraded by ERAD	Up	0.967039	0.89307	36	0.00817419	FALSE
Hh mutants abrogate ligand secretion	Up	0.967039	0.89307	36	0.00817419	FALSE
RHOBTB GTPase Cycle	Down	0.967039	0.893795	17	-0.00519135	FALSE
The canonical retinoid cycle in rods (twilight vision)	Down	0.967039	0.894309	1	-0.00634287	FALSE
Signaling by Leptin	Up	0.967039	0.895968	2	0.0146319	FALSE
Ub-specific processing proteases	Down	0.967039	0.896522	59	0.0112855	FALSE
Signaling by NOTCH	Up	0.967039	0.896972	53	0.0429235	FALSE
Differentiation of keratinocytes in interfollicular epidermis in mammalian skin	Up	0.967039	0.897455	6	0.113951	FALSE
Developmental Cell Lineages	Up	0.967039	0.897455	6	0.113951	FALSE
Negative regulation of NOTCH4 signaling	Up	0.967039	0.899151	37	0.00838411	FALSE
Endogenous sterols	Up	0.967039	0.899361	2	0.00291887	FALSE
MAPK1 (ERK2) activation	Down	0.967039	0.901224	3	0.0016753	FALSE
Biosynthesis of DHA-derived sulfido conjugates	Down	0.967039	0.901512	1	-0.0223026	FALSE
Biosynthesis of maresin conjugates in tissue regeneration (MCTR)	Down	0.967039	0.901512	1	-0.0223026	FALSE
Synthesis of PG	Down	0.967039	0.901907	1	-0.00613249	FALSE
Cdc20:Phospho-APC/C mediated degradation of Cyclin A	Up	0.967039	0.901997	36	0.0071195	FALSE
APC/C:Cdc20 mediated degradation of mitotic proteins	Up	0.967039	0.901997	36	0.0071195	FALSE
Activation of APC/C and APC/C:Cdc20 mediated degradation of mitotic proteins	Up	0.967039	0.901997	36	0.0071195	FALSE
APC:Cdc20 mediated degradation of cell cycle proteins prior to satisfation of the cell cycle checkpoint	Up	0.967039	0.901997	36	0.0071195	FALSE
Release of apoptotic factors from the mitochondria	Down	0.967039	0.902452	1	-0.00469289	FALSE
SMAC (DIABLO) binds to IAPs	Down	0.967039	0.902452	1	-0.00469289	FALSE
SMAC(DIABLO)-mediated dissociation of IAP:caspase complexes	Down	0.967039	0.902452	1	-0.00469289	FALSE
SMAC, XIAP-regulated apoptotic response	Down	0.967039	0.902452	1	-0.00469289	FALSE
APC/C-mediated degradation of cell cycle proteins	Up	0.967039	0.902955	37	0.00709677	FALSE
Regulation of APC/C activators between G1/S and early anaphase	Up	0.967039	0.902955	37	0.00709677	FALSE
Regulation of mitotic cell cycle	Up	0.967039	0.902955	37	0.00709677	FALSE
HDACs deacetylate histones	Down	0.967039	0.903651	4	0.0929012	FALSE
Nucleotide catabolism	Up	0.967039	0.904346	9	0.0144342	FALSE
Formation of apoptosome	Up	0.967039	0.904631	3	0.0587141	FALSE
Cytochrome c-mediated apoptotic response	Up	0.967039	0.904631	3	0.0587141	FALSE
Regulation of the apoptosome activity	Up	0.967039	0.904631	3	0.0587141	FALSE
Receptor Mediated Mitophagy	Down	0.967039	0.905848	2	-0.0319733	FALSE
cGMP effects	Down	0.967039	0.905897	1	-0.00495533	FALSE
Signaling by LTK in cancer	Down	0.967039	0.905964	2	0.0068432	FALSE
NS1 Mediated Effects on Host Pathways	Down	0.967039	0.906087	15	0.00661623	FALSE
Pre-NOTCH Transcription and Translation	Up	0.967068	0.906626	8	0.182625	FALSE
Synthesis of bile acids and bile salts via 24-hydroxycholesterol	Down	0.968562	0.909053	2	0.006049	FALSE
Synthesis of bile acids and bile salts via 27-hydroxycholesterol	Down	0.968562	0.909053	2	0.006049	FALSE
Trafficking of GluR2-containing AMPA receptors	Up	0.969909	0.91083	4	0.00280729	FALSE
Downstream TCR signaling	Down	0.97084	0.912255	39	0.00379628	FALSE
Signaling by Hippo	Down	0.97084	0.912734	4	0.0131846	FALSE
Post-translational modification: synthesis of GPI-anchored proteins	Up	0.97247	0.914924	2	0.0175457	FALSE
Caspase activation via Dependence Receptors in the absence of ligand	Up	0.97247	0.916097	1	0.0151843	FALSE
Caspase activation via extrinsic apoptotic signalling pathway	Up	0.97247	0.916097	1	0.0151843	FALSE
Intracellular signaling by second messengers	Down	0.97247	0.916326	62	0.00685191	FALSE
Asparagine N-linked glycosylation	Up	0.972913	0.917259	87	0.00413327	FALSE
Hedgehog ligand biogenesis	Up	0.972944	0.920412	37	0.00749872	FALSE
G1/S Transition	Up	0.972944	0.921783	42	0.00526881	FALSE
HCMV Infection	Down	0.972944	0.923462	42	0.0208313	FALSE
Degradation of GLI2 by the proteasome	Up	0.972944	0.924807	39	0.00759802	FALSE
GLI3 is processed to GLI3R by the proteasome	Up	0.972944	0.924807	39	0.00759802	FALSE
tRNA processing	Up	0.972944	0.925011	20	0.0161104	FALSE
Formation of RNA Pol II elongation complex	Up	0.972944	0.925634	3	0.0138832	FALSE
RNA Polymerase II Transcription Elongation	Up	0.972944	0.925634	3	0.0138832	FALSE
Ribavirin ADME	Up	0.972944	0.926897	3	0.00880921	FALSE
Signaling by Hedgehog	Down	0.972944	0.928919	51	0.00389723	FALSE
Transcriptional regulation of brown and beige adipocyte differentiation	Down	0.972944	0.928962	3	0.0156845	FALSE
Transcriptional regulation of brown and beige adipocyte differentiation by EBF2	Down	0.972944	0.928962	3	0.0156845	FALSE
Estrogen-dependent nuclear events downstream of ESR-membrane signaling	Down	0.972944	0.929759	4	0.00552041	FALSE
mRNA decay by 3' to 5' exoribonuclease	Down	0.972944	0.930722	4	0.00329513	FALSE
Growth hormone receptor signaling	Down	0.972944	0.930725	4	0.00664902	FALSE
Formation of HIV elongation complex in the absence of HIV Tat	Down	0.972944	0.934077	2	0.00478239	FALSE
HIV Transcription Elongation	Down	0.972944	0.934077	2	0.00478239	FALSE
Formation of HIV-1 elongation complex containing HIV-1 Tat	Down	0.972944	0.934077	2	0.00478239	FALSE
Pausing and recovery of Tat-mediated HIV elongation	Down	0.972944	0.934077	2	0.00478239	FALSE
Tat-mediated HIV elongation arrest and recovery	Down	0.972944	0.934077	2	0.00478239	FALSE
Tat-mediated elongation of the HIV-1 transcript	Down	0.972944	0.934077	2	0.00478239	FALSE
HIV elongation arrest and recovery	Down	0.972944	0.934077	2	0.00478239	FALSE
Pausing and recovery of HIV elongation	Down	0.972944	0.934077	2	0.00478239	FALSE
TP53 Regulates Transcription of DNA Repair Genes	Down	0.972944	0.934077	2	0.00478239	FALSE
Deposition of new CENPA-containing nucleosomes at the centromere	Down	0.972944	0.934506	8	0.150293	FALSE
Nucleosome assembly	Down	0.972944	0.934506	8	0.150293	FALSE
Other interleukin signaling	Up	0.972944	0.934879	1	0.014562	FALSE
ATF6B (ATF6-beta) activates chaperones	Up	0.972944	0.934991	1	0.018299	FALSE
Degradation of GLI1 by the proteasome	Up	0.972944	0.935582	38	0.00729538	FALSE
Regulation of CDH11 function	Up	0.972944	0.935993	2	0.0298934	FALSE
Regulation of CDH19 Expression and Function	Up	0.972944	0.935993	2	0.0298934	FALSE
CDH11 homotypic and heterotypic interactions	Up	0.972944	0.935993	2	0.0298934	FALSE
FLT3 Signaling	Down	0.972944	0.936423	8	0.0121501	FALSE
Displacement of DNA glycosylase by APEX1	Down	0.972944	0.93721	1	-0.000431104	FALSE
Resolution of AP sites via the single-nucleotide replacement pathway	Down	0.972944	0.93721	1	-0.000431104	FALSE
Abasic sugar-phosphate removal via the single-nucleotide replacement pathway	Down	0.972944	0.93721	1	-0.000431104	FALSE
Signaling by FGFR in disease	Up	0.972944	0.937676	7	0.0208183	FALSE
Signaling by FGFR1 in disease	Up	0.972944	0.937676	7	0.0208183	FALSE
MITF-M-regulated melanocyte development	Up	0.972944	0.93769	24	0.00910976	FALSE
Sphingolipid metabolism	Down	0.972944	0.937902	8	0.00131981	FALSE
DNA Damage/Telomere Stress Induced Senescence	Down	0.973636	0.93927	13	0.0872062	FALSE
Attachment of GPI anchor to uPAR	Up	0.973636	0.939877	1	0.0175313	FALSE
Phosphorylation of CD3 and TCR zeta chains	Up	0.973636	0.940116	1	0.0178574	FALSE
Estrogen-dependent gene expression	Up	0.974654	0.941615	13	0.114566	FALSE
Sialic acid metabolism	Up	0.976828	0.946693	3	0.00871376	FALSE
PD-1 signaling	Up	0.976828	0.946996	2	0.012973	FALSE
Hypusine synthesis from eIF5A-lysine	Down	0.976828	0.948297	2	-0.00509203	FALSE
Beta oxidation of hexanoyl-CoA to butanoyl-CoA	Down	0.976828	0.948669	3	0.00481511	FALSE
Regulation of RAS by GAPs	Up	0.976828	0.950473	39	0.00505415	FALSE
RHO GTPases Activate ROCKs	Down	0.976828	0.950955	9	-0.0312789	FALSE
Dectin-1 mediated noncanonical NF-kB signaling	Up	0.976828	0.951391	37	0.00700639	FALSE
TNFR2 non-canonical NF-kB pathway	Up	0.976828	0.951391	37	0.00700639	FALSE
NIK-->noncanonical NF-kB signaling	Up	0.976828	0.951391	37	0.00700639	FALSE
Insulin processing	Down	0.976828	0.951476	3	0.0025362	FALSE
mRNA Editing: C to U Conversion	Down	0.976828	0.951836	1	0.0027571	FALSE
mRNA Editing	Down	0.976828	0.951836	1	0.0027571	FALSE
Formation of the Editosome	Down	0.976828	0.951836	1	0.0027571	FALSE
Acyl chain remodelling of PI	Up	0.976828	0.951994	1	0.0330034	FALSE
Hydrolysis of LPC	Up	0.976828	0.951994	1	0.0330034	FALSE
Hydrolysis of LPE	Up	0.976828	0.951994	1	0.0330034	FALSE
Uptake and function of diphtheria toxin	Up	0.980998	0.957033	4	0.00785173	FALSE
Regulation of localization of FOXO transcription factors	Up	0.980998	0.957096	5	0.0123687	FALSE
PLC beta mediated events	Down	0.981649	0.958252	8	0.00888904	FALSE
Apoptotic cleavage of cell adhesion proteins	Up	0.983012	0.960103	1	0.0403314	FALSE
OAS antiviral response	Up	0.983608	0.961206	2	-0.0772561	FALSE
S Phase	Down	0.985168	0.96435	44	0.00320284	FALSE
Beta oxidation of lauroyl-CoA to decanoyl-CoA-CoA	Up	0.985168	0.9647	2	0.0164309	FALSE
Beta oxidation of octanoyl-CoA to hexanoyl-CoA	Up	0.985168	0.9647	2	0.0164309	FALSE
Trafficking and processing of endosomal TLR	Down	0.985168	0.964817	2	-0.00132196	FALSE
RMTs methylate histone arginines	Down	0.985772	0.966133	11	0.0954836	FALSE
Interleukin-23 signaling	Down	0.985772	0.966453	2	0.00217854	FALSE
RHO GTPases activate IQGAPs	Down	0.987331	0.968505	13	0.01652	FALSE
Nef and signal transduction	Up	0.989577	0.971232	2	0.0132519	FALSE
Interleukin-17 signaling	Up	0.990224	0.973007	17	0.00605755	FALSE
MAP kinase activation	Up	0.990224	0.973007	17	0.00605755	FALSE
Metabolism of steroid hormones	Up	0.990224	0.973441	5	-0.00100054	FALSE
Sulfide oxidation to sulfate	Down	0.990676	0.97441	4	-0.0192645	FALSE
VLDLR internalisation and degradation	Down	0.992926	0.977149	5	0.00736169	FALSE
RAF-independent MAPK1/3 activation	Down	0.993422	0.978163	4	0.00954971	FALSE
Prolactin receptor signaling	Up	0.993508	0.978774	3	0.00808111	FALSE
Cell Cycle	Down	0.993753	0.979541	143	0.0179918	FALSE
Antiviral mechanism by IFN-stimulated genes	Up	0.99418	0.981259	52	0.0117271	FALSE
Insulin receptor signalling cascade	Down	0.99418	0.981456	6	0.0165716	FALSE
CREB1 phosphorylation through NMDA receptor-mediated activation of RAS signaling	Down	0.99418	0.982583	5	0.0650344	FALSE
MAPK3 (ERK1) activation	Up	0.99418	0.984571	1	0.00808855	FALSE
Netrin mediated repulsion signals	Up	0.99418	0.984571	1	0.00808855	FALSE
FBXW7 Mutants and NOTCH1 in Cancer	Up	0.99418	0.984738	2	0.00807739	FALSE
Loss of Function of FBXW7 in Cancer and NOTCH1 Signaling	Up	0.99418	0.984738	2	0.00807739	FALSE
Regulation of IFNG signaling	Up	0.99418	0.987623	3	0.0110523	FALSE
Regulation of IFNA/IFNB signaling	Up	0.99418	0.987623	3	0.0110523	FALSE
p75NTR signals via NF-kB	Up	0.99418	0.988071	2	0.0147086	FALSE
NRIF signals cell death from the nucleus	Up	0.99418	0.988071	2	0.0147086	FALSE
p75NTR recruits signalling complexes	Up	0.99418	0.988071	2	0.0147086	FALSE
NF-kB is activated and signals survival	Up	0.99418	0.988071	2	0.0147086	FALSE
Degradation of DVL	Up	0.99418	0.988207	36	0.00328465	FALSE
Hedgehog 'on' state	Up	0.99418	0.988207	36	0.00328465	FALSE
Metabolism of cofactors	Down	0.99418	0.988652	9	0.00852011	FALSE
SARS-CoV-1 Infection	Down	0.99418	0.988914	49	0.0101508	FALSE
Basigin interactions	Down	0.994381	0.989641	4	0.016632	FALSE
PCP/CE pathway	Down	0.997016	0.993188	42	0.00582364	FALSE
Maturation of replicase proteins	Down	0.997016	0.994406	1	0.008761	FALSE
Negative regulation of the PI3K/AKT network	Down	0.997016	0.995086	11	0.00922932	FALSE
RHO GTPases activate PAKs	Down	0.997016	0.995474	14	-0.0368098	FALSE
Circadian Clock	Down	0.997016	0.99569	5	0.0107913	FALSE
CRMPs in Sema3A signaling	Down	0.997016	0.995883	4	0.0112257	FALSE
Interleukin-2 family signaling	Up	0.997016	0.99596	4	0.0678805	FALSE
Vif-mediated degradation of APOBEC3G	Up	0.998574	0.998045	38	0.00639554	FALSE
MAPK targets/ Nuclear events mediated by MAP kinases	Up	0.999172	0.999172	9	0.00230722	FALSE

## Sheet: Old_only_PUK3_PUK4_Placeb...
Identifier	logFC	AveExpr	t	P.Value	adj.P.Val	B
Q13203	1.18221	5.18744	3.42801	0.00302287	0.924748	-2.64804
P08123	0.810233	6.66762	2.17812	0.0430315	0.924748	-3.83037
P02452	0.803544	6.70127	2.00903	0.0598777	0.924748	-3.98098
O00472	0.79626	7.10031	2.23171	0.0386765	0.924748	-3.78167
P81605	0.682135	5.84706	1.29738	0.21099	0.932219	-4.53845
P02461	0.663922	6.7134	2.62389	0.017276	0.924748	-3.41517
P30837	0.628746	6.31623	1.91155	0.0720976	0.924748	-4.06534
Q8WZ42	0.604311	6.39175	1.97965	0.0633488	0.924748	-4.00661
A5YM72	0.556955	6.44548	5.1501	6.85657e-05	0.147485	-1.18771
P50461	0.554073	6.53196	3.14916	0.00558303	0.924748	-2.91262
Q14315	0.55133	6.61776	4.5685	0.000241987	0.260257	-1.63884
P17661	0.504862	6.48593	2.63574	0.0168506	0.924748	-3.40391
Q99584	0.503166	6.7978	2.03219	0.0572635	0.924748	-3.96066
O60662	0.495028	6.62522	3.33809	0.00368664	0.924748	-2.73291
P67809	0.487053	6.65345	3.05553	0.00684872	0.924748	-3.00217
P07942	0.465964	6.56432	2.79955	0.0119014	0.924748	-3.2475
P48681	0.460491	6.61508	3.12594	0.00587383	0.924748	-2.93481
Q86YZ3	0.460475	5.82982	1.04511	0.309897	0.962625	-4.69421
Q9UBG0	0.444478	6.63043	2.27455	0.0354908	0.924748	-3.74244
P02462	0.437788	6.33698	0.72194	0.479667	0.962625	-4.85159
Q9BYV6	0.408876	6.81078	2.85673	0.0105287	0.924748	-3.19273
P06753	0.40477	6.43958	1.61452	0.123922	0.924748	-4.30839
P62736	0.40344	6.58851	1.2993	0.210346	0.932219	-4.53717
Q9Y6K8	0.402423	6.27083	2.60876	0.0178346	0.924748	-3.42955
Q9UBY9	0.400751	6.67626	3.57703	0.00217328	0.924748	-2.50862
P13535	0.396356	6.59402	1.2582	0.224502	0.932219	-4.56435
O75367	0.394045	6.39238	0.867219	0.397312	0.962625	-4.78712
Q96KR6	0.386812	6.42497	2.61171	0.0177243	0.924748	-3.42675
P35527	0.381606	5.21894	0.856783	0.402903	0.962625	-4.7921
P63316	0.357161	6.48229	1.4503	0.164291	0.924748	-4.43184
Q96ND0	0.356064	6.49322	3.65679	0.00182079	0.924748	-2.43472
Q8TDY2	0.353338	6.24855	1.76163	0.0952212	0.924748	-4.19089
O43295	0.352334	6.97996	0.884999	0.387904	0.962625	-4.77851
Q06210	0.351964	6.80404	2.09885	0.050303	0.924748	-3.9016
P20929	0.349898	6.37904	1.82183	0.0852543	0.924748	-4.14114
P19237	0.349199	6.46521	1.43847	0.167576	0.924748	-4.44039
P35609	0.348128	6.18644	1.2331	0.233504	0.932219	-4.58063
O15357	0.343488	6.9792	1.19283	0.248526	0.932605	-4.60621
P68133	0.343455	6.44025	1.68718	0.108936	0.924748	-4.25111
Q9UDY4	0.342811	6.6324	2.84804	0.010727	0.924748	-3.20106
Q702N8	0.34038	6.84144	1.94405	0.0677965	0.924748	-4.03744
Q71UI9	0.33337	6.25796	0.691525	0.498118	0.962625	-4.86373
P56277	0.331552	6.44329	1.53916	0.141276	0.924748	-4.36612
Q9NZU5	0.329634	6.65505	2.88462	0.00991581	0.924748	-3.166
P08779	0.328735	5.9092	0.809611	0.428807	0.962625	-4.81395
Q9UK76	0.32655	6.63956	2.53078	0.0209936	0.924748	-3.50342
P02533	0.324575	5.52927	0.7532	0.461133	0.962625	-4.83862
P50454	0.324031	6.51605	1.70258	0.105967	0.924748	-4.23878
Q04446	0.322307	6.52144	2.82787	0.0112012	0.924748	-3.22038
P0C7P0	0.320756	6.52393	1.81636	0.0861202	0.924748	-4.14569
Q8WW22	0.316254	6.68086	2.46352	0.0241366	0.924748	-3.56678
P04792	0.315281	6.64998	2.81427	0.0115323	0.924748	-3.23341
P31944	0.31476	5.86025	0.571719	0.57463	0.967411	-4.90678
Q9BTM1	0.314477	6.12609	0.475238	0.640371	0.97034	-4.9358
Q08043	0.313009	6.16896	0.794236	0.437474	0.962625	-4.82084
A4UGR9	0.311288	6.69007	1.92149	0.0707572	0.924748	-4.05683
P16104	0.304817	6.40076	0.657708	0.519104	0.962625	-4.87665
P13807	0.303044	6.49479	2.66088	0.0159803	0.924748	-3.37997
Q9BYV7	0.302324	6.28803	1.27259	0.219465	0.932219	-4.55491
P14543	0.30229	6.48402	2.03995	0.0564101	0.924748	-3.95382
O60237	0.300874	6.60863	2.81325	0.0115576	0.924748	-3.23439
O14548	0.299154	6.56589	1.8436	0.0818803	0.924748	-4.12291
P09001	0.298638	6.62438	2.03655	0.0567828	0.924748	-3.95682
O43852	0.294909	6.58815	2.45922	0.0243519	0.924748	-3.57082
O14957	0.294209	6.57222	1.54315	0.140307	0.924748	-4.36311
Q14112	0.286437	6.55174	1.47304	0.158126	0.924748	-4.41527
Q9NZQ9	0.284376	6.59471	1.41175	0.175191	0.924748	-4.45952
O00748	0.28421	6.62031	2.67343	0.0155623	0.924748	-3.36801
O43837	0.283393	6.4434	2.1348	0.046877	0.924748	-3.86943
Q7Z7K6	0.278392	6.27084	1.41865	0.173199	0.924748	-4.4546
Q07065	0.276032	6.66464	2.12616	0.0476801	0.924748	-3.87718
O95425	0.275886	6.68775	2.32492	0.0320562	0.924748	-3.69601
Q9NPC6	0.275236	6.72551	1.15878	0.261788	0.937114	-4.62732
Q9NUQ2	0.275104	6.52379	2.36647	0.0294581	0.924748	-3.65748
Q68J44	0.273545	6.57515	1.28342	0.21573	0.932219	-4.54775
O60220	0.272553	6.42989	1.39606	0.179789	0.925184	-4.47062
Q6NVY1	0.270634	6.21763	0.889103	0.385754	0.962625	-4.7765
Q9NX47	0.270022	6.73913	1.69405	0.107603	0.924748	-4.24562
P11047	0.26972	6.47886	1.88761	0.07542	0.924748	-4.08575
Q9NP98	0.267865	6.15294	0.837185	0.413539	0.962625	-4.80132
Q9NRD1	0.265633	6.4321	1.74215	0.0986576	0.924748	-4.2068
Q92614	0.263311	6.70285	2.3075	0.0332076	0.924748	-3.71211
Q3ZCM7	0.262688	6.83505	1.84522	0.0816349	0.924748	-4.12156
Q15149	0.26234	6.66405	2.31651	0.0326074	0.924748	-3.70379
Q9NX20	0.262133	6.61586	1.90389	0.0731457	0.924748	-4.07188
Q9Y305	0.261958	6.68446	2.38675	0.0282627	0.924748	-3.63861
P84243	0.261539	6.27531	0.499896	0.623245	0.969535	-4.92887
Q8WW59	0.261009	6.44987	2.46085	0.02427	0.924748	-3.56929
Q8NI37	0.258677	6.45535	1.60931	0.125063	0.924748	-4.31244
P05023	0.256184	6.64417	2.19623	0.0415119	0.924748	-3.81396
O15273	0.250552	6.52816	1.61747	0.123282	0.924748	-4.3061
Q96EL3	0.249225	6.68566	1.56476	0.135166	0.924748	-4.34671
P19367	0.248759	6.37179	2.22244	0.0393995	0.924748	-3.79013
Q9BWH2	0.247311	6.69845	1.78608	0.0910558	0.924748	-4.17079
P82921	0.245092	6.5765	1.94025	0.0682874	0.924748	-4.04071
Q9BSH4	0.244018	6.55049	2.04266	0.0561151	0.924748	-3.95144
P51553	0.243816	6.47073	1.90637	0.0728059	0.924748	-4.06977
P82914	0.242993	6.6302	1.68296	0.109762	0.924748	-4.25448
P61927	0.242622	6.64348	1.53432	0.142457	0.924748	-4.36977
Q96C01	0.241679	6.51663	1.4423	0.166505	0.924748	-4.43762
P50213	0.240774	6.46532	1.79094	0.0902484	0.924748	-4.16678
Q9NUL3	0.240183	6.4579	2.24795	0.0374387	0.924748	-3.76683
Q9NYK5	0.240071	6.54552	1.70407	0.105685	0.924748	-4.23759
P16989	0.238368	6.68394	1.49966	0.151152	0.924748	-4.39566
Q8N4Q1	0.235387	6.52141	2.09427	0.0507551	0.924748	-3.90568
P48788	0.234798	6.27741	1.19468	0.247818	0.932605	-4.60505
Q9BYD1	0.234414	6.70649	2.25745	0.036732	0.924748	-3.75813
P49356	0.233066	6.80488	2.0402	0.0563826	0.924748	-3.9536
Q9UIQ6	0.232395	6.69761	2.18201	0.0427008	0.924748	-3.82685
Q9UI10	0.232112	6.61273	1.77109	0.0935907	0.924748	-4.18313
P15311	0.232008	6.61846	2.00345	0.0605234	0.924748	-3.98586
O95210	0.230411	6.47526	1.9225	0.0706228	0.924748	-4.05597
P10636	0.230388	6.59936	0.823675	0.420976	0.962625	-4.80756
Q8NE62	0.230367	6.70969	2.06852	0.0533683	0.924748	-3.92857
Q96DV4	0.229632	6.70578	2.20378	0.0408926	0.924748	-3.8071
P58876	0.228309	6.31556	0.47313	0.641845	0.97034	-4.93638
Q13825	0.223574	6.55889	1.94439	0.0677527	0.924748	-4.03714
P82664	0.223073	6.58772	1.52902	0.143759	0.924748	-4.37375
Q16740	0.219025	6.62658	2.49659	0.0225399	0.924748	-3.53568
Q9BQ48	0.218926	6.55685	1.43231	0.169306	0.924748	-4.44482
P00338	0.218259	6.25179	1.58548	0.130385	0.924748	-4.33085
Q9BTV4	0.21825	6.69607	1.83805	0.0827299	0.924748	-4.12757
P63172	0.216976	6.64939	1.79425	0.0897008	0.924748	-4.16404
P49207	0.216956	6.56469	1.44067	0.16696	0.924748	-4.4388
Q9H7C4	0.215731	6.7394	1.89285	0.074681	0.924748	-4.08129
Q9BQC6	0.215435	6.77792	1.68595	0.109177	0.924748	-4.2521
P62805	0.215327	6.04873	0.350283	0.730219	0.984857	-4.96569
P47755	0.214819	6.61968	2.1966	0.0414816	0.924748	-3.81363
Q9BY32	0.214807	6.91464	1.67327	0.111679	0.924748	-4.2622
P29966	0.214328	6.84663	1.31259	0.20592	0.932219	-4.52823
Q9GZV1	0.214238	6.64405	1.13895	0.269754	0.941066	-4.63939
Q5SW79	0.212698	6.60493	1.43112	0.169644	0.924748	-4.44568
Q8IXI2	0.212614	6.69649	2.23284	0.0385889	0.924748	-3.78064
Q16816	0.212208	6.38028	2.25577	0.0368559	0.924748	-3.75967
Q8IUZ5	0.210735	6.57438	1.80979	0.0871701	0.924748	-4.15115
Q9NRG4	0.210485	6.65809	1.76073	0.0953776	0.924748	-4.19163
O14925	0.210268	6.5795	1.44877	0.164714	0.924748	-4.43295
Q9Y316	0.209899	6.68458	2.13921	0.0464717	0.924748	-3.86547
Q6FI81	0.209805	6.73314	2.14322	0.0461057	0.924748	-3.86186
Q96GC5	0.209651	6.59223	1.53703	0.141794	0.924748	-4.36773
P26639	0.20911	6.62889	2.00996	0.0597714	0.924748	-3.98017
P16118	0.20876	6.59573	1.80968	0.0871878	0.924748	-4.15124
P61604	0.20833	6.50259	1.45872	0.161985	0.924748	-4.42572
Q15113	0.207412	6.83723	1.5232	0.145201	0.924748	-4.37812
P53985	0.20682	6.57437	2.00459	0.0603908	0.924748	-3.98486
Q969Q1	0.206549	6.75776	1.80124	0.0885551	0.924748	-4.15825
Q13011	0.206454	6.59226	1.2276	0.235515	0.932219	-4.58417
Q92506	0.206211	6.50261	1.86629	0.0784904	0.924748	-4.1038
P82932	0.205878	6.61407	1.38904	0.181879	0.929148	-4.47557
P82675	0.205846	6.58578	1.54813	0.139109	0.924748	-4.35934
P49406	0.205575	6.66064	1.71792	0.10308	0.924748	-4.22643
Q9Y2Q9	0.204441	6.60941	1.37085	0.187386	0.929148	-4.4883
Q9UKP3	0.202336	6.54719	1.70314	0.105861	0.924748	-4.23833
P53701	0.201868	6.45129	1.83522	0.0831645	0.924748	-4.12994
Q5T440	0.201469	6.57801	1.25499	0.22564	0.932219	-4.56645
Q9Y399	0.201316	6.68355	1.50317	0.150253	0.924748	-4.39305
Q96GX9	0.200483	6.48162	0.770353	0.45115	0.962625	-4.83129
P17540	0.200438	6.43615	1.21233	0.241162	0.932605	-4.59391
A1L188	0.199348	6.47101	1.81037	0.0870773	0.924748	-4.15067
P46199	0.199257	6.64634	1.70235	0.106012	0.924748	-4.23897
P25398	0.19882	6.58218	1.27242	0.219524	0.932219	-4.55503
P04264	0.198413	5.46299	0.488838	0.630898	0.969712	-4.93202
Q07021	0.198269	6.62236	1.59419	0.128418	0.924748	-4.32414
P18124	0.198107	6.60757	1.71154	0.104273	0.924748	-4.23158
Q8N183	0.197767	6.58256	2.02597	0.0579549	0.924748	-3.96613
Q9Y5L4	0.196446	6.55946	1.3406	0.196837	0.932219	-4.50919
P49184	0.196124	6.91069	1.36938	0.187835	0.929148	-4.48932
Q13033	0.19607	6.68837	1.8352	0.0831684	0.924748	-4.12996
O14949	0.195225	6.48594	1.58998	0.129365	0.924748	-4.32739
Q16082	0.194213	6.82006	2.07998	0.0521903	0.924748	-3.9184
P02511	0.193478	6.7354	1.83016	0.0839482	0.924748	-4.13417
P82650	0.193174	6.59473	1.57413	0.132986	0.924748	-4.33955
O60664	0.192931	6.72043	1.61033	0.12484	0.924748	-4.31165
O43676	0.192894	6.48331	1.04317	0.310771	0.962625	-4.6953
P53597	0.191486	6.43986	1.5105	0.148387	0.924748	-4.3876
O00757	0.191375	6.5388	0.994812	0.333101	0.962625	-4.72197
Q14247	0.19011	6.66382	2.31239	0.0328806	0.924748	-3.70759
P10253	0.190013	6.75862	1.49972	0.151138	0.924748	-4.39562
Q93100	0.189995	6.39303	2.4847	0.0231019	0.924748	-3.54687
Q9Y2Q3	0.189536	6.53619	1.61659	0.123473	0.924748	-4.30678
Q9BSD7	0.188969	6.56467	0.981762	0.339316	0.962625	-4.72899
Q04837	0.187473	6.5647	2.11311	0.0489175	0.924748	-3.88887
P17568	0.187088	6.54912	1.54134	0.140747	0.924748	-4.36448
Q8WWV3	0.186759	6.47852	1.56767	0.134485	0.924748	-4.34449
Q8IVH4	0.186468	6.62336	2.0613	0.0541232	0.924748	-3.93497
Q9BXI3	0.185824	6.51592	1.48239	0.155648	0.924748	-4.40841
Q9P2E9	0.185655	6.70942	1.61848	0.123064	0.924748	-4.30531
P82673	0.185196	6.6601	1.46194	0.161111	0.924748	-4.42338
Q9H2W6	0.18508	6.68622	1.17766	0.254369	0.932605	-4.61568
Q9BZE1	0.184924	6.64285	1.53093	0.143287	0.924748	-4.37231
Q86WA6	0.184517	6.62606	1.65277	0.11583	0.924748	-4.27844
Q86VP3	0.184499	6.50659	1.28969	0.213592	0.932219	-4.54359
P39023	0.184379	6.70515	1.20534	0.243783	0.932605	-4.59834
P61353	0.18382	6.71818	1.17244	0.256405	0.932605	-4.61891
Q12849	0.183684	6.47159	1.84727	0.0813241	0.924748	-4.11983
P00395	0.182817	6.49721	1.04339	0.31067	0.962625	-4.69518
Q4G176	0.182812	6.41544	1.14829	0.26598	0.941066	-4.63373
Q6P1L8	0.1812	6.53224	1.43197	0.169402	0.924748	-4.44506
Q9NSB8	0.180522	6.64484	1.5926	0.128775	0.924748	-4.32537
Q9Y6G9	0.180466	6.65539	1.61037	0.12483	0.924748	-4.31162
Q9UJY1	0.180246	6.61454	1.58619	0.130222	0.924748	-4.3303
P23368	0.180031	6.5204	1.14156	0.268695	0.941066	-4.63781
P02585	0.179578	6.3682	0.908714	0.375588	0.962625	-4.76679
P00367	0.178629	6.55691	1.4118	0.175176	0.924748	-4.45948
P53611	0.178018	6.66225	3.02268	0.00735599	0.924748	-3.03365
P30405	0.177117	6.44367	1.1563	0.262776	0.937114	-4.62884
Q96EY7	0.17683	6.63261	1.41937	0.172991	0.924748	-4.45409
Q13409	0.176674	6.63025	1.48195	0.155765	0.924748	-4.40874
Q6P1A2	0.175506	6.7449	1.02163	0.320583	0.962625	-4.70731
P21912	0.175328	6.49086	1.25227	0.226605	0.932219	-4.56823
Q8NBS9	0.175321	6.6564	1.67311	0.111711	0.924748	-4.26233
P18077	0.174719	6.73798	1.18396	0.251929	0.932605	-4.61176
P15954	0.1745	6.23212	0.982531	0.338948	0.962625	-4.72858
P52788	0.174131	6.69844	1.79815	0.0890607	0.924748	-4.16082
Q9NYJ1	0.173532	6.557	1.55317	0.137904	0.924748	-4.35552
Q04941	0.17342	6.88899	1.05338	0.306194	0.962625	-4.68953
Q8NCN5	0.172239	6.71848	1.23684	0.232148	0.932219	-4.57823
O43464	0.1721	6.74512	1.33203	0.199583	0.932219	-4.51505
Q9HD33	0.171808	6.66629	1.74154	0.0987668	0.924748	-4.20729
P82912	0.171563	6.56969	1.18811	0.250333	0.932605	-4.60917
Q9H9B4	0.171136	6.48729	1.25178	0.22678	0.932219	-4.56855
O95571	0.170792	6.58859	1.42417	0.171617	0.924748	-4.45065
Q969S9	0.170496	6.65026	1.1107	0.28141	0.956185	-4.6563
Q05707	0.170223	6.51932	0.528312	0.603779	0.96792	-4.92047
Q96I59	0.170085	6.68013	1.44571	0.16556	0.924748	-4.43516
Q9BSE5	0.169335	6.75205	1.05579	0.30512	0.962625	-4.68816
P30044	0.169174	6.59316	1.76678	0.0943312	0.924748	-4.18667
P16401	0.168852	6.56489	0.637174	0.532086	0.962625	-4.88421
Q99643	0.168647	6.55483	1.1172	0.278696	0.953269	-4.65244
P62140	0.168451	6.65145	1.72273	0.102188	0.924748	-4.22254
O43776	0.168314	6.58279	1.90355	0.0731937	0.924748	-4.07218
P20700	0.167674	6.63185	1.00206	0.329683	0.962625	-4.71804
P11717	0.167161	6.5881	1.29998	0.210118	0.932219	-4.53671
O00483	0.166143	6.33457	0.966912	0.346486	0.962625	-4.73688
Q14764	0.165807	6.59925	1.38696	0.182503	0.929148	-4.47703
Q16851	0.165213	6.62903	1.75804	0.0958472	0.924748	-4.19383
Q7L592	0.164299	6.60681	1.47432	0.157784	0.924748	-4.41433
Q9NX14	0.163391	6.60256	1.21905	0.238663	0.932605	-4.58963
Q15031	0.163329	6.62754	1.08853	0.290816	0.962625	-4.66932
P29475	0.161942	6.61849	1.31993	0.203508	0.932219	-4.52327
Q8N3X1	0.161816	6.27766	0.795963	0.436495	0.962625	-4.82007
Q9Y3B7	0.161611	6.65985	1.2185	0.238867	0.932605	-4.58998
Q8IWB9	0.161103	6.63821	1.80372	0.0881506	0.924748	-4.15619
Q9NXA8	0.160846	6.46438	0.997829	0.331676	0.962625	-4.72034
Q03154	0.160773	6.47906	1.52904	0.143753	0.924748	-4.37374
P46778	0.160725	6.72639	1.4843	0.155144	0.924748	-4.407
Q9Y5J7	0.160493	6.58892	1.00942	0.32624	0.962625	-4.71403
P43007	0.160302	6.3895	0.491896	0.628778	0.969535	-4.93116
Q8NBU5	0.159368	6.45166	1.57144	0.133609	0.924748	-4.34161
Q9NVI7	0.158772	6.68643	1.41414	0.174497	0.924748	-4.45781
Q9P0J1	0.158748	6.62357	1.47617	0.157293	0.924748	-4.41298
O95817	0.158233	6.66173	1.43322	0.169049	0.924748	-4.44416
Q9Y3D2	0.158058	6.52243	1.48806	0.15416	0.924748	-4.40423
Q8N5X7	0.157523	6.85588	1.04307	0.310815	0.962625	-4.69536
Q99714	0.157103	6.63952	1.26116	0.223458	0.932219	-4.56242
Q92665	0.157075	6.59966	1.29485	0.211843	0.932219	-4.54014
Q9HAV7	0.156308	6.58415	1.43876	0.167495	0.924748	-4.44018
O00505	0.156226	6.64907	1.61253	0.124358	0.924748	-4.30994
Q96I99	0.155716	6.4562	0.91255	0.37362	0.962625	-4.76486
Q9BYV2	0.155635	6.6654	1.60462	0.126095	0.924748	-4.31608
Q9BTZ2	0.155522	6.50283	1.27331	0.219215	0.932219	-4.55444
P07954	0.155472	6.47968	1.16214	0.260459	0.937114	-4.62527
P55268	0.155111	6.56087	1.21985	0.23837	0.932605	-4.58912
O95202	0.155104	6.57389	1.30217	0.209384	0.932219	-4.53524
Q6PI78	0.155086	6.40358	0.996415	0.332343	0.962625	-4.72111
Q9NZB2	0.154765	6.68061	1.54293	0.140361	0.924748	-4.36327
Q9Y3Q8	0.15472	6.58663	1.12979	0.273495	0.945994	-4.64491
Q9UBQ5	0.153611	6.63071	0.935291	0.3621	0.962625	-4.75333
Q8IYB8	0.153388	6.5258	1.15879	0.261785	0.937114	-4.62732
Q9Y276	0.153376	6.44835	1.30844	0.207294	0.932219	-4.53103
P47985	0.153138	6.48016	1.26065	0.223639	0.932219	-4.56276
O75027	0.15291	6.51498	1.15059	0.265056	0.941066	-4.63233
P56192	0.152713	6.72079	1.31371	0.205552	0.932219	-4.52748
Q00325	0.152656	6.4343	1.32506	0.201838	0.932219	-4.5198
Q9Y676	0.15222	6.51481	1.2667	0.221515	0.932219	-4.55879
Q00765	0.151712	6.65267	1.60997	0.124918	0.924748	-4.31193
P08559	0.151577	6.48151	1.3171	0.204437	0.932219	-4.52519
Q8IWX7	0.151392	6.6857	1.53282	0.142825	0.924748	-4.3709
Q10713	0.151199	6.6205	1.1594	0.261541	0.937114	-4.62694
P05166	0.150969	6.53381	1.36812	0.188225	0.929148	-4.4902
P63167	0.150247	6.77059	1.07463	0.29683	0.962625	-4.67738
Q969H8	0.149679	6.71711	1.5539	0.137729	0.924748	-4.35497
P18206	0.149512	6.67383	1.86329	0.0789317	0.924748	-4.10634
P51116	0.149494	6.52953	1.25754	0.224734	0.932219	-4.56478
Q9H3K2	0.148726	6.44572	1.05811	0.304093	0.962625	-4.68685
O94911	0.148564	6.97736	0.795928	0.436514	0.962625	-4.82009
Q9UJ70	0.148193	6.6755	1.40027	0.178547	0.924748	-4.46765
Q13131	0.14807	6.60025	1.14289	0.268159	0.941066	-4.63701
P26373	0.147565	6.20093	0.428489	0.673413	0.979706	-4.94801
Q969Z0	0.147468	6.60596	1.17815	0.254179	0.932605	-4.61537
Q9Y3D3	0.147038	6.5415	1.49914	0.151286	0.924748	-4.39604
P24310	0.146706	6.4645	1.28326	0.215785	0.932219	-4.54786
Q16698	0.146306	6.36981	1.09238	0.289169	0.961364	-4.66708
Q8WWC4	0.146292	6.58105	1.15538	0.263141	0.937114	-4.6294
P98160	0.146241	6.63369	1.35445	0.192462	0.932219	-4.49966
P62241	0.146124	6.75469	1.14001	0.269324	0.941066	-4.63875
Q86Y39	0.145468	6.5969	0.926855	0.366345	0.962625	-4.75763
P10515	0.144987	6.49589	1.3709	0.187371	0.929148	-4.48826
Q9P015	0.144945	6.81324	1.00691	0.32741	0.962625	-4.7154
P47897	0.144832	6.58021	1.68912	0.108559	0.924748	-4.24957
P35573	0.144637	6.43647	1.51134	0.148175	0.924748	-4.38698
Q9BYD6	0.143975	6.63205	1.09727	0.28708	0.958606	-4.66421
P20674	0.143696	6.43101	1.04155	0.311502	0.962625	-4.69621
Q02952	0.143483	6.79119	1.07918	0.294852	0.962625	-4.67475
P13073	0.143395	6.37741	0.991177	0.334824	0.962625	-4.72394
Q16537	0.14325	6.73666	1.3727	0.186821	0.929148	-4.48701
P10606	0.143072	6.37631	1.0802	0.294407	0.962625	-4.67416
O60610	0.142944	6.70094	1.61853	0.123053	0.924748	-4.30527
Q9BXB4	0.142609	6.61239	1.52904	0.143752	0.924748	-4.37373
P82933	0.142208	6.63969	1.12412	0.275829	0.951999	-4.64831
Q96QR8	0.142104	6.65782	1.30826	0.207356	0.932219	-4.53116
Q9BVV7	0.142094	6.5211	1.00556	0.328041	0.962625	-4.71613
O43615	0.141738	6.53653	1.09771	0.286895	0.958606	-4.66396
Q8NB12	0.141601	6.56254	1.42736	0.170708	0.924748	-4.44837
O43678	0.141491	6.44154	1.00282	0.329327	0.962625	-4.71763
P37198	0.141433	6.92234	1.16204	0.260495	0.937114	-4.62532
P03928	0.141212	6.43042	1.09504	0.288033	0.959071	-4.66552
Q9Y333	0.141204	6.61297	1.52291	0.145272	0.924748	-4.37833
Q9NX62	0.140987	6.75009	1.17507	0.25538	0.932605	-4.61729
Q9NSE4	0.140937	6.54986	1.45095	0.164113	0.924748	-4.43137
Q13424	0.140814	6.6657	1.40136	0.178226	0.924748	-4.46688
Q9BW92	0.140593	6.54242	0.811091	0.427979	0.962625	-4.81329
P30050	0.140009	6.59939	1.25422	0.225912	0.932219	-4.56695
O75746	0.139933	6.487	1.63418	0.119704	0.924748	-4.29305
P55042	0.139877	6.7687	0.822591	0.421576	0.962625	-4.80805
P30048	0.139806	6.74237	0.926053	0.36675	0.962625	-4.75804
O95816	0.139745	6.62064	1.13025	0.273305	0.945994	-4.64464
P21980	0.139721	6.88707	0.623249	0.54099	0.962625	-4.8892
A0A087X0L7	0.139628	6.45306	0.777456	0.447056	0.962625	-4.82821
Q13137	0.139023	6.61423	1.18866	0.250122	0.932605	-4.60883
P09669	0.13888	6.54132	0.99835	0.33143	0.962625	-4.72006
O43677	0.138832	6.52949	0.829358	0.417837	0.962625	-4.80494
Q3ZCW2	0.13835	6.87956	1.0728	0.297629	0.962625	-4.67844
Q9NWU5	0.138127	6.66521	1.06437	0.301326	0.962625	-4.68328
P54652	0.13796	6.8732	0.747202	0.464656	0.962625	-4.84115
P53384	0.137734	6.61808	1.49219	0.153084	0.924748	-4.40119
P46776	0.137526	6.70864	0.969546	0.345207	0.962625	-4.73548
Q14677	0.137522	6.61275	1.43833	0.167615	0.924748	-4.44049
P49368	0.137325	6.70345	1.88232	0.0761722	0.924748	-4.09024
P82909	0.137274	6.58449	1.07638	0.296066	0.962625	-4.67637
P10809	0.136929	6.53227	1.19722	0.246854	0.932605	-4.60346
Q9UBE0	0.13668	6.89546	0.918281	0.370694	0.962625	-4.76198
O94919	0.136574	6.65137	1.19851	0.246364	0.932605	-4.60265
Q14914	0.136313	6.41937	0.784004	0.443301	0.962625	-4.82535
Q92616	0.135599	6.77767	1.65707	0.114948	0.924748	-4.27504
Q7L0Y3	0.134617	6.65334	1.21078	0.24174	0.932605	-4.59489
P08574	0.1345	6.49265	1.04598	0.309507	0.962625	-4.69372
O95169	0.13423	6.59437	1.17436	0.255655	0.932605	-4.61772
Q9UBB4	0.13422	6.72505	1.21689	0.239464	0.932605	-4.59101
P67870	0.134201	6.72962	1.27145	0.21986	0.932219	-4.55566
Q9BV79	0.134006	6.58899	1.03762	0.313278	0.962625	-4.69842
P57772	0.133546	6.69842	1.41787	0.173421	0.924748	-4.45515
Q96BR5	0.13346	6.61734	0.867844	0.396978	0.962625	-4.78682
P31751	0.133391	6.71176	1.44228	0.166512	0.924748	-4.43764
Q5JTJ3	0.132381	6.51397	0.978497	0.340883	0.962625	-4.73073
Q9HB71	0.131916	6.73336	1.19333	0.248335	0.932605	-4.6059
P17655	0.131011	6.81963	1.48527	0.15489	0.924748	-4.40629
O43181	0.130951	6.49472	0.96899	0.345476	0.962625	-4.73578
Q14204	0.130828	6.64697	1.3103	0.206679	0.932219	-4.52978
Q92995	0.130628	6.70309	1.10269	0.284785	0.958606	-4.66103
O75947	0.130492	6.44524	0.981059	0.339653	0.962625	-4.72936
Q9BYD2	0.130442	6.65182	1.10247	0.284878	0.958606	-4.66116
P46937	0.130256	6.6484	0.91399	0.372883	0.962625	-4.76414
O95182	0.130154	6.51219	0.981575	0.339406	0.962625	-4.72909
Q8NBN7	0.12983	6.66766	0.949415	0.355067	0.962625	-4.74604
O75822	0.129646	6.63485	1.28724	0.214424	0.932219	-4.54521
Q8WX93	0.129639	6.7823	1.26344	0.222658	0.932219	-4.56093
Q9UII2	0.129542	6.63848	1.0847	0.292466	0.962625	-4.67156
Q02218	0.12935	6.3122	0.732271	0.473494	0.962625	-4.84736
P52895	0.128483	6.5119	0.536411	0.598286	0.96792	-4.918
P40926	0.127898	6.47414	0.711768	0.485792	0.962625	-4.85571
P36957	0.127867	6.54234	0.702451	0.491443	0.962625	-4.85943
Q86VD7	0.127859	6.6719	0.809769	0.428719	0.962625	-4.81388
Q9BPX5	0.127596	6.87915	0.856598	0.403002	0.962625	-4.79219
Q9Y697	0.127573	6.66322	1.46636	0.159917	0.924748	-4.42016
Q8N3K9	0.127174	6.54826	0.922723	0.368437	0.962625	-4.75973
O75569	0.12712	6.68575	0.913017	0.373381	0.962625	-4.76463
O00217	0.12693	6.57872	0.965734	0.347059	0.962625	-4.7375
P24534	0.126543	6.67472	0.947822	0.355855	0.962625	-4.74686
Q70IA6	0.126011	6.75793	1.45444	0.163155	0.924748	-4.42884
Q99933	0.125777	6.78452	1.17138	0.256819	0.932605	-4.61957
P62888	0.125371	6.6889	0.935951	0.361769	0.962625	-4.75299
P61221	0.125252	6.66006	1.34804	0.194478	0.932219	-4.50409
P14854	0.125006	6.54412	0.841733	0.411055	0.962625	-4.79919
Q9Y6C9	0.124991	6.56882	1.05509	0.305432	0.962625	-4.68856
O00330	0.124911	6.49892	1.10966	0.281848	0.956185	-4.65692
P45880	0.124816	6.4396	0.897986	0.381127	0.962625	-4.77212
O43639	0.12468	6.706	1.30483	0.208496	0.932219	-4.53346
Q6P587	0.124581	6.55516	1.41035	0.175597	0.924748	-4.46051
Q96GK7	0.124526	6.54083	1.17528	0.255295	0.932605	-4.61715
Q00872	0.124332	6.30431	0.588667	0.563448	0.967411	-4.90116
Q96I36	0.124119	6.65314	0.758399	0.458093	0.962625	-4.83642
P05165	0.123784	6.54677	0.968509	0.34571	0.962625	-4.73603
P04406	0.123613	6.45341	1.20602	0.243528	0.932605	-4.59791
Q9UKU7	0.122957	6.72928	0.896594	0.381849	0.962625	-4.77281
P10109	0.122223	6.50645	0.888648	0.385992	0.962625	-4.77672
P62899	0.121673	6.73143	0.936936	0.361275	0.962625	-4.75248
O43747	0.120824	6.64145	1.59447	0.128354	0.924748	-4.32392
O96008	0.120337	6.5702	0.909824	0.375018	0.962625	-4.76623
O75190	0.120325	6.61726	1.36389	0.189528	0.929148	-4.49314
Q96NA2	0.120192	6.66212	1.08852	0.29082	0.962625	-4.66933
Q6P1N0	0.119909	6.65468	1.2178	0.239126	0.932605	-4.59043
Q9NPJ3	0.119869	6.46497	1.02551	0.3188	0.962625	-4.70517
Q9Y2R9	0.119759	6.58171	0.969765	0.3451	0.962625	-4.73537
P34897	0.119696	6.56002	1.33732	0.197885	0.932219	-4.51144
O95139	0.119415	6.52652	0.842971	0.41038	0.962625	-4.79862
P43034	0.118999	6.64659	1.56648	0.134764	0.924748	-4.3454
P24043	0.118721	6.5962	0.945648	0.356934	0.962625	-4.74799
P61163	0.11861	6.67637	1.47332	0.158052	0.924748	-4.41507
O75431	0.118486	6.43501	1.06881	0.299372	0.962625	-4.68073
P56537	0.118152	6.73363	1.14913	0.265644	0.941066	-4.63322
Q02878	0.117956	6.71345	1.00479	0.328403	0.962625	-4.71656
P35914	0.117951	6.53022	0.792712	0.438338	0.962625	-4.82151
Q9UJZ1	0.117727	6.65681	1.38073	0.184379	0.929148	-4.4814
Q92538	0.117713	6.69115	1.06117	0.302737	0.962625	-4.6851
P62906	0.1177	6.70822	1.13742	0.270376	0.941066	-4.64032
P49721	0.117638	6.61262	0.917142	0.371274	0.962625	-4.76255
P05496	0.117491	6.19325	0.639806	0.530413	0.962625	-4.88325
Q14197	0.117482	6.54592	0.827532	0.418844	0.962625	-4.80578
P30740	0.117369	6.81915	0.721028	0.480215	0.962625	-4.85197
P82663	0.116976	6.62187	0.894696	0.382836	0.962625	-4.77375
Q9BZH6	0.116958	6.34022	0.751736	0.461991	0.962625	-4.83924
P62633	0.116672	6.61805	1.21542	0.240012	0.932605	-4.59195
Q9H0L4	0.116212	6.85541	0.655664	0.520389	0.962625	-4.87742
P20290	0.115996	6.63893	0.934768	0.362362	0.962625	-4.75359
Q9H9J2	0.115878	6.68325	0.973762	0.343166	0.962625	-4.73325
P46779	0.115758	6.68731	0.969184	0.345382	0.962625	-4.73568
P03886	0.115756	6.62554	0.901332	0.379393	0.962625	-4.77046
O60825	0.115288	6.73476	0.443653	0.662615	0.979193	-4.94419
Q9BZF3	0.115284	6.55824	0.783091	0.443823	0.962625	-4.82575
P55789	0.115191	6.56268	0.544542	0.592796	0.96792	-4.91547
P16671	0.115021	6.70778	1.01182	0.325123	0.962625	-4.71272
Q6DKK2	0.114994	6.48724	1.4258	0.171151	0.924748	-4.44949
Q12931	0.114767	6.53267	1.2461	0.228808	0.932219	-4.57223
P35080	0.114577	6.7551	1.23931	0.231254	0.932219	-4.57663
Q96E11	0.11447	6.65409	0.967397	0.34625	0.962625	-4.73662
O75477	0.114402	6.60162	1.27238	0.219536	0.932219	-4.55505
P46777	0.113942	6.66173	1.19623	0.24723	0.932605	-4.60408
Q9BUR5	0.113521	6.51829	0.798393	0.43512	0.962625	-4.81899
P61513	0.113344	6.63831	0.755277	0.459917	0.962625	-4.83774
P30536	0.113209	6.51772	0.959164	0.350268	0.962625	-4.74095
Q15052	0.113129	6.74835	0.848302	0.407484	0.962625	-4.79611
P30049	0.113041	6.41582	0.995085	0.332972	0.962625	-4.72183
P40429	0.11298	6.65297	0.972923	0.343571	0.962625	-4.7337
Q13322	0.112462	6.50298	0.865314	0.398329	0.962625	-4.78803
Q92973	0.111872	6.69387	1.2218	0.237647	0.932605	-4.58788
P06576	0.111434	6.50747	0.947754	0.355889	0.962625	-4.7469
Q5JRA6	0.110879	6.73995	1.19702	0.246931	0.932605	-4.60359
O75489	0.110805	6.60031	0.825222	0.42012	0.962625	-4.80685
P51398	0.110764	6.58638	0.815917	0.425285	0.962625	-4.8111
Q13554	0.110759	6.72158	0.956029	0.351806	0.962625	-4.74259
Q9NZJ6	0.110644	6.51554	0.921967	0.36882	0.962625	-4.76012
P12235	0.110598	6.45315	1.00814	0.326838	0.962625	-4.71473
P49411	0.110421	6.49493	0.834448	0.415039	0.962625	-4.80259
Q9Y2I8	0.109911	6.67376	0.904932	0.377534	0.962625	-4.76867
Q5U5X0	0.109754	6.45098	0.697207	0.49464	0.962625	-4.8615
Q8N0U4	0.109631	6.41947	0.616043	0.54563	0.963385	-4.89175
Q6ZSY5	0.109536	6.71941	1.11302	0.28044	0.954851	-4.65492
P62424	0.109514	6.66325	0.917863	0.370907	0.962625	-4.76219
Q8N4T8	0.109377	6.54916	0.794919	0.437086	0.962625	-4.82053
Q15276	0.109063	6.69643	1.23102	0.234265	0.932219	-4.58197
Q9UJ68	0.10896	6.51864	0.726349	0.477027	0.962625	-4.8498
Q9NWU1	0.108827	6.50979	0.669764	0.511566	0.962625	-4.87212
P62253	0.108482	6.76265	0.969545	0.345207	0.962625	-4.73548
Q9Y4W6	0.108439	6.53649	0.973093	0.343489	0.962625	-4.73361
Q7Z7B0	0.107934	6.61434	1.00008	0.330613	0.962625	-4.71912
Q8TEB1	0.107564	6.73003	1.21659	0.239577	0.932605	-4.5912
Q15006	0.107516	6.68708	1.12329	0.276173	0.951999	-4.64881
O95197	0.107358	6.73549	0.769707	0.451524	0.962625	-4.83157
P20936	0.107352	6.80401	1.19422	0.247994	0.932605	-4.60534
Q9ULV4	0.107033	6.74547	0.899588	0.380296	0.962625	-4.77133
Q9UPY8	0.106892	6.60532	1.19192	0.248872	0.932605	-4.60678
P62277	0.106804	6.65737	0.894364	0.383009	0.962625	-4.77391
P07919	0.106751	6.4503	0.847731	0.407793	0.962625	-4.79638
Q9UDW1	0.10675	6.45284	0.766588	0.45333	0.962625	-4.83291
P62495	0.106598	6.70094	1.12965	0.273551	0.945994	-4.645
Q9BQS8	0.106517	6.69733	0.760598	0.456811	0.962625	-4.83548
Q99757	0.106416	6.58381	0.875967	0.392665	0.962625	-4.7829
A4D1E9	0.106383	6.50551	0.960158	0.349781	0.962625	-4.74043
P15170	0.106278	6.75519	1.26489	0.22215	0.932219	-4.55998
P22102	0.1062	6.70411	0.783893	0.443364	0.962625	-4.8254
Q8TAQ2	0.105927	6.73684	1.2766	0.218075	0.932219	-4.55227
Q13445	0.105406	6.58382	0.784614	0.442952	0.962625	-4.82508
Q15388	0.105309	6.50677	0.800743	0.433792	0.962625	-4.81794
P09622	0.105271	6.6513	0.773001	0.449621	0.962625	-4.83015
P51970	0.104727	6.57317	0.670135	0.511335	0.962625	-4.87197
P28838	0.10471	6.68197	0.985873	0.33735	0.962625	-4.72679
O95376	0.104664	6.73624	1.17272	0.256296	0.932605	-4.61874
O43237	0.104437	6.65687	0.962761	0.348509	0.962625	-4.73906
O75380	0.104184	6.53295	0.715003	0.48384	0.962625	-4.8544
Q8NCA5	0.103943	6.55399	0.987571	0.33654	0.962625	-4.72588
Q05639	0.10386	6.62913	1.27107	0.219993	0.932219	-4.55592
P08572	0.103467	6.65107	0.355205	0.726591	0.984857	-4.96468
Q9Y6E2	0.103296	6.64959	0.694801	0.496111	0.962625	-4.86245
P10916	0.103174	6.6224	0.588881	0.563308	0.967411	-4.90109
P11055	0.102582	6.39466	0.40476	0.690455	0.981101	-4.95374
A1L4K1	0.102476	6.61826	0.781797	0.444564	0.962625	-4.82632
O95793	0.102399	6.76852	0.748639	0.46381	0.962625	-4.84055
P31040	0.101887	6.5689	0.868049	0.39687	0.962625	-4.78672
P98095	0.10146	6.6252	0.43517	0.668647	0.979706	-4.94634
P17987	0.100914	6.66033	1.36622	0.188807	0.929148	-4.49152
Q9BTE1	0.100892	6.70498	0.860694	0.400801	0.962625	-4.79024
Q14061	0.10085	6.59412	1.1006	0.285667	0.958606	-4.66226
A2RRP1	0.100696	6.6009	1.2057	0.243646	0.932605	-4.59811
O43772	0.100463	6.58078	0.662982	0.515799	0.962625	-4.87468
O14880	0.100383	6.63444	0.498238	0.62439	0.969535	-4.92935
P36578	0.0997366	6.67751	0.825414	0.420014	0.962625	-4.80676
Q9H074	0.099458	6.74828	1.05886	0.30376	0.962625	-4.68642
Q8NBX0	0.0993962	6.53153	0.910422	0.374711	0.962625	-4.76593
P16152	0.0993538	6.55231	0.825729	0.41984	0.962625	-4.80661
P68366	0.0989473	6.72498	1.06387	0.301544	0.962625	-4.68356
P23297	0.0989226	6.93279	0.540636	0.59543	0.96792	-4.91669
Q9H2G2	0.0989028	6.68346	1.21725	0.239332	0.932605	-4.59078
Q96PE7	0.0988994	6.71572	0.882087	0.389435	0.962625	-4.77993
O00232	0.0988179	6.64136	1.11986	0.277593	0.952315	-4.65086
P06396	0.0987792	6.78	1.03999	0.312203	0.962625	-4.69708
Q8IWE2	0.0987384	6.72877	0.646149	0.52639	0.962625	-4.88093
Q96A35	0.0985501	6.62224	0.818664	0.423756	0.962625	-4.80985
O14874	0.0984814	6.61806	0.8168	0.424793	0.962625	-4.8107
P07099	0.0983742	6.38795	0.708767	0.487608	0.962625	-4.85691
Q9UIJ7	0.0982241	6.44954	0.722802	0.47915	0.962625	-4.85124
Q9UHD1	0.0978554	6.62233	1.12165	0.276851	0.952315	-4.64979
P51580	0.0975276	6.62684	0.4295	0.67269	0.979706	-4.94776
P38646	0.0970603	6.74359	0.814592	0.426023	0.962625	-4.8117
Q8NBF2	0.097027	6.73986	1.27832	0.217481	0.932219	-4.55113
Q16644	0.0968316	6.47587	0.774052	0.449015	0.962625	-4.82969
Q53H12	0.0967003	6.75797	0.794757	0.437178	0.962625	-4.82061
Q14257	0.0966978	6.65943	0.892312	0.384078	0.962625	-4.77492
Q10471	0.0965064	6.56211	0.81051	0.428304	0.962625	-4.81355
Q5VUM1	0.0964508	6.69658	0.718272	0.481871	0.962625	-4.85308
P13929	0.0961326	6.52092	0.885865	0.38745	0.962625	-4.77809
P55735	0.0961221	6.80333	0.836025	0.414174	0.962625	-4.80185
O75251	0.096084	6.46803	0.674766	0.508456	0.962625	-4.87021
P05386	0.0959095	6.71107	0.950997	0.354285	0.962625	-4.74521
P68371	0.0957579	6.72924	0.945088	0.357212	0.962625	-4.74828
P48643	0.0955239	6.68877	1.32968	0.200339	0.932219	-4.51665
Q12904	0.0953202	6.67984	0.842527	0.410622	0.962625	-4.79882
P35232	0.0951348	6.59111	0.829592	0.417708	0.962625	-4.80483
P56381	0.0947765	6.533	0.797613	0.43556	0.962625	-4.81934
O96000	0.0947647	6.45519	0.633785	0.534246	0.962625	-4.88543
Q8WY91	0.094598	6.78122	0.693153	0.49712	0.962625	-4.86309
P38117	0.0945684	6.5624	0.65082	0.523439	0.962625	-4.87921
Q9NVH6	0.094533	6.77152	0.786892	0.441651	0.962625	-4.82408
P31949	0.0942887	6.69297	0.83008	0.417439	0.962625	-4.80461
O75935	0.0939109	6.95178	0.585346	0.56563	0.967411	-4.90227
P62753	0.0938432	6.76347	0.871722	0.394915	0.962625	-4.78495
Q96T51	0.0933726	6.71437	0.82726	0.418994	0.962625	-4.80591
P28289	0.0932608	6.67192	0.741982	0.467734	0.962625	-4.84334
Q92696	0.0932432	6.64311	1.36186	0.190157	0.929148	-4.49455
P04632	0.093077	6.74053	1.29347	0.212311	0.932219	-4.54107
Q9UKV3	0.0929379	6.60614	0.565671	0.578648	0.967411	-4.90875
O75439	0.0928563	6.62481	0.814641	0.425996	0.962625	-4.81168
P38159	0.092856	6.49562	0.859661	0.401356	0.962625	-4.79073
Q8TCS8	0.0927826	6.54274	0.818927	0.42361	0.962625	-4.80973
O00399	0.0925344	6.75706	1.07416	0.297035	0.962625	-4.67765
Q13162	0.0924556	6.61642	0.861989	0.400107	0.962625	-4.78962
O95299	0.0922875	6.5658	0.699373	0.493318	0.962625	-4.86064
Q13442	0.092078	6.64755	0.967366	0.346265	0.962625	-4.73664
P54619	0.0919267	6.61154	0.974984	0.342576	0.962625	-4.7326
Q96BM9	0.0917871	6.68496	0.851511	0.405746	0.962625	-4.7946
Q9NR50	0.0917846	6.63296	0.931822	0.363841	0.962625	-4.7551
P62304	0.0915084	6.10423	0.197225	0.845876	0.986153	-4.99014
P14927	0.0913948	6.48805	0.681984	0.503989	0.962625	-4.86744
Q99832	0.0908007	6.67793	1.268	0.221062	0.932219	-4.55793
Q9NPF4	0.0908006	6.66487	0.849602	0.406779	0.962625	-4.7955
P40227	0.090743	6.67289	1.3895	0.181742	0.929148	-4.47525
Q9H773	0.0906737	6.72179	0.59722	0.557848	0.967411	-4.89826
P53582	0.0905272	6.61591	0.795445	0.436788	0.962625	-4.8203
P50991	0.0895917	6.70502	1.26352	0.222628	0.932219	-4.56087
Q9BXK5	0.0894623	6.75909	0.736945	0.470716	0.962625	-4.84543
P48449	0.0884747	6.66381	0.856449	0.403082	0.962625	-4.79226
Q86SX6	0.088276	6.53415	0.655792	0.520308	0.962625	-4.87737
Q9BXS5	0.0874654	6.67985	0.895517	0.382409	0.962625	-4.77334
P46734	0.0872846	6.6856	0.90748	0.376222	0.962625	-4.7674
Q9BVG4	0.0872533	6.65153	0.863909	0.39908	0.962625	-4.78871
P84090	0.0868536	6.73121	0.668694	0.512232	0.962625	-4.87252
Q5TEU4	0.0867636	6.4321	0.710488	0.486566	0.962625	-4.85622
Q13177	0.0866899	6.75565	0.967718	0.346094	0.962625	-4.73645
Q9H3P7	0.0864781	6.84206	0.944932	0.357289	0.962625	-4.74836
P30084	0.0864568	6.64563	0.665619	0.514151	0.962625	-4.87368
P30040	0.0863391	6.55284	0.775438	0.448216	0.962625	-4.82909
Q9BU61	0.0855139	6.57628	0.786114	0.442095	0.962625	-4.82443
Q13423	0.0854969	6.39689	0.765162	0.454157	0.962625	-4.83353
P08590	0.0854845	6.40679	0.417486	0.681293	0.981101	-4.95071
P32969	0.085261	6.71904	0.705564	0.489551	0.962625	-4.85819
Q9Y6Y8	0.0849995	6.5496	0.916231	0.371739	0.962625	-4.76301
P24539	0.084847	6.46883	0.613703	0.547141	0.963882	-4.89257
Q02978	0.0846349	6.4988	0.662513	0.516092	0.962625	-4.87485
Q12955	0.0845424	6.69726	1.14408	0.267679	0.941066	-4.63629
Q49B96	0.0844575	6.5685	0.630247	0.536506	0.962625	-4.88671
P26641	0.0844547	6.58387	0.786429	0.441915	0.962625	-4.82429
Q13155	0.0843687	6.64138	0.892395	0.384035	0.962625	-4.77488
P07437	0.0841891	6.84911	0.699674	0.493135	0.962625	-4.86053
P13804	0.0839419	6.56137	0.544868	0.592576	0.96792	-4.91537
O95721	0.0839233	6.64361	0.56358	0.580041	0.967411	-4.90943
Q10567	0.0834322	6.66203	1.02568	0.31872	0.962625	-4.70507
O95822	0.0834164	6.67712	0.679657	0.505427	0.962625	-4.86833
Q8N5M1	0.0830816	6.60856	0.819502	0.42329	0.962625	-4.80946
O95563	0.0829756	6.58488	0.522407	0.607799	0.96792	-4.92225
P56385	0.0829067	6.46869	0.566146	0.578332	0.967411	-4.9086
Q3ZBD7	0.0828437	6.58583	0.696928	0.49481	0.962625	-4.86161
O43741	0.0827424	6.5946	0.901384	0.379366	0.962625	-4.77044
P78371	0.0827241	6.6894	1.18966	0.249739	0.932605	-4.6082
P50990	0.0823601	6.70232	1.24329	0.229818	0.932219	-4.57406
P52179	0.0823331	6.48657	0.699046	0.493517	0.962625	-4.86077
Q15643	0.0821914	6.64271	0.652907	0.522124	0.962625	-4.87844
P51649	0.082182	6.55452	0.390893	0.700495	0.984813	-4.95694
P68104	0.082133	6.7761	0.629185	0.537185	0.962625	-4.88709
Q9Y6M9	0.0818918	6.5722	0.586537	0.564848	0.967411	-4.90187
Q53GQ0	0.0816856	6.47755	0.723653	0.478641	0.962625	-4.8509
Q9Y394	0.0813448	6.66669	0.60577	0.552281	0.966603	-4.89533
P59768	0.0812157	6.85126	0.465512	0.647185	0.973371	-4.93845
O75306	0.0809523	6.56885	0.621707	0.541981	0.963385	-4.88975
Q16543	0.0808673	6.67378	0.845	0.409276	0.962625	-4.79766
P51151	0.0808377	6.61121	0.77934	0.445973	0.962625	-4.82739
P55036	0.0807207	6.69557	0.783116	0.443809	0.962625	-4.82574
O00629	0.0802823	6.65708	0.831705	0.416546	0.962625	-4.80386
Q5VZE5	0.0797475	6.69139	1.08388	0.292818	0.962625	-4.67203
Q86YM7	0.0795689	6.54519	0.750978	0.462436	0.962625	-4.83956
Q13643	0.0793815	6.5317	0.824949	0.420271	0.962625	-4.80697
Q14165	0.0791246	6.5093	1.00588	0.327893	0.962625	-4.71596
Q9UHB9	0.078978	6.82572	0.877032	0.392101	0.962625	-4.78239
Q01082	0.0787867	6.68623	0.800227	0.434084	0.962625	-4.81817
O43242	0.0783139	6.66214	0.87519	0.393076	0.962625	-4.78328
Q3ZCQ8	0.0781847	6.57859	0.616339	0.545438	0.963385	-4.89164
Q6PGP7	0.0781786	6.63084	0.722858	0.479117	0.962625	-4.85122
O60884	0.0779945	6.67372	0.736324	0.471085	0.962625	-4.84569
P49354	0.0778818	6.60834	0.950846	0.35436	0.962625	-4.74529
Q99460	0.0778491	6.68316	0.975626	0.342266	0.962625	-4.73226
O60684	0.0777872	6.72442	0.848004	0.407645	0.962625	-4.79625
P22695	0.077526	6.52488	0.701098	0.492267	0.962625	-4.85996
P28331	0.0770996	6.56041	0.5628	0.58056	0.967411	-4.90968
P67936	0.0770874	6.59952	0.761956	0.456021	0.962625	-4.8349
P31930	0.0770838	6.5271	0.665292	0.514355	0.962625	-4.87381
Q9UHQ9	0.0769772	6.66878	0.624885	0.53994	0.962625	-4.88862
P45985	0.0769652	6.65935	1.13815	0.270081	0.941066	-4.63988
P11177	0.076921	6.51353	0.70615	0.489195	0.962625	-4.85795
P17152	0.0768593	6.51457	0.680798	0.504721	0.962625	-4.86789
P00403	0.0767346	6.52879	0.600877	0.555464	0.967411	-4.89701
P61077	0.0761596	6.74998	0.805688	0.431008	0.962625	-4.81572
P08865	0.0759674	6.6633	0.828318	0.41841	0.962625	-4.80542
O43865	0.0758469	6.71316	0.916438	0.371633	0.962625	-4.76291
Q9H3N1	0.0758193	6.63604	0.745041	0.465928	0.962625	-4.84206
Q9H008	0.0756739	6.51637	0.411549	0.685562	0.981101	-4.95213
Q13435	0.0756311	6.70158	0.644774	0.527261	0.962625	-4.88144
Q5T0F9	0.0755771	6.77167	0.729976	0.474861	0.962625	-4.84831
Q32MZ4	0.0755741	6.80267	0.873004	0.394235	0.962625	-4.78434
Q9UNM6	0.0754495	6.71099	0.854712	0.404018	0.962625	-4.79309
Q9NUJ1	0.0754431	6.79685	0.663114	0.515716	0.962625	-4.87463
Q96JJ7	0.0753497	6.65705	0.865484	0.398238	0.962625	-4.78795
Q16891	0.0753213	6.45127	0.615526	0.545963	0.963385	-4.89193
O95298	0.075285	6.52551	0.559213	0.582954	0.967411	-4.91083
Q9HBH5	0.0752724	6.6699	0.726176	0.47713	0.962625	-4.84987
O75390	0.0746018	6.58754	0.635402	0.533215	0.962625	-4.88485
Q13045	0.0739987	6.67778	0.665454	0.514254	0.962625	-4.87375
P05026	0.0738345	6.72766	0.666936	0.513328	0.962625	-4.87319
O43674	0.0732219	6.52279	0.55659	0.584708	0.967411	-4.91167
Q96EY8	0.0731417	6.6295	0.504327	0.62019	0.969535	-4.92759
Q8TEQ6	0.0731116	6.73758	0.869015	0.396355	0.962625	-4.78626
Q9Y3D9	0.073047	6.63152	0.62791	0.538001	0.962625	-4.88754
P48735	0.0730118	6.49659	0.644463	0.527458	0.962625	-4.88155
O76094	0.0726817	6.79874	0.515609	0.612444	0.969535	-4.92428
Q92667	0.072651	6.61139	0.55194	0.587822	0.967411	-4.91315
Q15772	0.0721172	6.59343	0.723582	0.478683	0.962625	-4.85093
P11217	0.0719998	6.48029	0.74801	0.46418	0.962625	-4.84081
Q9UI09	0.0718876	6.59133	0.533274	0.600411	0.96792	-4.91896
Q15119	0.0717657	6.60988	0.471493	0.642991	0.970393	-4.93683
Q9UNE7	0.0714625	6.73614	0.78674	0.441738	0.962625	-4.82415
P13674	0.0713511	6.69488	0.623146	0.541057	0.962625	-4.88924
P83731	0.0711848	6.65311	0.587006	0.564539	0.967411	-4.90172
P05141	0.0711455	6.60062	0.554126	0.586357	0.967411	-4.91245
P14672	0.0710918	6.77306	0.691622	0.498058	0.962625	-4.86369
Q9NVV5	0.0706628	6.58295	0.564358	0.579522	0.967411	-4.90918
Q16718	0.0705988	6.59778	0.492028	0.628686	0.969535	-4.93112
P61981	0.0704679	6.70324	0.826114	0.419627	0.962625	-4.80644
O94760	0.0703523	6.82514	0.677145	0.506982	0.962625	-4.8693
Q53FT3	0.0702694	6.64306	0.892343	0.384062	0.962625	-4.77491
P07814	0.0702576	6.58914	0.649621	0.524196	0.962625	-4.87966
P18859	0.0699731	6.46102	0.534689	0.599452	0.96792	-4.91852
Q01432	0.0699189	6.83238	0.354518	0.727098	0.984857	-4.96482
P02538	0.069713	5.88629	0.124632	0.902206	0.986153	-4.99699
Q96AG3	0.0696615	6.66125	0.60876	0.55034	0.966342	-4.89429
P39019	0.0692124	6.60002	0.69309	0.497158	0.962625	-4.86312
P62851	0.0689913	6.67583	0.457346	0.652931	0.974623	-4.94062
P10398	0.0687899	6.80685	0.619257	0.543558	0.963385	-4.89062
P56181	0.0686547	6.41687	0.395852	0.696898	0.982325	-4.95581
Q96RQ3	0.0685416	6.59708	0.511131	0.615513	0.969535	-4.92561
Q8WTS6	0.0684542	6.59342	0.575384	0.572203	0.967411	-4.90558
P48047	0.0684394	6.47309	0.532045	0.601244	0.96792	-4.91933
Q14974	0.0683836	6.70759	0.849889	0.406624	0.962625	-4.79537
P62330	0.0681619	6.79957	0.706952	0.488708	0.962625	-4.85763
Q9H7Z7	0.0681325	6.53064	0.580905	0.568555	0.967411	-4.90375
P62072	0.0680024	6.54711	0.594698	0.559497	0.967411	-4.89912
P14923	0.0678922	6.38151	0.342514	0.735958	0.984857	-4.96725
Q16666	0.0678799	6.77521	0.461081	0.6503	0.973371	-4.93963
P24752	0.0676846	6.62442	0.405933	0.689609	0.981101	-4.95347
O75643	0.0676802	6.71335	0.530145	0.602534	0.96792	-4.91991
P26038	0.0674271	6.68055	0.868188	0.396795	0.962625	-4.78666
Q14444	0.0674035	6.62637	0.658734	0.51846	0.962625	-4.87627
P15880	0.067265	6.67574	0.520895	0.608831	0.96792	-4.92271
Q9UMS0	0.0671615	6.54898	0.522251	0.607906	0.96792	-4.9223
Q9C0D3	0.0670983	6.74605	0.623711	0.540694	0.962625	-4.88904
Q9Y520	0.0668905	6.69639	0.635739	0.533	0.962625	-4.88473
Q16134	0.066837	6.51511	0.362808	0.721002	0.984857	-4.96309
O15371	0.0668137	6.70514	0.644038	0.527727	0.962625	-4.88171
Q9P0J0	0.0668058	6.54829	0.490907	0.629463	0.969661	-4.93144
O00273	0.0666574	6.7653	0.552308	0.587576	0.967411	-4.91303
P15374	0.0663524	6.52738	0.908609	0.375641	0.962625	-4.76684
Q15075	0.0659729	6.76412	0.561162	0.581653	0.967411	-4.91021
P54136	0.0659727	6.6653	0.647335	0.52564	0.962625	-4.8805
O43920	0.0658064	6.59078	0.427543	0.674089	0.979706	-4.94825
Q9NZ32	0.0657139	6.78997	0.907699	0.376109	0.962625	-4.76729
P61247	0.0653878	6.73094	0.60257	0.554361	0.967411	-4.89643
P49770	0.0650399	6.6399	0.788511	0.440728	0.962625	-4.82337
O94826	0.0649387	6.67321	0.625476	0.539561	0.962625	-4.88841
Q8IVD9	0.0648264	6.84038	0.615845	0.545758	0.963385	-4.89182
Q9ULC3	0.0647512	6.82734	0.656612	0.519793	0.962625	-4.87706
Q96RP9	0.064625	6.55656	0.588375	0.56364	0.967411	-4.90126
P54819	0.0640955	6.4913	0.709484	0.487174	0.962625	-4.85662
O14737	0.064093	6.52322	0.932864	0.363318	0.962625	-4.75457
Q13724	0.0640802	6.70855	0.754937	0.460116	0.962625	-4.83789
O94973	0.0640141	6.79949	0.61971	0.543266	0.963385	-4.89046
P42356	0.0636267	6.66459	0.698728	0.493711	0.962625	-4.8609
O95989	0.063497	6.84547	0.539381	0.596277	0.96792	-4.91708
Q9H444	0.0633333	6.76671	0.657081	0.519498	0.962625	-4.87689
Q9NUB1	0.0631832	6.7476	0.345799	0.733529	0.984857	-4.96659
P36542	0.0626887	6.46748	0.464694	0.647759	0.973371	-4.93866
P08238	0.0625588	6.68606	0.670251	0.511263	0.962625	-4.87193
P30038	0.0625502	6.76352	0.444109	0.662292	0.979193	-4.94407
Q8N5K1	0.0624128	6.71672	0.456469	0.653549	0.974623	-4.94085
O75844	0.0623851	6.79669	0.616386	0.545408	0.963385	-4.89163
P0DPH8	0.062338	6.78787	0.460478	0.650724	0.973371	-4.93979
Q15181	0.062219	6.6759	0.632299	0.535194	0.962625	-4.88597
P23396	0.0616303	6.64377	0.568152	0.576998	0.967411	-4.90794
Q8N142	0.0614534	6.7046	0.527316	0.604457	0.96792	-4.92077
Q92896	0.0612398	6.7688	0.664859	0.514625	0.962625	-4.87397
O43617	0.0610613	6.72064	0.689917	0.499104	0.962625	-4.86436
P48556	0.0608759	6.63627	0.697636	0.494378	0.962625	-4.86133
P54646	0.0608041	6.5652	0.62764	0.538174	0.962625	-4.88764
O15145	0.0607289	6.86801	0.581015	0.568483	0.967411	-4.90372
O95831	0.0606569	6.56835	0.608077	0.550783	0.966342	-4.89453
P28072	0.0602363	6.47339	0.48848	0.631147	0.969712	-4.93212
P63151	0.0602259	6.6909	0.533596	0.600193	0.96792	-4.91886
P33121	0.0601878	6.51572	0.463202	0.648808	0.973371	-4.93906
P31939	0.0601008	6.74606	0.65184	0.522796	0.962625	-4.87884
Q5SV97	0.0600663	6.47703	0.566943	0.577802	0.967411	-4.90834
P62244	0.0600355	6.57145	0.611859	0.548333	0.964656	-4.89321
P55263	0.0598074	6.62341	0.846109	0.408674	0.962625	-4.79714
Q8WXH0	0.0598007	6.70307	0.698088	0.494102	0.962625	-4.86115
P03915	0.0596156	6.44521	0.35612	0.725918	0.984857	-4.96449
P08133	0.0595519	6.69806	0.536112	0.598488	0.96792	-4.91809
P62829	0.0593777	6.68492	0.495521	0.626268	0.969535	-4.93013
Q9NVT9	0.0593663	6.60957	0.498307	0.624342	0.969535	-4.92933
O75821	0.0592851	6.69757	0.665487	0.514233	0.962625	-4.87373
Q4G0N4	0.0589868	6.5622	0.474899	0.640608	0.97034	-4.9359
Q8NEZ2	0.0585326	6.6585	0.538807	0.596666	0.96792	-4.91726
Q9BXW6	0.0584335	6.56547	0.812851	0.426995	0.962625	-4.81249
P19623	0.0583931	6.86111	0.709556	0.48713	0.962625	-4.85659
P50914	0.0582077	6.54482	0.172003	0.865367	0.986153	-4.99287
O75964	0.0581509	6.48041	0.422135	0.677959	0.980692	-4.94958
P34932	0.0578198	6.69365	0.724699	0.478014	0.962625	-4.85047
Q9BXJ9	0.05764	6.75088	0.656564	0.519823	0.962625	-4.87708
Q96CM3	0.0571405	6.65505	0.378833	0.709273	0.984857	-4.95964
Q9HCU5	0.056923	6.59058	0.476241	0.63967	0.97034	-4.93553
P25705	0.0566536	6.48011	0.451394	0.657133	0.976843	-4.94218
O60271	0.0564922	6.79909	0.691478	0.498146	0.962625	-4.86375
Q9Y3F4	0.0563765	6.7022	0.633374	0.534508	0.962625	-4.88558
Q96S44	0.056267	6.50162	0.488997	0.630788	0.969712	-4.93198
Q58WW2	0.056003	6.70818	0.606197	0.552003	0.966603	-4.89518
P63244	0.0557885	6.68165	0.54743	0.590852	0.96792	-4.91457
Q8IWW8	0.0554817	6.51681	0.504157	0.620307	0.969535	-4.92764
Q9UBS4	0.0552479	6.66643	0.589763	0.562729	0.967411	-4.90079
Q12906	0.0547544	6.68467	0.592478	0.560949	0.967411	-4.89987
Q15084	0.0545326	6.65964	0.637275	0.532022	0.962625	-4.88417
Q14152	0.0545028	6.7423	0.540855	0.595282	0.96792	-4.91662
O75323	0.0544572	6.52139	0.506509	0.618688	0.969535	-4.92696
Q9UFG5	0.0544028	6.67984	0.378511	0.709508	0.984857	-4.95971
Q92901	0.0543293	6.69451	0.564602	0.579359	0.967411	-4.9091
Q5HYK3	0.0542912	6.56039	0.560775	0.581911	0.967411	-4.91033
P55010	0.0542159	6.70653	0.517331	0.611266	0.969535	-4.92377
O15173	0.0540931	6.70577	0.510251	0.616117	0.969535	-4.92586
Q15717	0.0540012	6.42606	0.443378	0.662811	0.979193	-4.94426
A0AVT1	0.0539106	6.68254	0.664696	0.514727	0.962625	-4.87403
Q14353	0.0538664	6.75539	0.594496	0.559628	0.967411	-4.89919
Q13561	0.0536221	6.70358	0.700799	0.492448	0.962625	-4.86008
O14561	0.0533892	6.56747	0.436669	0.667579	0.979706	-4.94597
P32456	0.0532282	6.78785	0.312543	0.758244	0.984857	-4.97297
Q15008	0.0529659	6.69194	0.552805	0.587243	0.967411	-4.91287
Q9H446	0.0528339	6.80261	0.37173	0.714462	0.984857	-4.96118
Q14195	0.0525934	6.80336	0.358601	0.724093	0.984857	-4.96397
P62280	0.052574	6.7016	0.433186	0.670061	0.979706	-4.94684
Q7L523	0.0524558	6.75347	0.403988	0.691013	0.981101	-4.95392
Q16658	0.0524406	6.54614	0.374946	0.712111	0.984857	-4.96049
P18031	0.0521942	6.73247	0.532992	0.600602	0.96792	-4.91905
Q14738	0.0520808	6.71513	0.800163	0.43412	0.962625	-4.8182
Q15369	0.0518825	6.6112	0.60495	0.552813	0.966749	-4.89561
Q8NC51	0.0517867	6.65286	0.516299	0.611972	0.969535	-4.92408
O00487	0.051374	6.6579	0.527861	0.604086	0.96792	-4.92061
Q9UN36	0.0513482	6.60784	0.57468	0.572669	0.967411	-4.90581
Q6UXV4	0.0512743	6.55196	0.436865	0.667439	0.979706	-4.94592
P07900	0.0509178	6.70551	0.555215	0.585628	0.967411	-4.91211
P17812	0.0506357	6.78623	0.447555	0.659849	0.978853	-4.94318
P57105	0.050499	6.6648	0.52156	0.608378	0.96792	-4.92251
P78318	0.0503941	6.71592	0.660026	0.51765	0.962625	-4.87579
Q92734	0.0503622	6.73122	0.50015	0.623069	0.969535	-4.9288
Q13501	0.0501282	6.63503	0.486814	0.632304	0.96982	-4.93259
Q969G5	0.0501197	6.57374	0.295098	0.771318	0.984857	-4.97606
P62917	0.0499945	6.74877	0.381317	0.707462	0.984857	-4.95909
P62750	0.0496393	6.69013	0.407209	0.688688	0.981101	-4.95316
Q9P0M9	0.0490325	6.67962	0.410564	0.686271	0.981101	-4.95237
O60313	0.0490156	6.61643	0.472363	0.642382	0.97034	-4.93659
O76031	0.048924	6.6723	0.422592	0.677632	0.980692	-4.94947
Q16222	0.0488454	6.81053	0.650287	0.523776	0.962625	-4.87941
Q7L2H7	0.0488438	6.72875	0.479349	0.637501	0.97034	-4.93467
O75608	0.0484519	6.56954	0.501852	0.621895	0.969535	-4.92831
P62714	0.0483258	6.65983	0.802104	0.433025	0.962625	-4.81733
Q15813	0.0478297	6.87562	0.478035	0.638418	0.97034	-4.93504
P46976	0.0476895	6.46592	0.326026	0.748189	0.984857	-4.97046
Q13061	0.0476756	6.53208	0.369045	0.716429	0.984857	-4.96176
Q9Y2S7	0.0476645	6.61775	0.524027	0.606695	0.96792	-4.92177
P51452	0.0475919	6.61842	0.500715	0.62268	0.969535	-4.92864
P49585	0.0475518	6.75972	0.513469	0.61391	0.969535	-4.92492
Q8IWL3	0.0472006	6.57772	0.521286	0.608564	0.96792	-4.92259
Q9HCC0	0.0471568	6.57088	0.420057	0.679449	0.981101	-4.95009
P14868	0.0468822	6.67736	0.473379	0.641671	0.97034	-4.93631
P16435	0.0467591	6.70298	0.383045	0.706203	0.984857	-4.9587
P20807	0.0466333	6.76309	0.681793	0.504106	0.962625	-4.86751
Q9UNN5	0.0464258	6.72155	0.524112	0.606637	0.96792	-4.92174
P52594	0.0463728	6.53092	0.319671	0.752923	0.984857	-4.97166
Q15843	0.0463562	6.6186	0.547925	0.590519	0.96792	-4.91441
Q9Y570	0.0463421	6.74826	0.481694	0.635867	0.97034	-4.93402
P46783	0.0463353	6.70496	0.389559	0.701464	0.984857	-4.95724
Q9BQE5	0.0462955	6.68578	0.384371	0.705236	0.984857	-4.95841
P35270	0.0462668	6.5748	0.407284	0.688634	0.981101	-4.95315
P07602	0.0461377	6.83737	0.339938	0.737864	0.984857	-4.96776
Q9P0L0	0.0460207	6.64126	0.510072	0.61624	0.969535	-4.92592
P00846	0.045602	6.56291	0.368985	0.716472	0.984857	-4.96178
Q9Y6I3	0.0455712	6.76038	0.486432	0.632569	0.96982	-4.9327
Q86VN1	0.0455382	6.6728	0.465192	0.64741	0.973371	-4.93853
O95628	0.0454182	6.69487	0.385898	0.704125	0.984857	-4.95807
O00231	0.0453301	6.68347	0.592486	0.560944	0.967411	-4.89987
Q9NZ08	0.0453113	6.46716	0.27299	0.787989	0.984857	-4.97973
P62266	0.0452765	6.7184	0.393431	0.698653	0.983509	-4.95636
Q14232	0.0451065	6.69663	0.494236	0.627157	0.969535	-4.9305
Q9Y5M8	0.0449459	6.6594	0.511053	0.615567	0.969535	-4.92563
Q15555	0.0446851	6.79003	0.476041	0.63981	0.97034	-4.93558
Q9NZA1	0.0440982	6.66485	0.412473	0.684896	0.981101	-4.95191
P43155	0.0440674	6.56073	0.303783	0.7648	0.984857	-4.97454
Q15293	0.0438222	6.39053	0.291967	0.773673	0.984857	-4.9766
Q16585	0.0438222	6.73409	0.502738	0.621284	0.969535	-4.92805
P13667	0.043461	6.78427	0.404477	0.69066	0.981101	-4.95381
Q02127	0.0433315	6.7706	0.298093	0.769068	0.984857	-4.97554
Q9Y2A7	0.0432457	6.71819	0.477098	0.639072	0.97034	-4.93529
P14618	0.043224	6.62256	0.336558	0.740368	0.984857	-4.96843
Q9UBS8	0.0428381	6.75705	0.478529	0.638073	0.97034	-4.9349
Q9NQR4	0.0425797	6.6317	0.335358	0.741258	0.984857	-4.96866
O96005	0.0424883	6.92098	0.349961	0.730457	0.984857	-4.96575
Q96E52	0.0424279	6.62319	0.305105	0.763809	0.984857	-4.97431
Q9Y3L5	0.0423511	6.62838	0.418845	0.680318	0.981101	-4.95038
P11142	0.0423505	6.66168	0.578247	0.57031	0.967411	-4.90463
Q9Y4X5	0.0420359	6.57281	0.459163	0.65165	0.974079	-4.94014
Q13144	0.0417379	6.65286	0.446335	0.660714	0.979193	-4.9435
P03891	0.0416043	6.40642	0.262217	0.796151	0.984857	-4.98141
Q99766	0.0414255	6.6485	0.329003	0.745976	0.984857	-4.96989
Q9Y3P9	0.0412452	6.65285	0.228007	0.822228	0.984857	-4.98631
O95168	0.0412111	6.53636	0.305164	0.763765	0.984857	-4.9743
Q15366	0.0411625	6.74976	0.41521	0.682929	0.981101	-4.95126
O60260	0.0407424	6.6397	0.240677	0.812543	0.984857	-4.98458
O75083	0.0406585	6.71129	0.495705	0.62614	0.969535	-4.93008
Q15365	0.0406113	6.76884	0.449447	0.65851	0.978215	-4.94269
P52294	0.0404401	6.69105	0.515209	0.612718	0.969535	-4.9244
O43374	0.0403622	6.52621	0.360202	0.722916	0.984857	-4.96364
P15924	0.0403314	6.18125	0.126341	0.900872	0.986153	-4.99687
Q6NUK1	0.0402702	6.60981	0.306338	0.762886	0.984857	-4.97409
P61160	0.0395608	6.78133	0.512863	0.614325	0.969535	-4.9251
Q9UBQ7	0.03938	6.59686	0.472835	0.642052	0.97034	-4.93646
Q9Y295	0.0393009	6.64873	0.424421	0.676322	0.980692	-4.94902
Q04759	0.0386538	6.77526	0.329182	0.745843	0.984857	-4.96986
P63010	0.038617	6.72729	0.460518	0.650696	0.973371	-4.93978
Q00059	0.0385976	6.63455	0.336164	0.74066	0.984857	-4.96851
Q15393	0.0385582	6.72673	0.433658	0.669724	0.979706	-4.94672
P00505	0.0382059	6.38051	0.260572	0.7974	0.984857	-4.98166
Q9H270	0.0376224	6.65375	0.174775	0.86322	0.986153	-4.99259
Q15751	0.0372955	6.63915	0.295627	0.77092	0.984857	-4.97597
Q16586	0.0369937	6.86208	0.439517	0.665553	0.979706	-4.94524
Q13838	0.0369749	6.7324	0.423728	0.676818	0.980692	-4.94919
Q9H3Z4	0.0369743	6.82448	0.342295	0.73612	0.984857	-4.9673
Q969X5	0.0369117	6.76186	0.319276	0.753217	0.984857	-4.97173
Q9NWT6	0.036894	6.56185	0.304115	0.764551	0.984857	-4.97448
Q9UBF2	0.0365105	6.68856	0.404948	0.690319	0.981101	-4.9537
Q9NVE7	0.0364865	6.64941	0.324758	0.749133	0.984857	-4.9707
Q96AN5	0.0364357	6.47062	0.303174	0.765257	0.984857	-4.97465
P11182	0.0363712	6.9127	0.188677	0.852471	0.986153	-4.99111
Q15642	0.0363616	6.65511	0.308598	0.761194	0.984857	-4.97368
Q6PKG0	0.0363117	6.7362	0.350592	0.729991	0.984857	-4.96562
Q9NQC3	0.0362234	6.69287	0.346845	0.732757	0.984857	-4.96638
Q9Y3D6	0.0360087	6.69287	0.339531	0.738166	0.984857	-4.96784
Q9H254	0.0359834	7.07813	0.116357	0.908667	0.986153	-4.99758
P43897	0.0359477	6.72259	0.314612	0.756698	0.984857	-4.97259
P35237	0.0357839	6.64567	0.292934	0.772946	0.984857	-4.97643
P61158	0.0357439	6.78171	0.398951	0.694654	0.982284	-4.95509
P62195	0.0357265	6.66799	0.444573	0.661963	0.979193	-4.94395
Q6IBS0	0.0354376	6.62074	0.30062	0.767172	0.984857	-4.9751
Q8WWM7	0.0353983	6.76532	0.27688	0.785048	0.984857	-4.9791
P31937	0.0352185	6.63485	0.273195	0.787834	0.984857	-4.97969
P49257	0.0352035	6.52112	0.324167	0.749573	0.984857	-4.97081
Q9Y262	0.0348595	6.77652	0.365107	0.719314	0.984857	-4.9626
Q8TCJ2	0.0348293	6.63659	0.356675	0.72551	0.984857	-4.96437
P09497	0.0347949	6.61864	0.316274	0.755457	0.984857	-4.97229
Q5XKP0	0.0346685	6.55056	0.262874	0.795653	0.984857	-4.98131
Q9Y508	0.0345871	6.68382	0.30756	0.761971	0.984857	-4.97387
Q8N3L3	0.0339943	6.72222	0.256323	0.800628	0.984857	-4.9823
P82930	0.0339278	6.53026	0.33548	0.741168	0.984857	-4.96864
Q7Z6Z7	0.0338317	6.7305	0.410517	0.686304	0.981101	-4.95238
Q9NSD9	0.0338162	6.70079	0.353521	0.727832	0.984857	-4.96502
Q9Y679	0.033674	6.68675	0.35324	0.728039	0.984857	-4.96508
Q96A33	0.0334458	6.69307	0.399576	0.694202	0.982284	-4.95495
Q9GZT3	0.0334052	6.58088	0.293013	0.772886	0.984857	-4.97642
Q9Y450	0.0333698	6.71902	0.304195	0.764492	0.984857	-4.97447
P30622	0.0333339	6.73547	0.260336	0.797579	0.984857	-4.9817
Q15121	0.0331729	6.73124	0.238882	0.813914	0.984857	-4.98483
Q16795	0.0331693	6.55651	0.255456	0.801286	0.984857	-4.98243
P51572	0.0331376	6.74466	0.363445	0.720534	0.984857	-4.96295
P17174	0.0331218	6.57956	0.304184	0.7645	0.984857	-4.97447
Q9UP65	0.0330034	6.61337	0.13661	0.892865	0.986153	-4.99607
Q9UBI6	0.0329127	6.50443	0.258773	0.798766	0.984857	-4.98193
Q92747	0.0328615	6.81692	0.30259	0.765694	0.984857	-4.97475
P20774	0.0328487	6.76719	0.111729	0.912283	0.986153	-4.99789
O76003	0.0327802	6.59815	0.366214	0.718502	0.984857	-4.96237
Q52LJ0	0.032767	6.8573	0.405346	0.690032	0.981101	-4.9536
P15259	0.0327668	6.60372	0.243147	0.810659	0.984857	-4.98423
Q92905	0.0326274	6.68726	0.357139	0.725168	0.984857	-4.96428
P22033	0.0324642	6.72711	0.274075	0.787168	0.984857	-4.97955
Q9NTG7	0.0321683	6.58961	0.247816	0.807101	0.984857	-4.98356
Q9NYL2	0.0320964	6.72653	0.280029	0.782669	0.984857	-4.97859
Q9GZS3	0.0320847	6.68973	0.35956	0.723388	0.984857	-4.96377
Q86UP2	0.0319422	6.60005	0.294666	0.771643	0.984857	-4.97614
A1L0T0	0.0316787	6.54105	0.275556	0.786049	0.984857	-4.97932
P26885	0.0314781	6.69726	0.225199	0.824378	0.98489	-4.98669
P21964	0.0313426	6.74268	0.234039	0.817613	0.984857	-4.9855
Q15814	0.0312214	6.75315	0.334253	0.742077	0.984857	-4.96888
P41227	0.0311893	6.60357	0.301819	0.766272	0.984857	-4.97489
P04179	0.0308424	6.63068	0.199723	0.843951	0.986153	-4.98985
P20042	0.0305932	6.74319	0.282326	0.780935	0.984857	-4.97821
P09543	0.0305628	6.6585	0.365635	0.718927	0.984857	-4.96249
O43583	0.0302708	6.59493	0.319186	0.753284	0.984857	-4.97175
P49753	0.030246	6.60158	0.222451	0.826484	0.985157	-4.98705
Q9H3K6	0.0302124	6.55027	0.301966	0.766162	0.984857	-4.97486
O60826	0.0301932	6.80319	0.224042	0.825264	0.98489	-4.98684
P52564	0.0298413	6.56633	0.291826	0.773778	0.984857	-4.97662
O00410	0.0298339	6.75682	0.298243	0.768956	0.984857	-4.97552
Q9BSH5	0.0296359	6.63331	0.228808	0.821614	0.984857	-4.98621
P62269	0.0295014	6.67013	0.257691	0.799588	0.984857	-4.9821
Q8IYU8	0.0294603	6.7125	0.237817	0.814727	0.984857	-4.98498
Q7L3T8	0.0294135	6.53025	0.248593	0.806509	0.984857	-4.98344
Q7Z4H3	0.029342	6.86001	0.262777	0.795726	0.984857	-4.98132
Q9Y5S9	0.0290813	6.67676	0.297311	0.769655	0.984857	-4.97568
Q9NZ43	0.0290663	6.55433	0.248275	0.806751	0.984857	-4.98349
P25786	0.0288344	6.63943	0.220674	0.827846	0.985157	-4.98728
O75891	0.02881	6.57721	0.126045	0.901102	0.986153	-4.99689
Q13619	0.0287402	6.72611	0.349988	0.730437	0.984857	-4.96575
P61081	0.0286651	6.6801	0.369465	0.716121	0.984857	-4.96167
Q96HY6	0.0286231	6.72123	0.27882	0.783582	0.984857	-4.97879
Q14BN4	0.028574	6.76774	0.216338	0.831174	0.98613	-4.98783
P26640	0.0285437	6.66936	0.293445	0.772561	0.984857	-4.97634
Q93008	0.0284296	6.67352	0.361921	0.721653	0.984857	-4.96328
O75923	0.0283099	6.68977	0.364311	0.719899	0.984857	-4.96277
P22059	0.0282613	6.68997	0.329827	0.745364	0.984857	-4.96974
P05387	0.0281637	6.7393	0.269066	0.790959	0.984857	-4.98035
Q9NS69	0.0280324	6.60107	0.196132	0.846719	0.986153	-4.99027
P03905	0.0278639	6.47148	0.153463	0.879752	0.986153	-4.99464
P21796	0.0275502	6.5349	0.229584	0.821021	0.984857	-4.9861
Q99536	0.0274496	6.8192	0.251347	0.804412	0.984857	-4.98304
Q99623	0.0270328	6.56448	0.24736	0.807447	0.984857	-4.98362
Q9H2U2	0.0268019	6.57866	0.141468	0.889082	0.986153	-4.99568
P09382	0.0267737	6.7431	0.128854	0.898912	0.986153	-4.99668
O00743	0.0267224	6.73714	0.224324	0.825048	0.98489	-4.9868
O15382	0.0266964	6.6619	0.19153	0.850269	0.986153	-4.99079
Q9Y277	0.0266869	6.51816	0.187887	0.853081	0.986153	-4.9912
P62258	0.0265567	6.728	0.343949	0.734897	0.984857	-4.96697
P53990	0.0265084	6.65731	0.384183	0.705374	0.984857	-4.95845
Q9UNS2	0.0263343	6.60843	0.253086	0.803089	0.984857	-4.98279
Q9Y263	0.0259009	6.69298	0.287582	0.776973	0.984857	-4.97734
P46926	0.0258542	6.83275	0.251807	0.804062	0.984857	-4.98297
P11441	0.0257931	6.75502	0.293664	0.772396	0.984857	-4.97631
Q96KP4	0.025754	6.71974	0.281378	0.781651	0.984857	-4.97837
Q86UT6	0.0257063	6.65267	0.239144	0.813714	0.984857	-4.98479
P21810	0.0255202	6.7218	0.120136	0.905715	0.986153	-4.99732
O95373	0.0253197	6.67483	0.29837	0.768861	0.984857	-4.97549
Q96T66	0.0250239	6.65877	0.237029	0.815329	0.984857	-4.98509
Q9BWS9	0.024988	6.73034	0.228898	0.821546	0.984857	-4.98619
P14625	0.0248752	6.66061	0.260718	0.797289	0.984857	-4.98164
Q9UL25	0.0246526	6.68277	0.200867	0.84307	0.986153	-4.98972
Q8TAT6	0.024488	6.65664	0.304936	0.763936	0.984857	-4.97434
P42766	0.0242685	6.7791	0.165142	0.870685	0.986153	-4.99355
Q16595	0.0242074	6.64181	0.186536	0.854125	0.986153	-4.99135
P55884	0.0241543	6.71923	0.24002	0.813045	0.984857	-4.98467
Q9UII6	0.0241421	6.61682	0.178244	0.860536	0.986153	-4.99223
P62701	0.0240824	6.72128	0.227293	0.822774	0.984857	-4.98641
O60493	0.0239939	6.73131	0.299846	0.767753	0.984857	-4.97524
Q9UHD8	0.0238518	6.6845	0.264967	0.794065	0.984857	-4.98099
P62854	0.0233698	6.79787	0.148398	0.883689	0.986153	-4.99509
Q969Z3	0.0232037	6.6048	0.175601	0.862581	0.986153	-4.99251
P22234	0.0231553	6.72759	0.270255	0.790059	0.984857	-4.98016
P62081	0.0230754	6.74211	0.209817	0.836183	0.986153	-4.98864
P28074	0.0229732	6.61541	0.170359	0.866641	0.986153	-4.99304
P04275	0.0228976	6.69925	0.249951	0.805474	0.984857	-4.98325
Q9UBW8	0.0228572	6.73661	0.231832	0.819301	0.984857	-4.9858
P62841	0.0226984	6.73045	0.149817	0.882586	0.986153	-4.99497
Q9NUQ8	0.0226455	6.70986	0.282314	0.780945	0.984857	-4.97821
P09104	0.0226442	6.48261	0.162578	0.872674	0.986153	-4.9938
P51148	0.0225729	6.66559	0.219117	0.829041	0.985775	-4.98748
P20618	0.0222863	6.62769	0.160776	0.874072	0.986153	-4.99397
Q06323	0.0221503	6.72249	0.302662	0.76564	0.984857	-4.97474
O14787	0.0221219	6.82784	0.196994	0.846054	0.986153	-4.99017
Q9NQ88	0.0220771	6.51181	0.146849	0.884894	0.986153	-4.99522
Q9Y2Q0	0.0219153	6.65112	0.136455	0.892987	0.986153	-4.99609
P33176	0.0217336	6.70396	0.247962	0.806989	0.984857	-4.98354
Q15435	0.0215218	6.66233	0.281009	0.781929	0.984857	-4.97843
Q96EE3	0.0214993	6.67385	0.230554	0.820279	0.984857	-4.98597
Q9UK45	0.0214736	6.74578	0.191062	0.850629	0.986153	-4.99085
Q9BU89	0.0214645	6.71689	0.247397	0.807419	0.984857	-4.98362
Q969M7	0.0212988	6.73608	0.147589	0.884319	0.986153	-4.99516
P49792	0.0212016	6.69318	0.25379	0.802554	0.984857	-4.98268
P40763	0.0211752	6.75764	0.243903	0.810082	0.984857	-4.98412
P82979	0.0210397	6.66557	0.192509	0.849513	0.986153	-4.99068
Q04917	0.0209527	6.73672	0.230877	0.820032	0.984857	-4.98593
P62318	0.0209006	6.77426	0.146327	0.8853	0.986153	-4.99527
P26196	0.0206331	6.67861	0.20535	0.839618	0.986153	-4.98919
P37108	0.0204937	6.56945	0.246413	0.80817	0.984857	-4.98376
Q8TB37	0.0204102	6.6018	0.186431	0.854206	0.986153	-4.99136
Q15042	0.0203678	6.65267	0.143939	0.887159	0.986153	-4.99547
P45381	0.020325	6.62265	0.187841	0.853117	0.986153	-4.9912
Q8TCD5	0.0202596	6.79237	0.213329	0.833484	0.986153	-4.98821
P08237	0.0198294	6.60625	0.181178	0.858266	0.986153	-4.99192
O75533	0.0194517	6.76046	0.228504	0.821848	0.984857	-4.98625
Q5HYJ1	0.0194453	6.55746	0.133582	0.895225	0.986153	-4.99631
P49841	0.0190981	6.66643	0.184643	0.855587	0.986153	-4.99155
P06744	0.0189131	6.60816	0.189919	0.851512	0.986153	-4.99097
Q96HN2	0.0188874	6.75134	0.236327	0.815865	0.984857	-4.98518
Q13885	0.0187549	6.74342	0.152597	0.880425	0.986153	-4.99472
P23786	0.0185221	6.62729	0.120573	0.905374	0.986153	-4.99728
P62316	0.0183128	6.79927	0.140176	0.890088	0.986153	-4.99579
P11021	0.018299	6.87735	0.158169	0.876096	0.986153	-4.99421
Q9H7P6	0.0181633	6.68953	0.131072	0.897182	0.986153	-4.99651
Q9H6T3	0.0181367	6.81298	0.183002	0.856856	0.986153	-4.99173
Q8WUM4	0.0180986	6.78484	0.173043	0.864562	0.986153	-4.99277
Q9BYT8	0.0180539	6.58778	0.202244	0.842009	0.986153	-4.98956
Q5J8M3	0.0180406	6.66423	0.160339	0.874411	0.986153	-4.99401
Q8N392	0.0179942	6.44578	0.15914	0.875342	0.986153	-4.99412
P41240	0.0178574	6.62001	0.151667	0.881148	0.986153	-4.9948
Q12974	0.0177208	6.60472	0.161221	0.873727	0.986153	-4.99393
Q7Z3B1	0.01756	6.96451	0.152927	0.880168	0.986153	-4.99469
O43292	0.0175313	6.66154	0.15197	0.880912	0.986153	-4.99477
Q5JPH6	0.0172945	6.66208	0.175109	0.862962	0.986153	-4.99256
P14678	0.017213	6.738	0.166574	0.869574	0.986153	-4.99341
Q9Y3Z3	0.0170823	6.74598	0.109119	0.914323	0.986153	-4.99806
Q9Y3S2	0.0170388	6.76044	0.128349	0.899305	0.986153	-4.99672
P11279	0.016878	6.82258	0.144993	0.886339	0.986153	-4.99538
Q8WU90	0.01681	6.67417	0.152082	0.880825	0.986153	-4.99476
Q7Z434	0.0166324	6.72086	0.138424	0.891453	0.986153	-4.99593
P36507	0.0165848	6.70649	0.191135	0.850574	0.986153	-4.99084
P61106	0.016576	6.6532	0.182504	0.857241	0.986153	-4.99178
Q9BQ69	0.0164565	6.66036	0.189826	0.851584	0.986153	-4.99098
Q13200	0.0161498	6.72153	0.234362	0.817367	0.984857	-4.98545
Q9Y2W2	0.0157634	6.80931	0.128372	0.899288	0.986153	-4.99672
Q14008	0.0157481	6.72992	0.145566	0.885892	0.986153	-4.99533
Q16181	0.0154458	6.7904	0.18966	0.851712	0.986153	-4.991
P22830	0.0153898	6.61985	0.0964545	0.924233	0.987015	-4.99882
Q9UKG1	0.0151843	6.76035	0.182178	0.857493	0.986153	-4.99182
P41091	0.0151411	6.75401	0.137858	0.891893	0.986153	-4.99597
Q7Z406	0.0147362	6.70718	0.130287	0.897794	0.986153	-4.99657
Q15046	0.0145999	6.68877	0.145984	0.885567	0.986153	-4.9953
Q12846	0.014562	6.76576	0.158311	0.875986	0.986153	-4.9942
Q15836	0.0145208	6.75938	0.142276	0.888453	0.986153	-4.99561
O43598	0.0142619	6.44661	0.13557	0.893676	0.986153	-4.99616
P04075	0.0141963	6.69327	0.107216	0.915811	0.986153	-4.99818
P46781	0.0139543	6.75441	0.139289	0.890779	0.986153	-4.99586
P42765	0.0139247	6.6303	0.082191	0.935408	0.991134	-4.99957
Q9BRC7	0.0137374	6.72879	0.170348	0.866649	0.986153	-4.99304
P28070	0.0136326	6.64327	0.107745	0.915398	0.986153	-4.99814
P52907	0.0136228	6.6664	0.114287	0.910284	0.986153	-4.99772
O95433	0.0135542	6.66806	0.157109	0.87692	0.986153	-4.99431
P61254	0.0134309	6.7586	0.148603	0.88353	0.986153	-4.99507
P41236	0.0133035	6.68892	0.108779	0.914589	0.986153	-4.99808
Q9H9P8	0.0132562	6.68904	0.0944458	0.925805	0.987312	-4.99893
Q5TAQ9	0.0132011	6.66099	0.128651	0.89907	0.986153	-4.99669
Q9UJW0	0.012958	6.73184	0.160914	0.873966	0.986153	-4.99395
Q5T4S7	0.0119866	6.63752	0.152058	0.880844	0.986153	-4.99477
P33151	0.0116374	6.5983	0.128073	0.899521	0.986153	-4.99674
Q96AG4	0.0114274	6.77233	0.114351	0.910234	0.986153	-4.99771
O14832	0.0112298	6.6088	0.104369	0.918039	0.986153	-4.99835
Q9Y224	0.0111262	6.76032	0.111036	0.912824	0.986153	-4.99793
Q9Y281	0.0110725	6.68672	0.105364	0.91726	0.986153	-4.99829
P62191	0.0110623	6.66465	0.138272	0.89157	0.986153	-4.99594
Q9Y3I0	0.0110456	6.69004	0.110313	0.91339	0.986153	-4.99798
O95782	0.0108951	6.71062	0.131836	0.896586	0.986153	-4.99645
Q8NE86	0.0107067	6.66815	0.0829956	0.934777	0.991134	-4.99953
Q8NFW8	0.0106483	6.81967	0.101306	0.920435	0.986153	-4.99854
Q9UEY8	0.0105736	6.71938	0.0954432	0.925024	0.987015	-4.99888
Q99747	0.0102131	6.68886	0.0793837	0.937609	0.991508	-4.9997
Q01085	0.0100344	6.63031	0.0784651	0.93833	0.991508	-4.99974
P62877	0.00987647	6.68834	0.0971296	0.923704	0.987015	-4.99878
O43488	0.00973863	6.67252	0.122167	0.904129	0.986153	-4.99717
Q9BRX2	0.00961189	6.61182	0.0794884	0.937527	0.991508	-4.9997
Q96K76	0.00960036	6.70326	0.11631	0.908703	0.986153	-4.99758
O60333	0.00948289	6.58107	0.1068	0.916137	0.986153	-4.9982
Q9GZT9	0.00943614	6.68894	0.0666317	0.947614	0.991683	-5.00025
P48163	0.0094344	6.69004	0.084355	0.933712	0.991047	-4.99946
Q9UIC8	0.00888315	6.74957	0.102775	0.919285	0.986153	-4.99845
Q9H1K1	0.008761	6.64205	0.0688132	0.945902	0.991683	-5.00016
Q9HD42	0.00874909	6.67095	0.0866371	0.931923	0.991047	-4.99935
P35998	0.00854936	6.7018	0.11554	0.909305	0.986153	-4.99763
Q13151	0.00843533	6.75392	0.0676127	0.946844	0.991683	-5.00021
Q06124	0.00808855	6.78607	0.0953866	0.925069	0.987015	-4.99888
Q3MHD2	0.00787944	6.58554	0.0674255	0.946991	0.991683	-5.00022
Q86TU7	0.00773659	6.63541	0.097259	0.923603	0.987015	-4.99878
O00592	0.00761783	6.6273	0.0782497	0.938498	0.991508	-4.99975
P14550	0.00743912	6.75013	0.101153	0.920555	0.986153	-4.99855
P45974	0.00727255	6.76743	0.106916	0.916046	0.986153	-4.9982
P53621	0.00722915	6.76347	0.0918734	0.92782	0.988816	-4.99907
Q9NXG2	0.00720559	6.84769	0.0414225	0.967418	0.995178	-5.00105
Q96EY1	0.00713857	6.63062	0.0597871	0.952988	0.993358	-5.0005
Q9NYU2	0.00677772	6.62792	0.0772191	0.939307	0.991683	-4.9998
Q9Y376	0.00671492	6.68561	0.0650016	0.948894	0.991683	-5.00031
P43686	0.00639635	6.71711	0.0858361	0.932551	0.991047	-4.99939
Q13616	0.00627832	6.64683	0.0820504	0.935518	0.991134	-4.99958
O43491	0.00586707	6.74796	0.055819	0.956105	0.994127	-5.00064
P22307	0.00571406	6.6732	0.0514825	0.959512	0.994127	-5.00077
O14907	0.0055838	6.75788	0.0453652	0.964319	0.994127	-5.00095
Q9NQX3	0.00543545	6.78702	0.0475667	0.962589	0.994127	-5.00089
Q9GZY8	0.00535181	6.6582	0.0653199	0.948644	0.991683	-5.0003
O95278	0.00518473	6.50283	0.0469481	0.963075	0.994127	-5.00091
Q9BUF5	0.00484745	6.75496	0.047692	0.96249	0.994127	-5.00089
Q05086	0.00477005	6.73718	0.0547156	0.956972	0.994127	-5.00067
Q15691	0.0046458	6.75724	0.069439	0.945411	0.991683	-5.00014
Q02790	0.00463278	6.68032	0.0577616	0.954579	0.993853	-5.00057
Q9Y266	0.00442475	6.73207	0.0433111	0.965934	0.994127	-5.001
Q9UH90	0.00441825	6.76922	0.0302447	0.976207	0.998014	-5.00128
P61457	0.00436179	6.68732	0.0457023	0.964054	0.994127	-5.00094
Q08J23	0.00431201	6.90984	0.0452153	0.964437	0.994127	-5.00095
P06858	0.00411909	6.57326	0.0369792	0.970911	0.996896	-5.00115
Q9BX68	0.00406883	6.63056	0.0317707	0.975007	0.998014	-5.00126
Q63ZY3	0.00395531	6.71605	0.0305397	0.975975	0.998014	-5.00128
P62070	0.00368737	6.65298	0.0369401	0.970942	0.996896	-5.00115
P25789	0.00358246	6.70394	0.0232305	0.981724	0.998684	-5.00139
P30153	0.0033783	6.72658	0.0462809	0.963599	0.994127	-5.00092
P26440	0.00318296	6.64104	0.0165083	0.987012	0.999543	-5.00147
O95167	0.00312424	6.61416	0.0221644	0.982562	0.998684	-5.00141
Q9Y235	0.0027571	6.69404	0.01498	0.988214	0.999543	-5.00149
P31153	0.00274697	6.69739	0.0265537	0.97911	0.998684	-5.00135
Q9NXR7	0.00270747	6.78333	0.0289768	0.977204	0.998085	-5.00131
Q96A65	0.00269321	6.47548	0.0248073	0.980483	0.998684	-5.00137
Q9Y5Y2	0.00261806	6.70155	0.0272747	0.978543	0.998684	-5.00133
Q16186	0.00250325	6.79658	0.0294367	0.976842	0.998085	-5.0013
P54296	0.00224249	6.53424	0.0217371	0.982898	0.998684	-5.00141
P42126	0.00212022	6.61123	0.0145224	0.988574	0.999543	-5.00149
P35813	0.00198268	6.64713	0.0225255	0.982278	0.998684	-5.0014
Q8WZA9	0.0017934	6.64073	0.0150342	0.988171	0.999543	-5.00149
P11532	0.00152294	6.73612	0.0166474	0.986902	0.999543	-5.00147
Q687X5	0.00134684	6.84512	0.012476	0.990184	0.999543	-5.00151
Q14697	0.00126409	6.67625	0.012085	0.990492	0.999543	-5.00151
Q13574	0.00109986	6.63594	0.0119182	0.990623	0.999543	-5.00151
Q9Y6E0	0.000878436	6.65017	0.011897	0.990639	0.999543	-5.00151
Q16762	0.000761797	6.71365	0.00546497	0.9957	0.999543	-5.00154
O00429	0.000732666	6.69389	0.00777014	0.993886	0.999543	-5.00154
Q9Y2Z0	0.000640805	6.78288	0.00639991	0.994965	0.999543	-5.00154
P35241	0.000593775	6.73636	0.00778686	0.993873	0.999543	-5.00154
Q8NCW5	0.000549246	6.6408	0.00505279	0.996024	0.999543	-5.00155
Q9NZL4	0.000417991	6.69274	0.0028787	0.997735	0.999543	-5.00155
Q9Y678	0.000416269	6.68424	0.00466633	0.996328	0.999543	-5.00155
P05976	0.000393033	6.27909	0.00235305	0.998149	0.999543	-5.00155
Q9NP74	0.000172274	6.69504	0.00143281	0.998873	0.999734	-5.00155
Q13492	1.57604e-05	6.69249	0.000192488	0.999849	0.999849	-5.00155
P13861	-7.47229e-05	6.69694	-0.000928808	0.999269	0.999734	-5.00155
Q9UBV2	-0.000342975	6.5506	-0.00297163	0.997662	0.999543	-5.00155
P27695	-0.000431104	6.85306	-0.00354614	0.99721	0.999543	-5.00155
P29218	-0.000569449	6.62552	-0.0047106	0.996294	0.999543	-5.00155
Q15018	-0.000613266	6.83675	-0.00657666	0.994825	0.999543	-5.00154
P30101	-0.000621912	6.70074	-0.00805715	0.993661	0.999543	-5.00153
Q07960	-0.000773638	6.79478	-0.0092895	0.992691	0.999543	-5.00153
Q92947	-0.000888416	6.65256	-0.00588656	0.995368	0.999543	-5.00154
P35499	-0.00131919	6.6635	-0.0121662	0.990428	0.999543	-5.00151
Q8N5H7	-0.00162461	6.47842	-0.00827759	0.993487	0.999543	-5.00153
P48444	-0.00183753	6.73432	-0.0260629	0.979496	0.998684	-5.00135
Q969V3	-0.00188334	6.46836	-0.00639678	0.994967	0.999543	-5.00154
Q15386	-0.00189963	6.64879	-0.0222588	0.982488	0.998684	-5.00141
O00499	-0.00193357	6.69183	-0.0169635	0.986654	0.999543	-5.00147
O95183	-0.00202885	6.71108	-0.0206848	0.983726	0.999053	-5.00143
O60841	-0.00216068	6.7888	-0.0220247	0.982672	0.998684	-5.00141
Q7LG56	-0.00247889	6.82878	-0.019772	0.984444	0.999311	-5.00144
O94874	-0.00284939	6.73343	-0.031814	0.974973	0.998014	-5.00126
P35443	-0.00296642	6.63015	-0.0146481	0.988475	0.999543	-5.00149
P12270	-0.00314395	6.86984	-0.0316612	0.975093	0.998014	-5.00126
Q15424	-0.00333466	6.68286	-0.0303592	0.976117	0.998014	-5.00128
Q9Y2Z9	-0.00371278	6.61818	-0.0353042	0.972228	0.99774	-5.00119
O15498	-0.00372134	6.7154	-0.0401226	0.96844	0.995753	-5.00108
P28907	-0.0040555	6.76451	-0.0557775	0.956138	0.994127	-5.00064
O14979	-0.00433106	6.74577	-0.0433265	0.965921	0.994127	-5.001
Q9UNF0	-0.00437822	6.73563	-0.0457252	0.964036	0.994127	-5.00094
O60869	-0.00439831	6.77629	-0.032914	0.974108	0.998014	-5.00123
Q9NR28	-0.00469289	6.68815	-0.0476947	0.962488	0.994127	-5.00089
Q13976	-0.00495533	6.73859	-0.0433091	0.965935	0.994127	-5.001
P29992	-0.00525419	6.75841	-0.0663498	0.947836	0.991683	-5.00026
O14531	-0.00531935	6.74771	-0.0333032	0.973802	0.998014	-5.00123
Q9UPR0	-0.0055878	6.58499	-0.0394822	0.968943	0.995794	-5.0011
P42566	-0.00560536	6.6444	-0.0529738	0.95834	0.994127	-5.00073
Q9NZZ3	-0.00563389	6.74063	-0.0440563	0.965348	0.994127	-5.00098
Q9NRX4	-0.00580675	6.73006	-0.0523104	0.958861	0.994127	-5.00075
Q9NRY5	-0.00601593	6.77189	-0.0719267	0.943459	0.991683	-5.00003
Q00341	-0.00610726	6.66523	-0.0638335	0.949811	0.991683	-5.00036
O95674	-0.00613249	6.76334	-0.0483887	0.961943	0.994127	-5.00087
Q8TC12	-0.00634287	6.71128	-0.0580696	0.954337	0.993853	-5.00056
O15067	-0.00645147	6.79277	-0.0438653	0.965498	0.994127	-5.00099
P13639	-0.0064991	6.70938	-0.0735446	0.942189	0.991683	-4.99996
P61011	-0.00653808	6.74448	-0.0914705	0.928136	0.988816	-4.9991
Q9P032	-0.00667527	6.55426	-0.0512406	0.959702	0.994127	-5.00078
Q9Y3C6	-0.00692099	6.70614	-0.0700873	0.944902	0.991683	-5.00011
O95861	-0.00709914	6.75003	-0.0633509	0.95019	0.991683	-5.00037
Q9BW91	-0.0072338	6.65027	-0.0800562	0.937082	0.991508	-4.99967
Q15459	-0.00776923	6.7144	-0.0688804	0.945849	0.991683	-5.00016
Q9NP72	-0.00802913	6.66535	-0.0816387	0.935841	0.991134	-4.9996
P35221	-0.00810549	6.67754	-0.0751589	0.940923	0.991683	-4.99989
Q8WVJ2	-0.00815779	6.83592	-0.0692678	0.945545	0.991683	-5.00014
Q7L576	-0.00825121	6.68969	-0.111964	0.9121	0.986153	-4.99787
Q9H4M9	-0.0084007	6.68773	-0.100212	0.921291	0.986153	-4.9986
Q9UMS4	-0.00852089	6.74652	-0.0850362	0.933178	0.991047	-4.99943
O75155	-0.00897775	6.6637	-0.0731808	0.942475	0.991683	-4.99998
Q96HC4	-0.00913698	6.58253	-0.10251	0.919493	0.986153	-4.99847
P35268	-0.00916716	6.67692	-0.0678489	0.946659	0.991683	-5.0002
Q9UG63	-0.0092044	6.67044	-0.110453	0.91328	0.986153	-4.99797
P35580	-0.00929792	6.6943	-0.0650081	0.948889	0.991683	-5.00031
P60033	-0.00946993	6.80612	-0.0625562	0.950814	0.991853	-5.0004
Q7Z7H5	-0.00994461	6.71269	-0.0981416	0.922912	0.987015	-4.99872
Q15172	-0.00998888	6.74413	-0.105028	0.917523	0.986153	-4.99831
Q16539	-0.0102213	6.74289	-0.104798	0.917703	0.986153	-4.99833
Q03252	-0.0104583	6.66594	-0.066368	0.947821	0.991683	-5.00026
P17096	-0.0105197	6.50998	-0.0660795	0.948048	0.991683	-5.00027
Q9UL15	-0.01107	6.79151	-0.125704	0.901369	0.986153	-4.99691
P09525	-0.0112311	6.67499	-0.113179	0.91115	0.986153	-4.99779
P46821	-0.0113276	6.6706	-0.0512568	0.959689	0.994127	-5.00078
P61925	-0.0116896	6.76184	-0.115862	0.909053	0.986153	-4.99761
Q9ULT8	-0.0117282	6.72757	-0.105745	0.916962	0.986153	-4.99827
O14579	-0.011904	6.78356	-0.10596	0.916794	0.986153	-4.99826
Q96MG2	-0.0119875	6.74958	-0.123415	0.903156	0.986153	-4.99708
P09110	-0.0119893	6.64554	-0.0893139	0.929825	0.990126	-4.99921
Q86WU2	-0.012078	6.72341	-0.0742841	0.941609	0.991683	-4.99993
Q9BV57	-0.0121417	6.93307	-0.104607	0.917852	0.986153	-4.99834
Q6ZMU5	-0.0128345	6.64729	-0.151738	0.881093	0.986153	-4.9948
Q14157	-0.0129353	6.72726	-0.141853	0.888782	0.986153	-4.99565
Q9H173	-0.0131458	6.62791	-0.112204	0.911912	0.986153	-4.99786
P07451	-0.0131758	6.81036	-0.0860388	0.932392	0.991047	-4.99938
Q12769	-0.0133644	6.84461	-0.120034	0.905795	0.986153	-4.99732
P53618	-0.0135326	6.75339	-0.170675	0.866396	0.986153	-4.99301
Q13283	-0.0137545	6.76181	-0.152651	0.880383	0.986153	-4.99471
O75915	-0.0137793	6.81564	-0.160769	0.874078	0.986153	-4.99397
Q92900	-0.0139652	6.70792	-0.15963	0.874962	0.986153	-4.99408
Q8N335	-0.0140035	6.68368	-0.101528	0.920261	0.986153	-4.99853
Q96MF6	-0.0140154	6.54971	-0.119812	0.905968	0.986153	-4.99734
Q6ZVM7	-0.0142173	6.76145	-0.138645	0.89128	0.986153	-4.99591
Q15526	-0.0145593	6.57899	-0.125133	0.901815	0.986153	-4.99696
Q9UK41	-0.0147552	6.74091	-0.16697	0.869268	0.986153	-4.99337
P53992	-0.0148484	6.89339	-0.136038	0.893311	0.986153	-4.99612
Q92621	-0.0149071	6.75545	-0.142207	0.888507	0.986153	-4.99562
O95865	-0.0149421	6.77473	-0.131596	0.896773	0.986153	-4.99647
Q96SU4	-0.0151172	6.64241	-0.186907	0.853838	0.986153	-4.99131
Q6YP21	-0.0151502	6.63961	-0.0851007	0.933127	0.991047	-4.99943
O15400	-0.0152374	6.6747	-0.15091	0.881736	0.986153	-4.99487
Q13526	-0.0152674	6.57714	-0.100787	0.920841	0.986153	-4.99857
Q9Y4L1	-0.0156333	6.66788	-0.15492	0.878619	0.986153	-4.99451
Q8N1G4	-0.0156697	6.81302	-0.165693	0.870258	0.986153	-4.9935
P10644	-0.0156961	6.64785	-0.185866	0.854642	0.986153	-4.99142
Q8N257	-0.015761	6.1065	-0.0243389	0.980852	0.998684	-5.00138
Q16773	-0.0158435	6.71783	-0.125294	0.901689	0.986153	-4.99694
Q9H0B6	-0.0159446	6.70967	-0.147767	0.88418	0.986153	-4.99514
P31948	-0.016247	6.67949	-0.209921	0.836103	0.986153	-4.98863
Q07954	-0.0166612	6.75803	-0.148022	0.883982	0.986153	-4.99512
Q96A49	-0.0167774	6.77583	-0.163342	0.872081	0.986153	-4.99372
P07237	-0.0168182	6.85241	-0.152246	0.880697	0.986153	-4.99475
P25788	-0.0168414	6.68783	-0.0999326	0.92151	0.986153	-4.99862
Q96CT7	-0.0169031	6.5939	-0.151091	0.881595	0.986153	-4.99485
Q99614	-0.0169394	6.67725	-0.136397	0.893031	0.986153	-4.99609
O15212	-0.0169461	6.84239	-0.164763	0.870979	0.986153	-4.99359
O14841	-0.017221	6.56281	-0.20634	0.838857	0.986153	-4.98907
P61026	-0.0173536	6.66849	-0.193886	0.848451	0.986153	-4.99053
O60784	-0.0174361	6.77974	-0.157179	0.876865	0.986153	-4.9943
O60506	-0.0176124	6.6996	-0.220391	0.828063	0.985157	-4.98731
P09972	-0.0176182	6.72666	-0.136408	0.893023	0.986153	-4.99609
Q13153	-0.017637	6.57601	-0.127931	0.899632	0.986153	-4.99675
P62834	-0.0176472	6.74082	-0.184259	0.855884	0.986153	-4.99159
C9JG97	-0.0177739	6.77786	-0.176692	0.861737	0.986153	-4.99239
Q5BKX8	-0.0178237	6.83623	-0.12716	0.900233	0.986153	-4.99681
P36969	-0.0179431	6.6982	-0.187674	0.853246	0.986153	-4.99122
Q9UPU5	-0.0180993	6.63706	-0.199226	0.844334	0.986153	-4.98991
Q9Y512	-0.0181575	6.44856	-0.139494	0.890619	0.986153	-4.99584
P51665	-0.0183187	6.71676	-0.249793	0.805594	0.984857	-4.98327
P16219	-0.0184166	6.69217	-0.101025	0.920655	0.986153	-4.99856
P14735	-0.018531	6.67943	-0.24347	0.810413	0.984857	-4.98418
P46063	-0.0185857	6.91317	-0.117513	0.907764	0.986153	-4.9975
P55060	-0.0186059	6.75941	-0.199615	0.844034	0.986153	-4.98987
Q8IVM0	-0.0186171	6.55216	-0.127376	0.900064	0.986153	-4.99679
P18669	-0.0187731	6.66781	-0.22616	0.823642	0.98489	-4.98656
P46527	-0.0190223	6.80457	-0.141561	0.889009	0.986153	-4.99567
Q14683	-0.0191434	6.61946	-0.0743593	0.94155	0.991683	-4.99993
P07902	-0.0191464	6.69364	-0.152713	0.880334	0.986153	-4.99471
O14494	-0.0191637	6.6794	-0.153274	0.879899	0.986153	-4.99466
Q9Y2D5	-0.0194434	6.70338	-0.141472	0.889079	0.986153	-4.99568
P28482	-0.0196475	6.77052	-0.277867	0.784302	0.984857	-4.97894
P05413	-0.0199404	6.44892	-0.117665	0.907645	0.986153	-4.99749
Q9NRN7	-0.0201546	6.6754	-0.205471	0.839525	0.986153	-4.98917
O15144	-0.0203739	6.78627	-0.233971	0.817666	0.984857	-4.98551
P59998	-0.0203971	6.7986	-0.261717	0.796531	0.984857	-4.98149
P62979	-0.0207111	6.62539	-0.312469	0.758299	0.984857	-4.97298
O75436	-0.0208884	6.70029	-0.236416	0.815797	0.984857	-4.98517
P08670	-0.0209669	6.64777	-0.112846	0.91141	0.986153	-4.99781
Q86TX2	-0.0212153	6.81673	-0.0840952	0.933915	0.991047	-4.99948
Q13505	-0.0213193	6.64012	-0.210279	0.835828	0.986153	-4.98859
Q09666	-0.0214672	6.87566	-0.171233	0.865964	0.986153	-4.99295
Q16555	-0.0214693	6.74086	-0.216398	0.831127	0.98613	-4.98782
Q9H3H3	-0.021718	6.7254	-0.258541	0.798942	0.984857	-4.98197
Q9Y5A7	-0.0219135	6.73736	-0.306523	0.762747	0.984857	-4.97406
Q6NZI2	-0.0220617	6.70219	-0.203579	0.840981	0.986153	-4.9894
Q92890	-0.0221109	6.75888	-0.247273	0.807514	0.984857	-4.98364
Q03013	-0.0223026	6.58324	-0.048891	0.961548	0.994127	-5.00085
Q9BT78	-0.0223482	6.70389	-0.269147	0.790898	0.984857	-4.98033
Q92598	-0.022357	6.64017	-0.280199	0.782541	0.984857	-4.97856
P07737	-0.0226829	6.67208	-0.266136	0.793179	0.984857	-4.98081
P21399	-0.0227081	6.60863	-0.230977	0.819955	0.984857	-4.98591
O75208	-0.0227514	6.59709	-0.196172	0.846688	0.986153	-4.99027
P51149	-0.0231378	6.61382	-0.255879	0.800965	0.984857	-4.98237
P29536	-0.0234271	6.62491	-0.157364	0.876722	0.986153	-4.99429
Q13617	-0.0234816	6.62918	-0.291954	0.773682	0.984857	-4.9766
Q15363	-0.0236768	6.55574	-0.266932	0.792576	0.984857	-4.98068
Q9ULP9	-0.0237427	6.8333	-0.267233	0.792348	0.984857	-4.98063
Q99733	-0.0237545	6.75287	-0.280953	0.781972	0.984857	-4.97844
Q9Y613	-0.0241833	6.74089	-0.287355	0.777144	0.984857	-4.97738
Q8TDQ7	-0.0241991	6.93424	-0.242145	0.811424	0.984857	-4.98437
Q5XPI4	-0.0244089	6.70598	-0.309667	0.760394	0.984857	-4.97349
P07205	-0.0244996	6.52122	-0.248636	0.806476	0.984857	-4.98344
O75369	-0.0245134	6.80333	-0.246097	0.80841	0.984857	-4.9838
Q5GLZ8	-0.0250184	6.75887	-0.291193	0.774255	0.984857	-4.97673
Q15785	-0.025081	6.74176	-0.244354	0.809739	0.984857	-4.98405
P22314	-0.0251729	6.7402	-0.3313	0.744269	0.984857	-4.96945
P39687	-0.0253006	6.76359	-0.22367	0.82555	0.98489	-4.98689
Q08AM6	-0.0255499	6.76488	-0.315833	0.755786	0.984857	-4.97237
Q9BV47	-0.025702	6.67301	-0.255222	0.801465	0.984857	-4.98247
Q13884	-0.0257709	6.60877	-0.276425	0.785392	0.984857	-4.97918
Q9NQG5	-0.0258662	6.75403	-0.227382	0.822707	0.984857	-4.9864
O43264	-0.0259467	6.71447	-0.362011	0.721587	0.984857	-4.96326
P49137	-0.0260033	6.69635	-0.181951	0.857668	0.986153	-4.99184
O75348	-0.0260592	6.79066	-0.17883	0.860082	0.986153	-4.99217
O75131	-0.0261306	6.71208	-0.347499	0.732273	0.984857	-4.96625
P60903	-0.0262938	6.76352	-0.233725	0.817853	0.984857	-4.98554
P52888	-0.026323	6.77828	-0.369534	0.71607	0.984857	-4.96166
P05388	-0.026368	6.72903	-0.270717	0.789709	0.984857	-4.98009
P35908	-0.0264033	5.62734	-0.0635645	0.950022	0.991683	-5.00037
P09874	-0.0265878	6.79311	-0.246046	0.808449	0.984857	-4.98381
P27338	-0.0268058	6.63606	-0.170797	0.866301	0.986153	-4.99299
P42224	-0.0271259	6.47984	-0.372011	0.714257	0.984857	-4.96112
Q08211	-0.0273082	6.76058	-0.315077	0.756351	0.984857	-4.97251
P07858	-0.0275192	6.89985	-0.171979	0.865386	0.986153	-4.99287
Q13326	-0.0277433	6.77018	-0.312573	0.758221	0.984857	-4.97296
Q9H467	-0.0279083	6.79355	-0.255254	0.80144	0.984857	-4.98246
P61019	-0.0279894	6.67547	-0.256516	0.800481	0.984857	-4.98227
Q5JSH3	-0.0282711	6.68411	-0.292519	0.773257	0.984857	-4.9765
Q99816	-0.0284789	6.71455	-0.377815	0.710016	0.984857	-4.95986
O00186	-0.028483	6.66672	-0.290413	0.774842	0.984857	-4.97686
P07355	-0.0285314	6.7017	-0.243711	0.810229	0.984857	-4.98415
P17612	-0.0288087	6.69874	-0.348235	0.73173	0.984857	-4.9661
P35637	-0.0292764	6.73458	-0.207554	0.837923	0.986153	-4.98892
P04150	-0.0294571	6.67853	-0.172934	0.864646	0.986153	-4.99278
P45984	-0.0295212	6.75183	-0.289963	0.77518	0.984857	-4.97694
P28799	-0.0297321	6.51631	-0.221268	0.827391	0.985157	-4.9872
O43169	-0.0297509	6.66707	-0.217125	0.830569	0.98613	-4.98773
Q9UI12	-0.0306484	6.67156	-0.381302	0.707473	0.984857	-4.95909
Q9NWV8	-0.0310467	6.71133	-0.205868	0.83922	0.986153	-4.98912
Q92783	-0.031056	6.88867	-0.366944	0.717968	0.984857	-4.96221
Q13564	-0.0310728	6.74795	-0.396796	0.696214	0.982284	-4.95559
P21281	-0.0313031	6.58405	-0.332595	0.743307	0.984857	-4.9692
Q96CM8	-0.0313281	6.45929	-0.259882	0.797924	0.984857	-4.98177
O00151	-0.0315599	6.68278	-0.194638	0.847871	0.986153	-4.99044
A5D6W6	-0.031599	6.68067	-0.347067	0.732592	0.984857	-4.96634
P49366	-0.0316485	6.64041	-0.188423	0.852667	0.986153	-4.99114
P49748	-0.0317528	6.62723	-0.233319	0.818164	0.984857	-4.9856
P62942	-0.0322533	6.69301	-0.374317	0.712571	0.984857	-4.96062
P61964	-0.0325213	6.76619	-0.210106	0.835961	0.986153	-4.98861
P46108	-0.0326512	6.68215	-0.307305	0.762162	0.984857	-4.97392
P21266	-0.0329088	6.76488	-0.110494	0.913249	0.986153	-4.99797
Q12907	-0.0330708	6.69304	-0.315503	0.756033	0.984857	-4.97243
Q68EM7	-0.0331917	6.75674	-0.306272	0.762936	0.984857	-4.9741
Q9H845	-0.0332882	6.65597	-0.246854	0.807833	0.984857	-4.9837
P45954	-0.0334313	6.77579	-0.233052	0.818368	0.984857	-4.98563
Q9Y371	-0.0336848	6.76531	-0.309686	0.76038	0.984857	-4.97349
O00418	-0.0337595	6.58669	-0.354589	0.727045	0.984857	-4.9648
Q9Y5Z4	-0.0337983	6.69562	-0.400651	0.693424	0.981932	-4.9547
Q9Y530	-0.0337986	6.76936	-0.292408	0.77334	0.984857	-4.97652
Q15907	-0.0338212	6.65945	-0.422422	0.677753	0.980692	-4.94951
Q86T13	-0.0342909	6.73271	-0.235372	0.816594	0.984857	-4.98531
Q9BVK6	-0.0345885	6.63413	-0.336908	0.740109	0.984857	-4.96836
Q8N0U8	-0.034765	6.58653	-0.32715	0.747354	0.984857	-4.97025
O60925	-0.0347938	6.79135	-0.323776	0.749864	0.984857	-4.97089
O15294	-0.034809	6.76431	-0.287339	0.777157	0.984857	-4.97738
P05452	-0.0348671	6.92867	-0.267116	0.792436	0.984857	-4.98065
Q8IYB3	-0.035057	6.72205	-0.359058	0.723757	0.984857	-4.96388
P61006	-0.0351571	6.84281	-0.275173	0.786338	0.984857	-4.97938
Q9Y2W1	-0.0351996	6.69871	-0.345618	0.733663	0.984857	-4.96663
P12236	-0.0352	6.59071	-0.394728	0.697712	0.982829	-4.95607
P06732	-0.0358867	6.58291	-0.420049	0.679455	0.981101	-4.95009
P49593	-0.0364757	6.602	-0.523668	0.60694	0.96792	-4.92188
Q13185	-0.0365753	6.72943	-0.308075	0.761585	0.984857	-4.97378
P10155	-0.0369839	6.731	-0.576346	0.571566	0.967411	-4.90526
Q08752	-0.0374037	6.60452	-0.174281	0.863603	0.986153	-4.99264
Q04323	-0.0374997	6.79934	-0.388556	0.702193	0.984857	-4.95747
Q96K17	-0.0376093	6.8393	-0.369257	0.716273	0.984857	-4.96172
Q8IXJ6	-0.0376457	6.61046	-0.277351	0.784692	0.984857	-4.97903
P20340	-0.0383	6.6617	-0.455535	0.654208	0.974623	-4.9411
Q8TAE8	-0.038401	6.65285	-0.31885	0.753535	0.984857	-4.97181
Q53H82	-0.0384416	6.79153	-0.346995	0.732646	0.984857	-4.96635
P51668	-0.0384923	6.63367	-0.3198	0.752827	0.984857	-4.97163
O75764	-0.0385145	6.89363	-0.331126	0.744398	0.984857	-4.96949
Q9UHD9	-0.0385456	6.82726	-0.398218	0.695185	0.982284	-4.95526
Q96CV9	-0.0387192	6.71907	-0.435444	0.668451	0.979706	-4.94627
O60879	-0.0387315	6.72939	-0.430292	0.672125	0.979706	-4.94757
O95218	-0.0389066	6.82171	-0.182677	0.857107	0.986153	-4.99176
P17980	-0.0390276	6.69278	-0.589392	0.562973	0.967411	-4.90091
O75128	-0.0392541	6.74612	-0.335752	0.740966	0.984857	-4.96859
Q96HY7	-0.0395542	6.59239	-0.224035	0.82527	0.98489	-4.98684
Q9NTM9	-0.0402247	6.73583	-0.328381	0.746438	0.984857	-4.97001
Q9BX40	-0.0403195	6.66881	-0.359665	0.723311	0.984857	-4.96375
P09488	-0.0403915	5.77569	-0.0595432	0.95318	0.993358	-5.00051
P36405	-0.0407348	6.83339	-0.336142	0.740677	0.984857	-4.96851
P51991	-0.0408363	6.68829	-0.480188	0.636916	0.97034	-4.93444
P60520	-0.0408926	6.72969	-0.505703	0.619243	0.969535	-4.92719
O60613	-0.0409478	6.70402	-0.429262	0.672861	0.979706	-4.94782
Q16531	-0.0409811	6.74718	-0.539041	0.596507	0.96792	-4.91718
O43684	-0.0410969	6.7701	-0.245065	0.809196	0.984857	-4.98395
Q9H0C8	-0.0411328	6.85318	-0.374823	0.712201	0.984857	-4.96051
A2RTX5	-0.0411495	6.7039	-0.412484	0.684888	0.981101	-4.95191
P55072	-0.0412775	6.80872	-0.484329	0.634032	0.97034	-4.93329
O75170	-0.0413885	6.60089	-0.212277	0.834292	0.986153	-4.98834
O00764	-0.0414418	6.73777	-0.415713	0.682567	0.981101	-4.95114
P78527	-0.0414629	6.79556	-0.481075	0.636298	0.97034	-4.93419
Q14118	-0.0416626	6.71271	-0.440085	0.665149	0.979706	-4.9451
P21283	-0.0417181	6.74058	-0.397271	0.69587	0.982284	-4.95548
A6NHL2	-0.0417777	6.88501	-0.434367	0.669218	0.979706	-4.94655
Q9UBC2	-0.0417916	6.53963	-0.580074	0.569103	0.967411	-4.90403
P63104	-0.0418339	6.8083	-0.630775	0.536168	0.962625	-4.88652
Q86UE4	-0.0418643	6.62677	-0.408377	0.687846	0.981101	-4.95289
Q9HA65	-0.042037	6.72426	-0.424088	0.67656	0.980692	-4.9491
Q00577	-0.0420612	6.74488	-0.454149	0.655186	0.974623	-4.94146
P03950	-0.0421844	6.82878	-0.211125	0.835177	0.986153	-4.98848
P40121	-0.0422082	6.76128	-0.347756	0.732084	0.984857	-4.9662
Q15370	-0.0423177	6.66062	-0.571215	0.574964	0.967411	-4.90695
Q9BZZ5	-0.042491	6.82017	-0.522811	0.607524	0.96792	-4.92213
P31946	-0.0425966	6.75599	-0.503227	0.620948	0.969535	-4.92791
P36543	-0.0426354	6.74624	-0.437613	0.666907	0.979706	-4.94573
P48637	-0.0431448	6.74968	-0.535996	0.598567	0.96792	-4.91812
O94829	-0.043156	6.88657	-0.412944	0.684558	0.981101	-4.9518
P50579	-0.0431892	6.61855	-0.38483	0.704902	0.984857	-4.95831
Q00839	-0.0433812	6.69586	-0.444928	0.661711	0.979193	-4.94386
Q8NE71	-0.043387	6.72732	-0.406959	0.688868	0.981101	-4.95322
P52565	-0.0436349	6.76047	-0.526104	0.605281	0.96792	-4.92114
Q9UNH7	-0.04369	6.70251	-0.492813	0.628142	0.969535	-4.9309
Q8WVM8	-0.0436953	6.80107	-0.601022	0.555369	0.967411	-4.89696
P00558	-0.0437356	6.53875	-0.533804	0.600052	0.96792	-4.9188
Q99436	-0.0438092	6.71343	-0.288718	0.776118	0.984857	-4.97715
P16333	-0.0438633	6.90286	-0.209341	0.836549	0.986153	-4.9887
Q92575	-0.0438978	7.01101	-0.197479	0.84568	0.986153	-4.99011
O14958	-0.0439357	6.67381	-0.234714	0.817097	0.984857	-4.98541
P61956	-0.0440171	6.77829	-0.46535	0.647298	0.973371	-4.93849
Q93009	-0.0443879	6.67089	-0.721729	0.479794	0.962625	-4.85168
P25787	-0.0444361	6.61822	-0.370754	0.715177	0.984857	-4.9614
P61769	-0.0444519	6.70959	-0.350195	0.730284	0.984857	-4.9657
Q9UHP3	-0.0445305	6.84907	-0.439768	0.665375	0.979706	-4.94518
P14866	-0.0446323	6.77351	-0.401204	0.693025	0.981932	-4.95457
Q9UHV9	-0.0446352	6.78645	-0.438291	0.666425	0.979706	-4.94555
Q9NX55	-0.0448816	6.81196	-0.432484	0.670561	0.979706	-4.94702
P48739	-0.0450226	6.78866	-0.314597	0.756709	0.984857	-4.97259
Q9UQN3	-0.0451328	6.65134	-0.476821	0.639265	0.97034	-4.93537
P51812	-0.0452185	6.72768	-0.596415	0.558374	0.967411	-4.89854
Q92804	-0.0452386	6.74923	-0.439701	0.665422	0.979706	-4.9452
O75531	-0.0453945	6.93385	-0.27043	0.789926	0.984857	-4.98013
P54727	-0.0454672	6.73309	-0.555694	0.585307	0.967411	-4.91196
O95487	-0.0455025	6.73701	-0.492889	0.62809	0.969535	-4.93088
P78560	-0.0455329	6.67131	-0.505067	0.61968	0.969535	-4.92738
Q9Y320	-0.0457975	6.44129	-0.429325	0.672816	0.979706	-4.94781
P22694	-0.0460129	6.60101	-0.520989	0.608767	0.96792	-4.92268
Q8N0W3	-0.0460605	6.86208	-0.517111	0.611417	0.969535	-4.92384
P05198	-0.0461961	6.74279	-0.586437	0.564913	0.967411	-4.90191
O95372	-0.0468334	6.77092	-0.460666	0.650592	0.973371	-4.93974
Q96A32	-0.0468861	6.28054	-0.28767	0.776907	0.984857	-4.97732
P51570	-0.046903	6.66783	-0.497807	0.624687	0.969535	-4.92947
Q92945	-0.047018	6.81473	-0.364038	0.720099	0.984857	-4.96283
P07741	-0.047216	6.70601	-0.494772	0.626786	0.969535	-4.93034
P47813	-0.0472592	6.76034	-0.40869	0.68762	0.981101	-4.95281
Q8N0X7	-0.0473529	6.67372	-0.409451	0.687073	0.981101	-4.95263
Q9NPA0	-0.0477615	6.58493	-0.455194	0.654449	0.974623	-4.94119
Q96QK1	-0.0477757	6.7324	-0.52913	0.603223	0.96792	-4.92022
Q04637	-0.0478808	6.71998	-0.513026	0.614213	0.969535	-4.92505
Q9NS86	-0.0479329	6.72693	-0.694396	0.496359	0.962625	-4.8626
Q14847	-0.0479709	6.72654	-0.428114	0.67368	0.979706	-4.94811
Q9BZL1	-0.048094	6.71396	-0.556072	0.585054	0.967411	-4.91183
Q9H2H8	-0.0482146	6.74513	-0.517943	0.610847	0.969535	-4.92359
Q9H479	-0.048303	6.54502	-0.481519	0.635989	0.97034	-4.93407
P12111	-0.0483912	6.67735	-0.372178	0.714135	0.984857	-4.96109
Q9UNZ2	-0.0484425	6.74426	-0.576692	0.571338	0.967411	-4.90515
Q9BUB5	-0.0485393	6.67254	-0.490477	0.629761	0.969661	-4.93156
P10412	-0.0490285	6.51277	-0.302157	0.766019	0.984857	-4.97483
P13798	-0.0490916	6.64028	-0.567393	0.577503	0.967411	-4.90819
Q9Y4G6	-0.0493395	6.6944	-0.472633	0.642193	0.97034	-4.93652
P49720	-0.0493591	6.63873	-0.364834	0.719515	0.984857	-4.96266
P54577	-0.0501764	6.72307	-0.651116	0.523252	0.962625	-4.8791
Q8NI60	-0.050244	6.56201	-0.418206	0.680776	0.981101	-4.95053
P34913	-0.0504268	6.82986	-0.190795	0.850836	0.986153	-4.99087
Q9UN86	-0.0507478	6.7019	-0.560981	0.581773	0.967411	-4.91026
P60900	-0.0509176	6.66863	-0.380123	0.708332	0.984857	-4.95935
Q13049	-0.0510185	6.77106	-0.315254	0.756219	0.984857	-4.97247
Q9NT62	-0.0511597	6.79707	-0.555986	0.585112	0.967411	-4.91186
Q9HD15	-0.0514217	6.71217	-0.454569	0.65489	0.974623	-4.94135
P62820	-0.0514774	6.71346	-0.717399	0.482396	0.962625	-4.85344
O14818	-0.0514832	6.67952	-0.359315	0.723568	0.984857	-4.96382
P27797	-0.0516253	6.68827	-0.578077	0.570422	0.967411	-4.90469
Q9NR45	-0.0519341	6.68497	-0.618334	0.544152	0.963385	-4.89094
P46939	-0.0522304	6.71289	-0.363131	0.720765	0.984857	-4.96302
P08758	-0.05229	6.75559	-0.414201	0.683653	0.981101	-4.9515
O94905	-0.0523418	6.54176	-0.471024	0.643319	0.970393	-4.93696
P28066	-0.0524945	6.70317	-0.323259	0.750249	0.984857	-4.97098
P11216	-0.0529369	6.62995	-0.729005	0.47544	0.962625	-4.84871
Q92523	-0.0530399	6.5694	-0.324948	0.748992	0.984857	-4.97067
P13797	-0.0531093	6.82026	-0.49307	0.627964	0.969535	-4.93083
Q9Y6N5	-0.0532445	6.87406	-0.377219	0.710451	0.984857	-4.95999
Q08209	-0.0534085	6.60752	-0.558859	0.583191	0.967411	-4.91094
Q9BX66	-0.0534579	6.71986	-0.596764	0.558146	0.967411	-4.89842
P55084	-0.0535949	6.67832	-0.447654	0.659779	0.978853	-4.94316
P36871	-0.0538505	6.58857	-0.560221	0.582281	0.967411	-4.91051
O14732	-0.0538678	6.44965	-0.308275	0.761436	0.984857	-4.97374
P09012	-0.0540156	6.77126	-0.469022	0.644722	0.971828	-4.9375
P21953	-0.0542002	6.6374	-0.221588	0.827146	0.985157	-4.98716
Q15404	-0.0542491	6.63904	-0.707756	0.488221	0.962625	-4.85731
P46109	-0.054321	6.69441	-0.742646	0.467342	0.962625	-4.84306
Q8NHH9	-0.0543309	6.70155	-0.575672	0.572012	0.967411	-4.90548
P61326	-0.0548286	7.00552	-0.392557	0.699287	0.983758	-4.95656
Q7Z4V5	-0.0548306	6.84239	-0.307195	0.762244	0.984857	-4.97394
O75955	-0.0553854	6.7574	-0.644353	0.527527	0.962625	-4.88159
Q9BY43	-0.0556162	6.72865	-0.538974	0.596553	0.96792	-4.9172
O75347	-0.055684	6.68516	-0.888793	0.385916	0.962625	-4.77665
Q9BSJ8	-0.0557944	6.68516	-0.508169	0.617547	0.969535	-4.92647
P09496	-0.0560068	6.66195	-0.584516	0.566177	0.967411	-4.90255
Q16576	-0.0562709	6.7857	-0.746747	0.464923	0.962625	-4.84134
O43719	-0.0564937	6.75021	-0.511554	0.615223	0.969535	-4.92548
O60888	-0.0567616	6.5389	-0.263755	0.794985	0.984857	-4.98117
Q14324	-0.0570327	6.15991	-0.281427	0.781614	0.984857	-4.97836
Q8IWA4	-0.0572886	6.62198	-0.574414	0.572845	0.967411	-4.9059
O14744	-0.0573969	6.71108	-0.741958	0.467748	0.962625	-4.84335
Q7KZF4	-0.0575579	6.72586	-0.432487	0.670559	0.979706	-4.94702
Q9UKS6	-0.0575619	6.75418	-0.661689	0.516608	0.962625	-4.87516
P27348	-0.057585	6.8528	-0.592514	0.560926	0.967411	-4.89986
Q13098	-0.0578147	6.63105	-0.646268	0.526315	0.962625	-4.88089
Q00688	-0.0579475	6.68995	-0.630375	0.536424	0.962625	-4.88666
Q9BZV1	-0.0580084	6.72416	-0.462715	0.649151	0.973371	-4.93919
Q96FJ2	-0.0580932	6.66348	-0.586864	0.564632	0.967411	-4.90176
P21695	-0.0581165	6.63784	-0.55246	0.587474	0.967411	-4.91298
O95352	-0.0581743	6.75197	-0.735763	0.471417	0.962625	-4.84592
P23246	-0.0581845	6.74083	-0.578754	0.569975	0.967411	-4.90447
P08240	-0.058286	6.63238	-0.508411	0.617381	0.969535	-4.9264
Q9UKX2	-0.0584841	6.24498	-0.370926	0.715051	0.984857	-4.96136
P13489	-0.0585899	6.73384	-0.750985	0.462432	0.962625	-4.83956
Q9NTK5	-0.0587015	6.6804	-0.847759	0.407778	0.962625	-4.79637
Q5VW32	-0.0587054	6.77034	-0.820914	0.422506	0.962625	-4.80882
P07108	-0.0588024	6.64321	-0.417887	0.681005	0.981101	-4.95061
P34896	-0.0589138	6.74795	-0.363279	0.720656	0.984857	-4.96299
P07195	-0.0589402	6.6119	-0.353105	0.728138	0.984857	-4.96511
P23526	-0.0590315	6.73473	-0.742656	0.467336	0.962625	-4.84305
P06703	-0.0593695	6.84769	-0.279197	0.783298	0.984857	-4.97873
Q9NVH1	-0.0594182	6.62586	-0.529963	0.602657	0.96792	-4.91997
Q3LXA3	-0.0598558	6.70989	-0.73264	0.473274	0.962625	-4.84721
Q9UN37	-0.0599879	6.73331	-0.687803	0.500403	0.962625	-4.86518
P63000	-0.060186	6.79081	-0.757991	0.458332	0.962625	-4.83659
P60866	-0.0603398	6.81522	-0.63001	0.536657	0.962625	-4.88679
P60953	-0.0603654	6.77607	-0.840308	0.411832	0.962625	-4.79986
Q9NR31	-0.0605248	6.51245	-0.643768	0.527898	0.962625	-4.88181
O43681	-0.0605325	6.71747	-0.751934	0.461875	0.962625	-4.83916
Q14240	-0.0605717	6.73017	-0.775218	0.448343	0.962625	-4.82919
P61978	-0.0610421	6.80688	-0.663722	0.515336	0.962625	-4.8744
Q13451	-0.061114	6.64204	-0.529744	0.602806	0.96792	-4.92004
Q7Z4W1	-0.0612179	6.67777	-0.299053	0.768348	0.984857	-4.97538
P31942	-0.0613679	6.74244	-0.767748	0.452658	0.962625	-4.83242
Q7L9L4	-0.0614771	6.63058	-0.670278	0.511246	0.962625	-4.87192
Q8IWA5	-0.0615628	6.87859	-0.544684	0.5927	0.96792	-4.91543
P61758	-0.0618167	6.71408	-0.556305	0.584898	0.967411	-4.91176
Q8N6R0	-0.0618569	6.7554	-0.541434	0.594891	0.96792	-4.91644
P15104	-0.0625394	6.80211	-0.396522	0.696412	0.982284	-4.95566
P49755	-0.0625671	6.66894	-0.625643	0.539454	0.962625	-4.88835
O95292	-0.0627438	6.62606	-0.689913	0.499107	0.962625	-4.86436
Q9NVJ2	-0.062962	6.74014	-0.541109	0.595111	0.96792	-4.91654
O95166	-0.0630939	6.68637	-0.758046	0.458299	0.962625	-4.83657
P13010	-0.0631375	6.90171	-0.643092	0.528327	0.962625	-4.88205
O96007	-0.0632004	6.88662	-0.720697	0.480413	0.962625	-4.8521
P05091	-0.0633519	6.69892	-0.637952	0.531591	0.962625	-4.88393
P61201	-0.0638406	6.74251	-0.777762	0.446879	0.962625	-4.82808
Q96JB5	-0.0643097	6.75356	-0.782521	0.44415	0.962625	-4.826
Q9Y6B6	-0.0648579	6.70091	-0.807378	0.430059	0.962625	-4.81496
P22626	-0.0648702	6.68374	-0.81246	0.427214	0.962625	-4.81267
P46977	-0.0649714	6.63116	-0.700499	0.492631	0.962625	-4.8602
O75475	-0.0651523	6.77963	-0.635557	0.533116	0.962625	-4.88479
P23634	-0.0655439	6.66721	-0.790819	0.439414	0.962625	-4.82235
P51648	-0.0656299	6.60816	-0.606083	0.552078	0.966603	-4.89522
P16949	-0.0657711	6.85179	-0.655792	0.520308	0.962625	-4.87737
P62993	-0.0660154	6.69649	-0.734134	0.472385	0.962625	-4.84659
A6NDG6	-0.0663639	6.5271	-0.63226	0.535219	0.962625	-4.88598
P39656	-0.0664326	6.68905	-0.670804	0.510918	0.962625	-4.87172
Q9Y5X3	-0.0664668	6.68635	-0.719072	0.48139	0.962625	-4.85276
P04843	-0.0670279	6.66678	-0.720926	0.480276	0.962625	-4.85201
Q9HBI1	-0.067063	6.81181	-0.75335	0.461045	0.962625	-4.83856
P22061	-0.0675102	6.75661	-0.949094	0.355226	0.962625	-4.7462
Q9BSL1	-0.0679369	6.89668	-0.664182	0.515049	0.962625	-4.87423
Q13263	-0.0679459	6.75897	-0.657291	0.519366	0.962625	-4.87681
Q14139	-0.0681054	6.62856	-0.553732	0.586621	0.967411	-4.91258
Q13148	-0.0682906	6.75845	-0.695825	0.495484	0.962625	-4.86204
P34949	-0.0684891	6.67695	-0.811614	0.427686	0.962625	-4.81305
P60842	-0.0687346	6.82839	-0.839723	0.412152	0.962625	-4.80013
P01112	-0.0688495	6.70659	-0.964168	0.347822	0.962625	-4.73832
O75396	-0.0689372	6.73641	-0.842383	0.410701	0.962625	-4.79889
Q02818	-0.0689904	6.69626	-0.681656	0.504191	0.962625	-4.86756
Q9Y2J8	-0.0690933	6.75935	-0.49288	0.628096	0.969535	-4.93088
Q07666	-0.0692539	6.79945	-0.611637	0.548477	0.964656	-4.89329
Q14254	-0.0693927	6.79071	-0.818852	0.423651	0.962625	-4.80976
P60174	-0.0697507	6.46326	-0.635665	0.533047	0.962625	-4.88475
P55290	-0.0699998	7.01962	-0.402604	0.692012	0.981872	-4.95425
Q9HCP6	-0.070104	6.66804	-0.479391	0.637471	0.97034	-4.93466
Q9UHL4	-0.0702135	6.7242	-0.464155	0.648138	0.973371	-4.93881
Q15417	-0.0702856	6.64323	-0.541793	0.594649	0.96792	-4.91633
Q9Y4E8	-0.0704785	6.70681	-0.895755	0.382285	0.962625	-4.77323
Q86X55	-0.0706049	6.72455	-0.897309	0.381478	0.962625	-4.77246
Q96B96	-0.0707108	6.67508	-0.498175	0.624433	0.969535	-4.92937
Q9H0E2	-0.0708138	6.72703	-0.783623	0.443519	0.962625	-4.82552
Q9NX46	-0.0709527	6.75242	-0.857668	0.402426	0.962625	-4.79168
Q9H3S7	-0.0711438	6.73845	-0.747616	0.464412	0.962625	-4.84098
P58546	-0.0715223	6.80941	-0.743372	0.466913	0.962625	-4.84276
O95749	-0.0716045	6.50816	-0.378433	0.709565	0.984857	-4.95972
Q96SW2	-0.0717314	6.69498	-0.757247	0.458766	0.962625	-4.83691
P80723	-0.0718908	6.59962	-0.364436	0.719807	0.984857	-4.96274
Q15208	-0.0720663	6.67628	-0.836172	0.414094	0.962625	-4.80179
P11766	-0.0725236	6.6956	-0.782235	0.444313	0.962625	-4.82613
Q9UMS6	-0.0725772	6.75909	-0.647423	0.525584	0.962625	-4.88047
O14980	-0.0726398	6.80709	-0.869571	0.396059	0.962625	-4.78599
O43399	-0.0727088	6.65872	-1.04264	0.311009	0.962625	-4.6956
P28161	-0.0730335	6.60249	-0.524851	0.606134	0.96792	-4.92152
P54920	-0.0730618	6.78937	-0.800318	0.434032	0.962625	-4.81813
Q9NR19	-0.0737693	6.70189	-1.06324	0.301825	0.962625	-4.68392
Q9BRF8	-0.0740381	6.39005	-0.377523	0.710229	0.984857	-4.95992
Q9BQA1	-0.074071	6.78978	-0.675386	0.508072	0.962625	-4.86997
Q12797	-0.0746698	6.61962	-0.583379	0.566925	0.967411	-4.90293
P53004	-0.0747662	6.70093	-0.574577	0.572737	0.967411	-4.90584
P40123	-0.0750556	6.816	-0.882651	0.389138	0.962625	-4.77966
P04899	-0.0753842	6.70075	-1.01921	0.321699	0.962625	-4.70865
P24666	-0.0753921	6.66113	-0.943591	0.357956	0.962625	-4.74905
P12956	-0.075461	6.84411	-0.846286	0.408578	0.962625	-4.79706
Q16881	-0.0755706	6.64881	-0.737231	0.470546	0.962625	-4.84531
Q9BXP5	-0.0755825	6.75443	-0.63386	0.534198	0.962625	-4.88541
O43143	-0.0759069	6.79681	-0.923614	0.367985	0.962625	-4.75928
P0DP25	-0.0760596	6.72964	-0.956941	0.351359	0.962625	-4.74211
P38606	-0.076417	6.63307	-0.890612	0.384965	0.962625	-4.77576
P08621	-0.0764524	6.85511	-0.652253	0.522536	0.962625	-4.87868
Q00796	-0.0764568	6.64816	-0.698598	0.493791	0.962625	-4.86095
P61086	-0.0764689	6.72205	-0.785208	0.442613	0.962625	-4.82482
Q5JWF2	-0.0764797	6.67759	-0.967217	0.346337	0.962625	-4.73671
P24593	-0.0768355	6.5585	-0.741344	0.468111	0.962625	-4.8436
P53999	-0.0769677	6.78794	-0.858582	0.401935	0.962625	-4.79125
P30085	-0.0772114	6.83799	-0.939827	0.359831	0.962625	-4.75099
P51659	-0.0775513	6.70247	-0.739796	0.469027	0.962625	-4.84425
P15121	-0.077901	6.73165	-0.799388	0.434558	0.962625	-4.81854
P14324	-0.0785082	6.7012	-0.90912	0.375379	0.962625	-4.76658
P07384	-0.0786252	6.72619	-1.14012	0.269278	0.941066	-4.63868
Q9H0U4	-0.0793113	6.73207	-0.898269	0.38098	0.962625	-4.77198
O00244	-0.0796144	6.76153	-0.919433	0.370108	0.962625	-4.7614
Q9BUJ2	-0.0797349	6.78516	-0.787995	0.441022	0.962625	-4.8236
Q9Y5P6	-0.0798006	6.87166	-0.570019	0.575758	0.967411	-4.90734
P55795	-0.0798289	6.90587	-0.714612	0.484075	0.962625	-4.85456
P49840	-0.0799676	6.7877	-0.895978	0.382169	0.962625	-4.77311
Q9Y2S2	-0.0799943	6.86502	-0.593242	0.560449	0.967411	-4.89961
P12110	-0.080584	6.76038	-0.524778	0.606184	0.96792	-4.92154
P54578	-0.0809281	6.72997	-1.08047	0.294293	0.962625	-4.67401
O00299	-0.0813925	6.70026	-0.73867	0.469694	0.962625	-4.84471
Q9UHY1	-0.0816303	6.94488	-0.745846	0.465454	0.962625	-4.84172
P24298	-0.0819515	6.81861	-0.602692	0.554281	0.967411	-4.89639
P29144	-0.0825218	6.67588	-1.18399	0.251919	0.932605	-4.61174
P21817	-0.0827326	6.66317	-1.00989	0.326022	0.962625	-4.71377
O60763	-0.0832901	6.74503	-0.841736	0.411053	0.962625	-4.79919
Q14654	-0.0834393	6.71599	-0.6843	0.50256	0.962625	-4.86654
P23381	-0.0834739	6.7366	-0.965376	0.347233	0.962625	-4.73769
O14950	-0.0836731	6.65421	-0.75525	0.459933	0.962625	-4.83776
Q13496	-0.0837972	6.65704	-0.858438	0.402013	0.962625	-4.79132
P16615	-0.0838659	6.62051	-0.785837	0.442253	0.962625	-4.82455
P60709	-0.0840169	6.75876	-0.695168	0.495886	0.962625	-4.8623
P19971	-0.0842167	6.69881	-0.757378	0.458689	0.962625	-4.83685
Q96TA2	-0.084282	6.61988	-0.709408	0.48722	0.962625	-4.85665
Q96MX6	-0.0843763	6.75815	-0.729037	0.475421	0.962625	-4.84869
Q96GG9	-0.0843776	6.57408	-0.932007	0.363748	0.962625	-4.75501
Q96F85	-0.084435	6.78766	-0.640785	0.529791	0.962625	-4.8829
O00763	-0.0846748	6.5253	-0.785824	0.442261	0.962625	-4.82455
Q13404	-0.0847729	6.61754	-0.966901	0.346491	0.962625	-4.73688
P28906	-0.0850563	6.76216	-0.56765	0.577332	0.967411	-4.90811
Q8TB45	-0.0851083	6.6662	-0.668098	0.512604	0.962625	-4.87275
P52597	-0.0851471	6.79279	-0.92519	0.367187	0.962625	-4.75848
Q8N3F0	-0.0851797	6.86942	-0.58335	0.566944	0.967411	-4.90294
Q9UJU6	-0.0857101	6.78665	-1.07879	0.29502	0.962625	-4.67498
O75874	-0.0860227	6.57732	-0.921861	0.368874	0.962625	-4.76017
Q9NV35	-0.0862925	6.82155	-0.65328	0.521889	0.962625	-4.8783
P10768	-0.0866086	6.65259	-0.927265	0.366138	0.962625	-4.75743
O95644	-0.0868203	6.7875	-0.942491	0.358503	0.962625	-4.74962
P15088	-0.0871828	6.6771	-0.273936	0.787273	0.984857	-4.97958
P15927	-0.0872479	6.86279	-0.665542	0.514199	0.962625	-4.87371
Q16643	-0.0875039	6.94758	-0.76522	0.454123	0.962625	-4.8335
P04080	-0.0876672	6.73737	-0.623987	0.540517	0.962625	-4.88894
Q9BRA2	-0.0877221	6.70309	-1.01149	0.325274	0.962625	-4.71289
P51884	-0.0877563	6.70349	-0.54498	0.592501	0.96792	-4.91534
Q9Y6I9	-0.0879037	6.43353	-0.553093	0.587049	0.967411	-4.91278
P43304	-0.0879698	6.70545	-0.762153	0.455906	0.962625	-4.83482
P50502	-0.087994	6.75056	-1.15614	0.262841	0.937114	-4.62894
P09960	-0.0880002	6.64351	-1.0684	0.299554	0.962625	-4.68097
P17931	-0.0881279	6.9947	-0.915709	0.372005	0.962625	-4.76328
Q9Y230	-0.0889974	6.74368	-1.11706	0.278757	0.953269	-4.65253
O43402	-0.089446	6.62235	-0.803758	0.432094	0.962625	-4.81659
Q9UQ80	-0.0895195	6.75582	-1.24958	0.227565	0.932219	-4.56998
O43396	-0.0895775	6.73253	-1.26769	0.221171	0.932219	-4.55814
P13647	-0.0896109	5.52826	-0.217975	0.829917	0.98613	-4.98762
Q9UDR5	-0.0899706	6.6656	-0.438674	0.666152	0.979706	-4.94546
Q9C0C9	-0.0899715	6.75605	-0.652411	0.522436	0.962625	-4.87862
Q7L5D6	-0.0900411	6.73035	-0.701838	0.491816	0.962625	-4.85967
B0YJ81	-0.0904923	6.62892	-0.918906	0.370376	0.962625	-4.76166
Q96FW1	-0.092592	6.81167	-1.25863	0.224349	0.932219	-4.56407
Q99497	-0.0928835	6.67692	-0.95548	0.352076	0.962625	-4.74288
Q92882	-0.0934562	6.76813	-0.977184	0.341515	0.962625	-4.73143
P62937	-0.0940623	6.78706	-1.02148	0.320648	0.962625	-4.70739
P00492	-0.0946548	6.81768	-0.482499	0.635306	0.97034	-4.9338
P05455	-0.0947526	6.83662	-0.988466	0.336113	0.962625	-4.7254
Q99471	-0.0948855	6.75037	-0.911278	0.374272	0.962625	-4.7655
Q8TCA0	-0.0950527	6.69544	-0.741252	0.468166	0.962625	-4.84364
Q8WZA0	-0.0952183	6.71235	-1.25097	0.227069	0.932219	-4.56907
Q14344	-0.095753	6.71223	-1.07417	0.297029	0.962625	-4.67765
Q9HA77	-0.096124	6.55286	-0.581643	0.568069	0.967411	-4.90351
Q9UPN7	-0.0962124	6.72222	-1.0378	0.313196	0.962625	-4.69832
P31150	-0.0962897	6.8054	-1.12006	0.277507	0.952315	-4.65073
P04844	-0.0967038	6.73787	-1.05501	0.305471	0.962625	-4.68861
Q8NC56	-0.0972979	6.77922	-0.920143	0.369746	0.962625	-4.76104
P49773	-0.0975099	6.72311	-1.23148	0.234098	0.932219	-4.58168
P68402	-0.0976816	6.90705	-0.939635	0.359927	0.962625	-4.75109
Q9BZQ8	-0.0980215	6.58993	-0.749248	0.463452	0.962625	-4.84029
P12004	-0.0980796	6.76355	-0.854297	0.404242	0.962625	-4.79328
P12277	-0.0981267	6.64818	-0.328235	0.746546	0.984857	-4.97004
P00488	-0.0982668	6.71611	-0.83252	0.416098	0.962625	-4.80348
Q13057	-0.0985399	6.74382	-1.2393	0.231257	0.932219	-4.57664
P63313	-0.0986961	6.73554	-0.80729	0.430109	0.962625	-4.815
P54725	-0.0988761	6.77306	-1.0492	0.308061	0.962625	-4.6919
Q96MF2	-0.0994593	6.68233	-1.143	0.268115	0.941066	-4.63695
P53778	-0.0997194	6.80984	-1.03772	0.313231	0.962625	-4.69836
P16298	-0.0997458	6.70894	-1.00664	0.327539	0.962625	-4.71555
P51858	-0.099918	6.68107	-0.992102	0.334385	0.962625	-4.72344
P31943	-0.0999687	6.7364	-1.29731	0.211014	0.932219	-4.5385
P50395	-0.100167	6.77426	-1.28746	0.214351	0.932219	-4.54507
Q05682	-0.100228	6.62105	-0.682026	0.503963	0.962625	-4.86742
P61020	-0.100343	6.72515	-0.82025	0.422874	0.962625	-4.80912
P61586	-0.100744	6.73568	-0.966717	0.346581	0.962625	-4.73698
P02794	-0.101143	6.88501	-0.422294	0.677845	0.980692	-4.94954
Q14980	-0.101288	6.71285	-0.960401	0.349662	0.962625	-4.7403
Q9Y4P1	-0.101425	6.6927	-1.10864	0.282277	0.956185	-4.65752
Q9BRP8	-0.101487	6.69909	-0.679058	0.505797	0.962625	-4.86856
P27694	-0.101625	6.84595	-0.900588	0.379778	0.962625	-4.77083
Q9UBT2	-0.102209	6.84187	-0.977586	0.341322	0.962625	-4.73122
P46459	-0.102297	6.62972	-0.67918	0.505721	0.962625	-4.86852
Q9UHY7	-0.102525	6.74542	-1.38086	0.184341	0.929148	-4.48131
Q66K74	-0.102656	6.60747	-0.561948	0.581128	0.967411	-4.90995
Q6PCE3	-0.102886	6.57518	-1.08312	0.293147	0.962625	-4.67247
P55809	-0.103216	7.03903	-0.416718	0.681845	0.981101	-4.95089
P00568	-0.10324	6.51318	-0.9394	0.360044	0.962625	-4.75121
Q96IU4	-0.104236	6.63633	-0.978004	0.341121	0.962625	-4.73099
Q8N1F7	-0.104611	6.7686	-1.22692	0.235763	0.932219	-4.5846
Q9Y315	-0.105779	6.54496	-1.05108	0.30722	0.962625	-4.69083
Q16654	-0.105797	6.39405	-0.338537	0.738901	0.984857	-4.96804
P09417	-0.105857	6.62098	-1.69139	0.108117	0.924748	-4.24775
Q92522	-0.106105	6.81647	-0.805817	0.430936	0.962625	-4.81566
P25686	-0.106139	6.74408	-1.41922	0.173033	0.924748	-4.45419
P62273	-0.106428	6.62224	-0.68734	0.500688	0.962625	-4.86536
A0A0A0MSK5	-0.106454	6.72619	-0.996565	0.332273	0.962625	-4.72103
P50570	-0.106653	6.73766	-1.59304	0.128676	0.924748	-4.32503
Q8N8N7	-0.10688	6.7459	-1.09641	0.287448	0.958606	-4.66472
Q15848	-0.10705	6.92953	-0.804002	0.431956	0.962625	-4.81648
P68036	-0.107096	6.74037	-1.47782	0.156856	0.924748	-4.41177
P46940	-0.107455	6.78579	-1.06461	0.301221	0.962625	-4.68314
Q6PCB7	-0.107811	6.68936	-0.944701	0.357404	0.962625	-4.74848
P02100	-0.108032	6.76752	-0.431978	0.670922	0.979706	-4.94714
O75340	-0.10884	6.72151	-1.50463	0.14988	0.924748	-4.39197
Q02338	-0.108857	6.79985	-0.486521	0.632508	0.96982	-4.93268
Q14694	-0.108946	6.6582	-1.37562	0.185931	0.929148	-4.48497
P61088	-0.109504	6.81718	-1.15633	0.262765	0.937114	-4.62883
P50583	-0.109661	6.64917	-0.602037	0.554708	0.967411	-4.89661
P56199	-0.109888	6.73807	-1.10654	0.283161	0.957671	-4.65876
O43390	-0.110423	6.62806	-0.971556	0.344233	0.962625	-4.73442
Q96LD8	-0.110433	6.82394	-0.847188	0.408088	0.962625	-4.79664
Q9NVV4	-0.111218	6.72767	-0.572768	0.573935	0.967411	-4.90644
O14773	-0.111286	6.86614	-1.4066	0.176689	0.924748	-4.46317
P09936	-0.111538	6.77066	-0.614224	0.546804	0.963882	-4.89238
Q8TBC4	-0.111598	6.76631	-1.40047	0.178488	0.924748	-4.46751
Q08623	-0.111824	6.67608	-0.710902	0.486316	0.962625	-4.85605
Q9Y490	-0.111872	6.72062	-1.59754	0.127668	0.924748	-4.32156
Q15286	-0.111961	6.7502	-1.53717	0.14176	0.924748	-4.36762
P49756	-0.111962	7.03047	-0.895543	0.382395	0.962625	-4.77333
P61970	-0.111993	6.81208	-1.24493	0.229227	0.932219	-4.57299
Q93034	-0.112302	6.74042	-1.41928	0.173016	0.924748	-4.45415
P49189	-0.112334	6.81244	-1.19905	0.246158	0.932605	-4.60231
Q9BZE9	-0.112538	6.83023	-1.34161	0.196516	0.932219	-4.5085
Q9NV96	-0.112917	6.56621	-0.663133	0.515705	0.962625	-4.87462
Q9HDC9	-0.11342	6.72098	-1.06287	0.301986	0.962625	-4.68413
P12109	-0.114091	6.6847	-0.715003	0.48384	0.962625	-4.8544
P26368	-0.114419	6.87803	-1.02818	0.317576	0.962625	-4.70368
P49790	-0.114536	6.73011	-1.46391	0.160579	0.924748	-4.42195
O75223	-0.115103	6.57727	-1.18505	0.251511	0.932605	-4.61108
P51610	-0.115377	6.85379	-1.30884	0.207161	0.932219	-4.53076
Q9H0N5	-0.115461	6.64894	-1.19315	0.248403	0.932605	-4.60601
O00161	-0.115911	6.86041	-1.59925	0.127287	0.924748	-4.32023
Q16647	-0.116385	6.79004	-0.548451	0.590166	0.96792	-4.91425
Q96AC1	-0.117115	6.71679	-1.19563	0.247457	0.932605	-4.60446
Q06432	-0.117163	6.77144	-0.904644	0.377682	0.962625	-4.76882
Q8TD30	-0.117193	6.58611	-0.698202	0.494032	0.962625	-4.86111
P10746	-0.117272	6.70271	-0.897826	0.38121	0.962625	-4.7722
Q14C86	-0.117557	6.75141	-1.22718	0.235668	0.932219	-4.58443
Q14019	-0.118168	6.96707	-0.728605	0.475679	0.962625	-4.84887
O43707	-0.11857	6.71935	-0.839797	0.412111	0.962625	-4.8001
Q15056	-0.118623	6.63343	-0.972558	0.343748	0.962625	-4.73389
Q9NRV9	-0.119285	6.74205	-0.906191	0.376886	0.962625	-4.76805
P30711	-0.119392	6.67344	-0.495407	0.626347	0.969535	-4.93016
Q03135	-0.120064	6.64965	-1.31312	0.205745	0.932219	-4.52788
Q7RTV0	-0.120359	6.63524	-0.625523	0.539531	0.962625	-4.88839
O60343	-0.120657	6.67883	-1.47292	0.158158	0.924748	-4.41536
Q15257	-0.120659	6.73374	-1.28307	0.215851	0.932219	-4.54798
P26678	-0.120963	6.33104	-0.608955	0.550214	0.966342	-4.89422
Q8N465	-0.121897	6.78655	-0.615875	0.545738	0.963385	-4.89181
Q9Y265	-0.121922	6.76055	-1.55421	0.137657	0.924748	-4.35473
Q96AQ6	-0.122044	6.80911	-1.29159	0.212946	0.932219	-4.54232
O76024	-0.122158	6.71854	-0.899937	0.380115	0.962625	-4.77116
Q9NTJ4	-0.122287	6.62277	-1.36816	0.188212	0.929148	-4.49017
Q00169	-0.12263	6.66061	-1.46961	0.159044	0.924748	-4.41778
Q6DHV7	-0.124051	6.74149	-1.06094	0.302838	0.962625	-4.68523
O43809	-0.124411	6.85819	-1.25511	0.225595	0.932219	-4.56637
P18085	-0.124557	6.75903	-1.41617	0.17391	0.924748	-4.45636
P23109	-0.124973	6.84	-0.939053	0.360217	0.962625	-4.75139
Q9NRZ7	-0.125282	6.69239	-1.05629	0.304898	0.962625	-4.68788
P48059	-0.126334	6.70198	-1.51409	0.14748	0.924748	-4.38493
P18754	-0.126548	6.68406	-1.23575	0.232541	0.932219	-4.57892
O15247	-0.126991	6.85719	-1.10262	0.284812	0.958606	-4.66107
P51608	-0.12733	6.82342	-0.848586	0.40733	0.962625	-4.79598
Q13126	-0.12766	7.12909	-0.726371	0.477014	0.962625	-4.84979
Q14258	-0.128344	6.70348	-1.36077	0.190495	0.929148	-4.4953
O14879	-0.12846	6.67697	-0.833274	0.415684	0.962625	-4.80313
Q9BXN1	-0.128592	6.4083	-0.456438	0.653571	0.974623	-4.94086
P62873	-0.129024	6.62433	-1.3978	0.179275	0.924748	-4.4694
Q13541	-0.129149	6.38143	-0.997696	0.331739	0.962625	-4.72041
O75694	-0.129347	6.79063	-1.24336	0.229791	0.932219	-4.57401
P11234	-0.12953	6.72016	-1.584	0.130722	0.924748	-4.33199
P49247	-0.129653	6.78328	-0.897531	0.381362	0.962625	-4.77235
Q8N3V7	-0.130073	6.70643	-1.29429	0.212032	0.932219	-4.54052
Q96DG6	-0.130186	6.68294	-1.51485	0.147289	0.924748	-4.38436
Q9H477	-0.130257	6.40911	-0.6618	0.516539	0.962625	-4.87512
Q96C86	-0.130453	6.8933	-1.28266	0.215989	0.932219	-4.54825
Q9NRR5	-0.130836	6.74443	-1.14449	0.267509	0.941066	-4.63604
P61224	-0.130921	6.7258	-1.63324	0.119904	0.924748	-4.29378
Q8TDC0	-0.131113	6.40206	-1.2272	0.235663	0.932219	-4.58442
P78356	-0.131155	6.76334	-1.87858	0.0767077	0.924748	-4.09341
P11233	-0.132427	6.66799	-1.44314	0.166273	0.924748	-4.43702
Q8WUY1	-0.133299	6.68616	-1.00638	0.327659	0.962625	-4.71569
P35858	-0.133367	6.3269	-0.583663	0.566738	0.967411	-4.90283
O00233	-0.133646	6.76658	-1.31683	0.204525	0.932219	-4.52537
Q16401	-0.133979	6.96335	-1.58866	0.129663	0.924748	-4.3284
P98179	-0.134643	6.90788	-0.541246	0.595018	0.96792	-4.9165
Q9UHG3	-0.134677	6.64101	-1.24835	0.228003	0.932219	-4.57077
Q96PU8	-0.135693	6.92315	-1.65478	0.115417	0.924748	-4.27685
Q96B36	-0.135724	6.80861	-1.17065	0.257106	0.932605	-4.62002
Q12805	-0.136113	6.70496	-0.898044	0.381097	0.962625	-4.77209
O60749	-0.136701	6.68963	-1.82168	0.0852775	0.924748	-4.14126
Q16775	-0.137671	6.69737	-1.72126	0.10246	0.924748	-4.22374
O95336	-0.137931	6.79578	-1.96277	0.0654244	0.924748	-4.02126
Q9BWD1	-0.138849	6.85487	-0.677203	0.506946	0.962625	-4.86928
P01034	-0.139057	6.53287	-0.905029	0.377484	0.962625	-4.76862
P50552	-0.139227	6.68805	-1.36917	0.187901	0.929148	-4.48947
O43294	-0.139456	6.70479	-0.923174	0.368208	0.962625	-4.7595
Q9UM22	-0.139628	6.80462	-1.2335	0.23336	0.932219	-4.58038
O95810	-0.140145	6.67834	-1.40725	0.176498	0.924748	-4.46271
P49458	-0.140151	6.76163	-1.09879	0.286435	0.958606	-4.66332
Q8TD55	-0.140418	6.62314	-0.944059	0.357723	0.962625	-4.74881
P60228	-0.140525	6.79159	-1.20367	0.244413	0.932605	-4.5994
P52566	-0.14096	6.80906	-1.43382	0.168881	0.924748	-4.44373
O43813	-0.141168	6.67209	-1.81372	0.0865404	0.924748	-4.14789
Q6XQN6	-0.142089	6.83972	-1.40432	0.177356	0.924748	-4.46478
P62879	-0.142213	6.73222	-1.67087	0.112159	0.924748	-4.26411
P52209	-0.142259	6.61294	-1.3222	0.202768	0.932219	-4.52174
Q6UW68	-0.142415	6.60686	-1.78441	0.0913366	0.924748	-4.17217
P61204	-0.142873	6.7258	-1.79133	0.0901838	0.924748	-4.16646
P36639	-0.144584	6.8985	-0.982779	0.338829	0.962625	-4.72845
Q9UBF6	-0.144899	6.63196	-1.30324	0.209026	0.932219	-4.53453
Q9Y6P5	-0.145059	6.7326	-1.31281	0.20585	0.932219	-4.52809
Q04760	-0.145348	6.73859	-1.53514	0.142255	0.924748	-4.36915
Q9BRG1	-0.14573	6.79521	-1.50685	0.149314	0.924748	-4.39032
P30086	-0.145757	6.76544	-1.44944	0.164527	0.924748	-4.43246
Q86TP1	-0.146037	6.86499	-1.55509	0.137446	0.924748	-4.35406
Q8WUM0	-0.146435	6.82114	-1.44469	0.165843	0.924748	-4.4359
Q9NRF8	-0.147129	6.75372	-1.7149	0.103643	0.924748	-4.22887
P60981	-0.148104	6.74993	-1.01811	0.322206	0.962625	-4.70926
Q96EP5	-0.148418	6.85192	-1.64272	0.11791	0.924748	-4.28635
P52272	-0.148736	6.82653	-1.72691	0.101419	0.924748	-4.21916
P00390	-0.15012	6.28038	-1.02645	0.318367	0.962625	-4.70464
Q5SRE7	-0.150764	6.50325	-0.784471	0.443034	0.962625	-4.82515
Q9UH99	-0.15117	6.7665	-1.62929	0.120742	0.924748	-4.29687
Q9Y3E7	-0.152345	6.87562	-1.06312	0.301874	0.962625	-4.68399
Q02252	-0.15261	7.00151	-0.909369	0.375251	0.962625	-4.76646
Q01518	-0.153462	6.73775	-1.67608	0.111121	0.924748	-4.25997
P36959	-0.153995	6.88842	-0.901199	0.379462	0.962625	-4.77053
Q9GZT8	-0.154181	6.79758	-1.5949	0.128259	0.924748	-4.3236
Q8TDX7	-0.154723	6.70045	-1.73781	0.0994378	0.924748	-4.21033
Q99685	-0.15523	6.75083	-1.43589	0.1683	0.924748	-4.44225
P30626	-0.155429	6.69129	-0.849064	0.407071	0.962625	-4.79575
Q9NVD7	-0.155845	6.79091	-1.60009	0.127098	0.924748	-4.31958
Q6NUM9	-0.156346	6.61566	-1.13566	0.271092	0.942034	-4.64138
P00441	-0.156731	6.64615	-1.69097	0.108199	0.924748	-4.24809
Q8IZ83	-0.15703	6.85134	-1.49188	0.153164	0.924748	-4.40141
Q08722	-0.157611	6.71101	-1.07221	0.297886	0.962625	-4.67878
P0CG30	-0.158678	6.59297	-0.353184	0.72808	0.984857	-4.96509
Q14693	-0.159192	6.65062	-1.37818	0.185152	0.929148	-4.48319
Q86VP6	-0.159823	6.78888	-1.33564	0.198421	0.932219	-4.51259
P23142	-0.160065	6.82507	-1.90124	0.0735125	0.924748	-4.07415
P31415	-0.161511	6.69149	-1.74731	0.0977363	0.924748	-4.20259
P06727	-0.162545	6.83585	-0.715293	0.483665	0.962625	-4.85429
P10301	-0.163547	6.7401	-1.7387	0.0992765	0.924748	-4.2096
P38919	-0.163687	6.79765	-0.929948	0.364784	0.962625	-4.75606
P21397	-0.164085	6.57131	-0.401654	0.692699	0.981932	-4.95447
Q99447	-0.164361	6.72247	-1.38322	0.183629	0.929148	-4.47966
P07203	-0.16444	6.6526	-1.89245	0.0747372	0.924748	-4.08163
P43121	-0.164796	6.73226	-1.18402	0.251908	0.932605	-4.61172
Q9BVC6	-0.165061	6.44372	-0.734902	0.471929	0.962625	-4.84628
Q02641	-0.1659	6.70267	-1.99102	0.0619848	0.924748	-3.99671
Q969T9	-0.165973	6.76479	-2.01732	0.0589304	0.924748	-3.97372
Q9Y237	-0.16771	6.6396	-1.49354	0.152732	0.924748	-4.40019
Q5SSJ5	-0.167885	6.75408	-1.63259	0.120041	0.924748	-4.29429
Q14894	-0.168008	5.6239	-0.183484	0.856483	0.986153	-4.99168
O94811	-0.168374	6.7245	-1.48234	0.15566	0.924748	-4.40844
O00159	-0.168702	6.7187	-1.44811	0.164896	0.924748	-4.43343
Q9BTT0	-0.168897	6.89765	-1.44191	0.166614	0.924748	-4.4379
Q96P70	-0.168907	6.86129	-1.2135	0.240728	0.932605	-4.59317
P09429	-0.169074	6.89086	-1.81344	0.0865854	0.924748	-4.14812
P48507	-0.169076	6.76722	-1.36412	0.189458	0.929148	-4.49298
P52758	-0.169872	6.74106	-1.16194	0.260534	0.937114	-4.62538
Q99598	-0.170254	6.85304	-1.96665	0.064942	0.924748	-4.0179
Q9Y3A6	-0.170321	6.72089	-1.64066	0.118341	0.924748	-4.28797
O60706	-0.170345	6.8479	-1.69961	0.106535	0.924748	-4.24117
P04083	-0.170462	6.74901	-1.53782	0.141602	0.924748	-4.36713
P04839	-0.17064	6.46437	-1.373	0.186728	0.929148	-4.4868
P50402	-0.171555	6.84334	-1.55459	0.137566	0.924748	-4.35445
P04424	-0.173471	6.69023	-1.59961	0.127205	0.924748	-4.31995
O15228	-0.173764	6.89783	-0.923125	0.368232	0.962625	-4.75953
Q9BXS1	-0.174596	6.61319	-0.649591	0.524214	0.962625	-4.87967
P06132	-0.174672	6.70625	-1.31911	0.203777	0.932219	-4.52383
P55083	-0.175334	5.90299	-0.695444	0.495717	0.962625	-4.86219
O00116	-0.176204	6.7546	-1.23552	0.232627	0.932219	-4.57908
P36955	-0.176208	6.70498	-1.2852	0.215123	0.932219	-4.54657
P09211	-0.176282	6.76118	-1.85819	0.079686	0.924748	-4.11064
P13796	-0.177784	6.71612	-1.18098	0.253081	0.932605	-4.61361
Q96AT9	-0.178083	6.64261	-0.875946	0.392676	0.962625	-4.78291
Q9UKV8	-0.181082	6.75832	-2.30481	0.0333883	0.924748	-3.71458
P37802	-0.181124	6.77488	-1.47102	0.158666	0.924748	-4.41675
Q13425	-0.181853	6.65065	-1.75184	0.0969347	0.924748	-4.1989
P78417	-0.183351	6.71638	-1.88294	0.0760824	0.924748	-4.08971
P07585	-0.185562	6.77415	-1.17334	0.256053	0.932605	-4.61836
P17858	-0.186418	6.73729	-1.34277	0.196146	0.932219	-4.50771
Q6PH85	-0.187228	6.93827	-1.62469	0.121726	0.924748	-4.30047
P49903	-0.187658	6.74069	-1.85442	0.0802489	0.924748	-4.11382
P0DMN0	-0.187791	6.67694	-1.2561	0.225247	0.932219	-4.56573
Q96MM6	-0.189108	6.931	-1.48012	0.156246	0.924748	-4.41008
Q9H7C9	-0.189539	6.57457	-1.28119	0.216497	0.932219	-4.54923
P30041	-0.189629	6.80849	-2.09625	0.0505592	0.924748	-3.90392
P42167	-0.193969	6.855	-2.01191	0.0595475	0.924748	-3.97846
Q01469	-0.19469	6.58069	-1.78031	0.0920256	0.924748	-4.17555
P51687	-0.195368	6.54632	-0.783926	0.443345	0.962625	-4.82539
Q9H9Q2	-0.196043	6.55183	-1.49551	0.152222	0.924748	-4.39873
P02679	-0.197253	6.78635	-0.937917	0.360785	0.962625	-4.75198
Q9GZQ8	-0.198148	6.86535	-1.29033	0.213373	0.932219	-4.54316
O60669	-0.199064	6.82221	-0.707937	0.488111	0.962625	-4.85724
P08579	-0.199489	6.8178	-1.68193	0.109964	0.924748	-4.2553
P35555	-0.202104	6.88421	-0.860889	0.400697	0.962625	-4.79015
Q06830	-0.202196	6.74023	-1.74227	0.0986354	0.924748	-4.20669
Q13522	-0.203365	6.75532	-1.48021	0.156223	0.924748	-4.41001
P00167	-0.204764	6.66908	-2.14445	0.045994	0.924748	-3.86075
Q9NZN4	-0.205376	6.76695	-2.23263	0.0386052	0.924748	-3.78083
Q99541	-0.20554	6.32887	-1.06905	0.299269	0.962625	-4.68059
O43665	-0.206255	6.59247	-0.765821	0.453775	0.962625	-4.83324
P10599	-0.20862	6.71119	-2.27442	0.0354995	0.924748	-3.74256
P02795	-0.208938	6.65774	-1.01402	0.324101	0.962625	-4.71151
P55087	-0.210688	6.59972	-1.07638	0.296068	0.962625	-4.67637
Q15746	-0.211055	6.60601	-0.853795	0.404513	0.962625	-4.79352
P00966	-0.212899	6.91184	-0.804098	0.431902	0.962625	-4.81644
[truncated: 152 more rows]
