# Supplementary material for: The skeletal muscle proteomic determinants of neuromuscular function in young and older women following 8 weeks of resistance training
Source: Exp Physiol. 2024 Dec 11;110(3):438–53. doi: 10.1113/EP092328 (PMC11868017; doi:10.1113/EP092328)
Supplement: Supplementary file 3 — Supporting information 3. Reactome results CAMERA analysis; older vs younger group pre‐training. [file EPH-110-438-s002.xlsx]

## Sheet: Pathways
Name	Direction.All data PUK3 PUK4 Placebo pre	FDR.All data PUK3 PUK4 Placebo pre	av_foldchange.All data PUK3 PUK4 Placebo pre	sig.All data PUK3 PUK4 Placebo pre
The citric acid (TCA) cycle and respiratory electron transport	Down	1.45011e-21	-0.209078	TRUE
Respiratory electron transport, ATP synthesis by chemiosmotic coupling, and heat production by uncoupling proteins.	Down	7.5395e-21	-0.232046	TRUE
Respiratory electron transport	Down	2.35638e-16	-0.215288	TRUE
Cristae formation	Down	6.94766e-11	-0.283578	TRUE
Mitochondrial protein import	Down	1.7984e-09	-0.18819	TRUE
Complex I biogenesis	Down	2.62066e-09	-0.191061	TRUE
Formation of ATP by chemiosmotic coupling	Down	6.90477e-08	-0.313599	TRUE
Mitochondrial biogenesis	Down	1.70346e-07	-0.171098	TRUE
Complement cascade	Up	6.70954e-07	0.719126	TRUE
Regulation of Complement cascade	Up	6.70954e-07	0.719126	TRUE
Striated Muscle Contraction	Down	9.9767e-06	-0.343986	TRUE
Pyruvate metabolism and Citric Acid (TCA) cycle	Down	1.98552e-05	-0.1472	TRUE
Protein localization	Down	6.73306e-05	-0.0837327	TRUE
Citric acid cycle (TCA cycle)	Down	0.000141949	-0.195787	TRUE
Processing of Capped Intron-Containing Pre-mRNA	Up	0.000141949	0.202389	TRUE
Gluconeogenesis	Down	0.00101116	-0.182222	TRUE
Immune System	Up	0.00130455	0.186551	TRUE
Innate Immune System	Up	0.00148087	0.21817	TRUE
Terminal pathway of complement	Up	0.00167564	0.861835	TRUE
mRNA Splicing - Major Pathway	Up	0.00177862	0.197196	TRUE
mRNA Splicing	Up	0.00177862	0.197196	TRUE
Plasma lipoprotein remodeling	Up	0.00185779	0.758009	TRUE
Glycogen metabolism	Down	0.0019332	-0.19243	TRUE
HDL remodeling	Up	0.00305037	0.949429	TRUE
Chylomicron assembly	Up	0.0033382	0.789872	TRUE
Mitochondrial translation	Down	0.00381789	-0.0785631	TRUE
Chylomicron remodeling	Up	0.00405133	0.867408	TRUE
Mitochondrial translation elongation	Down	0.00459159	-0.0804185	TRUE
Scavenging of heme from plasma	Up	0.00511047	0.658687	TRUE
Glycogen breakdown (glycogenolysis)	Down	0.00552106	-0.230086	TRUE
Mitochondrial translation initiation	Down	0.00552106	-0.0800819	TRUE
Mitochondrial translation termination	Down	0.00698812	-0.077077	TRUE
Plasma lipoprotein assembly, remodeling, and clearance	Up	0.00809402	0.464854	TRUE
Plasma lipoprotein assembly	Up	0.00861885	0.64398	TRUE
Pyruvate metabolism	Down	0.00992008	-0.146931	TRUE
Metabolism	Down	0.0134024	0.0263504	TRUE
Transport of Mature mRNA derived from an Intron-Containing Transcript	Up	0.0142634	0.238574	TRUE
Transport of Mature Transcript to Cytoplasm	Up	0.0142634	0.238574	TRUE
NR1H2 and NR1H3-mediated signaling	Up	0.0142634	0.862921	TRUE
Formation of Incision Complex in GG-NER	Up	0.0142634	0.276863	TRUE
Nuclear Envelope Breakdown	Up	0.0157177	0.227356	TRUE
Regulation of pyruvate dehydrogenase (PDH) complex	Down	0.0185497	-0.179095	TRUE
Mitochondrial RNA degradation	Down	0.0185497	-0.218325	TRUE
Cytoprotection by HMOX1	Down	0.0206866	-0.0525671	TRUE
Laminin interactions	Down	0.0206866	-0.257541	TRUE
Hemostasis	Up	0.0239761	0.241138	TRUE
Formation of Fibrin Clot (Clotting Cascade)	Up	0.0248164	0.485731	TRUE
Nucleotide Excision Repair	Up	0.0248164	0.204382	TRUE
Initial triggering of complement	Up	0.0265967	0.643366	TRUE
Global Genome Nucleotide Excision Repair (GG-NER)	Up	0.0265967	0.210176	TRUE
Platelet activation, signaling and aggregation	Up	0.0265967	0.231966	TRUE
Heme signaling	Up	0.0270906	0.768621	TRUE
SUMOylation	Up	0.0279538	0.18461	TRUE
Platelet degranulation	Up	0.0279538	0.301095	TRUE
NR1H3 & NR1H2 regulate gene expression linked to cholesterol transport and efflux	Up	0.0279538	0.83161	TRUE
Response to elevated platelet cytosolic Ca2+	Up	0.0279538	0.293729	TRUE
Organelle biogenesis and maintenance	Down	0.0291641	-0.0443549	TRUE
Common Pathway of Fibrin Clot Formation	Up	0.0291656	0.533877	TRUE
Regulation of TLR by endogenous ligand	Up	0.0300816	0.55447	TRUE
Plasma lipoprotein clearance	Up	0.0317424	0.513996	TRUE
SUMOylation of RNA binding proteins	Up	0.0354436	0.222897	TRUE
DNA Double-Strand Break Repair	Up	0.0399549	0.165535	TRUE
SUMOylation of DNA replication proteins	Up	0.0416405	0.226076	TRUE
Neutrophil degranulation	Up	0.0460352	0.186567	TRUE
MET activates PTK2 signaling	Down	0.0470245	-0.242552	TRUE
Post-translational protein modification	Up	0.049904	0.145914	TRUE
SUMO E3 ligases SUMOylate target proteins	Up	0.0527575	0.171562	FALSE
MAP2K and MAPK activation	Up	0.0583371	0.258867	FALSE
Dual Incision in GG-NER	Up	0.0603893	0.290728	FALSE
SUMOylation of DNA damage response and repair proteins	Up	0.0603893	0.198719	FALSE
Vesicle-mediated transport	Up	0.0646764	0.154176	FALSE
Fatty acid metabolism	Down	0.0661918	-0.0228129	FALSE
Cell Cycle	Up	0.0674138	0.120821	FALSE
DNA Repair	Up	0.0674138	0.118126	FALSE
Cellular response to heat stress	Up	0.0674138	0.167707	FALSE
SUMOylation of SUMOylation proteins	Up	0.0683656	0.216055	FALSE
Regulation of HSF1-mediated heat shock response	Up	0.0734913	0.177107	FALSE
Resolution of AP sites via the multiple-nucleotide patch replacement pathway	Up	0.0734913	0.323246	FALSE
Resolution of Abasic Sites (AP sites)	Up	0.0734913	0.323246	FALSE
Cytokine Signaling in Immune system	Up	0.0738126	0.150086	FALSE
tRNA processing in the nucleus	Up	0.0738126	0.203887	FALSE
Creation of C4 and C2 activators	Up	0.0738126	0.593394	FALSE
Classical antibody-mediated complement activation	Up	0.0738126	0.593394	FALSE
Cytosolic sensors of pathogen-associated DNA	Up	0.0738126	0.246833	FALSE
Mitochondrial calcium ion transport	Down	0.0738126	-0.0826616	FALSE
Nuclear Pore Complex (NPC) Disassembly	Up	0.0800659	0.214361	FALSE
Recognition of DNA damage by PCNA-containing replication complex	Up	0.0868147	0.292201	FALSE
Dual incision in TC-NER	Up	0.0868147	0.259165	FALSE
Gap-filling DNA repair synthesis and ligation in TC-NER	Up	0.0868147	0.259165	FALSE
Transport of the SLBP independent Mature mRNA	Up	0.0868147	0.21559	FALSE
Transport of the SLBP Dependant Mature mRNA	Up	0.0868147	0.21559	FALSE
Transport of Mature mRNA Derived from an Intronless Transcript	Up	0.0868147	0.21559	FALSE
Transport of Mature mRNAs Derived from Intronless Transcripts	Up	0.0868147	0.21559	FALSE
Regulation of Glucokinase by Glucokinase Regulatory Protein	Up	0.0868147	0.21559	FALSE
SUMOylation of ubiquitinylation proteins	Up	0.0868147	0.21559	FALSE
RNA Polymerase II Transcription Termination	Up	0.0890278	0.234841	FALSE
Translation	Down	0.0925619	-0.00843379	FALSE
Cell surface interactions at the vascular wall	Up	0.0945439	0.34831	FALSE
mRNA 3'-end processing	Up	0.0945439	0.271893	FALSE
Adaptive Immune System	Up	0.0945439	0.143743	FALSE
Extension of Telomeres	Up	0.0945439	0.304129	FALSE
Membrane Trafficking	Up	0.0949659	0.12704	FALSE
Intrinsic Pathway of Fibrin Clot Formation	Up	0.0949659	0.521051	FALSE
Signaling by Retinoic Acid	Down	0.0949659	-0.0956851	FALSE
Signaling by FGFR	Up	0.0949659	0.19315	FALSE
Signaling by FGFR2	Up	0.0949659	0.19315	FALSE
Mitochondrial Fatty Acid Beta-Oxidation	Down	0.0949659	-0.0806128	FALSE
Role of phospholipids in phagocytosis	Up	0.0949659	0.555943	FALSE
Fcgamma receptor (FCGR) dependent phagocytosis	Up	0.0949659	0.27736	FALSE
Pentose phosphate pathway	Up	0.0952073	0.328092	FALSE
Insulin effects increased synthesis of Xylulose-5-Phosphate	Up	0.0953261	0.59753	FALSE
Erythrocytes take up oxygen and release carbon dioxide	Up	0.0966854	0.854058	FALSE
Synthesis of very long-chain fatty acyl-CoAs	Down	0.100423	-0.1785	FALSE
Signaling by Interleukins	Up	0.101244	0.162426	FALSE
Integrin signaling	Up	0.10626	0.296811	FALSE
Activation of C3 and C5	Up	0.106328	0.945332	FALSE
Translesion synthesis by REV1	Up	0.106328	0.352916	FALSE
Translesion synthesis by POLK	Up	0.106328	0.352916	FALSE
Translesion synthesis by POLI	Up	0.106328	0.352916	FALSE
HDR through Homologous Recombination (HRR)	Up	0.106328	0.352916	FALSE
Gap-filling DNA repair synthesis and ligation in GG-NER	Up	0.106328	0.352916	FALSE
p130Cas linkage to MAPK signaling for integrins	Up	0.108715	0.34002	FALSE
Chk1/Chk2(Cds1) mediated inactivation of Cyclin B:Cdk1 complex	Up	0.108715	0.245904	FALSE
Interleukin-12 signaling	Up	0.108715	0.212569	FALSE
Chylomicron clearance	Up	0.108715	1.05065	FALSE
Regulation of actin dynamics for phagocytic cup formation	Up	0.108715	0.279455	FALSE
VLDL clearance	Up	0.114063	1.08634	FALSE
ER-Phagosome pathway	Up	0.114063	0.195474	FALSE
FCGR activation	Up	0.118917	0.590084	FALSE
Gene and protein expression by JAK-STAT signaling after Interleukin-12 stimulation	Up	0.120797	0.213761	FALSE
Rab regulation of trafficking	Up	0.125339	0.151242	FALSE
SUMOylation of chromatin organization proteins	Up	0.127787	0.161034	FALSE
TP53 Regulates Metabolic Genes	Down	0.130026	-0.056148	FALSE
Regulated Necrosis	Up	0.130026	0.181247	FALSE
Regulation of Insulin-like Growth Factor (IGF) transport and uptake by Insulin-like Growth Factor Binding Proteins (IGFBPs)	Up	0.130026	0.335062	FALSE
STING mediated induction of host immune responses	Up	0.130026	0.287715	FALSE
IRF3-mediated induction of type I IFN	Up	0.130026	0.287715	FALSE
Activation of BAD and translocation to mitochondria	Up	0.130026	0.225115	FALSE
Signaling by NTRKs	Up	0.130026	0.154525	FALSE
Small interfering RNA (siRNA) biogenesis	Up	0.130026	0.3185	FALSE
Glyoxylate metabolism and glycine degradation	Down	0.130026	-0.0593329	FALSE
PCNA-Dependent Long Patch Base Excision Repair	Up	0.130026	0.359235	FALSE
snRNP Assembly	Up	0.130026	0.167286	FALSE
Metabolism of non-coding RNA	Up	0.130026	0.167286	FALSE
Signaling by PTK6	Up	0.130026	0.20571	FALSE
Signaling by Non-Receptor Tyrosine Kinases	Up	0.130026	0.20571	FALSE
Signaling by the B Cell Receptor (BCR)	Up	0.130026	0.192847	FALSE
FGFR2 alternative splicing	Up	0.130026	0.268159	FALSE
Antigen processing-Cross presentation	Up	0.130026	0.190396	FALSE
Binding and Uptake of Ligands by Scavenger Receptors	Up	0.130026	0.377569	FALSE
TBC/RABGAPs	Up	0.130026	0.176585	FALSE
VLDL assembly	Up	0.130026	0.785551	FALSE
GRB2:SOS provides linkage to MAPK signaling for Integrins	Up	0.130026	0.325875	FALSE
Processive synthesis on the C-strand of the telomere	Up	0.130026	0.398054	FALSE
Telomere C-strand (Lagging Strand) Synthesis	Up	0.130026	0.398054	FALSE
Removal of the Flap Intermediate from the C-strand	Up	0.130026	0.398054	FALSE
Mismatch Repair	Up	0.130026	0.398054	FALSE
Mismatch repair (MMR) directed by MSH2:MSH6 (MutSalpha)	Up	0.130026	0.398054	FALSE
Mismatch repair (MMR) directed by MSH2:MSH3 (MutSbeta)	Up	0.130026	0.398054	FALSE
Removal of the Flap Intermediate	Up	0.130026	0.398054	FALSE
Processive synthesis on the lagging strand	Up	0.130026	0.398054	FALSE
Lagging Strand Synthesis	Up	0.130026	0.398054	FALSE
DNA strand elongation	Up	0.130026	0.398054	FALSE
Programmed Cell Death	Up	0.133966	0.131625	FALSE
Glycogen synthesis	Down	0.133966	-0.154093	FALSE
Aspartate and asparagine metabolism	Down	0.134173	-0.169071	FALSE
Clathrin-mediated endocytosis	Up	0.134173	0.159277	FALSE
Selenoamino acid metabolism	Down	0.134804	-0.0190014	FALSE
Erythrocytes take up carbon dioxide and release oxygen	Up	0.134933	0.718275	FALSE
O2/CO2 exchange in erythrocytes	Up	0.134933	0.718275	FALSE
Interleukin-12 family signaling	Up	0.134933	0.195591	FALSE
Retinoid metabolism and transport	Up	0.134933	0.453333	FALSE
Class A/1 (Rhodopsin-like receptors)	Up	0.134933	0.476852	FALSE
Peptide ligand-binding receptors	Up	0.134933	0.476852	FALSE
Translocation of SLC2A4 (GLUT4) to the plasma membrane	Up	0.134942	0.154691	FALSE
PIP3 activates AKT signaling	Up	0.136222	0.144676	FALSE
NFE2L2 regulates pentose phosphate pathway genes	Up	0.138358	0.449774	FALSE
Cell Cycle Checkpoints	Up	0.14132	0.125557	FALSE
DNA Damage Recognition in GG-NER	Up	0.142805	0.171994	FALSE
tRNA processing	Up	0.142805	0.163129	FALSE
Intracellular signaling by second messengers	Up	0.144203	0.139308	FALSE
Post-translational protein phosphorylation	Up	0.145039	0.334716	FALSE
Metabolism of fat-soluble vitamins	Up	0.147335	0.430341	FALSE
Interleukin-3, Interleukin-5 and GM-CSF signaling	Up	0.147335	0.208665	FALSE
RNA Polymerase III Transcription Termination	Up	0.147335	0.418365	FALSE
RNA Polymerase III Transcription	Up	0.147335	0.418365	FALSE
RNA Polymerase III Abortive And Retractive Initiation	Up	0.147335	0.418365	FALSE
Cooperation of Prefoldin and TriC/CCT in actin and tubulin folding	Up	0.158707	0.167143	FALSE
Fanconi Anemia Pathway	Up	0.158778	0.355113	FALSE
Muscle contraction	Down	0.159206	-0.0734553	FALSE
Metabolism of porphyrins	Up	0.159206	0.360659	FALSE
Post-chaperonin tubulin folding pathway	Up	0.159206	0.230599	FALSE
ECM proteoglycans	Down	0.159529	-0.087608	FALSE
MAPK1/MAPK3 signaling	Up	0.159529	0.15349	FALSE
MAPK family signaling cascades	Up	0.159529	0.1458	FALSE
Transcription-Coupled Nucleotide Excision Repair (TC-NER)	Up	0.161756	0.181017	FALSE
Transcriptional Regulation by NPAS4	Up	0.161756	0.2848	FALSE
Nuclear Envelope (NE) Reassembly	Up	0.161756	0.150456	FALSE
Eukaryotic Translation Termination	Down	0.167852	-0.0187747	FALSE
Signaling by NTRK1 (TRKA)	Up	0.167852	0.148843	FALSE
Androgen biosynthesis	Down	0.173026	-0.414918	FALSE
Calcineurin activates NFAT	Up	0.17358	0.272708	FALSE
Class I MHC mediated antigen processing & presentation	Up	0.17358	0.143877	FALSE
Cell Cycle, Mitotic	Up	0.174269	0.105492	FALSE
Selenocysteine synthesis	Down	0.175956	-0.0189582	FALSE
Major pathway of rRNA processing in the nucleolus and cytosol	Down	0.183824	-0.01904	FALSE
rRNA processing	Down	0.185448	-0.0155075	FALSE
Mitotic Metaphase and Anaphase	Up	0.189706	0.126356	FALSE
Mitotic Anaphase	Up	0.189706	0.126356	FALSE
KEAP1-NFE2L2 pathway	Up	0.189791	0.162213	FALSE
Prolonged ERK activation events	Up	0.190313	0.21574	FALSE
Collagen chain trimerization	Down	0.190313	-0.241007	FALSE
RAF/MAP kinase cascade	Up	0.191591	0.15118	FALSE
RIPK1-mediated regulated necrosis	Up	0.191591	0.187587	FALSE
Regulation of necroptotic cell death	Up	0.191591	0.187587	FALSE
FCERI mediated Ca+2 mobilization	Up	0.192142	0.341881	FALSE
G2/M Checkpoints	Up	0.196732	0.128547	FALSE
Transcriptional regulation of white adipocyte differentiation	Up	0.197658	0.35451	FALSE
RHO GTPases Activate WASPs and WAVEs	Up	0.200367	0.172855	FALSE
G2/M DNA damage checkpoint	Up	0.200609	0.115741	FALSE
GPCR downstream signalling	Up	0.201206	0.189689	FALSE
rRNA processing in the nucleus and cytosol	Down	0.20239	-0.0144741	FALSE
Purine salvage	Up	0.20239	0.392133	FALSE
Josephin domain DUBs	Up	0.20239	0.22546	FALSE
Condensation of Prophase Chromosomes	Down	0.20239	-0.361965	FALSE
SIRT1 negatively regulates rRNA expression	Down	0.20239	-0.361965	FALSE
NoRC negatively regulates rRNA expression	Down	0.20239	-0.361965	FALSE
Negative epigenetic regulation of rRNA expression	Down	0.20239	-0.361965	FALSE
DNA methylation	Down	0.20239	-0.361965	FALSE
Activated PKN1 stimulates transcription of AR (androgen receptor) regulated genes KLK2 and KLK3	Down	0.20239	-0.361965	FALSE
RNA Polymerase I Promoter Opening	Down	0.20239	-0.361965	FALSE
Inhibition of DNA recombination at telomere	Down	0.20239	-0.361965	FALSE
Chromatin modifications during the maternal to zygotic transition (MZT)	Down	0.20239	-0.361965	FALSE
Eukaryotic Translation Elongation	Down	0.20239	-0.0116287	FALSE
Visual phototransduction	Up	0.20239	0.335979	FALSE
HSF1 activation	Up	0.20239	0.246648	FALSE
Signalling to ERKs	Up	0.20239	0.160067	FALSE
Synthesis of Lipoxins (LX)	Down	0.20239	-0.624561	FALSE
Regulation of localization of FOXO transcription factors	Up	0.20239	0.226747	FALSE
Fatty acyl-CoA biosynthesis	Down	0.20239	-0.0606763	FALSE
Activation of ATR in response to replication stress	Up	0.20239	0.423919	FALSE
HDR through Single Strand Annealing (SSA)	Up	0.20239	0.423919	FALSE
Homologous DNA Pairing and Strand Exchange	Up	0.20239	0.423919	FALSE
Presynaptic phase of homologous DNA pairing and strand exchange	Up	0.20239	0.423919	FALSE
Activation of the pre-replicative complex	Up	0.20239	0.423919	FALSE
EPH-Ephrin signaling	Up	0.20239	0.158058	FALSE
Prefoldin mediated transfer of substrate to CCT/TriC	Up	0.203141	0.154146	FALSE
Anchoring fibril formation	Down	0.209528	-0.405699	FALSE
Biotin transport and metabolism	Down	0.210006	-0.118213	FALSE
Nonsense Mediated Decay (NMD) independent of the Exon Junction Complex (EJC)	Down	0.210788	-0.0130991	FALSE
Interferon Signaling	Up	0.210788	0.134106	FALSE
Recognition and association of DNA glycosylase with site containing an affected pyrimidine	Down	0.210788	-0.393152	FALSE
Cleavage of the damaged pyrimidine	Down	0.210788	-0.393152	FALSE
Recognition and association of DNA glycosylase with site containing an affected purine	Down	0.210788	-0.393152	FALSE
Cleavage of the damaged purine	Down	0.210788	-0.393152	FALSE
Packaging Of Telomere Ends	Down	0.210788	-0.393152	FALSE
Depurination	Down	0.210788	-0.393152	FALSE
Depyrimidination	Down	0.210788	-0.393152	FALSE
Base-Excision Repair, AP Site Formation	Down	0.210788	-0.393152	FALSE
RHO GTPase Effectors	Up	0.210788	0.116187	FALSE
TGF-beta receptor signaling activates SMADs	Up	0.210788	0.214418	FALSE
M Phase	Up	0.210788	0.0989137	FALSE
Heme biosynthesis	Up	0.210788	0.365121	FALSE
Toll-like Receptor Cascades	Up	0.210788	0.210823	FALSE
Deactivation of the beta-catenin transactivating complex	Up	0.210788	0.232513	FALSE
RHO GTPases Activate Formins	Up	0.210788	0.136089	FALSE
Peptide chain elongation	Down	0.214035	-0.0112541	FALSE
Apoptosis	Up	0.214035	0.127344	FALSE
Non-integrin membrane-ECM interactions	Down	0.216645	-0.093944	FALSE
Scavenging by Class B Receptors	Up	0.216645	0.749528	FALSE
Signaling by GPCR	Up	0.22876	0.18244	FALSE
Fc epsilon receptor (FCERI) signaling	Up	0.235319	0.162996	FALSE
Mitotic Prophase	Up	0.235319	0.0778648	FALSE
Downstream signaling events of B Cell Receptor (BCR)	Up	0.235655	0.149087	FALSE
Dissolution of Fibrin Clot	Up	0.240239	0.446479	FALSE
Activation of BH3-only proteins	Up	0.241413	0.160977	FALSE
Regulation of signaling by CBL	Up	0.243037	0.230473	FALSE
RHOB GTPase cycle	Up	0.248625	0.213468	FALSE
Protein folding	Up	0.250401	0.123408	FALSE
RHO GTPases activate IQGAPs	Up	0.250705	0.190692	FALSE
Gap junction trafficking and regulation	Up	0.250705	0.195298	FALSE
Gap junction trafficking	Up	0.250705	0.195298	FALSE
Frs2-mediated activation	Up	0.250883	0.204893	FALSE
Translesion Synthesis by POLH	Up	0.252033	0.221444	FALSE
Platelet Aggregation (Plug Formation)	Up	0.254412	0.214866	FALSE
Depolymerization of the Nuclear Lamina	Up	0.256907	0.224901	FALSE
Antiviral mechanism by IFN-stimulated genes	Up	0.257849	0.133178	FALSE
Vitamin C (ascorbate) metabolism	Up	0.259448	0.484951	FALSE
EML4 and NUDC in mitotic spindle formation	Up	0.259448	0.141031	FALSE
Response of EIF2AK4 (GCN2) to amino acid deficiency	Down	0.260595	-0.0102383	FALSE
Transcriptional activation of mitochondrial biogenesis	Down	0.269279	-0.0447736	FALSE
ABC transporters in lipid homeostasis	Up	0.274781	1.05404	FALSE
E3 ubiquitin ligases ubiquitinate target proteins	Up	0.274781	0.156747	FALSE
Detoxification of Reactive Oxygen Species	Up	0.274781	0.2027	FALSE
DNA Damage Bypass	Up	0.275317	0.182056	FALSE
RAC1 GTPase cycle	Up	0.277153	0.109737	FALSE
KSRP (KHSRP) binds and destabilizes mRNA	Up	0.279402	0.275534	FALSE
Cytosolic iron-sulfur cluster assembly	Down	0.279402	-0.113417	FALSE
ISG15 antiviral mechanism	Up	0.282038	0.129056	FALSE
Nuclear events mediated by NFE2L2	Up	0.282865	0.156626	FALSE
Separation of Sister Chromatids	Up	0.282865	0.12702	FALSE
Postmitotic nuclear pore complex (NPC) reformation	Up	0.282865	0.167759	FALSE
Nucleotide salvage	Up	0.282865	0.319795	FALSE
Lipophagy	Down	0.282865	-0.137505	FALSE
Negative regulation of MAPK pathway	Up	0.283599	0.146934	FALSE
FOXO-mediated transcription	Up	0.289333	0.208649	FALSE
Prednisone ADME	Up	0.289333	0.515797	FALSE
RAB GEFs exchange GTP for GDP on RABs	Up	0.289333	0.141094	FALSE
Termination of translesion DNA synthesis	Up	0.291918	0.235414	FALSE
Antigen activates B Cell Receptor (BCR) leading to generation of second messengers	Up	0.291918	0.372264	FALSE
EPHB-mediated forward signaling	Up	0.293897	0.156937	FALSE
Collagen biosynthesis and modifying enzymes	Down	0.294013	-0.152294	FALSE
Scavenging by Class H Receptors	Up	0.295543	1.16504	FALSE
Downstream signal transduction	Up	0.295815	0.166072	FALSE
Recycling pathway of L1	Up	0.295815	0.161417	FALSE
Signaling by Hedgehog	Up	0.295815	0.14085	FALSE
Mitotic Prometaphase	Up	0.295815	0.120487	FALSE
G1/S Transition	Up	0.295815	0.146661	FALSE
PTEN Regulation	Up	0.295815	0.138593	FALSE
FCERI mediated NF-kB activation	Up	0.295815	0.175324	FALSE
Regulation of RUNX1 Expression and Activity	Up	0.29798	0.294929	FALSE
Transcriptional regulation of granulopoiesis	Down	0.29798	-0.296666	FALSE
RHOF GTPase cycle	Up	0.302151	0.17864	FALSE
Interleukin-1 family signaling	Up	0.303531	0.136561	FALSE
Histidine catabolism	Down	0.305128	-0.305038	FALSE
Transport of small molecules	Up	0.31204	0.186357	FALSE
Heme degradation	Up	0.313569	0.421759	FALSE
Synthesis of DNA	Up	0.314172	0.149321	FALSE
NFE2L2 regulating anti-oxidant/detoxification enzymes	Up	0.31509	0.290729	FALSE
The role of GTSE1 in G2/M progression after G2 checkpoint	Up	0.315119	0.143508	FALSE
Glucose metabolism	Down	0.31906	0.00357262	FALSE
LDL clearance	Up	0.31906	0.378539	FALSE
Homology Directed Repair	Up	0.31906	0.102008	FALSE
TAK1-dependent IKK and NF-kappa-B activation	Up	0.31906	0.192693	FALSE
SUMO is conjugated to E1 (UBA2:SAE1)	Up	0.319979	0.292488	FALSE
SUMO is transferred from E1 to E2 (UBE2I, UBC9)	Up	0.319979	0.292488	FALSE
Processing and activation of SUMO	Up	0.319979	0.292488	FALSE
Asparagine N-linked glycosylation	Up	0.319979	0.11749	FALSE
Beta-catenin independent WNT signaling	Up	0.319979	0.128724	FALSE
Reversible hydration of carbon dioxide	Up	0.319979	0.577857	FALSE
Role of LAT2/NTAL/LAB on calcium mobilization	Up	0.323014	0.427101	FALSE
Nonsense-Mediated Decay (NMD)	Down	0.323014	0.000922136	FALSE
Nonsense Mediated Decay (NMD) enhanced by the Exon Junction Complex (EJC)	Down	0.323014	0.000922136	FALSE
Formation of WDR5-containing histone-modifying complexes	Up	0.323014	0.264259	FALSE
Activation of Matrix Metalloproteinases	Up	0.323014	0.666496	FALSE
Intrinsic Pathway for Apoptosis	Up	0.333859	0.124177	FALSE
Regulation of mRNA stability by proteins that bind AU-rich elements	Up	0.333859	0.133869	FALSE
Gene Silencing by RNA	Up	0.333859	0.0632811	FALSE
Assembly of active LPL and LIPC lipase complexes	Up	0.336276	0.616661	FALSE
MET activates RAP1 and RAC1	Up	0.336276	0.185376	FALSE
G alpha (q) signalling events	Up	0.337664	0.191871	FALSE
NPAS4 regulates expression of target genes	Up	0.338327	0.271238	FALSE
LDL remodeling	Up	0.338711	0.674504	FALSE
S Phase	Up	0.341493	0.138776	FALSE
Gap junction degradation	Up	0.341493	0.212921	FALSE
Formation of annular gap junctions	Up	0.341493	0.212921	FALSE
Crosslinking of collagen fibrils	Down	0.341493	-0.282557	FALSE
Miscellaneous transport and binding events	Up	0.345026	0.502971	FALSE
PCP/CE pathway	Up	0.345026	0.137624	FALSE
Metabolism of RNA	Up	0.345753	0.0985615	FALSE
Mitotic G1 phase and G1/S transition	Up	0.346202	0.14117	FALSE
Activation of IRF3, IRF7 mediated by TBK1, IKBKE	Up	0.346202	0.274432	FALSE
UCH proteinases	Up	0.348156	0.138104	FALSE
EGR2 and SOX10-mediated initiation of Schwann cell myelination	Down	0.354766	-0.139502	FALSE
G alpha (i) signalling events	Up	0.354766	0.189209	FALSE
Resolution of Sister Chromatid Cohesion	Up	0.356751	0.125666	FALSE
MET receptor recycling	Up	0.356751	0.212666	FALSE
Formation of a pool of free 40S subunits	Down	0.356751	0.000235662	FALSE
Signaling by Erythropoietin	Up	0.357933	0.211057	FALSE
Erythropoietin activates RAS	Up	0.357933	0.211057	FALSE
Replacement of protamines by nucleosomes in the male pronucleus	Down	0.357933	-0.307145	FALSE
Sensory Perception	Up	0.357933	0.23726	FALSE
Proline catabolism	Up	0.357995	0.410452	FALSE
tRNA Aminoacylation	Down	0.357995	-0.0139371	FALSE
CD22 mediated BCR regulation	Up	0.358131	0.459886	FALSE
Collagen degradation	Down	0.36216	-0.151243	FALSE
Hedgehog ligand biogenesis	Up	0.36216	0.143008	FALSE
Mitochondrial tRNA aminoacylation	Down	0.36216	-0.0489377	FALSE
Toll Like Receptor 4 (TLR4) Cascade	Up	0.36216	0.178477	FALSE
Signal Transduction	Up	0.362679	0.100788	FALSE
Assembly of the ORC complex at the origin of replication	Down	0.363588	-0.234018	FALSE
POLB-Dependent Long Patch Base Excision Repair	Up	0.364233	0.248438	FALSE
CLEC7A (Dectin-1) signaling	Up	0.364233	0.131894	FALSE
Ovarian tumor domain proteases	Up	0.364233	0.209312	FALSE
PI5P, PP2A and IER3 Regulate PI3K/AKT Signaling	Up	0.364233	0.15046	FALSE
Signaling by NTRK2 (TRKB)	Up	0.364233	0.197433	FALSE
MAPK1 (ERK2) activation	Up	0.364233	0.236379	FALSE
Negative regulation of the PI3K/AKT network	Up	0.364233	0.145907	FALSE
Gene expression (Transcription)	Up	0.364233	0.094932	FALSE
Tie2 Signaling	Up	0.364233	0.219547	FALSE
Downstream signaling of activated FGFR1	Up	0.364233	0.219547	FALSE
FRS-mediated FGFR1 signaling	Up	0.364233	0.219547	FALSE
Downstream signaling of activated FGFR2	Up	0.364233	0.219547	FALSE
FRS-mediated FGFR2 signaling	Up	0.364233	0.219547	FALSE
FRS-mediated FGFR3 signaling	Up	0.364233	0.219547	FALSE
Downstream signaling of activated FGFR3	Up	0.364233	0.219547	FALSE
FRS-mediated FGFR4 signaling	Up	0.364233	0.219547	FALSE
Downstream signaling of activated FGFR4	Up	0.364233	0.219547	FALSE
Activated NTRK2 signals through FRS2 and FRS3	Up	0.364233	0.219547	FALSE
Degradation of DVL	Up	0.364233	0.146508	FALSE
Hedgehog 'on' state	Up	0.364233	0.146508	FALSE
RNA Polymerase I Promoter Escape	Down	0.365643	-0.282613	FALSE
COPI-dependent Golgi-to-ER retrograde traffic	Up	0.367664	0.127008	FALSE
RHOJ GTPase cycle	Up	0.369231	0.190958	FALSE
Signaling by FGFR1	Up	0.369364	0.155646	FALSE
Signaling by FGFR3	Up	0.369364	0.155646	FALSE
Signaling by FGFR4	Up	0.369364	0.155646	FALSE
Signal regulatory protein family interactions	Up	0.369458	0.275716	FALSE
CDC42 GTPase cycle	Up	0.370953	0.104286	FALSE
Regulation of RAS by GAPs	Up	0.371774	0.140559	FALSE
RHOQ GTPase cycle	Up	0.371774	0.182942	FALSE
ABC-family proteins mediated transport	Up	0.372521	0.144298	FALSE
Signaling by WNT	Up	0.372521	0.089319	FALSE
Aflatoxin activation and detoxification	Down	0.372521	-0.127813	FALSE
Insertion of tail-anchored proteins into the endoplasmic reticulum membrane	Up	0.375413	0.176616	FALSE
Recycling of bile acids and salts	Up	0.375413	0.566267	FALSE
Ciprofloxacin ADME	Up	0.375413	0.566267	FALSE
RHO GTPases Activate NADPH Oxidases	Up	0.37693	0.339204	FALSE
TRAF6 mediated NF-kB activation	Up	0.377279	0.235527	FALSE
Formation of the beta-catenin:TCF transactivating complex	Down	0.378797	-0.287115	FALSE
PRC2 methylates histones and DNA	Down	0.38193	-0.286969	FALSE
GPCR ligand binding	Up	0.384773	0.287654	FALSE
Deubiquitination	Up	0.386717	0.112305	FALSE
Negative regulation of NOTCH4 signaling	Up	0.387276	0.138931	FALSE
Platelet sensitization by LDL	Up	0.387726	0.262125	FALSE
Biosynthesis of the N-glycan precursor (dolichol lipid-linked oligosaccharide, LLO) and transfer to a nascent protein	Up	0.389925	0.175472	FALSE
Synthesis of substrates in N-glycan biosythesis	Up	0.389925	0.175472	FALSE
Fibronectin matrix formation	Up	0.391143	0.851576	FALSE
Pre-NOTCH Transcription and Translation	Down	0.396522	-0.284407	FALSE
Amplification of signal from the kinetochores	Up	0.396522	0.125648	FALSE
Amplification of signal from unattached kinetochores via a MAD2 inhibitory signal	Up	0.396522	0.125648	FALSE
Noncanonical activation of NOTCH3	Down	0.39779	-0.3428	FALSE
Estrogen-dependent nuclear events downstream of ESR-membrane signaling	Up	0.398025	0.204739	FALSE
Apoptotic execution phase	Up	0.398025	0.144747	FALSE
Regulation of PTEN gene transcription	Up	0.398522	0.22022	FALSE
Interleukin-1 signaling	Up	0.398522	0.130836	FALSE
HDR through Homologous Recombination (HRR) or Single Strand Annealing (SSA)	Up	0.40051	0.0871405	FALSE
IRS-mediated signalling	Up	0.40096	0.189754	FALSE
Retrograde neurotrophin signalling	Up	0.40096	0.191726	FALSE
Interleukin-37 signaling	Up	0.40096	0.222427	FALSE
Signaling by ERBB4	Up	0.40096	0.256713	FALSE
Synthesis of PIPs in the nucleus	Up	0.40096	0.307521	FALSE
Downregulation of TGF-beta receptor signaling	Up	0.40096	0.168656	FALSE
DNA Damage/Telomere Stress Induced Senescence	Down	0.402228	-0.170387	FALSE
COPI-mediated anterograde transport	Up	0.40563	0.129878	FALSE
Signaling by ERBB2	Up	0.407863	0.138712	FALSE
C-type lectin receptors (CLRs)	Up	0.407863	0.12269	FALSE
Carnitine synthesis	Up	0.407863	0.273422	FALSE
Regulation of RUNX2 expression and activity	Up	0.407863	0.135204	FALSE
MyD88:MAL(TIRAP) cascade initiated on plasma membrane	Up	0.407863	0.186793	FALSE
Toll Like Receptor TLR1:TLR2 Cascade	Up	0.407863	0.186793	FALSE
Toll Like Receptor TLR6:TLR2 Cascade	Up	0.407863	0.186793	FALSE
Toll Like Receptor 2 (TLR2) Cascade	Up	0.407863	0.186793	FALSE
Translesion synthesis by Y family DNA polymerases bypasses lesions on DNA template	Up	0.415215	0.172325	FALSE
Linoleic acid (LA) metabolism	Down	0.416851	-0.198471	FALSE
Negative regulation of MET activity	Up	0.416881	0.17506	FALSE
Regulation of NPAS4 gene expression	Up	0.41818	0.298362	FALSE
Antimicrobial peptides	Up	0.41818	0.432307	FALSE
Processing of SMDT1	Down	0.41818	-0.0278382	FALSE
Synthesis of pyrophosphates in the cytosol	Up	0.41954	0.390222	FALSE
Nucleotide-binding domain, leucine rich repeat containing receptor (NLR) signaling pathways	Up	0.41954	0.157658	FALSE
TGF-beta receptor signaling in EMT (epithelial to mesenchymal transition)	Up	0.42147	0.211324	FALSE
Hedgehog 'off' state	Up	0.42147	0.128624	FALSE
Amino acid transport across the plasma membrane	Down	0.42147	-0.607456	FALSE
Processing of Capped Intronless Pre-mRNA	Up	0.4217	0.179049	FALSE
Synthesis of IP2, IP, and Ins in the cytosol	Down	0.422827	-0.186822	FALSE
Chaperonin-mediated protein folding	Up	0.424045	0.108533	FALSE
Nonhomologous End-Joining (NHEJ)	Up	0.424045	0.0613386	FALSE
PKA-mediated phosphorylation of key metabolic factors	Down	0.424247	-0.100513	FALSE
Netrin-1 signaling	Up	0.425249	0.152782	FALSE
Transcriptional Regulation by E2F6	Up	0.426368	0.255426	FALSE
PTK6 Regulates RHO GTPases, RAS GTPase and MAP kinases	Up	0.426368	0.180435	FALSE
RAC3 GTPase cycle	Up	0.426368	0.13784	FALSE
Synaptic adhesion-like molecules	Up	0.426368	0.225107	FALSE
Assembly of collagen fibrils and other multimeric structures	Down	0.426368	-0.118892	FALSE
Regulation of activated PAK-2p34 by proteasome mediated degradation	Up	0.427073	0.136073	FALSE
AKT phosphorylates targets in the cytosol	Up	0.428212	0.191288	FALSE
MAPK6/MAPK4 signaling	Up	0.428389	0.123201	FALSE
PTK6 Regulates Proteins Involved in RNA Processing	Up	0.428776	0.251056	FALSE
TCR signaling	Up	0.429187	0.129282	FALSE
EPH-ephrin mediated repulsion of cells	Up	0.429187	0.177001	FALSE
Metabolism of steroid hormones	Down	0.432084	-0.0331325	FALSE
ATP sensitive Potassium channels	Up	0.433176	0.239744	FALSE
Gamma-carboxylation of protein precursors	Up	0.433176	0.690184	FALSE
Transport of gamma-carboxylated protein precursors from the endoplasmic reticulum to the Golgi apparatus	Up	0.433176	0.690184	FALSE
Removal of aminoterminal propeptides from gamma-carboxylated proteins	Up	0.433176	0.690184	FALSE
Gamma-carboxylation, transport, and amino-terminal cleavage of proteins	Up	0.433176	0.690184	FALSE
GSK3B and BTRC:CUL1-mediated-degradation of NFE2L2	Up	0.436038	0.135136	FALSE
RAF-independent MAPK1/3 activation	Up	0.436038	0.202712	FALSE
Regulation of MECP2 expression and activity	Up	0.437493	0.201272	FALSE
ER to Golgi Anterograde Transport	Up	0.437493	0.11601	FALSE
Transport to the Golgi and subsequent modification	Up	0.437493	0.11601	FALSE
Signaling by NOTCH4	Up	0.43782	0.127846	FALSE
Pexophagy	Up	0.43782	0.268228	FALSE
Cargo recognition for clathrin-mediated endocytosis	Up	0.43782	0.150047	FALSE
ARMS-mediated activation	Up	0.43782	0.203591	FALSE
Antigen processing: Ubiquitination & Proteasome degradation	Up	0.43782	0.111959	FALSE
Formation of TC-NER Pre-Incision Complex	Up	0.43782	0.130931	FALSE
Cellular response to starvation	Down	0.43782	0.00849369	FALSE
Collagen formation	Down	0.43782	-0.0964986	FALSE
Mitotic G2-G2/M phases	Up	0.43782	0.113879	FALSE
G2/M Transition	Up	0.43782	0.113879	FALSE
Telomere Extension By Telomerase	Up	0.43782	0.210205	FALSE
L1CAM interactions	Up	0.43782	0.148494	FALSE
Ubiquitin-dependent degradation of Cyclin D	Up	0.43782	0.134581	FALSE
Signaling by EGFR	Up	0.43782	0.144239	FALSE
p53-Dependent G1 DNA Damage Response	Up	0.43782	0.135394	FALSE
p53-Dependent G1/S DNA damage checkpoint	Up	0.43782	0.135394	FALSE
G1/S DNA Damage Checkpoints	Up	0.43782	0.135394	FALSE
SRP-dependent cotranslational protein targeting to membrane	Down	0.438346	0.00811556	FALSE
VLDLR internalisation and degradation	Up	0.441058	0.18903	FALSE
Transcriptional regulation by RUNX2	Up	0.441058	0.121367	FALSE
RHOC GTPase cycle	Up	0.441058	0.147606	FALSE
Regulation of PTEN stability and activity	Up	0.441058	0.130918	FALSE
NR1H2 & NR1H3 regulate gene expression linked to triglyceride lipolysis in adipose	Up	0.441058	0.988163	FALSE
Degradation of beta-catenin by the destruction complex	Up	0.441058	0.128281	FALSE
Neddylation	Up	0.441058	0.116346	FALSE
Downstream TCR signaling	Up	0.441058	0.128934	FALSE
NFE2L2 regulating TCA cycle genes	Down	0.441058	-0.128148	FALSE
Orc1 removal from chromatin	Up	0.441058	0.134789	FALSE
FBXL7 down-regulates AURKA during mitotic entry and in early mitosis	Up	0.441058	0.134789	FALSE
Apoptosis induced DNA fragmentation	Up	0.441058	0.131183	FALSE
Interaction between L1 and Ankyrins	Up	0.441058	0.301283	FALSE
MAPK3 (ERK1) activation	Up	0.443303	0.331363	FALSE
Netrin mediated repulsion signals	Up	0.443303	0.331363	FALSE
PECAM1 interactions	Up	0.443303	0.365926	FALSE
Mitotic Spindle Checkpoint	Up	0.443303	0.117673	FALSE
Signaling by Receptor Tyrosine Kinases	Up	0.443303	0.0923997	FALSE
Autodegradation of the E3 ubiquitin ligase COP1	Up	0.443303	0.134197	FALSE
Asymmetric localization of PCP proteins	Up	0.443303	0.134197	FALSE
Degradation of AXIN	Up	0.443303	0.134197	FALSE
Stabilization of p53	Up	0.443303	0.134197	FALSE
Ubiquitin Mediated Degradation of Phosphorylated Cdc25A	Up	0.443303	0.134197	FALSE
p53-Independent DNA Damage Response	Up	0.443303	0.134197	FALSE
p53-Independent G1/S DNA damage checkpoint	Up	0.443303	0.134197	FALSE
Regulation of RUNX3 expression and activity	Up	0.443303	0.134197	FALSE
FCERI mediated MAPK activation	Up	0.443303	0.249383	FALSE
Spry regulation of FGF signaling	Up	0.443303	0.149488	FALSE
Negative regulation of FGFR1 signaling	Up	0.443303	0.149488	FALSE
Negative regulation of FGFR2 signaling	Up	0.443303	0.149488	FALSE
Negative regulation of FGFR3 signaling	Up	0.443303	0.149488	FALSE
Negative regulation of FGFR4 signaling	Up	0.443303	0.149488	FALSE
SEMA3A-Plexin repulsion signaling by inhibiting Integrin adhesion	Up	0.443303	0.197433	FALSE
Oncogene Induced Senescence	Up	0.443303	0.217925	FALSE
Carnitine metabolism	Down	0.443303	-0.050091	FALSE
Dectin-1 mediated noncanonical NF-kB signaling	Up	0.443303	0.128991	FALSE
TNFR2 non-canonical NF-kB pathway	Up	0.443303	0.128991	FALSE
NIK-->noncanonical NF-kB signaling	Up	0.443303	0.128991	FALSE
Signaling by Insulin receptor	Up	0.44351	0.122734	FALSE
Metalloprotease DUBs	Up	0.443807	0.179778	FALSE
Utilization of Ketone Bodies	Up	0.444137	0.446446	FALSE
Sealing of the nuclear envelope (NE) by ESCRT-III	Up	0.445217	0.141672	FALSE
Gastrin-CREB signalling pathway via PKC and MAPK	Up	0.445217	0.170349	FALSE
Butyrate Response Factor 1 (BRF1) binds and destabilizes mRNA	Up	0.446113	0.230663	FALSE
Eukaryotic Translation Initiation	Down	0.44775	0.0126058	FALSE
Cap-dependent Translation Initiation	Down	0.44775	0.0126058	FALSE
Hypusine synthesis from eIF5A-lysine	Up	0.448122	0.290382	FALSE
Cyclin E associated events during G1/S transition	Up	0.448122	0.130453	FALSE
Cyclin A:Cdk2-associated events at S phase entry	Up	0.448122	0.130453	FALSE
Signaling by VEGF	Up	0.448122	0.124506	FALSE
VEGFA-VEGFR2 Pathway	Up	0.448122	0.124506	FALSE
Unfolded Protein Response (UPR)	Up	0.448122	0.126634	FALSE
SUMOylation of intracellular receptors	Up	0.448122	0.279703	FALSE
Cdc20:Phospho-APC/C mediated degradation of Cyclin A	Up	0.448122	0.135133	FALSE
APC/C:Cdc20 mediated degradation of mitotic proteins	Up	0.448122	0.135133	FALSE
Activation of APC/C and APC/C:Cdc20 mediated degradation of mitotic proteins	Up	0.448122	0.135133	FALSE
APC:Cdc20 mediated degradation of cell cycle proteins prior to satisfation of the cell cycle checkpoint	Up	0.448122	0.135133	FALSE
Metabolism of carbohydrates	Down	0.448442	0.0502181	FALSE
Metabolism of polyamines	Up	0.448442	0.130191	FALSE
NOTCH4 Activation and Transmission of Signal to the Nucleus	Up	0.451968	0.288048	FALSE
Alternative complement activation	Up	0.451968	0.824778	FALSE
Ethanol oxidation	Up	0.451968	0.192461	FALSE
SCF(Skp2)-mediated degradation of p27/p21	Up	0.451968	0.131288	FALSE
Estrogen-stimulated signaling through PRKCZ	Up	0.451968	0.20855	FALSE
CLEC7A (Dectin-1) induces NFAT activation	Up	0.451968	0.192746	FALSE
Neurotransmitter uptake and metabolism In glial cells	Up	0.451968	0.478247	FALSE
Astrocytic Glutamate-Glutamine Uptake And Metabolism	Up	0.451968	0.478247	FALSE
Downregulation of ERBB2 signaling	Up	0.451968	0.156988	FALSE
TFAP2A acts as a transcriptional repressor during retinoic acid induced cell differentiation	Down	0.451968	-0.164027	FALSE
Pyroptosis	Up	0.451968	0.168566	FALSE
L13a-mediated translational silencing of Ceruloplasmin expression	Down	0.451968	0.0121089	FALSE
PI-3K cascade:FGFR1	Up	0.451968	0.229945	FALSE
PI-3K cascade:FGFR2	Up	0.451968	0.229945	FALSE
PI-3K cascade:FGFR3	Up	0.451968	0.229945	FALSE
PI-3K cascade:FGFR4	Up	0.451968	0.229945	FALSE
MET activates PTPN11	Up	0.451968	0.229945	FALSE
STAT5 Activation	Up	0.451968	0.229945	FALSE
Death Receptor Signaling	Up	0.451968	0.120972	FALSE
Blood group systems biosynthesis	Up	0.455692	1.0502	FALSE
Rhesus blood group biosynthesis	Up	0.455692	1.0502	FALSE
Phospholipid metabolism	Up	0.460097	0.124834	FALSE
Processing of Intronless Pre-mRNAs	Up	0.467118	0.262095	FALSE
Signaling by Rho GTPases	Up	0.468859	0.0881157	FALSE
Activation of NF-kappaB in B cells	Up	0.469072	0.130008	FALSE
SCF-beta-TrCP mediated degradation of Emi1	Up	0.469072	0.130008	FALSE
PI Metabolism	Up	0.47212	0.144993	FALSE
Regulation of innate immune responses to cytosolic DNA	Up	0.472487	0.250579	FALSE
Synthesis of UDP-N-acetyl-glucosamine	Up	0.474099	0.227172	FALSE
Formation of tubulin folding intermediates by CCT/TriC	Up	0.474099	0.139074	FALSE
Receptor Mediated Mitophagy	Up	0.474099	0.326097	FALSE
RNA polymerase II transcribes snRNA genes	Up	0.474099	0.389829	FALSE
Estrogen-dependent gene expression	Down	0.474099	-0.166549	FALSE
IRAK1 recruits IKK complex	Up	0.474099	0.183642	FALSE
TRAF6 mediated IRF7 activation in TLR7/8 or 9 signaling	Up	0.474099	0.183642	FALSE
IRAK1 recruits IKK complex upon TLR7/8 or 9 stimulation	Up	0.474099	0.183642	FALSE
FLT3 Signaling	Up	0.474099	0.145389	FALSE
VEGFR2 mediated cell proliferation	Up	0.474099	0.182992	FALSE
Degradation of GLI2 by the proteasome	Up	0.474099	0.126761	FALSE
GLI3 is processed to GLI3R by the proteasome	Up	0.474099	0.126761	FALSE
RHOBTB GTPase Cycle	Up	0.474099	0.133232	FALSE
Signaling by Leptin	Up	0.474099	0.245896	FALSE
Synthesis of 5-eicosatetraenoic acids	Up	0.474099	0.341951	FALSE
Switching of origins to a post-replicative state	Up	0.474099	0.129154	FALSE
Platelet Adhesion to exposed collagen	Down	0.474099	-0.232188	FALSE
Pre-NOTCH Expression and Processing	Down	0.474099	-0.145674	FALSE
Metal ion SLC transporters	Up	0.474099	0.914296	FALSE
APC/C-mediated degradation of cell cycle proteins	Up	0.474099	0.131144	FALSE
Regulation of APC/C activators between G1/S and early anaphase	Up	0.474099	0.131144	FALSE
Regulation of mitotic cell cycle	Up	0.474099	0.131144	FALSE
Glutamate Neurotransmitter Release Cycle	Up	0.476658	0.280782	FALSE
Transcriptional Regulation by MECP2	Up	0.478427	0.152726	FALSE
Activation of BIM and translocation to mitochondria	Down	0.478809	-0.2807	FALSE
Neuronal System	Up	0.481118	0.116635	FALSE
Processing of DNA double-strand break ends	Up	0.481118	0.0635785	FALSE
Transcriptional regulation by RUNX3	Up	0.481118	0.127499	FALSE
Regulation of ornithine decarboxylase (ODC)	Up	0.481118	0.131673	FALSE
Formation of paraxial mesoderm	Up	0.481118	0.131673	FALSE
Somitogenesis	Up	0.481118	0.131673	FALSE
Kinesins	Up	0.481118	0.164664	FALSE
WNT5A-dependent internalization of FZD4	Up	0.481118	0.177327	FALSE
WNT5A-dependent internalization of FZD2, FZD5 and ROR2	Up	0.481118	0.177327	FALSE
FASTK family proteins regulate processing and stability of mitochondrial RNAs	Down	0.481118	-0.202808	FALSE
Autodegradation of Cdh1 by Cdh1:APC/C	Up	0.481118	0.128257	FALSE
APC/C:Cdc20 mediated degradation of Securin	Up	0.481118	0.128257	FALSE
APC/C:Cdh1 mediated degradation of Cdc20 and other APC/C:Cdh1 targeted proteins in late mitosis/early G1	Up	0.481118	0.128257	FALSE
CDK-mediated phosphorylation and removal of Cdc6	Up	0.481118	0.128257	FALSE
Atorvastatin ADME	Up	0.481118	0.756549	FALSE
Nicotinamide salvaging	Up	0.481118	0.322522	FALSE
GAB1 signalosome	Up	0.481118	0.205913	FALSE
mRNA decay by 3' to 5' exoribonuclease	Up	0.481118	0.18985	FALSE
GTP hydrolysis and joining of the 60S ribosomal subunit	Down	0.481118	0.0146713	FALSE
NGF-stimulated transcription	Up	0.481118	0.24695	FALSE
Regulation of Apoptosis	Up	0.481333	0.12438	FALSE
RHOBTB1 GTPase cycle	Up	0.481333	0.146262	FALSE
HDL clearance	Up	0.481333	0.542934	FALSE
Degradation of GLI1 by the proteasome	Up	0.481333	0.126211	FALSE
Metabolism of cofactors	Down	0.481333	-0.033219	FALSE
Urea cycle	Up	0.481333	0.330771	FALSE
PI3K Cascade	Up	0.481333	0.186755	FALSE
Transcription of E2F targets under negative control by DREAM complex	Up	0.481333	0.346323	FALSE
G0 and Early G1	Up	0.481333	0.346323	FALSE
Polymerase switching on the C-strand of the telomere	Up	0.481333	0.346323	FALSE
Polymerase switching	Up	0.481333	0.346323	FALSE
Leading Strand Synthesis	Up	0.481333	0.346323	FALSE
G1/S-Specific Transcription	Up	0.481333	0.346323	FALSE
mRNA Splicing - Minor Pathway	Up	0.481708	0.117564	FALSE
Nuclear Receptor transcription pathway	Up	0.482842	0.272958	FALSE
PINK1-PRKN Mediated Mitophagy	Down	0.486024	0.00383493	FALSE
Lactose synthesis	Up	0.487177	0.957372	FALSE
Nuclear Events (kinase and transcription factor activation)	Up	0.489327	0.138906	FALSE
MHC class II antigen presentation	Up	0.491683	0.102827	FALSE
Pregnenolone biosynthesis	Down	0.491683	-0.0720242	FALSE
mitochondrial fatty acid beta-oxidation of unsaturated fatty acids	Down	0.491683	-0.0983745	FALSE
TP53 Regulates Transcription of Genes Involved in G2 Cell Cycle Arrest	Up	0.491683	0.269736	FALSE
Cilium Assembly	Up	0.491683	0.0999913	FALSE
Initiation of Nuclear Envelope (NE) Reformation	Up	0.492976	0.144175	FALSE
Axonal growth stimulation	Up	0.493727	0.222679	FALSE
Microtubule-dependent trafficking of connexons from Golgi to the plasma membrane	Up	0.493727	0.185228	FALSE
Gap junction assembly	Up	0.493727	0.185228	FALSE
Transport of connexons to the plasma membrane	Up	0.493727	0.185228	FALSE
Carboxyterminal post-translational modifications of tubulin	Up	0.493727	0.185228	FALSE
NOD1/2 Signaling Pathway	Up	0.494048	0.141015	FALSE
Semaphorin interactions	Up	0.495376	0.137102	FALSE
Abacavir ADME	Up	0.495376	0.35764	FALSE
Abacavir metabolism	Up	0.495376	0.35764	FALSE
Advanced glycosylation endproduct receptor signaling	Up	0.495376	0.164146	FALSE
Regulation of TNFR1 signaling	Up	0.495376	0.144081	FALSE
TNF signaling	Up	0.495376	0.144081	FALSE
HATs acetylate histones	Up	0.496392	0.0686071	FALSE
Signaling by Rho GTPases, Miro GTPases and RHOBTB3	Up	0.496498	0.0856751	FALSE
WNT ligand biogenesis and trafficking	Up	0.496498	0.164243	FALSE
Cross-presentation of soluble exogenous antigens (endosomes)	Up	0.496498	0.128334	FALSE
PD-1 signaling	Up	0.496498	0.244606	FALSE
Nucleotide biosynthesis	Up	0.496498	0.188177	FALSE
Synthesis of PIPs at the Golgi membrane	Up	0.496498	0.188061	FALSE
Post-transcriptional silencing by small RNAs	Up	0.496498	0.258496	FALSE
Regulation of PTEN mRNA translation	Up	0.496498	0.258496	FALSE
Competing endogenous RNAs (ceRNAs) regulate PTEN translation	Up	0.496498	0.258496	FALSE
Regulation of CDH11 mRNA translation by microRNAs	Up	0.496498	0.258496	FALSE
Regulation of NPAS4 mRNA translation	Up	0.496498	0.258496	FALSE
Insulin receptor signalling cascade	Up	0.502266	0.138334	FALSE
IRE1alpha activates chaperones	Up	0.502266	0.13004	FALSE
Iron uptake and transport	Up	0.505314	0.192429	FALSE
ERCC6 (CSB) and EHMT2 (G9a) positively regulate rRNA expression	Down	0.508303	-0.224767	FALSE
RNA Polymerase I Promoter Clearance	Down	0.508303	-0.224767	FALSE
RHOA GTPase cycle	Up	0.509733	0.121714	FALSE
Choline catabolism	Up	0.513879	0.310417	FALSE
XBP1(S) activates chaperone genes	Up	0.517692	0.131901	FALSE
Electron transport from NADPH to Ferredoxin	Down	0.52191	-0.142181	FALSE
Golgi Cisternae Pericentriolar Stack Reorganization	Up	0.52191	0.1524	FALSE
ATF4 activates genes in response to endoplasmic reticulum stress	Up	0.52191	0.325708	FALSE
Protein ubiquitination	Up	0.522842	0.102517	FALSE
NrCAM interactions	Up	0.523719	0.757609	FALSE
Neurofascin interactions	Up	0.523719	0.757609	FALSE
NADPH regeneration	Down	0.525408	-0.143409	FALSE
Oxygen-dependent proline hydroxylation of Hypoxia-inducible Factor Alpha	Up	0.527726	0.120098	FALSE
TP53 Regulates Transcription of Cell Death Genes	Down	0.527726	-0.0568677	FALSE
AUF1 (hnRNP D0) binds and destabilizes mRNA	Up	0.532003	0.121587	FALSE
MET promotes cell motility	Down	0.532005	-0.0591543	FALSE
HDR through MMEJ (alt-NHEJ)	Up	0.532005	0.280416	FALSE
Gastrulation	Up	0.532866	0.124852	FALSE
TCF dependent signaling in response to WNT	Up	0.534109	0.0769236	FALSE
Sema4D mediated inhibition of cell attachment and migration	Up	0.534942	0.184618	FALSE
Aggrephagy	Up	0.536454	0.12138	FALSE
Mitophagy	Down	0.538889	0.0114813	FALSE
Vitamin B6 activation to pyridoxal phosphate	Up	0.543468	0.278672	FALSE
RNA Polymerase I Transcription Initiation	Up	0.547028	0.238003	FALSE
RHOBTB2 GTPase cycle	Up	0.547028	0.126805	FALSE
Rap1 signalling	Up	0.547028	0.127078	FALSE
IRS activation	Down	0.547028	-0.147361	FALSE
Cytosolic tRNA aminoacylation	Down	0.550686	0.00497394	FALSE
Metabolism of proteins	Up	0.552707	0.0929715	FALSE
Activation of anterior HOX genes in hindbrain development during early embryogenesis	Down	0.553666	-0.209897	FALSE
Activation of HOX genes during differentiation	Down	0.553666	-0.209897	FALSE
Adherens junctions interactions	Up	0.553666	0.169987	FALSE
Cell-cell junction organization	Up	0.553666	0.169987	FALSE
Costimulation by the CD28 family	Up	0.559983	0.113718	FALSE
RHO GTPases activate KTN1	Up	0.559983	0.136367	FALSE
Interferon alpha/beta signaling	Up	0.561443	0.135672	FALSE
Cellular hexose transport	Up	0.561821	0.535864	FALSE
GDP-fucose biosynthesis	Up	0.562794	0.225411	FALSE
Synthesis of PIPs at the early endosome membrane	Up	0.562794	0.178151	FALSE
Synthesis of PIPs at the late endosome membrane	Up	0.562794	0.178151	FALSE
RUNX1 regulates genes involved in megakaryocyte differentiation and platelet function	Down	0.565141	-0.172212	FALSE
Prolactin receptor signaling	Up	0.565307	0.207021	FALSE
Metabolism of vitamins and cofactors	Up	0.565307	0.193463	FALSE
Bicarbonate transporters	Up	0.570582	0.521939	FALSE
eNOS activation	Down	0.570849	-0.00122557	FALSE
Factors involved in megakaryocyte development and platelet production	Up	0.570849	0.202903	FALSE
Phosphate bond hydrolysis by NUDT proteins	Up	0.570849	0.257828	FALSE
RHO GTPases Activate Rhotekin and Rhophilins	Up	0.572025	0.230269	FALSE
Cellular response to hypoxia	Up	0.572025	0.116453	FALSE
trans-Golgi Network Vesicle Budding	Up	0.572952	0.122168	FALSE
mTORC1-mediated signalling	Up	0.572952	0.125324	FALSE
Metabolism of lipids	Down	0.572952	0.0581983	FALSE
Transcriptional Regulation by TP53	Down	0.572952	0.0145141	FALSE
Golgi-to-ER retrograde transport	Up	0.572952	0.0904001	FALSE
RNA Polymerase I Transcription	Down	0.572952	-0.192253	FALSE
ZBP1(DAI) mediated induction of type I IFNs	Up	0.572952	0.20086	FALSE
RIP-mediated NFkB activation via ZBP1	Up	0.572952	0.20086	FALSE
DEx/H-box helicases activate type I IFN and inflammatory cytokines production	Up	0.572952	0.20086	FALSE
Amyloid fiber formation	Up	0.572952	0.190515	FALSE
TP53 Regulates Transcription of Cell Cycle Genes	Up	0.572952	0.19235	FALSE
M-decay: degradation of maternal mRNAs by maternally stored factors	Up	0.572952	0.146093	FALSE
Mitochondrial ABC transporters	Down	0.572952	-0.161615	FALSE
Ionotropic activity of kainate receptors	Up	0.572952	0.3908	FALSE
Activation of Ca-permeable Kainate Receptor	Up	0.572952	0.3908	FALSE
Transcriptional regulation by small RNAs	Up	0.572952	0.00506459	FALSE
Glucocorticoid biosynthesis	Up	0.572952	0.465328	FALSE
Caspase-mediated cleavage of cytoskeletal proteins	Up	0.572952	0.227648	FALSE
Axonal growth inhibition (RHOA activation)	Up	0.572952	0.178991	FALSE
p75NTR regulates axonogenesis	Up	0.572952	0.178991	FALSE
Aspirin ADME	Down	0.572952	0.0101042	FALSE
Negative feedback regulation of MAPK pathway	Up	0.572952	0.188887	FALSE
p75 NTR receptor-mediated signalling	Up	0.572952	0.111155	FALSE
Creatine metabolism	Down	0.572952	-0.0219328	FALSE
SOS-mediated signalling	Up	0.572952	0.163638	FALSE
SHC1 events in ERBB2 signaling	Up	0.572952	0.163638	FALSE
SHC1 events in ERBB4 signaling	Up	0.572952	0.163638	FALSE
GRB2 events in EGFR signaling	Up	0.572952	0.163638	FALSE
SHC1 events in EGFR signaling	Up	0.572952	0.163638	FALSE
GRB2 events in ERBB2 signaling	Up	0.572952	0.163638	FALSE
EGFR Transactivation by Gastrin	Up	0.572952	0.163638	FALSE
SHC-related events triggered by IGF1R	Up	0.572952	0.163638	FALSE
SHC-mediated cascade:FGFR1	Up	0.572952	0.163638	FALSE
SHC-mediated cascade:FGFR2	Up	0.572952	0.163638	FALSE
SHC-mediated cascade:FGFR3	Up	0.572952	0.163638	FALSE
SHC-mediated cascade:FGFR4	Up	0.572952	0.163638	FALSE
MET activates RAS signaling	Up	0.572952	0.163638	FALSE
Activated NTRK2 signals through RAS	Up	0.572952	0.163638	FALSE
Signaling by NTRK3 (TRKC)	Up	0.572952	0.163638	FALSE
Activated NTRK3 signals through RAS	Up	0.572952	0.163638	FALSE
Downregulation of ERBB4 signaling	Up	0.572952	0.2175	FALSE
Signaling by NOTCH2	Up	0.572952	0.2175	FALSE
Activated NOTCH1 Transmits Signal to the Nucleus	Up	0.572952	0.2175	FALSE
NOTCH2 Activation and Transmission of Signal to the Nucleus	Up	0.572952	0.2175	FALSE
Regulation of FZD by ubiquitination	Up	0.572952	0.2175	FALSE
PTK6 Regulates RTKs and Their Effectors AKT1 and DOK1	Up	0.572952	0.2175	FALSE
TICAM1-dependent activation of IRF3/IRF7	Up	0.572952	0.2175	FALSE
TICAM1,TRAF6-dependent induction of TAK1 complex	Up	0.572952	0.2175	FALSE
IRAK2 mediated activation of TAK1 complex	Up	0.572952	0.2175	FALSE
TRAF6-mediated induction of TAK1 complex within TLR4 complex	Up	0.572952	0.2175	FALSE
Alpha-protein kinase 1 signaling pathway	Up	0.572952	0.2175	FALSE
IRAK2 mediated activation of TAK1 complex upon TLR7/8 or 9 stimulation	Up	0.572952	0.2175	FALSE
PERK regulates gene expression	Up	0.576241	0.143698	FALSE
Metabolism of amino acids and derivatives	Down	0.579186	0.0539814	FALSE
RNA Polymerase II Promoter Escape	Up	0.579186	0.253105	FALSE
RNA Polymerase II Transcription Pre-Initiation And Promoter Opening	Up	0.579186	0.253105	FALSE
RNA Polymerase II Transcription Initiation	Up	0.579186	0.253105	FALSE
RNA Polymerase II Transcription Initiation And Promoter Clearance	Up	0.579186	0.253105	FALSE
Signaling by Type 1 Insulin-like Growth Factor 1 Receptor (IGF1R)	Up	0.579186	0.118777	FALSE
IGF1R signaling cascade	Up	0.579186	0.118777	FALSE
IRS-related events triggered by IGF1R	Up	0.579186	0.118777	FALSE
Deposition of new CENPA-containing nucleosomes at the centromere	Down	0.579186	-0.23551	FALSE
Nucleosome assembly	Down	0.579186	-0.23551	FALSE
Pyrimidine biosynthesis	Up	0.580824	0.393331	FALSE
Recruitment of NuMA to mitotic centrosomes	Up	0.580824	0.10265	FALSE
Transcriptional regulation by RUNX1	Up	0.583231	0.0742718	FALSE
Cargo trafficking to the periciliary membrane	Up	0.58925	0.111513	FALSE
Transport of nucleosides and free purine and pyrimidine bases across the plasma membrane	Down	0.58925	-0.0354474	FALSE
Signalling to RAS	Up	0.58925	0.118312	FALSE
Degradation of GABA	Down	0.58925	-0.195729	FALSE
Vitamin D (calciferol) metabolism	Up	0.590805	0.221179	FALSE
SUMO is proteolytically processed	Up	0.590805	0.221179	FALSE
SUMOylation of transcription factors	Up	0.590805	0.221179	FALSE
Peroxisomal protein import	Down	0.599449	0.0459907	FALSE
Meiotic synapsis	Down	0.60058	-0.165647	FALSE
HDMs demethylate histones	Down	0.602266	-0.499224	FALSE
Amino acids regulate mTORC1	Up	0.602686	0.120886	FALSE
Regulation of TP53 Activity	Up	0.602686	0.103543	FALSE
Signaling by CSF1 (M-CSF) in myeloid cells	Up	0.603312	0.117376	FALSE
Synthesis of epoxy (EET) and dihydroxyeicosatrienoic acids (DHET)	Up	0.603312	0.55494	FALSE
Biosynthesis of maresins	Up	0.603312	0.55494	FALSE
Activation of RAS in B cells	Up	0.603312	0.198751	FALSE
Myogenesis	Up	0.607458	0.12107	FALSE
Mitochondrial transcription initiation	Down	0.611664	-0.114636	FALSE
Transcription from mitochondrial promoters	Down	0.611664	-0.114636	FALSE
Trafficking of AMPA receptors	Up	0.611664	0.158057	FALSE
Glutamate binding, activation of AMPA receptors and synaptic plasticity	Up	0.611664	0.158057	FALSE
G beta:gamma signalling through CDC42	Down	0.611664	-0.0502829	FALSE
Phase 0 - rapid depolarisation	Up	0.611664	0.165453	FALSE
Glutathione synthesis and recycling	Up	0.611664	0.192303	FALSE
phospho-PLA2 pathway	Up	0.611664	0.218349	FALSE
Signaling by NODAL	Up	0.611664	0.218349	FALSE
Signaling by Activin	Up	0.611664	0.218349	FALSE
IFNG signaling activates MAPKs	Up	0.611664	0.218349	FALSE
PTK6 Expression	Up	0.611664	0.338227	FALSE
Regulation of NPAS4 gene transcription	Up	0.611664	0.338227	FALSE
Signaling by Hippo	Up	0.614073	0.11743	FALSE
Integration of energy metabolism	Up	0.616378	0.140592	FALSE
Synthesis of Prostaglandins (PG) and Thromboxanes (TX)	Down	0.616453	0.0243465	FALSE
RSK activation	Up	0.616528	0.177061	FALSE
Ion channel transport	Up	0.617868	0.118538	FALSE
Formation of xylulose-5-phosphate	Up	0.617868	0.182211	FALSE
Inflammasomes	Up	0.617868	0.190944	FALSE
The NLRP3 inflammasome	Up	0.617868	0.190944	FALSE
HDL assembly	Up	0.620348	0.363792	FALSE
Synthesis of Leukotrienes (LT) and Eoxins (EX)	Down	0.620348	-0.130793	FALSE
Negative regulation of FLT3	Up	0.621262	0.187675	FALSE
Role of ABL in ROBO-SLIT signaling	Up	0.621262	0.193608	FALSE
Metabolism of nucleotides	Up	0.621262	0.135068	FALSE
Endosomal Sorting Complex Required For Transport (ESCRT)	Up	0.621262	0.102319	FALSE
Signaling by Nuclear Receptors	Down	0.621262	0.0324448	FALSE
TP53 regulates transcription of several additional cell death genes whose specific roles in p53-dependent apoptosis remain uncertain	Down	0.622331	-0.0446848	FALSE
Cytosolic sulfonation of small molecules	Down	0.628606	-0.0339012	FALSE
DNA Replication	Up	0.628606	0.0726532	FALSE
Downregulation of ERBB2:ERBB3 signaling	Up	0.628606	0.158938	FALSE
Metabolism of ingested H2SeO4 and H2SeO3 into H2Se	Down	0.630357	-0.100547	FALSE
Synthesis of Ketone Bodies	Down	0.634076	-0.0720818	FALSE
Deadenylation-dependent mRNA decay	Up	0.637108	0.119007	FALSE
Apoptotic cleavage of cellular proteins	Up	0.63809	0.161041	FALSE
Establishment of Sister Chromatid Cohesion	Down	0.63809	-0.290807	FALSE
Cohesin Loading onto Chromatin	Down	0.63809	-0.290807	FALSE
Mitotic Telophase/Cytokinesis	Down	0.63809	-0.290807	FALSE
Peroxisomal lipid metabolism	Down	0.63809	-0.0105515	FALSE
Regulation of CDH11 Expression and Function	Up	0.63809	0.141118	FALSE
Regulation of Homotypic Cell-Cell Adhesion	Up	0.63809	0.141118	FALSE
Regulation of Expression and Function of Type II Classical Cadherins	Up	0.63809	0.141118	FALSE
Formyl peptide receptors bind formyl peptides and many other ligands	Up	0.63809	0.264287	FALSE
Meiotic recombination	Down	0.63809	-0.187324	FALSE
Signaling by PDGF	Up	0.639316	0.081278	FALSE
CaMK IV-mediated phosphorylation of CREB	Up	0.640877	0.231571	FALSE
CREB1 phosphorylation through the activation of CaMKII/CaMKK/CaMKIV cascasde	Up	0.640877	0.231571	FALSE
Stimuli-sensing channels	Up	0.641221	0.166363	FALSE
PLC beta mediated events	Up	0.641221	0.110833	FALSE
Transferrin endocytosis and recycling	Up	0.642294	0.140268	FALSE
p38MAPK events	Up	0.642856	0.116853	FALSE
Protein-protein interactions at synapses	Up	0.644186	0.173391	FALSE
SLBP independent Processing of Histone Pre-mRNAs	Up	0.644186	0.123686	FALSE
SLBP Dependent Processing of Replication-Dependent Histone Pre-mRNAs	Up	0.644186	0.123686	FALSE
Paracetamol ADME	Down	0.644407	-0.0372491	FALSE
NCAM1 interactions	Down	0.644407	-0.0838722	FALSE
Synthesis of PC	Up	0.644407	0.166874	FALSE
Energy dependent regulation of mTOR by LKB1-AMPK	Down	0.644407	0.000889488	FALSE
Purine ribonucleoside monophosphate biosynthesis	Up	0.644791	0.147146	FALSE
Maternal to zygotic transition (MZT)	Down	0.644791	-0.107424	FALSE
Metabolism of serotonin	Up	0.644791	0.254452	FALSE
Serotonin clearance from the synaptic cleft	Up	0.644791	0.254452	FALSE
DDX58/IFIH1-mediated induction of interferon-alpha/beta	Up	0.646639	0.107053	FALSE
Senescence-Associated Secretory Phenotype (SASP)	Down	0.648249	-0.130717	FALSE
Glycerophospholipid biosynthesis	Up	0.648249	0.119214	FALSE
Assembly and cell surface presentation of NMDA receptors	Up	0.648249	0.0974059	FALSE
Ribavirin ADME	Up	0.648249	0.212634	FALSE
Biosynthesis of DHA-derived SPMs	Up	0.648249	0.324749	FALSE
Signaling by NOTCH1	Up	0.648249	0.169066	FALSE
NOTCH1 Intracellular Domain Regulates Transcription	Up	0.648249	0.169066	FALSE
Regulation of BACH1 activity	Up	0.648249	0.169066	FALSE
Class I peroxisomal membrane protein import	Down	0.648249	-0.0926123	FALSE
alpha-linolenic (omega3) and linoleic (omega6) acid metabolism	Down	0.648249	-0.0219436	FALSE
alpha-linolenic acid (ALA) metabolism	Down	0.648249	-0.0219436	FALSE
Insulin receptor recycling	Up	0.64836	0.111033	FALSE
Regulation of TP53 Activity through Phosphorylation	Up	0.648469	0.121165	FALSE
DCC mediated attractive signaling	Up	0.649988	0.155585	FALSE
MicroRNA (miRNA) biogenesis	Up	0.650602	0.165702	FALSE
Cardiac conduction	Up	0.652093	0.101602	FALSE
G-protein mediated events	Up	0.653947	0.106973	FALSE
Regulation of TP53 Activity through Acetylation	Up	0.654923	0.114736	FALSE
CREB phosphorylation	Up	0.654923	0.18528	FALSE
Transmission across Chemical Synapses	Up	0.654923	0.0986106	FALSE
NADE modulates death signalling	Up	0.654923	0.174703	FALSE
Trafficking of myristoylated proteins to the cilium	Up	0.654923	0.226728	FALSE
Intra-Golgi and retrograde Golgi-to-ER traffic	Up	0.654923	0.0820595	FALSE
RUNX1 regulates transcription of genes involved in differentiation of myeloid cells	Up	0.654923	0.261082	FALSE
RUNX2 regulates genes involved in differentiation of myeloid cells	Up	0.654923	0.261082	FALSE
Signaling by TGF-beta Receptor Complex	Up	0.654923	0.0839057	FALSE
Signaling by TGFB family members	Up	0.654923	0.0839057	FALSE
PKR-mediated signaling	Up	0.654923	0.112418	FALSE
Activation of the AP-1 family of transcription factors	Up	0.654923	0.1456	FALSE
CRMPs in Sema3A signaling	Up	0.655988	0.166745	FALSE
rRNA modification in the nucleus and cytosol	Up	0.656323	0.150802	FALSE
Ubiquinol biosynthesis	Down	0.656323	-0.0275699	FALSE
NOTCH3 Intracellular Domain Regulates Transcription	Down	0.656323	-0.193706	FALSE
Cellular response to chemical stress	Up	0.656323	0.120984	FALSE
Interconversion of nucleotide di- and triphosphates	Down	0.656323	-0.0137912	FALSE
Negative regulation of NMDA receptor-mediated neuronal transmission	Down	0.656323	-0.164582	FALSE
Plasmalogen biosynthesis	Up	0.657195	0.205311	FALSE
Wax and plasmalogen biosynthesis	Up	0.657195	0.205311	FALSE
Tristetraprolin (TTP, ZFP36) binds and destabilizes mRNA	Up	0.657195	0.141566	FALSE
Trafficking and processing of endosomal TLR	Up	0.657195	0.270379	FALSE
CTLA4 inhibitory signaling	Up	0.657421	0.11707	FALSE
B-WICH complex positively regulates rRNA expression	Down	0.660221	-0.155303	FALSE
Scavenging by Class F Receptors	Up	0.662295	0.287882	FALSE
Ub-specific processing proteases	Up	0.662295	0.0862678	FALSE
RHOH GTPase cycle	Up	0.663738	0.121181	FALSE
Endosomal/Vacuolar pathway	Down	0.663738	-0.0621247	FALSE
Cargo concentration in the ER	Down	0.665004	-0.00433891	FALSE
ER Quality Control Compartment (ERQC)	Up	0.665448	0.172768	FALSE
Sema4D in semaphorin signaling	Up	0.665448	0.151905	FALSE
Metal sequestration by antimicrobial proteins	Up	0.668818	0.668684	FALSE
TNFR1-induced NF-kappa-B signaling pathway	Up	0.669184	0.147401	FALSE
RAB geranylgeranylation	Up	0.669184	0.102957	FALSE
Platelet homeostasis	Up	0.670402	0.134196	FALSE
Regulation of PTEN localization	Up	0.670798	0.141491	FALSE
RHO GTPases Activate ROCKs	Down	0.671131	0.0374422	FALSE
Neurotransmitter clearance	Up	0.673379	0.207107	FALSE
Cobalamin (Cbl, vitamin B12) transport and metabolism	Up	0.673379	0.225246	FALSE
Cobalamin (Cbl) metabolism	Up	0.673379	0.225246	FALSE
Gamma carboxylation, hypusinylation, hydroxylation, and arylsulfatase activation	Up	0.673443	0.146521	FALSE
NOTCH4 Intracellular Domain Regulates Transcription	Down	0.673443	-0.282299	FALSE
Sulfide oxidation to sulfate	Up	0.673443	0.175263	FALSE
Nuclear signaling by ERBB4	Up	0.673515	0.331833	FALSE
Miro GTPase Cycle	Down	0.673515	-0.0369642	FALSE
Sulfur amino acid metabolism	Up	0.676353	0.138723	FALSE
Effects of PIP2 hydrolysis	Up	0.676353	0.145858	FALSE
RHOU GTPase cycle	Up	0.676353	0.101183	FALSE
Transport of vitamins, nucleosides, and related molecules	Down	0.676744	-0.00900067	FALSE
Signaling by NOTCH3	Down	0.678564	-0.106335	FALSE
Glycolysis	Down	0.680737	0.0417144	FALSE
Alanine metabolism	Up	0.688131	0.1803	FALSE
SUMOylation of transcription cofactors	Up	0.691681	0.131106	FALSE
PP2A-mediated dephosphorylation of key metabolic factors	Down	0.692474	-0.0155358	FALSE
Apoptotic cleavage of cell adhesion proteins	Up	0.693235	0.475163	FALSE
DAP12 interactions	Up	0.694914	0.107757	FALSE
DAP12 signaling	Up	0.694914	0.107757	FALSE
Signaling by CSF3 (G-CSF)	Up	0.694914	0.0909747	FALSE
Alpha-oxidation of phytanate	Down	0.694914	-0.0378695	FALSE
Displacement of DNA glycosylase by APEX1	Up	0.694914	0.242777	FALSE
Resolution of AP sites via the single-nucleotide replacement pathway	Up	0.694914	0.242777	FALSE
Abasic sugar-phosphate removal via the single-nucleotide replacement pathway	Up	0.694914	0.242777	FALSE
CD28 co-stimulation	Up	0.698844	0.100229	FALSE
EGFR downregulation	Up	0.699349	0.107776	FALSE
MECP2 regulates transcription of neuronal ligands	Up	0.699857	0.247149	FALSE
MECP2 regulates transcription factors	Up	0.699857	0.247149	FALSE
MECP2 regulates transcription of genes involved in GABA signaling	Up	0.699857	0.247149	FALSE
HuR (ELAVL1) binds and stabilizes mRNA	Up	0.699857	0.135991	FALSE
Transcriptional activity of SMAD2/SMAD3:SMAD4 heterotrimer	Down	0.699857	-0.054574	FALSE
tRNA processing in the mitochondrion	Down	0.699857	-0.044958	FALSE
tRNA modification in the mitochondrion	Down	0.699857	-0.044958	FALSE
rRNA processing in the mitochondrion	Down	0.699857	-0.044958	FALSE
Regulation of PAK-2p34 activity by PS-GAP/RHG10	Up	0.700877	0.199851	FALSE
Stimulation of the cell death response by PAK-2p34	Up	0.700877	0.199851	FALSE
Z-decay: degradation of maternal mRNAs by zygotically expressed factors	Up	0.700877	0.142067	FALSE
CREB1 phosphorylation through NMDA receptor-mediated activation of RAS signaling	Up	0.700877	0.0265862	FALSE
DNA Replication Pre-Initiation	Up	0.700877	0.0637582	FALSE
Ion homeostasis	Up	0.70222	0.0983607	FALSE
Conversion from APC/C:Cdc20 to APC/C:Cdh1 in late anaphase	Down	0.702864	-0.0737202	FALSE
Phosphorylation of the APC/C	Down	0.702864	-0.0737202	FALSE
Transcriptional Regulation by VENTX	Down	0.702864	-0.0737202	FALSE
Folding of actin by CCT/TriC	Up	0.703823	0.0993928	FALSE
Signaling by BMP	Down	0.703903	-0.0364869	FALSE
Interleukin-23 signaling	Up	0.70442	0.172197	FALSE
Nicotinate metabolism	Up	0.707019	0.1788	FALSE
Ca2+ pathway	Up	0.713032	0.0871935	FALSE
Activation of BMF and translocation to mitochondria	Up	0.716832	0.153686	FALSE
Oxidative Stress Induced Senescence	Down	0.716949	-0.077132	FALSE
Threonine catabolism	Up	0.720063	0.289838	FALSE
Regulation of expression of SLITs and ROBOs	Down	0.721145	0.0457921	FALSE
CD28 dependent Vav1 pathway	Up	0.721145	0.100199	FALSE
RNA Polymerase II Transcription	Up	0.721145	0.0727895	FALSE
Biosynthesis of DHA-derived sulfido conjugates	Up	0.721145	0.633558	FALSE
Biosynthesis of maresin conjugates in tissue regeneration (MCTR)	Up	0.721145	0.633558	FALSE
Passive transport by Aquaporins	Up	0.721145	0.263702	FALSE
COPII-mediated vesicle transport	Up	0.721145	0.0849283	FALSE
Degradation of the extracellular matrix	Down	0.721177	0.0296018	FALSE
Synthesis of 12-eicosatetraenoic acid derivatives	Up	0.72507	0.134652	FALSE
Synthesis of 15-eicosatetraenoic acid derivatives	Up	0.72507	0.134652	FALSE
Acyl chain remodeling of DAG and TAG	Up	0.726559	0.200125	FALSE
Arachidonate production from DAG	Up	0.726559	0.200125	FALSE
Thrombin signalling through proteinase activated receptors (PARs)	Up	0.727339	0.122846	FALSE
Extracellular matrix organization	Down	0.727339	0.0282977	FALSE
TP53 Regulates Transcription of Caspase Activators and Caspases	Down	0.727339	-0.0812335	FALSE
Regulation of IFNG signaling	Up	0.727339	0.103208	FALSE
Regulation of IFNA/IFNB signaling	Up	0.727339	0.103208	FALSE
Signal transduction by L1	Up	0.727339	0.143925	FALSE
Developmental Biology	Up	0.727339	0.0761027	FALSE
Mitochondrial iron-sulfur cluster biogenesis	Down	0.727339	0.013682	FALSE
Regulation of TP53 Degradation	Up	0.727339	0.104441	FALSE
Regulation of TP53 Expression and Degradation	Up	0.727339	0.104441	FALSE
YAP1- and WWTR1 (TAZ)-stimulated gene expression	Down	0.727339	-0.10025	FALSE
RUNX3 regulates YAP1-mediated transcription	Down	0.727339	-0.10025	FALSE
Formation of axial mesoderm	Down	0.727339	-0.10025	FALSE
Zygotic genome activation (ZGA)	Down	0.727339	-0.10025	FALSE
Calnexin/calreticulin cycle	Up	0.727468	0.126284	FALSE
Regulation of glycolysis by fructose 2,6-bisphosphate metabolism	Down	0.727468	0.0378121	FALSE
Anchoring of the basal body to the plasma membrane	Up	0.730049	0.0786111	FALSE
Translation initiation complex formation	Up	0.730431	0.0762579	FALSE
Activation of NIMA Kinases NEK9, NEK6, NEK7	Up	0.735829	0.200842	FALSE
Post-translational modification: synthesis of GPI-anchored proteins	Up	0.737287	0.181695	FALSE
Signaling by SCF-KIT	Up	0.737287	0.0870139	FALSE
N-glycan trimming in the ER and Calnexin/Calreticulin cycle	Up	0.737941	0.0965606	FALSE
Beta oxidation of decanoyl-CoA to octanoyl-CoA-CoA	Down	0.740032	-0.0142768	FALSE
Elastic fibre formation	Up	0.740032	0.144346	FALSE
Molecules associated with elastic fibres	Up	0.740032	0.144346	FALSE
Deadenylation of mRNA	Up	0.740032	0.127359	FALSE
Synthesis of PIPs at the plasma membrane	Up	0.740032	0.108255	FALSE
PPARA activates gene expression	Down	0.740032	0.0291265	FALSE
Regulation of lipid metabolism by PPARalpha	Down	0.740032	0.0291265	FALSE
Cellular Senescence	Down	0.740032	-0.0365003	FALSE
APC-Cdc20 mediated degradation of Nek2A	Up	0.744563	0.173193	FALSE
Toll Like Receptor 9 (TLR9) Cascade	Up	0.744563	0.0872242	FALSE
RAC2 GTPase cycle	Up	0.744563	0.0946909	FALSE
Coenzyme A biosynthesis	Up	0.744563	0.177349	FALSE
Regulation of NF-kappa B signaling	Up	0.744563	0.116488	FALSE
SMAD2/SMAD3:SMAD4 heterotrimer regulates transcription	Down	0.744563	-0.147902	FALSE
Sodium/Calcium exchangers	Up	0.745463	0.304773	FALSE
Interleukin-15 signaling	Up	0.745893	0.144478	FALSE
Ribosomal scanning and start codon recognition	Up	0.745893	0.0750398	FALSE
Axon guidance	Up	0.746157	0.0763591	FALSE
DSCAM interactions	Up	0.746473	0.109592	FALSE
Transport of bile salts and organic acids, metal ions and amine compounds	Up	0.748919	0.359315	FALSE
Epigenetic regulation of gene expression	Up	0.748919	-0.00826124	FALSE
MAPK targets/ Nuclear events mediated by MAP kinases	Up	0.748919	0.100085	FALSE
PTK6 Down-Regulation	Up	0.753119	0.171968	FALSE
Trafficking of GluR2-containing AMPA receptors	Up	0.753119	0.139679	FALSE
Activation of G protein gated Potassium channels	Down	0.754408	-0.0461932	FALSE
G protein gated Potassium channels	Down	0.754408	-0.0461932	FALSE
G beta:gamma signalling through PLC beta	Down	0.754408	-0.0461932	FALSE
Presynaptic function of Kainate receptors	Down	0.754408	-0.0461932	FALSE
G beta:gamma signalling through BTK	Down	0.754408	-0.0461932	FALSE
Inhibition of voltage gated Ca2+ channels via Gbeta/gamma subunits	Down	0.754408	-0.0461932	FALSE
RHOT1 GTPase cycle	Down	0.754408	-0.0471206	FALSE
Cyclin A/B1/B2 associated events during G2/M transition	Up	0.754408	0.102028	FALSE
tRNA modification in the nucleus and cytosol	Up	0.754408	0.124521	FALSE
activated TAK1 mediates p38 MAPK activation	Up	0.756676	0.0954769	FALSE
Presynaptic depolarization and calcium channel opening	Up	0.756676	0.17481	FALSE
Phase 2 - plateau phase	Up	0.756676	0.17481	FALSE
Release of apoptotic factors from the mitochondria	Up	0.75713	0.162013	FALSE
SMAC (DIABLO) binds to IAPs	Up	0.75713	0.162013	FALSE
SMAC(DIABLO)-mediated dissociation of IAP:caspase complexes	Up	0.75713	0.162013	FALSE
SMAC, XIAP-regulated apoptotic response	Up	0.75713	0.162013	FALSE
Caspase activation via Dependence Receptors in the absence of ligand	Down	0.757506	-0.0464063	FALSE
Caspase activation via extrinsic apoptotic signalling pathway	Down	0.757506	-0.0464063	FALSE
BBSome-mediated cargo-targeting to cilium	Up	0.757506	0.0927658	FALSE
ESR-mediated signaling	Down	0.757506	-0.0465371	FALSE
Interconversion of 2-oxoglutarate and 2-hydroxyglutarate	Up	0.757506	0.177296	FALSE
Triglyceride biosynthesis	Up	0.757506	0.178472	FALSE
Azathioprine ADME	Up	0.757506	0.142892	FALSE
MyD88-independent TLR4 cascade	Up	0.757506	0.0847773	FALSE
TRIF(TICAM1)-mediated TLR4 signaling	Up	0.757506	0.0847773	FALSE
RUNX2 regulates osteoblast differentiation	Down	0.760974	-0.102704	FALSE
RUNX2 regulates bone development	Down	0.760974	-0.102704	FALSE
Cellular responses to stimuli	Up	0.763158	0.083423	FALSE
The canonical retinoid cycle in rods (twilight vision)	Up	0.763502	0.172572	FALSE
RAF activation	Up	0.763502	0.0873005	FALSE
HDACs deacetylate histones	Down	0.763502	-0.192328	FALSE
Fructose catabolism	Up	0.763502	0.148757	FALSE
Cellular responses to stress	Up	0.763502	0.08271	FALSE
Selective autophagy	Down	0.763502	0.0428426	FALSE
p75NTR signals via NF-kB	Up	0.763502	0.120218	FALSE
NRIF signals cell death from the nucleus	Up	0.763502	0.120218	FALSE
p75NTR recruits signalling complexes	Up	0.763502	0.120218	FALSE
NF-kB is activated and signals survival	Up	0.763502	0.120218	FALSE
Recruitment and ATM-mediated phosphorylation of repair and signaling proteins at DNA double strand breaks	Up	0.763502	-0.00913391	FALSE
DNA Double Strand Break Response	Up	0.763502	-0.00913391	FALSE
Synthesis of GDP-mannose	Up	0.763502	0.189614	FALSE
Propionyl-CoA catabolism	Down	0.763502	0.00929216	FALSE
Toll Like Receptor 10 (TLR10) Cascade	Up	0.763502	0.0845744	FALSE
Toll Like Receptor 5 (TLR5) Cascade	Up	0.763502	0.0845744	FALSE
Toll Like Receptor 7/8 (TLR7/8) Cascade	Up	0.763502	0.0845744	FALSE
TRAF6 mediated induction of NFkB and MAP kinases upon TLR7/8 or 9 activation	Up	0.763502	0.0845744	FALSE
MyD88 dependent cascade initiated on endosome	Up	0.763502	0.0845744	FALSE
MyD88 cascade initiated on plasma membrane	Up	0.763502	0.0845744	FALSE
Regulation of cytoskeletal remodeling and cell spreading by IPP complex components	Down	0.763502	0.00842813	FALSE
Activation of gene expression by SREBF (SREBP)	Down	0.765217	-0.00177973	FALSE
Interleukin-4 and Interleukin-13 signaling	Up	0.769177	0.220117	FALSE
Growth hormone receptor signaling	Up	0.769177	0.0892603	FALSE
Synthesis of PG	Up	0.769177	0.191203	FALSE
GP1b-IX-V activation signalling	Down	0.769177	-0.0792623	FALSE
Regulation of cortical dendrite branching	Up	0.769177	0.163412	FALSE
G-protein beta:gamma signalling	Down	0.769177	-0.00943743	FALSE
HSP90 chaperone cycle for steroid hormone receptors (SHR) in the presence of ligand	Up	0.769177	0.0901875	FALSE
TNFR1-induced proapoptotic signaling	Up	0.769177	0.201099	FALSE
Circadian Clock	Up	0.769177	0.131647	FALSE
Interleukin-6 signaling	Up	0.769177	0.0993623	FALSE
Interleukin-6 family signaling	Up	0.769177	0.0993623	FALSE
Interleukin-20 family signaling	Up	0.769177	0.0993623	FALSE
Glycine degradation	Down	0.770005	-0.0437197	FALSE
Phase I - Functionalization of compounds	Down	0.770072	0.0573747	FALSE
Nervous system development	Up	0.772908	0.0741384	FALSE
RET signaling	Down	0.773043	0.000326879	FALSE
Regulation of insulin secretion	Up	0.774638	0.110393	FALSE
Opioid Signalling	Up	0.774638	0.0712069	FALSE
Cell death signalling via NRAGE, NRIF and NADE	Up	0.775956	0.0772371	FALSE
Cross-presentation of particulate exogenous antigens (phagosomes)	Up	0.776105	0.215314	FALSE
Antigen Presentation: Folding, assembly and peptide loading of class I MHC	Up	0.776105	0.0809402	FALSE
Glucuronidation	Up	0.778714	0.117205	FALSE
RHO GTPase cycle	Up	0.778714	0.0728948	FALSE
G alpha (12/13) signalling events	Down	0.779318	-0.0144166	FALSE
Type I hemidesmosome assembly	Down	0.781178	0.0262673	FALSE
FOXO-mediated transcription of oxidative stress, metabolic and neuronal genes	Up	0.781223	0.222753	FALSE
Glutamate and glutamine metabolism	Down	0.781223	0.0374209	FALSE
Metabolism of water-soluble vitamins and cofactors	Up	0.783678	0.131694	FALSE
Base Excision Repair	Up	0.783678	-0.0349531	FALSE
TICAM1, RIP1-mediated IKK complex recruitment	Up	0.784455	0.0955906	FALSE
IKK complex recruitment mediated by RIP1	Up	0.784455	0.0955906	FALSE
ADP signalling through P2Y purinoceptor 12	Down	0.784455	-0.0217371	FALSE
Adrenaline,noradrenaline inhibits insulin secretion	Down	0.784455	-0.0217371	FALSE
GABA receptor activation	Down	0.784455	-0.0217371	FALSE
GABA B receptor activation	Down	0.784455	-0.0217371	FALSE
Activation of GABAB receptors	Down	0.784455	-0.0217371	FALSE
ERK/MAPK targets	Up	0.784455	0.0943384	FALSE
The role of Nef in HIV-1 replication and disease pathogenesis	Up	0.784455	0.0898352	FALSE
PI3K/AKT activation	Up	0.786175	0.166666	FALSE
SLIT2:ROBO1 increases RHOA activity	Up	0.786175	0.166666	FALSE
Breakdown of the nuclear lamina	Down	0.786433	-0.0534843	FALSE
VxPx cargo-targeting to cilium	Up	0.788145	0.110831	FALSE
Chromosome Maintenance	Up	0.788145	-0.0336411	FALSE
Intra-Golgi traffic	Up	0.788145	0.103394	FALSE
Degradation of cysteine and homocysteine	Up	0.793332	0.119011	FALSE
Metabolism of ingested SeMet, Sec, MeSec into H2Se	Up	0.793332	0.160449	FALSE
Biological oxidations	Down	0.793634	0.0682064	FALSE
Olfactory Signaling Pathway	Up	0.797955	0.156729	FALSE
HSF1-dependent transactivation	Up	0.800103	0.102457	FALSE
O-linked glycosylation of mucins	Down	0.800206	-0.036158	FALSE
Glycosaminoglycan metabolism	Down	0.802251	0.0299559	FALSE
Ca-dependent events	Up	0.802251	0.0898412	FALSE
RHOT2 GTPase cycle	Down	0.802551	-0.0268078	FALSE
Nephrin family interactions	Down	0.802551	-0.079687	FALSE
CHL1 interactions	Up	0.802551	0.277002	FALSE
Extra-nuclear estrogen signaling	Up	0.802551	0.0684099	FALSE
Formation of the active cofactor, UDP-glucuronate	Down	0.802551	-0.0262094	FALSE
Ion transport by P-type ATPases	Up	0.802551	0.107088	FALSE
Regulation of KIT signaling	Up	0.802551	0.128526	FALSE
PI3K events in ERBB2 signaling	Up	0.802551	0.128526	FALSE
MET activates PI3K/AKT signaling	Up	0.802551	0.128526	FALSE
Activated NTRK2 signals through PI3K	Up	0.802551	0.128526	FALSE
RORA activates gene expression	Up	0.802551	0.193149	FALSE
BMAL1:CLOCK,NPAS2 activates circadian gene expression	Up	0.802551	0.193149	FALSE
ROS and RNS production in phagocytes	Up	0.802551	0.107469	FALSE
TRAF3-dependent IRF activation pathway	Up	0.802551	0.116659	FALSE
TRAF6 mediated IRF7 activation	Up	0.802551	0.116659	FALSE
NF-kB activation through FADD/RIP-1 pathway mediated by caspase-8 and -10	Up	0.802551	0.116659	FALSE
cGMP effects	Up	0.806299	0.154569	FALSE
DAG and IP3 signaling	Up	0.807286	0.0892055	FALSE
Eicosanoids	Up	0.812023	0.392087	FALSE
Sterols are 12-hydroxylated by CYP8B1	Up	0.812023	0.392087	FALSE
Endogenous sterols	Down	0.812023	0.124953	FALSE
Glucagon signaling in metabolic regulation	Down	0.812023	0.00153477	FALSE
Drug ADME	Up	0.812023	0.148887	FALSE
Formation of the ternary complex, and subsequently, the 43S complex	Up	0.813225	0.0686311	FALSE
Activated NTRK2 signals through FYN	Up	0.813225	0.131094	FALSE
NTRK2 activates RAC1	Up	0.813225	0.131094	FALSE
Activated NTRK2 signals through CDK5	Up	0.813225	0.131094	FALSE
Activation of RAC1 downstream of NMDARs	Up	0.813225	0.131094	FALSE
Cell-Cell communication	Up	0.813225	0.0772594	FALSE
PI and PC transport between ER and Golgi membranes	Up	0.813225	0.199484	FALSE
RHO GTPases activate PAKs	Down	0.813225	0.073879	FALSE
Methionine salvage pathway	Up	0.813225	0.161974	FALSE
Beta-oxidation of very long chain fatty acids	Down	0.813225	0.00320214	FALSE
Inactivation of CDC42 and RAC1	Down	0.813225	-0.350105	FALSE
Generation of second messenger molecules	Up	0.813225	0.125534	FALSE
Inositol phosphate metabolism	Down	0.813225	0.0138813	FALSE
Attachment of GPI anchor to uPAR	Up	0.814785	0.152818	FALSE
Synthesis of bile acids and bile salts	Down	0.815773	0.0417964	FALSE
Loss of Nlp from mitotic centrosomes	Up	0.815773	0.0664747	FALSE
Recruitment of mitotic centrosome proteins and complexes	Up	0.815773	0.0664747	FALSE
Loss of proteins required for interphase microtubule organization from the centrosome	Up	0.815773	0.0664747	FALSE
Centrosome maturation	Up	0.815773	0.0664747	FALSE
AURKA Activation by TPX2	Up	0.815773	0.0664747	FALSE
tRNA-derived small RNA (tsRNA or tRNA-related fragment, tRF) biogenesis	Up	0.815773	0.276911	FALSE
Syndecan interactions	Down	0.815773	0.058032	FALSE
Metabolism of nitric oxide: NOS3 activation and regulation	Down	0.8172	0.0374754	FALSE
Disinhibition of SNARE formation	Up	0.8172	0.102212	FALSE
Activation of the mRNA upon binding of the cap-binding complex and eIFs, and subsequent binding to 43S	Up	0.818673	0.068493	FALSE
Other semaphorin interactions	Up	0.818673	0.127373	FALSE
Formation of Senescence-Associated Heterochromatin Foci (SAHF)	Down	0.819181	-0.00536975	FALSE
Lysosome Vesicle Biogenesis	Up	0.820996	0.078575	FALSE
MECP2 regulates neuronal receptors and channels	Up	0.820996	0.123565	FALSE
NCAM signaling for neurite out-growth	Up	0.820996	0.0842877	FALSE
Sphingolipid de novo biosynthesis	Down	0.820996	0.00811904	FALSE
mRNA decay by 5' to 3' exoribonuclease	Down	0.820996	0.00784378	FALSE
Activation of the phototransduction cascade	Up	0.820996	0.131773	FALSE
Synthesis, secretion, and inactivation of Glucagon-like Peptide-1 (GLP-1)	Up	0.820996	0.131773	FALSE
Incretin synthesis, secretion, and inactivation	Up	0.820996	0.131773	FALSE
Sensory perception of taste	Up	0.820996	0.131773	FALSE
Sensory perception of sweet, bitter, and umami (glutamate) taste	Up	0.820996	0.131773	FALSE
Immunoregulatory interactions between a Lymphoid and a non-Lymphoid cell	Up	0.820996	0.200977	FALSE
Golgi Associated Vesicle Biogenesis	Up	0.820996	0.0971937	FALSE
Unblocking of NMDA receptors, glutamate binding and activation	Down	0.820996	-0.20997	FALSE
Long-term potentiation	Down	0.820996	-0.20997	FALSE
mitochondrial fatty acid beta-oxidation of saturated fatty acids	Down	0.820996	0.0332576	FALSE
Keratan sulfate/keratin metabolism	Down	0.820996	0.0254055	FALSE
Keratan sulfate biosynthesis	Down	0.820996	0.0254055	FALSE
Keratan sulfate degradation	Down	0.820996	0.0254055	FALSE
Activation of RAC1	Up	0.820996	0.104197	FALSE
NOSTRIN mediated eNOS trafficking	Up	0.820996	0.0742604	FALSE
BH3-only proteins associate with and inactivate anti-apoptotic BCL-2 members	Up	0.820996	0.16043	FALSE
Interleukin-7 signaling	Up	0.820996	0.16043	FALSE
Signalling to STAT3	Up	0.820996	0.16043	FALSE
Signaling by ALK	Up	0.820996	0.16043	FALSE
POU5F1 (OCT4), SOX2, NANOG activate genes related to proliferation	Up	0.820996	0.16043	FALSE
Transcriptional regulation of pluripotent stem cells	Up	0.820996	0.16043	FALSE
Interleukin-10 signaling	Up	0.820996	0.16043	FALSE
PTK6 Activates STAT3	Up	0.820996	0.16043	FALSE
MET activates STAT3	Up	0.820996	0.16043	FALSE
STAT3 nuclear events downstream of ALK signaling	Up	0.820996	0.16043	FALSE
RNA Polymerase II Pre-transcription Events	Up	0.820996	0.0941331	FALSE
TP53 Regulates Transcription of Genes Involved in G1 Cell Cycle Arrest	Up	0.820996	0.176105	FALSE
PTK6 Regulates Cell Cycle	Up	0.820996	0.176105	FALSE
Fatty Acids bound to GPR40 (FFAR1) regulate insulin secretion	Up	0.820996	0.133085	FALSE
Synthesis of PE	Up	0.820996	0.115015	FALSE
Signaling by ROBO receptors	Down	0.820996	0.0449032	FALSE
Pyrimidine catabolism	Down	0.821918	-0.032093	FALSE
SLC-mediated transmembrane transport	Up	0.822011	0.213679	FALSE
Other interleukin signaling	Up	0.826307	0.111917	FALSE
Post NMDA receptor activation events	Up	0.829717	0.0761562	FALSE
Synthesis of PIPs at the ER membrane	Down	0.830576	-0.0161388	FALSE
Sialic acid metabolism	Up	0.830986	0.0976982	FALSE
Ephrin signaling	Up	0.830986	0.0901511	FALSE
Beta-catenin phosphorylation cascade	Up	0.830986	0.0892323	FALSE
Class B/2 (Secretin family receptors)	Down	0.830986	-0.0150628	FALSE
Prostacyclin signalling through prostacyclin receptor	Down	0.830986	-0.0150628	FALSE
Glucagon-type ligand receptors	Down	0.830986	-0.0150628	FALSE
ChREBP activates metabolic gene expression	Up	0.836276	0.24981	FALSE
Cytochrome P450 - arranged by substrate type	Down	0.836276	0.102311	FALSE
Proton-coupled monocarboxylate transport	Down	0.836276	0.138452	FALSE
Regulation of CDH11 function	Up	0.836276	0.122133	FALSE
Regulation of CDH19 Expression and Function	Up	0.836276	0.122133	FALSE
CDH11 homotypic and heterotypic interactions	Up	0.836276	0.122133	FALSE
COPI-independent Golgi-to-ER retrograde traffic	Up	0.837188	0.0741573	FALSE
RND1 GTPase cycle	Up	0.837188	0.10202	FALSE
Surfactant metabolism	Down	0.838214	0.00333376	FALSE
Assembly of the pre-replicative complex	Up	0.839982	0.0477511	FALSE
Molybdenum cofactor biosynthesis	Down	0.839982	0.0139993	FALSE
Tetrahydrobiopterin (BH4) synthesis, recycling, salvage and regulation	Down	0.839982	0.0105781	FALSE
NOTCH3 Activation and Transmission of Signal to the Nucleus	Down	0.844733	-0.06265	FALSE
Phenylalanine and tyrosine metabolism	Down	0.844733	0.015022	FALSE
Phenylalanine metabolism	Down	0.844733	0.015022	FALSE
Formation of apoptosome	Up	0.845298	0.0440944	FALSE
Cytochrome c-mediated apoptotic response	Up	0.845298	0.0440944	FALSE
Regulation of the apoptosome activity	Up	0.845298	0.0440944	FALSE
G-protein activation	Down	0.845522	-0.0103376	FALSE
Scavenging by Class A Receptors	Up	0.845599	0.176374	FALSE
RUNX1 regulates transcription of genes involved in differentiation of HSCs	Up	0.845707	0.0459214	FALSE
EPHA-mediated growth cone collapse	Up	0.846509	0.138009	FALSE
Sema4D induced cell migration and growth-cone collapse	Up	0.846509	0.138009	FALSE
TP53 Regulates Transcription of DNA Repair Genes	Down	0.848053	0.00263768	FALSE
RHOD GTPase cycle	Up	0.848261	0.0832587	FALSE
The phototransduction cascade	Up	0.848261	0.0817143	FALSE
Inactivation, recovery and regulation of the phototransduction cascade	Up	0.848261	0.0817143	FALSE
Neurotransmitter receptors and postsynaptic signal transmission	Up	0.849277	0.074014	FALSE
Cardiogenesis	Down	0.849535	0.0848717	FALSE
JNK (c-Jun kinases) phosphorylation and activation mediated by activated human TAK1	Up	0.852882	0.0876566	FALSE
Vitamin B5 (pantothenate) metabolism	Up	0.855343	0.0936676	FALSE
Regulation of PLK1 Activity at G2/M Transition	Up	0.855343	0.0636454	FALSE
Toll Like Receptor 3 (TLR3) Cascade	Up	0.855507	0.0735688	FALSE
Synthesis of diphthamide-EEF2	Up	0.85632	0.117563	FALSE
GABA synthesis, release, reuptake and degradation	Down	0.857412	0.0480081	FALSE
Glutathione conjugation	Up	0.858043	0.127186	FALSE
Signaling by NOTCH	Up	0.85999	0.0458091	FALSE
Integrin cell surface interactions	Up	0.861843	0.107504	FALSE
Transport of inorganic cations/anions and amino acids/oligopeptides	Up	0.868317	0.185299	FALSE
RND2 GTPase cycle	Down	0.870268	0.0279164	FALSE
Interferon gamma signaling	Up	0.870268	0.0697962	FALSE
Biosynthesis of protectins	Down	0.870268	-0.00260678	FALSE
Transcriptional regulation by the AP-2 (TFAP2) family of transcription factors	Up	0.870268	0.386112	FALSE
Regulation of TP53 Activity through Methylation	Up	0.870268	0.0778536	FALSE
Acyl chain remodelling of PS	Up	0.870268	0.209619	FALSE
Signaling by MET	Up	0.870268	0.0343376	FALSE
Neurotransmitter release cycle	Up	0.873302	0.134647	FALSE
Inwardly rectifying K+ channels	Up	0.873302	0.0491191	FALSE
Potassium Channels	Up	0.873302	0.0491191	FALSE
Pyrophosphate hydrolysis	Down	0.874683	0.0235965	FALSE
Synthesis of IP3 and IP4 in the cytosol	Down	0.875253	0.0264146	FALSE
LRR FLII-interacting protein 1 (LRRFIP1) activates type I IFN production	Up	0.875253	0.121783	FALSE
Glycosphingolipid metabolism	Up	0.875253	0.11997	FALSE
Heparan sulfate/heparin (HS-GAG) metabolism	Down	0.875253	0.0333686	FALSE
Chondroitin sulfate/dermatan sulfate metabolism	Down	0.875253	0.0333686	FALSE
A tetrasaccharide linker sequence is required for GAG synthesis	Down	0.875253	0.0333686	FALSE
Fructose metabolism	Up	0.875253	0.0909287	FALSE
Chromatin modifying enzymes	Up	0.875253	-0.000140775	FALSE
Chromatin organization	Up	0.875253	-0.000140775	FALSE
PI5P Regulates TP53 Acetylation	Up	0.875253	0.0784343	FALSE
Beta oxidation of palmitoyl-CoA to myristoyl-CoA	Down	0.875253	0.0165417	FALSE
RMTs methylate histone arginines	Down	0.875253	-0.073232	FALSE
MAP3K8 (TPL2)-dependent MAPK1/3 activation	Down	0.877226	0.0289387	FALSE
Cholesterol biosynthesis	Down	0.881584	0.0459608	FALSE
Basigin interactions	Up	0.883111	0.115493	FALSE
Cell junction organization	Up	0.883111	0.102422	FALSE
Phosphorylation of CD3 and TCR zeta chains	Up	0.883111	0.15785	FALSE
Interleukin-35 Signalling	Down	0.883111	-0.016638	FALSE
Interleukin-9 signaling	Down	0.883111	-0.016638	FALSE
Interleukin-27 signaling	Down	0.883111	-0.016638	FALSE
Interleukin-21 signaling	Down	0.883111	-0.016638	FALSE
Expression and translocation of olfactory receptors	Up	0.883111	0.181685	FALSE
Triglyceride catabolism	Down	0.883111	0.10869	FALSE
Intraflagellar transport	Up	0.883111	0.0764608	FALSE
Interleukin receptor SHC signaling	Up	0.883111	0.0943353	FALSE
Downregulation of SMAD2/3:SMAD4 transcriptional activity	Up	0.883111	0.0602146	FALSE
RND3 GTPase cycle	Down	0.883111	0.0757542	FALSE
PKMTs methylate histone lysines	Up	0.883111	0.0286856	FALSE
Beta-oxidation of pristanoyl-CoA	Down	0.883111	0.016703	FALSE
PKA-mediated phosphorylation of CREB	Down	0.883111	0.0222817	FALSE
PKA activation	Down	0.883111	0.0222817	FALSE
CREB1 phosphorylation through the activation of Adenylate Cyclase	Down	0.883111	0.0222817	FALSE
ATF6B (ATF6-beta) activates chaperones	Up	0.883111	0.103985	FALSE
ERBB2 Regulates Cell Motility	Up	0.883111	0.0855432	FALSE
PKB-mediated events	Up	0.883111	0.100377	FALSE
Activation of AKT2	Up	0.883111	0.100377	FALSE
PDE3B signalling	Up	0.883111	0.100377	FALSE
Inhibition of TSC complex formation by PKB	Up	0.883111	0.100377	FALSE
Regulation of beta-cell development	Up	0.883111	0.100377	FALSE
AKT phosphorylates targets in the nucleus	Up	0.883111	0.100377	FALSE
Regulation of gene expression in beta cells	Up	0.883111	0.100377	FALSE
AKT-mediated inactivation of FOXO1A	Up	0.883111	0.100377	FALSE
CD28 dependent PI3K/Akt signaling	Up	0.883111	0.100377	FALSE
Regulation of TP53 Activity through Association with Co-factors	Up	0.883111	0.100377	FALSE
RUNX2 regulates genes involved in cell migration	Up	0.883111	0.100377	FALSE
Acyl chain remodeling of CL	Down	0.883222	0.00627177	FALSE
Beta oxidation of myristoyl-CoA to lauroyl-CoA	Down	0.883222	0.00627177	FALSE
Synthesis of PA	Down	0.883222	0.0533202	FALSE
Protein repair	Up	0.883222	0.0819686	FALSE
Regulation of cholesterol biosynthesis by SREBP (SREBF)	Up	0.887737	0.0615276	FALSE
Glycosphingolipid catabolism	Up	0.888794	0.128666	FALSE
RHOBTB3 ATPase cycle	Up	0.891962	0.135435	FALSE
Smooth Muscle Contraction	Down	0.891962	0.0323168	FALSE
Regulation of FOXO transcriptional activity by acetylation	Up	0.892968	0.125448	FALSE
Telomere Maintenance	Up	0.892968	-0.0545368	FALSE
OAS antiviral response	Down	0.892968	0.148554	FALSE
Reproduction	Down	0.892968	-0.08208	FALSE
Meiosis	Down	0.892968	-0.08208	FALSE
RHO GTPases activate PKNs	Down	0.892968	-0.0256632	FALSE
TYSND1 cleaves peroxisomal proteins	Down	0.893577	0.0399563	FALSE
Autophagy	Up	0.893577	0.0772578	FALSE
Beta oxidation of lauroyl-CoA to decanoyl-CoA-CoA	Down	0.893577	0.0247106	FALSE
Beta oxidation of octanoyl-CoA to hexanoyl-CoA	Down	0.893577	0.0247106	FALSE
Nitric oxide stimulates guanylate cyclase	Down	0.893577	0.0158279	FALSE
PIWI-interacting RNA (piRNA) biogenesis	Up	0.893577	0.130103	FALSE
Ketone body metabolism	Up	0.893577	0.170747	FALSE
Chondroitin sulfate biosynthesis	Down	0.893577	0.0329155	FALSE
Dermatan sulfate biosynthesis	Down	0.893577	0.0329155	FALSE
CS/DS degradation	Down	0.893577	0.0329155	FALSE
Activation of NMDA receptors and postsynaptic events	Up	0.896133	0.0696362	FALSE
Lipid particle organization	Down	0.896133	0.0112078	FALSE
Vasopressin regulates renal water homeostasis via Aquaporins	Down	0.896133	0.0277515	FALSE
Aquaporin-mediated transport	Down	0.896133	0.0277515	FALSE
Acyl chain remodelling of PC	Up	0.896133	0.157487	FALSE
Acyl chain remodelling of PE	Up	0.896133	0.157487	FALSE
Cooperation of PDCL (PhLP1) and TRiC/CCT in G-protein beta folding	Up	0.896133	0.0506795	FALSE
Sensory processing of sound	Up	0.896561	0.107253	FALSE
Inactivation of CSF3 (G-CSF) signaling	Up	0.896561	0.0600925	FALSE
Keratinization	Up	0.899217	0.116565	FALSE
Formation of the cornified envelope	Up	0.899217	0.116565	FALSE
Negative regulators of DDX58/IFIH1 signaling	Up	0.900942	0.0711925	FALSE
Drug-mediated inhibition of ERBB2 signaling	Up	0.901626	0.0977499	FALSE
Sensory processing of sound by outer hair cells of the cochlea	Up	0.901626	0.104831	FALSE
Lysine catabolism	Down	0.902859	0.193046	FALSE
Transport of fatty acids	Up	0.904698	0.0967864	FALSE
Chaperone Mediated Autophagy	Up	0.905137	0.134518	FALSE
Reduction of cytosolic Ca++ levels	Up	0.905654	0.124094	FALSE
Platelet calcium homeostasis	Up	0.905654	0.124094	FALSE
Branched-chain amino acid catabolism	Down	0.9059	0.0617439	FALSE
Lysosomal oligosaccharide catabolism	Down	0.9059	0.0165088	FALSE
Sema3A PAK dependent Axon repulsion	Up	0.9059	0.0768435	FALSE
Sensory processing of sound by inner hair cells of the cochlea	Down	0.907136	0.0655432	FALSE
Ion influx/efflux at host-pathogen interface	Up	0.911182	0.0891347	FALSE
APC/C:Cdc20 mediated degradation of Cyclin B	Up	0.913644	0.07189	FALSE
Ras activation upon Ca2+ influx through NMDA receptor	Up	0.914296	-0.07373	FALSE
AMPK inhibits chREBP transcriptional activation activity	Up	0.914598	0.152522	FALSE
DARPP-32 events	Up	0.914598	0.0658743	FALSE
HS-GAG biosynthesis	Down	0.914598	0.0338218	FALSE
HS-GAG degradation	Down	0.914598	0.0338218	FALSE
Positive epigenetic regulation of rRNA expression	Down	0.914598	-0.0921135	FALSE
RHOG GTPase cycle	Down	0.916958	0.0527962	FALSE
FOXO-mediated transcription of cell cycle genes	Down	0.916958	0.0468228	FALSE
RHO GTPases activate CIT	Down	0.917498	0.0777932	FALSE
Beta oxidation of butanoyl-CoA to acetyl-CoA	Up	0.917498	0.112728	FALSE
Intracellular metabolism of fatty acids regulates insulin secretion	Down	0.918746	0.0295045	FALSE
Signal attenuation	Up	0.918746	0.0665048	FALSE
RNA Polymerase I Transcription Termination	Up	0.919526	0.100371	FALSE
G beta:gamma signalling through PI3Kgamma	Down	0.919526	0.0137117	FALSE
Protein methylation	Up	0.919526	0.0895447	FALSE
TNFR1-mediated ceramide production	Down	0.919526	0.0236047	FALSE
RAS processing	Up	0.919649	0.0647807	FALSE
Nucleotide catabolism	Up	0.920861	0.106906	FALSE
Glycosphingolipid biosynthesis	Up	0.923017	0.111273	FALSE
Cyclin D associated events in G1	Up	0.924334	0.0717597	FALSE
G1 Phase	Up	0.924334	0.0717597	FALSE
Metallothioneins bind metals	Up	0.927655	0.159593	FALSE
Metabolism of vitamin K	Up	0.929861	0.131454	FALSE
Free fatty acids regulate insulin secretion	Up	0.929861	0.0812946	FALSE
NRAGE signals death through JNK	Down	0.929861	0.0160948	FALSE
Methylation	Up	0.929861	0.0563583	FALSE
Apoptotic factor-mediated response	Up	0.929861	0.0323136	FALSE
WNT mediated activation of DVL	Up	0.929861	0.0879445	FALSE
Condensation of Prometaphase Chromosomes	Up	0.929861	0.0879445	FALSE
Signal amplification	Up	0.929861	0.0453961	FALSE
Biosynthesis of specialized proresolving mediators (SPMs)	Down	0.929861	0.134887	FALSE
NFE2L2 regulating MDR associated enzymes	Down	0.929861	0.0252779	FALSE
Metabolism of steroids	Down	0.929861	0.0710444	FALSE
Response to metal ions	Up	0.929861	0.182531	FALSE
Metabolism of Angiotensinogen to Angiotensins	Down	0.929861	0.0624195	FALSE
Fructose biosynthesis	Down	0.929861	0.0331005	FALSE
ROBO receptors bind AKAP5	Up	0.929861	0.0714763	FALSE
Synthesis of active ubiquitin: roles of E1 and E2 enzymes	Up	0.929861	0.0593104	FALSE
Thromboxane signalling through TP receptor	Down	0.929861	0.0123725	FALSE
Enzymatic degradation of dopamine by COMT	Up	0.929861	0.180423	FALSE
Enzymatic degradation of Dopamine by monoamine oxidase	Up	0.929861	0.180423	FALSE
Dopamine clearance from the synaptic cleft	Up	0.929861	0.180423	FALSE
Amine Oxidase reactions	Up	0.929861	0.173625	FALSE
Biogenic amines are oxidatively deaminated to aldehydes by MAOA and MAOB	Up	0.929861	0.173625	FALSE
Agmatine biosynthesis	Down	0.934555	0.0470993	FALSE
Interleukin-17 signaling	Up	0.934632	0.0638976	FALSE
MAP kinase activation	Up	0.934632	0.0638976	FALSE
Activation of AMPK downstream of NMDARs	Up	0.935319	0.11019	FALSE
Calmodulin induced events	Up	0.935319	0.0641396	FALSE
CaM pathway	Up	0.935319	0.0641396	FALSE
Pre-NOTCH Processing in Golgi	Down	0.937143	0.0762988	FALSE
Purine catabolism	Up	0.937143	0.104944	FALSE
RA biosynthesis pathway	Down	0.94064	0.0421955	FALSE
Synthesis of bile acids and bile salts via 24-hydroxycholesterol	Down	0.94064	0.104702	FALSE
Synthesis of bile acids and bile salts via 27-hydroxycholesterol	Down	0.94064	0.104702	FALSE
Recycling of eIF2:GDP	Up	0.945891	0.0564526	FALSE
Insulin processing	Down	0.946578	0.0259525	FALSE
ERKs are inactivated	Up	0.948362	0.0623501	FALSE
Disassembly of the destruction complex and recruitment of AXIN to the membrane	Up	0.950416	0.0647049	FALSE
Response of EIF2AK1 (HRI) to heme deficiency	Down	0.954428	0.0353587	FALSE
Late endosomal microautophagy	Up	0.954582	0.0922328	FALSE
VEGFR2 mediated vascular permeability	Down	0.954584	0.050751	FALSE
Triglyceride metabolism	Down	0.954697	0.114505	FALSE
Metabolism of folate and pterines	Up	0.954697	0.126591	FALSE
Sphingolipid metabolism	Up	0.954697	0.0781562	FALSE
Inhibition of replication initiation of damaged DNA by RB1/E2F1	Up	0.954697	0.0694217	FALSE
E2F mediated regulation of DNA replication	Up	0.954697	0.0694217	FALSE
MASTL Facilitates Mitotic Progression	Up	0.954697	0.0694217	FALSE
Activation of kainate receptors upon glutamate binding	Down	0.956656	0.0412054	FALSE
PKA activation in glucagon signalling	Down	0.960472	0.0397172	FALSE
GPVI-mediated activation cascade	Up	0.960711	-0.0510776	FALSE
Arachidonic acid metabolism	Down	0.962509	0.116891	FALSE
Formation of RNA Pol II elongation complex	Down	0.964414	0.0411424	FALSE
RNA Polymerase II Transcription Elongation	Down	0.964414	0.0411424	FALSE
Glucagon-like Peptide-1 (GLP1) regulates insulin secretion	Down	0.964414	0.0349618	FALSE
Bile acid and bile salt metabolism	Up	0.964414	0.100071	FALSE
Inhibition of the proteolytic activity of APC/C required for the onset of anaphase by mitotic spindle checkpoint components	Up	0.964414	0.151039	FALSE
Inactivation of APC/C via direct inhibition of the APC/C complex	Up	0.964414	0.151039	FALSE
MTOR signalling	Up	0.964414	0.0603258	FALSE
ATF6 (ATF6-alpha) activates chaperones	Up	0.964414	0.0660663	FALSE
ATF6 (ATF6-alpha) activates chaperone genes	Up	0.964414	0.0660663	FALSE
Localization of the PINCH-ILK-PARVIN complex to focal adhesions	Down	0.974361	0.0477267	FALSE
Protein hydroxylation	Down	0.977142	0.0685779	FALSE
Acetylcholine regulates insulin secretion	Up	0.978103	0.0625811	FALSE
Regulation of CDH11 gene transcription	Up	0.978103	0.061709	FALSE
Neurexins and neuroligins	Up	0.978103	0.147534	FALSE
Norepinephrine Neurotransmitter Release Cycle	Up	0.978103	0.248429	FALSE
Macroautophagy	Up	0.978103	0.0571087	FALSE
Tryptophan catabolism	Down	0.978103	0.0761549	FALSE
Biosynthesis of D-series resolvins	Up	0.978103	0.0552499	FALSE
Biosynthesis of EPA-derived SPMs	Up	0.978103	0.0552499	FALSE
Biosynthesis of E-series 18(S)-resolvins	Up	0.978103	0.0552499	FALSE
Biosynthesis of aspirin-triggered D-series resolvins	Up	0.978103	0.0552499	FALSE
Biosynthesis of E-series 18(R)-resolvins	Up	0.978103	0.0552499	FALSE
Adenylate cyclase inhibitory pathway	Up	0.978103	0.0760875	FALSE
Cell-extracellular matrix interactions	Down	0.978103	0.083102	FALSE
MTF1 activates gene expression	Up	0.978103	0.20547	FALSE
Synthesis of bile acids and bile salts via 7alpha-hydroxycholesterol	Up	0.97975	0.0900394	FALSE
CD209 (DC-SIGN) signaling	Down	0.97975	0.0416948	FALSE
Galactose catabolism	Up	0.980399	0.0717249	FALSE
Generic Transcription Pathway	Up	0.982601	0.0519306	FALSE
Metabolism of ingested MeSeO2H into MeSeH	Down	0.982703	0.0476597	FALSE
Association of TriC/CCT with target proteins during biosynthesis	Down	0.982946	0.0274445	FALSE
G alpha (s) signalling events	Up	0.982946	0.0855887	FALSE
GPER1 signaling	Up	0.982946	0.0855887	FALSE
O-linked glycosylation	Up	0.983672	0.0476388	FALSE
Pyrimidine salvage	Up	0.984676	0.0666125	FALSE
Phase II - Conjugation of compounds	Up	0.984676	0.089067	FALSE
Role of second messengers in netrin-1 signaling	Down	0.984676	0.0590729	FALSE
Peptide hormone metabolism	Up	0.984676	0.05441	FALSE
TP53 regulates transcription of additional cell cycle genes whose exact role in the p53 pathway remain uncertain	Down	0.984676	0.0538206	FALSE
mRNA Editing: C to U Conversion	Up	0.984676	0.0801781	FALSE
mRNA Editing	Up	0.984676	0.0801781	FALSE
Formation of the Editosome	Up	0.984676	0.0801781	FALSE
RUNX1 interacts with co-factors whose precise effect on RUNX1 targets is not known	Up	0.984707	0.0611608	FALSE
Activation of PPARGC1A (PGC-1alpha) by phosphorylation	Up	0.985484	0.0627615	FALSE
Defensins	Up	0.986283	0.221667	FALSE
Alpha-defensins	Up	0.986283	0.221667	FALSE
Retrograde transport at the Trans-Golgi-Network	Down	0.98792	0.053898	FALSE
ADP signalling through P2Y purinoceptor 1	Down	0.989167	0.0268597	FALSE
Attenuation phase	Down	0.991692	0.0857777	FALSE
Acyl chain remodelling of PI	Up	0.994378	0.105355	FALSE
Hydrolysis of LPC	Up	0.994378	0.105355	FALSE
Hydrolysis of LPE	Up	0.994378	0.105355	FALSE
RHOV GTPase cycle	Up	0.9944	0.0351343	FALSE
G alpha (z) signalling events	Up	0.998253	0.0313162	FALSE
Aryl hydrocarbon receptor signalling	Down	0.999047	0.0569218	FALSE
Interleukin-2 family signaling	Down	0.999047	0.0388487	FALSE
Beta oxidation of hexanoyl-CoA to butanoyl-CoA	Down	0.999565	0.0772426	FALSE

## Sheet: All_data_PUK3_PUK4_Placeb...
Identifier	logFC	AveExpr	t	P.Value	adj.P.Val	B
Q16401	0.744727	6.6828	6.53444	4.45472e-06	0.00498341	4.35495
Q02252	0.950904	6.63406	6.41579	5.61032e-06	0.00498341	4.14568
Q6XQN6	0.672755	6.59681	6.30647	6.95037e-06	0.00498341	3.95089
P05204	0.832096	6.74083	5.9589	1.38794e-05	0.00746362	3.31911
P37837	0.698127	6.71831	5.7761	2.00955e-05	0.00864509	2.97942
P55083	-1.45416	6.66927	-5.57821	3.0142e-05	0.0100037	2.60616
P55809	1.14206	6.55767	5.53834	3.27269e-05	0.0100037	2.53027
Q13203	-1.72623	5.40191	-5.47636	3.72057e-05	0.0100037	2.41188
P04196	1.02436	6.68208	5.1548	7.291e-05	0.015349	1.78937
Q96ND0	-0.555863	6.57459	-5.15421	7.30005e-05	0.015349	1.78822
Q9Y383	0.493802	6.72082	5.11987	7.84933e-05	0.015349	1.72096
P42167	0.495765	6.72062	4.95066	0.000112418	0.0194555	1.38754
P62937	0.557285	6.57402	4.9296	0.000117583	0.0194555	1.34581
P20851	1.1822	6.56037	4.84464	0.000141001	0.0212679	1.17702
P19367	-0.543915	6.50124	-4.82105	0.000148311	0.0212679	1.13002
Q9UH99	0.490149	6.61335	4.71565	0.00018601	0.0250067	0.919346
P52597	0.429907	6.63474	4.67026	0.00020513	0.0257749	0.82829
P09429	0.473264	6.75454	4.64149	0.000218273	0.0257749	0.770483
Q12849	-0.380331	6.55723	-4.62198	0.000227672	0.0257749	0.731237
Q16816	-0.514429	6.51424	-4.58363	0.00024736	0.0266036	0.654016
P12429	0.436754	6.71364	4.51498	0.000287032	0.0277965	0.515494
P54725	0.438291	6.61796	4.47044	0.000316173	0.0277965	0.425427
Q96PU8	0.460252	6.77622	4.46597	0.000319259	0.0277965	0.41638
P00325	0.945546	6.72609	4.45392	0.000327733	0.0277965	0.391979
P36639	0.675315	6.65565	4.44728	0.0003325	0.0277965	0.378526
Q969T9	0.440793	6.64208	4.40263	0.000366418	0.0277965	0.288038
P02656	1.06654	6.49855	4.39174	0.000375209	0.0277965	0.265948
P35573	-0.409392	6.5552	-4.38449	0.000381186	0.0277965	0.251225
P12956	0.412531	6.68933	4.34653	0.000414058	0.0277965	0.174158
O00161	0.509616	6.68054	4.33556	0.000424085	0.0277965	0.151865
P04003	1.23829	6.54507	4.32142	0.000437378	0.0277965	0.123109
P13010	0.45002	6.72327	4.31896	0.000439728	0.0277965	0.118117
Q8NBU5	-0.549915	6.6286	-4.31522	0.000443331	0.0277965	0.110513
Q96C86	0.485408	6.732	4.30669	0.000451668	0.0277965	0.0931553
Q14324	-0.778248	6.55161	-4.3021	0.00045621	0.0277965	0.0838327
P26583	0.549332	6.72785	4.29315	0.000465214	0.0277965	0.0656225
P10643	0.757506	6.57204	4.27371	0.000485389	0.0282182	0.0260682
Q9BZE9	0.421507	6.68979	4.26147	0.000498555	0.0282208	0.00113335
Q9UKS6	0.414168	6.58968	4.22026	0.000545556	0.0300895	-0.0828047
P02647	1.05404	6.51631	4.12287	0.00067523	0.036181	-0.281466
Q99598	0.434656	6.73533	4.11324	0.000689642	0.036181	-0.301138
P01031	0.999567	6.70533	4.06482	0.000766884	0.0376363	-0.400017
P09012	0.367218	6.6269	4.05954	0.000775829	0.0376363	-0.410818
P15374	-0.341433	6.65353	-4.05901	0.000776719	0.0376363	-0.411886
Q15631	0.507941	6.79874	4.05281	0.000787369	0.0376363	-0.424568
Q9BSH4	-0.432953	6.63053	-4.02197	0.000842497	0.0387182	-0.487585
O14773	0.364662	6.7516	4.02008	0.000846004	0.0387182	-0.491454
P08579	0.454898	6.70526	4.00157	0.000881086	0.0394465	-0.529285
Q13423	-0.399794	6.54072	-3.99261	0.000898595	0.0394465	-0.547605
Q93100	-0.407904	6.48839	-3.97652	0.000930906	0.0396437	-0.580493
P04114	1.16504	6.62731	3.97212	0.000939949	0.0396437	-0.589492
P13671	0.887881	6.66742	3.96295	0.000959068	0.0396722	-0.608236
P60520	0.333074	6.5947	3.94298	0.00100208	0.0406695	-0.649075
P02743	1.28588	6.62722	3.90853	0.00108088	0.0430551	-0.71952
P26368	0.4932	6.70508	3.89372	0.00111664	0.0436707	-0.749803
P02649	0.936251	6.60635	3.87406	0.00116595	0.0439003	-0.790009
Q96PD5	0.782019	6.66781	3.87217	0.00117081	0.0439003	-0.793881
Q8WUM0	0.436779	6.69052	3.86717	0.00118374	0.0439003	-0.804092
P43487	0.546065	6.62401	3.85681	0.001211	0.0441501	-0.825271
Q9Y6K8	-0.692129	6.39261	-3.83849	0.00126079	0.0448498	-0.862746
Q15848	0.587003	6.70912	3.83087	0.00128208	0.0448498	-0.87832
P02749	0.866651	6.54704	3.81262	0.00133454	0.0448498	-0.915617
Q9UJU6	0.39821	6.64367	3.8117	0.00133726	0.0448498	-0.917506
P43652	0.765381	6.62646	3.81123	0.00133865	0.0448498	-0.918474
P02654	1.00765	6.56985	3.80561	0.00135529	0.0448498	-0.929963
P02655	1.12405	6.65644	3.78571	0.00141588	0.0461448	-0.97062
P00492	0.822978	6.48095	3.77185	0.00145969	0.0462217	-0.998946
P01008	0.754908	6.81343	3.77138	0.00146122	0.0462217	-0.999918
Q96B36	0.365763	6.70579	3.75834	0.00150371	0.0468766	-1.02656
Q9NVI7	-0.413847	6.80017	-3.72319	0.00162452	0.0499191	-1.09836
Q99541	-0.728928	6.77181	-3.70971	0.00167336	0.0506958	-1.12588
Q5BKX8	0.500742	6.61146	3.67229	0.0018168	0.054277	-1.20226
P05413	-0.487499	6.68639	-3.66188	0.00185887	0.054773	-1.22351
Q9NUL3	-0.402515	6.52565	-3.64064	0.00194767	0.0565551	-1.26682
P08294	0.66042	6.77405	3.63501	0.00197194	0.0565551	-1.27832
P10909	0.926927	6.56818	3.62011	0.00203754	0.0576677	-1.30869
P45880	-0.413852	6.57033	-3.5952	0.00215212	0.0583856	-1.35944
Q9NPJ3	-0.379548	6.58216	-3.59374	0.00215904	0.0583856	-1.36242
Q96EP5	0.313267	6.77993	3.59316	0.00216179	0.0583856	-1.3636
O75431	-0.466025	6.59324	-3.58673	0.00219254	0.0583856	-1.3767
Q9GZQ8	0.564249	6.70111	3.58547	0.00219862	0.0583856	-1.37927
P08651	0.522526	6.69728	3.5783	0.00223349	0.0584705	-1.39386
P30038	0.410452	6.54071	3.5737	0.00225618	0.0584705	-1.40323
Q9BV57	0.635701	6.64248	3.56106	0.00231967	0.0591767	-1.42896
P08697	0.894181	6.68701	3.55738	0.00233845	0.0591767	-1.43644
P30043	0.653683	6.67249	3.53855	0.00243712	0.0609565	-1.47474
P07305	0.518787	6.68218	3.50339	0.00263256	0.0650878	-1.54621
P23142	0.418173	6.70996	3.49019	0.00270991	0.0662388	-1.57303
Q8N3F0	0.552176	6.65432	3.47627	0.00279388	0.0672058	-1.60128
P07099	-0.59208	6.61507	-3.47333	0.00281196	0.0672058	-1.60726
P31150	0.381878	6.67533	3.4557	0.00292274	0.0685936	-1.64302
Q9BTT0	0.456078	6.76926	3.45123	0.00295148	0.0685936	-1.65208
P05455	0.314204	6.73737	3.43915	0.00303066	0.0685936	-1.67657
Q96AN5	-0.383064	6.63117	-3.43451	0.00306161	0.0685936	-1.68597
Q14165	-0.331581	6.62447	-3.43317	0.00307058	0.0685936	-1.68868
P11217	-0.317846	6.59262	-3.43005	0.00309166	0.0685936	-1.69501
Q53GQ0	-0.414918	6.63033	-3.42981	0.00309325	0.0685936	-1.69548
P25311	0.699208	6.43737	3.41333	0.00320695	0.0698443	-1.72887
P07358	0.788376	6.55314	3.41124	0.00322164	0.0698443	-1.73309
Q00325	-0.381789	6.53614	-3.40567	0.00326114	0.0698443	-1.74436
P02768	0.566267	6.67877	3.4031	0.00327953	0.0698443	-1.74956
P07858	0.567297	6.64888	3.38263	0.00342977	0.0722884	-1.79097
P69891	1.50935	6.33593	3.37842	0.00346151	0.0722884	-1.79948
P20674	-0.428382	6.55908	-3.36793	0.00354183	0.0728276	-1.82068
P15927	0.449327	6.69673	3.36623	0.00355505	0.0728276	-1.82412
Q9BUJ2	0.407733	6.63475	3.34002	0.0037646	0.076393	-1.87702
P02751	0.851576	6.61822	3.33034	0.0038451	0.0766833	-1.89655
P23297	0.643513	6.58303	3.32939	0.00385307	0.0766833	-1.89846
P10746	0.363237	6.59184	3.32551	0.00388586	0.0766833	-1.90628
Q9NRD1	-0.559241	6.56026	-3.31716	0.00395733	0.0768704	-1.92311
P51610	0.36026	6.74336	3.31607	0.00396681	0.0768704	-1.92532
P50395	0.298454	6.68507	3.30698	0.00404629	0.0773092	-1.94362
P0DOY2	0.816699	6.495	3.30188	0.00409156	0.0773092	-1.95389
Q86WC6	0.415121	6.6988	3.30032	0.00410548	0.0773092	-1.95702
P58546	0.380286	6.6677	3.29148	0.00418548	0.0773092	-1.97482
P60228	0.41941	6.66613	3.2911	0.00418895	0.0773092	-1.97559
P09104	-0.632488	6.76645	-3.28934	0.0042051	0.0773092	-1.97914
O43809	0.356322	6.75411	3.28448	0.00424992	0.0774709	-1.98891
Q14C86	0.346935	6.64828	3.27612	0.00432806	0.0776553	-2.00571
O75694	0.392304	6.67223	3.27568	0.00433223	0.0776553	-2.0066
P53701	-0.415728	6.54437	-3.26644	0.00442037	0.0779667	-2.02517
P78356	0.307521	6.6854	3.26626	0.0044221	0.0779667	-2.02553
O43295	-1.35669	7.43691	-3.25866	0.00449599	0.078625	-2.0408
O14548	-0.589636	6.69147	-3.24949	0.00458666	0.0791673	-2.0592
P48047	-0.375562	6.61413	-3.2481	0.00460061	0.0791673	-2.062
P25325	0.380514	6.68368	3.24397	0.0046421	0.0791786	-2.07027
Q16891	-0.427545	6.61313	-3.24074	0.00467489	0.0791786	-2.07676
P04406	-0.362309	6.56068	-3.23005	0.00478499	0.0799292	-2.0982
P78527	0.33799	6.65856	3.22923	0.00479353	0.0799292	-2.09984
Q9H0E2	0.337747	6.60483	3.21379	0.00495727	0.0820238	-2.13077
O14980	0.324127	6.69215	3.20241	0.00508158	0.0829462	-2.15357
P02760	0.786283	6.67555	3.20163	0.00509014	0.0829462	-2.15512
Q13643	-0.299823	6.63193	-3.1921	0.00519666	0.0840452	-2.17418
P03928	-0.431762	6.5613	-3.18622	0.00526358	0.0844923	-2.18595
P24298	0.384959	6.67994	3.17426	0.00540204	0.0854944	-2.20983
O95989	0.390222	6.63162	3.17397	0.00540551	0.0854944	-2.21042
P00738	1.12009	6.33527	3.16153	0.00555345	0.0867907	-2.23525
Q92882	0.400865	6.62779	3.15732	0.00560438	0.0867907	-2.24364
P08621	0.374362	6.71864	3.15607	0.00561962	0.0867907	-2.24614
Q8WWV3	-0.375706	6.56047	-3.15368	0.00564886	0.0867907	-2.25091
O14949	-0.364881	6.55861	-3.15006	0.00569348	0.0868558	-2.25814
Q14914	-0.624561	6.64268	-3.1444	0.00576369	0.0868575	-2.2694
P50502	0.369345	6.6222	3.13563	0.00587443	0.0868575	-2.28689
P46109	0.305894	6.57882	3.13193	0.00592169	0.0868575	-2.29425
Q7L5D6	0.384925	6.59574	3.12731	0.00598133	0.0868575	-2.30346
O75764	0.357387	6.7461	3.12682	0.00598762	0.0868575	-2.30442
P09669	-0.504519	6.70732	-3.12436	0.0060197	0.0868575	-2.30933
Q9UL15	0.369289	6.62471	3.12378	0.00602726	0.0868575	-2.31048
Q96MM6	0.433275	6.82335	3.118	0.00610318	0.0868575	-2.32197
P07360	0.810752	6.59919	3.11663	0.00612127	0.0868575	-2.32469
Q8IZ83	0.42744	6.73038	3.11321	0.00616683	0.0868575	-2.3315
P12270	0.275766	6.74273	3.11095	0.00619714	0.0868575	-2.336
P12235	-0.349426	6.56092	-3.10994	0.00621064	0.0868575	-2.338
P49756	0.402117	6.8988	3.10768	0.00624109	0.0868575	-2.34249
P31943	0.271613	6.65963	3.105	0.00627745	0.0868575	-2.34782
P01042	0.750581	6.60319	3.10339	0.00629929	0.0868575	-2.35101
P00167	0.321409	6.62147	3.09257	0.00644855	0.0883493	-2.3725
P09871	0.626488	6.66743	3.08759	0.0065184	0.0887411	-2.38238
P00734	0.690184	6.62205	3.07837	0.00664969	0.089959	-2.40067
Q96A32	-0.518345	6.54588	-3.06665	0.0068202	0.0910794	-2.42389
P61978	0.305002	6.69507	3.06568	0.00683455	0.0910794	-2.42582
Q03154	-0.322162	6.54902	-3.06399	0.00685954	0.0910794	-2.42916
Q08AM6	0.293033	6.64091	3.05252	0.00703163	0.0925319	-2.45187
Q9Y3I1	0.956133	6.47043	3.05098	0.00705496	0.0925319	-2.45491
Q9BUR5	-0.373743	6.63595	-3.04345	0.00717061	0.0934787	-2.46981
Q6DKK2	-0.362154	6.59875	-3.0392	0.00723672	0.0937722	-2.47821
P06727	0.699854	6.59052	3.03423	0.00731471	0.0942152	-2.48803
Q96S96	0.506069	6.723	3.00791	0.00774153	0.0980718	-2.53995
P25686	0.302181	6.65613	3.00763	0.0077462	0.0980718	-2.5405
O43719	0.355668	6.61248	3.00735	0.00775091	0.0980718	-2.54106
O15212	0.32321	6.70003	3.00109	0.00785604	0.0985784	-2.55338
Q8N3X1	-0.97635	6.65238	-2.99952	0.00788261	0.0985784	-2.55647
O60240	0.988163	6.48407	2.99274	0.00799852	0.0994498	-2.56982
Q14254	0.287301	6.69133	2.98589	0.00811721	0.100242	-2.58329
P00338	-0.646232	6.44424	-2.98265	0.00817403	0.100242	-2.58967
P13716	0.72708	6.60132	2.97742	0.00826644	0.100242	-2.59995
P68036	0.285036	6.66091	2.97595	0.00829261	0.100242	-2.60284
Q04323	0.28745	6.68395	2.97225	0.00835882	0.100242	-2.6101
P05976	-0.566696	6.54335	-2.97142	0.00837369	0.100242	-2.61173
Q06124	0.331363	6.62739	2.96773	0.00844028	0.100242	-2.61897
P10606	-0.357338	6.47153	-2.96548	0.00848116	0.100242	-2.62338
Q8WVM8	0.307581	6.67938	2.96546	0.00848163	0.100242	-2.62343
Q86TX2	-0.658357	7.13457	-2.9603	0.00857611	0.100804	-2.63355
Q5SV97	-0.290285	6.58246	-2.9574	0.00862968	0.100883	-2.63924
P27694	0.398511	6.71079	2.94953	0.00877679	0.101604	-2.65468
Q9BZH6	-0.459752	6.49629	-2.94764	0.0088123	0.101604	-2.65837
P04921	0.830403	6.54634	2.94655	0.00883308	0.101604	-2.66052
P61604	-0.332196	6.55345	-2.93775	0.00900126	0.10259	-2.67773
Q9UKX2	-0.495917	6.50565	-2.93708	0.00901418	0.10259	-2.67904
Q9Y320	-0.304694	6.60638	-2.92933	0.00916515	0.103759	-2.6942
Q14061	-0.258998	6.66456	-2.92248	0.00930078	0.104577	-2.7076
P68871	1.00339	6.51102	2.92078	0.0093346	0.104577	-2.71092
P02790	0.7073	6.60328	2.91705	0.00940943	0.104869	-2.7182
Q9UQ80	0.280332	6.66976	2.9076	0.00960185	0.106462	-2.73666
P08559	-0.314754	6.5526	-2.89965	0.00976656	0.107649	-2.75216
P27348	0.363534	6.71194	2.89762	0.00980901	0.107649	-2.75612
P14678	0.351732	6.56525	2.88465	0.0100846	0.109793	-2.78137
P48506	0.59568	6.64948	2.87864	0.010215	0.109793	-2.79306
Q9NX55	0.35413	6.66914	2.87784	0.0102325	0.109793	-2.79462
P02794	0.65581	6.62953	2.87783	0.0102326	0.109793	-2.79463
Q99471	0.284257	6.66516	2.8766	0.0102596	0.109793	-2.79703
Q13263	0.342416	6.63314	2.86777	0.0104547	0.111006	-2.81418
Q8N1F7	0.279529	6.69046	2.86681	0.0104761	0.111006	-2.81605
P30533	0.363035	6.65056	2.86026	0.0106236	0.111257	-2.82877
P63104	0.288048	6.69479	2.85683	0.0107017	0.111257	-2.83543
P01024	0.824778	6.62151	2.85611	0.010718	0.111257	-2.83682
Q9H6T3	0.267989	6.67885	2.85354	0.0107769	0.111257	-2.84181
P04217	0.618543	6.68606	2.85202	0.0108119	0.111257	-2.84475
Q9Y2V2	0.678521	6.62205	2.85001	0.0108584	0.111257	-2.84866
P14854	-0.376325	6.65723	-2.84985	0.0108619	0.111257	-2.84896
P11277	0.609875	6.64023	2.84711	0.0109257	0.11138	-2.85428
P15104	0.478247	6.6102	2.84217	0.0110413	0.11184	-2.86385
P03952	0.831828	6.54394	2.8399	0.0110948	0.11184	-2.86825
Q16698	-0.368898	6.4688	-2.83854	0.0111268	0.11184	-2.87087
Q15847	0.672319	6.74329	2.83551	0.0111988	0.11204	-2.87673
Q8TDC0	-0.401005	6.65475	-2.83162	0.0112921	0.11245	-2.88427
O75347	0.239648	6.60117	2.82741	0.0113936	0.112939	-2.89241
P08603	0.670035	6.62352	2.82349	0.0114891	0.113363	-2.89999
P98179	0.742507	6.6287	2.81543	0.0116876	0.114313	-2.91555
Q9Y512	-0.366124	6.62849	-2.81458	0.0117089	0.114313	-2.9172
P53396	0.594218	6.6779	2.81264	0.0117573	0.114313	-2.92095
Q02161	1.0502	6.376	2.81101	0.0117979	0.114313	-2.92409
P61925	0.313408	6.62143	2.80704	0.0118977	0.114705	-2.93174
O95336	0.254353	6.74604	2.80409	0.0119726	0.114705	-2.93743
P05156	0.608166	6.52269	2.80307	0.0119985	0.114705	-2.93939
P02042	1.00646	6.42896	2.79618	0.0121754	0.115882	-2.95268
Q01432	0.581383	6.52611	2.79044	0.0123245	0.116784	-2.96372
P02671	0.483061	6.68232	2.78312	0.0125173	0.1172	-2.9778
P0C7P0	-0.396901	6.54877	-2.78311	0.0125177	0.1172	-2.97783
Q8WUY1	-0.487145	6.98014	-2.78257	0.0125319	0.1172	-2.97886
A0A286YEY4	0.8098	6.62016	2.77252	0.0128017	0.119205	-2.99818
P10599	0.371282	6.64223	2.76723	0.012946	0.12003	-3.00834
P11171	0.788747	6.52981	2.76352	0.013048	0.120456	-3.01545
Q9Y613	0.264508	6.62955	2.76085	0.013122	0.120557	-3.02058
P55795	0.3194	6.79673	2.75907	0.0131714	0.120557	-3.02398
O60706	0.279649	6.80257	2.75512	0.0132819	0.120557	-3.03155
P29401	0.496933	6.5994	2.75508	0.0132832	0.120557	-3.03164
P50570	0.23098	6.68319	2.75093	0.0134002	0.121108	-3.03958
Q96AQ6	0.36916	6.69786	2.74892	0.0134572	0.121115	-3.04343
P0C0L5	1.01165	6.49393	2.74678	0.0135183	0.121158	-3.04753
Q4G176	-0.344821	6.48495	-2.73506	0.0138573	0.123681	-3.06995
Q06210	0.443876	6.42092	2.72919	0.01403	0.124221	-3.08116
Q9BZZ5	0.338655	6.68338	2.72811	0.0140621	0.124221	-3.08323
P24539	-0.344782	6.58731	-2.7263	0.0141158	0.124221	-3.08668
P01011	0.69105	6.71112	2.72157	0.0142574	0.124221	-3.0957
P11047	-0.42529	6.54247	-2.72025	0.0142971	0.124221	-3.09822
P02765	0.585856	6.61364	2.71869	0.0143442	0.124221	-3.1012
P05546	0.631682	6.57074	2.71796	0.0143663	0.124221	-3.10259
O95210	-0.329417	6.51378	-2.71567	0.0144358	0.124221	-3.10695
P00450	0.914296	6.61787	2.71506	0.0144545	0.124221	-3.10812
Q9NUJ1	0.26062	6.6375	2.71372	0.0144953	0.124221	-3.11067
Q13885	0.395199	6.54961	2.71105	0.0145771	0.124426	-3.11576
O75915	0.280782	6.69149	2.70552	0.0147477	0.124452	-3.12627
A6NHL2	0.427072	6.7066	2.70462	0.0147756	0.124452	-3.12799
Q9Y6N5	0.329485	6.74692	2.70411	0.0147917	0.124452	-3.12897
P07738	0.756278	6.57892	2.70347	0.0148116	0.124452	-3.13018
P49458	0.339148	6.67344	2.69334	0.0151307	0.126639	-3.14944
P15954	-0.424603	6.34302	-2.68794	0.0153036	0.127149	-3.1597
P18859	-0.322668	6.57661	-2.68694	0.0153359	0.127149	-3.1616
P30041	0.262182	6.78095	2.68591	0.015369	0.127149	-3.16355
O75947	-0.345218	6.5411	-2.68149	0.0155125	0.127845	-3.17194
P17540	-0.384995	6.5156	-2.67791	0.0156295	0.128305	-3.17872
Q9Y6C9	-0.236397	6.61665	-2.67483	0.0157311	0.128305	-3.18457
Q9UPN7	0.287278	6.63626	2.67214	0.01582	0.128305	-3.18966
P49189	0.357907	6.70159	2.67135	0.0158465	0.128305	-3.19117
Q92522	0.381849	6.69133	2.66579	0.0160323	0.128305	-3.20168
P02730	0.964213	6.41398	2.66571	0.0160352	0.128305	-3.20184
P04080	0.344613	6.62038	2.66533	0.016048	0.128305	-3.20257
Q5SSJ5	0.280904	6.70694	2.66157	0.016175	0.128305	-3.20967
P27169	0.756549	6.56781	2.66075	0.0162028	0.128305	-3.21122
O75746	-0.261773	6.53919	-2.66061	0.0162077	0.128305	-3.2115
O00748	-0.341924	6.63777	-2.65848	0.01628	0.128305	-3.21551
Q12769	0.330143	6.69723	2.65836	0.0162842	0.128305	-3.21574
P36959	0.691777	6.64259	2.65346	0.0164522	0.128342	-3.22499
Q14019	0.518959	6.78397	2.6519	0.0165063	0.128342	-3.22795
O43399	0.290825	6.55935	2.65079	0.0165446	0.128342	-3.23004
Q9H0C8	0.342491	6.71391	2.6495	0.0165894	0.128342	-3.23248
P55290	0.429957	6.85398	2.64884	0.0166122	0.128342	-3.23372
Q08495	0.892335	6.53664	2.64677	0.0166846	0.128342	-3.23764
Q6NVY1	-0.683075	6.40109	-2.64614	0.0167065	0.128342	-3.23881
P02549	0.874789	6.4605	2.64388	0.0167858	0.128492	-3.24308
P69905	0.980548	6.46756	2.63785	0.0169992	0.129182	-3.25446
Q7Z7K6	-0.500894	6.3654	-2.63521	0.0170931	0.129182	-3.25942
O75368	0.511566	6.5532	2.63408	0.0171336	0.129182	-3.26156
P04424	0.306051	6.63414	2.63391	0.0171397	0.129182	-3.26187
P12004	0.346323	6.65098	2.63289	0.0171762	0.129182	-3.26379
P00915	0.922051	6.44152	2.62278	0.0175431	0.131482	-3.28282
Q53H82	0.335687	6.6541	2.61924	0.0176737	0.132	-3.28949
P11166	0.957372	6.35253	2.61243	0.0179268	0.133118	-3.30228
O75531	0.395572	6.77195	2.61188	0.0179472	0.133118	-3.3033
Q969X5	0.330461	6.58919	2.60676	0.01814	0.133283	-3.31291
Q15393	0.233877	6.59831	2.60349	0.018264	0.133283	-3.31904
Q96F85	0.390063	6.64785	2.59954	0.018415	0.133283	-3.32644
Q9H0B6	0.321772	6.56748	2.5984	0.0184589	0.133283	-3.32858
Q9Y3C6	0.399766	6.52304	2.59822	0.0184658	0.133283	-3.32891
P61964	0.406682	6.59266	2.59753	0.0184923	0.133283	-3.33021
P10515	-0.283188	6.55555	-2.59737	0.0184988	0.133283	-3.33052
C9JG97	0.376948	6.61084	2.59683	0.0185193	0.133283	-3.33151
Q15691	0.268032	6.62983	2.5951	0.0185864	0.133283	-3.33476
Q9NQG5	0.331779	6.61213	2.59398	0.0186297	0.133283	-3.33686
Q9UDW1	-0.349888	6.56274	-2.59343	0.018651	0.133283	-3.33788
P06703	0.608333	6.59349	2.58523	0.0189724	0.135132	-3.35323
Q9Y6P5	0.287764	6.67084	2.57739	0.0192844	0.1369	-3.36788
Q09666	0.382338	6.70797	2.56835	0.0196502	0.138143	-3.38474
Q5T619	0.87738	6.43779	2.56694	0.0197076	0.138143	-3.38736
P17858	0.391896	6.64762	2.56528	0.0197758	0.138143	-3.39045
Q6DHV7	0.35764	6.63662	2.56337	0.0198545	0.138143	-3.39401
P54920	0.283038	6.69381	2.56267	0.0198832	0.138143	-3.39531
Q15785	0.275008	6.62597	2.56215	0.0199048	0.138143	-3.39629
Q9UHD9	0.276584	6.71746	2.56205	0.019909	0.138143	-3.39648
P49247	0.61418	6.56149	2.54962	0.020429	0.140626	-3.41959
P52565	0.278691	6.65223	2.54555	0.0206024	0.140626	-3.42717
O96005	0.307804	6.75609	2.54505	0.0206234	0.140626	-3.42808
Q5VW32	0.221347	6.6964	2.54482	0.0206336	0.140626	-3.42852
P06576	-0.297901	6.59078	-2.54385	0.0206747	0.140626	-3.43031
P49790	0.314766	6.64049	2.54341	0.0206939	0.140626	-3.43113
P19823	0.72255	6.62169	2.54108	0.0207941	0.140626	-3.43546
Q9UKV8	0.258496	6.72823	2.53893	0.0208869	0.140626	-3.43945
P50402	0.291582	6.79305	2.53828	0.0209149	0.140626	-3.44065
Q96FW1	0.297189	6.71928	2.53762	0.0209435	0.140626	-3.44187
A5YM72	-0.305038	6.30936	-2.5361	0.0210095	0.140626	-3.44469
Q15813	0.260481	6.73015	2.53514	0.0210514	0.140626	-3.44648
Q9BX66	0.251013	6.62945	2.53169	0.0212021	0.141115	-3.45286
P46781	0.275904	6.61868	2.53047	0.0212558	0.141115	-3.45512
P02750	0.733955	6.63243	2.52692	0.0214125	0.141678	-3.4617
P82921	-0.316167	6.6015	-2.52557	0.0214724	0.141678	-3.4642
P51858	0.294638	6.59354	2.52237	0.0216149	0.142141	-3.47012
Q13061	-0.375801	6.68362	-2.52055	0.0216964	0.142141	-3.47349
P24310	-0.319315	6.54016	-2.51956	0.0217407	0.142141	-3.47531
P05091	0.260475	6.60904	2.50972	0.0221874	0.144061	-3.4935
Q9NT62	0.248261	6.7068	2.50927	0.0222079	0.144061	-3.49432
Q9UM22	0.301427	6.73377	2.50867	0.0222354	0.144061	-3.49543
P61020	0.284117	6.64273	2.50645	0.0223377	0.144063	-3.49953
P45974	0.22314	6.65967	2.50337	0.0224796	0.144063	-3.5052
Q8WUM4	0.280038	6.6451	2.50312	0.0224915	0.144063	-3.50567
Q8WZA0	0.230665	6.65231	2.50286	0.0225035	0.144063	-3.50615
Q9NQP4	0.288523	6.80788	2.49457	0.0228915	0.146111	-3.52142
P48507	0.371035	6.6786	2.49109	0.0230562	0.146455	-3.52782
Q9UKP3	-0.301524	6.58673	-2.49056	0.0230815	0.146455	-3.5288
Q8NE62	0.310417	6.44964	2.48825	0.0231915	0.146553	-3.53305
Q9UBT2	0.345357	6.73181	2.48738	0.0232332	0.146553	-3.53465
P35555	0.532133	6.73694	2.47978	0.0235991	0.148426	-3.5486
Q13618	0.409453	6.68377	2.47551	0.0238075	0.148722	-3.55644
P02100	0.6593	6.51387	2.47318	0.0239217	0.148722	-3.56071
P00747	0.501164	6.65643	2.47211	0.0239744	0.148722	-3.56267
Q9Y276	-0.299059	6.51123	-2.47066	0.0240458	0.148722	-3.56533
P53597	-0.304704	6.48631	-2.47013	0.0240721	0.148722	-3.5663
P27105	0.634244	6.58216	2.46816	0.02417	0.148722	-3.56992
Q8TB37	-0.272176	6.71861	-2.4673	0.0242126	0.148722	-3.57149
Q8N1G4	0.262867	6.69818	2.46584	0.0242854	0.148722	-3.57417
Q92945	0.325708	6.68624	2.46398	0.0243783	0.148722	-3.57757
P04040	0.695372	6.55116	2.46277	0.0244391	0.148722	-3.57979
Q00013	0.563987	6.60603	2.46206	0.0244746	0.148722	-3.58108
O14579	0.279392	6.65913	2.46203	0.0244758	0.148722	-3.58113
Q8IYB3	0.255353	6.62041	2.45642	0.0247596	0.149997	-3.5914
P16157	0.757609	6.43685	2.45513	0.0248252	0.149997	-3.59376
O00233	0.260262	6.71195	2.44994	0.0250904	0.151175	-3.60323
Q9Y5P6	0.378531	6.73491	2.44262	0.0254698	0.152359	-3.61659
P19623	0.222623	6.72803	2.44187	0.0255089	0.152359	-3.61796
Q92783	0.271463	6.77752	2.43993	0.0256105	0.152359	-3.62149
P49792	0.215498	6.58201	2.43982	0.0256165	0.152359	-3.6217
Q07960	0.284634	6.66233	2.43935	0.0256411	0.152359	-3.62256
P31946	0.226538	6.67157	2.4371	0.0257592	0.152439	-3.62665
Q15772	-0.232339	6.6658	-2.43578	0.0258289	0.152439	-3.62905
P18754	0.225742	6.64199	2.43506	0.0258672	0.152439	-3.63037
P49366	0.345978	6.49478	2.43255	0.0260001	0.152804	-3.63493
Q8TCS8	-0.250659	6.61332	-2.42806	0.0262399	0.153575	-3.64309
P09874	0.280416	6.67554	2.42738	0.0262766	0.153575	-3.64434
P22061	0.206429	6.69403	2.4261	0.0263454	0.153575	-3.64666
O95352	0.280299	6.65025	2.4204	0.0266541	0.154636	-3.65702
O43615	-0.291774	6.60182	-2.42008	0.0266713	0.154636	-3.65759
P00918	0.508655	6.72159	2.417	0.0268394	0.155192	-3.66318
Q9Y3D6	0.223022	6.57079	2.41495	0.0269519	0.155283	-3.66689
Q5VVQ6	0.612518	6.6481	2.41409	0.0269995	0.155283	-3.66846
P16118	-0.245165	6.60576	-2.41067	0.0271888	0.155955	-3.67467
P08590	-0.56832	6.62927	-2.40658	0.0274161	0.156841	-3.68206
P30086	0.249243	6.72201	2.40331	0.0275998	0.157473	-3.68799
P36955	0.439004	6.58822	2.39749	0.0279288	0.157974	-3.69851
Q96P70	0.394076	6.76184	2.39432	0.0281099	0.157974	-3.70424
O00764	0.278672	6.62844	2.39315	0.0281767	0.157974	-3.70635
P35612	0.696004	6.45019	2.39146	0.0282735	0.157974	-3.70939
P68402	0.310039	6.81121	2.39026	0.0283427	0.157974	-3.71156
P00846	-0.32125	6.69003	-2.38888	0.0284228	0.157974	-3.71406
P13073	-0.35118	6.46959	-2.38811	0.0284673	0.157974	-3.71545
Q99733	0.238096	6.65364	2.38638	0.0285676	0.157974	-3.71857
Q8NB12	-0.236938	6.60231	-2.38595	0.0285921	0.157974	-3.71933
Q16576	0.238003	6.70277	2.38345	0.028738	0.157974	-3.72384
Q9H3Z4	0.39373	6.62225	2.38218	0.0288123	0.157974	-3.72613
P22352	0.324679	6.8413	2.38183	0.0288326	0.157974	-3.72676
Q9BYV7	-0.537172	6.38755	-2.3817	0.0288403	0.157974	-3.72699
O43678	-0.344902	6.53175	-2.38125	0.0288671	0.157974	-3.72782
Q86TP1	0.319326	6.78899	2.38097	0.0288836	0.157974	-3.72832
P07437	0.311117	6.66182	2.38091	0.0288868	0.157974	-3.72842
Q7Z434	0.250754	6.59553	2.37919	0.0289878	0.157974	-3.73151
P52272	0.261569	6.77883	2.37882	0.0290097	0.157974	-3.73218
Q9UHB9	0.242473	6.67308	2.37732	0.0290982	0.158056	-3.73488
O75533	0.221007	6.6476	2.37074	0.0294897	0.159466	-3.74672
Q04446	-0.282829	6.49228	-2.37047	0.029506	0.159466	-3.74721
O75608	-0.234695	6.65484	-2.36738	0.029691	0.159737	-3.75275
P02675	0.441357	6.6715	2.36575	0.0297895	0.159737	-3.75568
P08123	-0.684656	6.58201	-2.36567	0.0297943	0.159737	-3.75582
P01857	0.708415	6.60464	2.36368	0.0299152	0.159737	-3.75941
P02787	0.400331	6.67041	2.36347	0.0299275	0.159737	-3.75977
Q86VP6	0.317947	6.72042	2.35962	0.030162	0.16059	-3.76668
Q9Y265	0.23683	6.71099	2.35492	0.0304508	0.161728	-3.77511
Q9UNZ2	0.208029	6.6714	2.3455	0.0310366	0.164055	-3.79197
Q9NRY5	0.29167	6.63879	2.34542	0.0310416	0.164055	-3.79211
Q9NZD4	0.907422	6.41399	2.33135	0.0319368	0.168373	-3.81723
Q8N0W3	0.225411	6.77992	2.32819	0.0321409	0.168719	-3.82286
P61970	0.278782	6.73798	2.32791	0.0321593	0.168719	-3.82336
Q04917	0.267362	6.60147	2.32566	0.0323053	0.168795	-3.82736
P15090	0.428877	6.66124	2.32525	0.0323324	0.168795	-3.8281
Q5U5X0	-0.366491	6.56713	-2.32273	0.0324967	0.168795	-3.83257
P52888	0.244965	6.67713	2.32249	0.0325127	0.168795	-3.83301
Q08J23	0.280805	6.77664	2.32167	0.0325662	0.168795	-3.83446
P45954	0.363074	6.62307	2.31575	0.032957	0.17041	-3.84498
P05496	-0.434181	6.33712	-2.30976	0.0333571	0.1718	-3.85563
O95182	-0.312848	6.59311	-2.30934	0.0333856	0.1718	-3.85638
P61006	0.284929	6.72743	2.3058	0.0336238	0.172613	-3.86264
O43676	-0.406628	6.57662	-2.30245	0.0338514	0.173368	-3.86859
P46063	0.372432	6.74866	2.30042	0.0339897	0.173662	-3.87218
Q15814	0.301485	6.59685	2.28736	0.0348923	0.177565	-3.89526
Q8NI37	-0.380462	6.50356	-2.28612	0.0349793	0.177565	-3.89745
Q96C01	-0.380587	6.57339	-2.28555	0.0350198	0.177565	-3.89847
P62942	0.249805	6.59256	2.28464	0.0350838	0.177565	-3.90008
Q52LJ0	0.272428	6.71378	2.28324	0.0351818	0.177643	-3.90253
Q9ULC3	0.315482	6.64774	2.27993	0.0354162	0.178408	-3.90837
P13807	-0.289943	6.47858	-2.27572	0.0357163	0.179499	-3.91579
Q15286	0.238565	6.69485	2.26816	0.0362607	0.180773	-3.92909
Q9NUQ2	-0.214885	6.48652	-2.2681	0.0362653	0.180773	-3.9292
Q08211	0.20086	6.6805	2.26789	0.03628	0.180773	-3.92956
Q07666	0.274089	6.70617	2.2654	0.0364617	0.180773	-3.93395
O60237	-0.279115	6.58844	-2.26414	0.0365535	0.180773	-3.93616
Q9BRP8	0.372965	6.57579	2.26352	0.0365987	0.180773	-3.93724
P61204	0.28729	6.66317	2.26333	0.036613	0.180773	-3.93758
P10412	-0.425502	6.73585	-2.2625	0.0366731	0.180773	-3.93903
Q9BSL1	0.221236	6.82741	2.26164	0.0367366	0.180773	-3.94054
Q13148	0.258162	6.67212	2.26064	0.0368102	0.180773	-3.9423
Q8WY91	0.318787	6.58515	2.25845	0.0369714	0.181151	-3.94614
Q16531	0.237104	6.65702	2.25381	0.0373154	0.182422	-3.95427
O75436	0.245593	6.59612	2.25149	0.0374883	0.182851	-3.95833
O94811	0.278923	6.67852	2.24806	0.0377461	0.183176	-3.96434
P61601	0.3908	6.82311	2.24777	0.0377682	0.183176	-3.96485
A2RTX5	0.210954	6.62603	2.24715	0.0378144	0.183176	-3.96593
P47897	-0.214936	6.6081	-2.24608	0.0378955	0.183176	-3.96781
P14543	-0.342946	6.49292	-2.24311	0.0381205	0.183837	-3.973
P08185	0.465328	6.73232	2.24152	0.0382411	0.183837	-3.97577
P52566	0.282946	6.7475	2.2409	0.0382887	0.183837	-3.97686
P23246	0.228022	6.66351	2.23914	0.038423	0.184071	-3.97993
Q8N465	0.412665	6.65492	2.23511	0.0387329	0.184757	-3.98697
O60784	0.260748	6.66678	2.23504	0.0387381	0.184757	-3.98708
P31689	0.450894	6.69169	2.23346	0.0388599	0.184928	-3.98983
P61088	0.246454	6.75691	2.23069	0.0390744	0.185538	-3.99466
Q99584	0.388896	6.36474	2.22419	0.0395828	0.187539	-4.00598
P02679	0.417124	6.69032	2.22269	0.0397008	0.187684	-4.00858
O60763	0.254236	6.66803	2.21631	0.040207	0.189661	-4.01967
Q9UBC2	-0.176204	6.64276	-2.21511	0.0403027	0.189696	-4.02175
P62979	0.2175	6.53425	2.21096	0.0406365	0.190511	-4.02897
P50552	0.275656	6.62903	2.21033	0.0406868	0.190511	-4.03005
P48637	0.197227	6.67921	2.20965	0.0407415	0.190511	-4.03122
P30085	0.22695	6.77069	2.20671	0.04098	0.19121	-4.03632
O96008	-0.221661	6.61347	-2.20401	0.0412	0.191821	-4.041
Q16222	0.18408	6.70021	2.20248	0.041325	0.191904	-4.04365
O00757	-0.399815	6.62969	-2.20161	0.0413963	0.191904	-4.04516
P01966	0.871986	6.48138	2.19899	0.0416112	0.192486	-4.04968
O43143	0.227249	6.72871	2.19699	0.0417761	0.192834	-4.05314
P46108	0.269974	6.57249	2.19352	0.0420642	0.193393	-4.05914
O95278	-0.279424	6.63063	-2.19336	0.0420771	0.193393	-4.05941
Q9UDR5	0.261523	6.58854	2.18716	0.0425959	0.19518	-4.0701
P00403	-0.254117	6.60901	-2.18603	0.0426916	0.19518	-4.07206
Q92804	0.253105	6.65373	2.18547	0.0427382	0.19518	-4.07301
P20929	-0.543687	6.45781	-2.18313	0.0429369	0.19557	-4.07706
P04004	0.549438	6.59878	2.18074	0.0431397	0.19557	-4.08117
Q9BZL1	0.216592	6.63693	2.18051	0.0431588	0.19557	-4.08155
Q9NTM9	0.266703	6.63148	2.18018	0.0431873	0.19557	-4.08213
Q9NX46	0.222122	6.68424	2.17827	0.0433505	0.195698	-4.08542
P21980	0.409793	6.62597	2.17772	0.0433975	0.195698	-4.08636
Q02127	0.393331	6.56538	2.17605	0.0435402	0.195931	-4.08922
P53778	0.22818	6.75321	2.17372	0.0437412	0.196425	-4.09324
Q6PH85	0.275726	6.90321	2.16902	0.0441478	0.197423	-4.1013
Q9Y5L4	-0.337393	6.61869	-2.16869	0.0441764	0.197423	-4.10187
P01834	0.635969	6.59652	2.1675	0.0442807	0.197423	-4.10392
O43598	-0.265563	6.56341	-2.16692	0.0443306	0.197423	-4.1049
Q5XPI4	0.206663	6.62174	2.1621	0.0447533	0.198893	-4.11317
P48788	-0.464671	6.37686	-2.15739	0.0451701	0.200047	-4.12123
Q92747	0.284829	6.66757	2.15531	0.0453555	0.200047	-4.1248
O00330	-0.244093	6.55037	-2.15337	0.0455286	0.200047	-4.12811
P19652	0.690739	6.5074	2.15298	0.0455634	0.200047	-4.12878
P00558	-0.232202	6.66898	-2.15154	0.0456919	0.200047	-4.13122
P56381	-0.393896	6.66943	-2.15083	0.0457563	0.200047	-4.13245
Q9BY43	0.221099	6.65328	2.14898	0.0459222	0.200047	-4.1356
Q13541	-0.242106	6.55898	-2.14856	0.0459604	0.200047	-4.13632
P56277	-0.513567	6.51718	-2.14815	0.0459975	0.200047	-4.13702
Q13185	0.272849	6.62038	2.14778	0.0460305	0.200047	-4.13765
Q9NUB1	0.363874	6.5462	2.14772	0.0460359	0.200047	-4.13775
P61956	0.221179	6.69708	2.14364	0.0464064	0.20125	-4.14472
P55268	-0.30716	6.62666	-2.14094	0.0466527	0.201911	-4.14932
O14907	0.293872	6.61794	2.13977	0.0467602	0.20197	-4.15132
P55072	0.221027	6.72621	2.13524	0.0471764	0.203051	-4.15901
O60669	0.470935	6.70197	2.135	0.0471993	0.203051	-4.15943
P16298	0.264184	6.63553	2.1304	0.0476259	0.204477	-4.16724
Q9Y490	0.20511	6.68084	2.12895	0.047761	0.20463	-4.1697
P04839	0.401124	6.3625	2.12798	0.0478517	0.20463	-4.17135
P10301	0.256095	6.70236	2.12199	0.0484159	0.206565	-4.18152
A0A286YFJ8	1.10589	6.38079	2.12113	0.0484972	0.206565	-4.18297
P14618	-0.270534	6.7272	-2.11942	0.0486597	0.206565	-4.18587
P36542	-0.290788	6.57184	-2.11912	0.0486883	0.206565	-4.18638
Q15293	-0.35893	6.53612	-2.11772	0.0488211	0.206721	-4.18875
Q49B96	-0.259037	6.64715	-2.11461	0.0491183	0.207379	-4.19401
P00395	-0.349099	6.56871	-2.11316	0.0492579	0.207379	-4.19646
O95487	0.190788	6.67073	2.11308	0.0492657	0.207379	-4.1966
P17661	-0.380625	6.41113	-2.10941	0.0496196	0.207388	-4.2028
P25705	-0.248919	6.56794	-2.10807	0.0497495	0.207388	-4.20507
Q8TDY2	-0.590058	6.34724	-2.10793	0.0497624	0.207388	-4.20529
Q8NBX0	-0.21472	6.58204	-2.10693	0.0498602	0.207388	-4.20699
P34913	0.55494	6.5961	2.10664	0.0498878	0.207388	-4.20747
P37802	0.379415	6.68838	2.10577	0.0499724	0.207388	-4.20894
P01112	0.198751	6.64827	2.1055	0.0499993	0.207388	-4.20941
Q9Y2Q3	-0.252992	6.55949	-2.10481	0.0500668	0.207388	-4.21057
Q6ZSY5	0.22518	6.55956	2.1041	0.0501357	0.207388	-4.21176
Q96K17	0.236037	6.74795	2.1025	0.0502919	0.207635	-4.21446
P18085	0.271621	6.69455	2.1009	0.0504488	0.207884	-4.21715
O75396	0.217239	6.6695	2.09712	0.0508213	0.208675	-4.22352
Q9Y6M9	-0.288542	6.66591	-2.09699	0.0508349	0.208675	-4.22375
Q15459	0.245314	6.60381	2.09579	0.0509536	0.208764	-4.22577
P37108	0.213869	6.4594	2.09286	0.0512449	0.209216	-4.2307
Q9H3K2	-0.294629	6.50885	-2.09272	0.0512583	0.209216	-4.23092
P56385	-0.279986	6.55789	-2.09144	0.0513865	0.209342	-4.23308
P07919	-0.281595	6.52834	-2.08852	0.0516791	0.210136	-4.23799
Q9UMS4	0.221595	6.64737	2.08573	0.0519591	0.210646	-4.24266
P30740	0.325431	6.6086	2.08532	0.0520005	0.210646	-4.24335
P07384	0.168821	6.68671	2.0811	0.0524286	0.211981	-4.25043
Q9UIJ7	-0.334213	6.55639	-2.07722	0.0528249	0.212275	-4.25694
P61011	0.191984	6.65815	2.07686	0.0528616	0.212275	-4.25754
Q9BY32	0.39947	6.62082	2.0768	0.0528675	0.212275	-4.25763
O75340	0.255538	6.65668	2.07485	0.0530681	0.212275	-4.2609
Q9UNN5	0.21446	6.59826	2.07334	0.0532241	0.212275	-4.26343
Q9GZT8	0.242757	6.76139	2.07328	0.0532294	0.212275	-4.26352
Q9UBE0	0.310928	6.68202	2.07321	0.0532367	0.212275	-4.26364
Q13126	0.45497	6.9806	2.0719	0.0533721	0.212275	-4.26583
Q13522	0.347947	6.69463	2.07162	0.0534017	0.212275	-4.26631
P28482	0.218349	6.67844	2.06974	0.0535963	0.212275	-4.26945
P04150	0.338227	6.53542	2.06875	0.0536994	0.212275	-4.27111
Q8NE71	0.224769	6.64412	2.06734	0.0538456	0.212275	-4.27345
Q8NC56	0.212169	6.72886	2.06711	0.0538701	0.212275	-4.27384
Q9Y4E8	0.186878	6.65484	2.0661	0.0539756	0.212275	-4.27553
Q8N5H7	-0.24352	6.59287	-2.06604	0.0539817	0.212275	-4.27563
Q86WU2	0.371531	6.55607	2.06162	0.0544451	0.213707	-4.283
Q6P587	-0.203897	6.58802	-2.06048	0.0545653	0.213789	-4.2849
O14787	0.269282	6.69111	2.05559	0.0550836	0.214604	-4.29304
P67809	-0.3428	6.56989	-2.05478	0.0551689	0.214604	-4.29438
P51116	-0.261121	6.57664	-2.05403	0.0552498	0.214604	-4.29564
Q08722	0.36726	6.61843	2.05388	0.0552652	0.214604	-4.29588
P53999	0.241666	6.71364	2.05381	0.0552723	0.214604	-4.29599
Q5JTJ3	-0.266024	6.57192	-2.05005	0.0556754	0.21578	-4.30225
Q9NVT9	0.207014	6.48328	2.04648	0.0560601	0.21688	-4.30817
P30049	-0.293088	6.49607	-2.04274	0.0564663	0.218051	-4.31439
Q9UNE7	0.263595	6.5774	2.0415	0.0566011	0.218051	-4.31644
O60826	0.297007	6.64949	2.04037	0.0567245	0.218051	-4.31831
O95169	-0.238364	6.63849	-2.03997	0.0567683	0.218051	-4.31897
Q9NYJ1	-0.197301	6.5623	-2.03735	0.0570553	0.218763	-4.32331
Q66K74	0.452462	6.44765	2.03637	0.0571629	0.218785	-4.32493
O75128	0.271274	6.63916	2.03452	0.0573662	0.219174	-4.32798
O43776	-0.170374	6.57814	-2.03139	0.0577128	0.220107	-4.33316
Q9NWV8	0.304869	6.58458	2.02858	0.0580254	0.220907	-4.3378
Q7Z6Z7	0.196597	6.62184	2.02251	0.0587068	0.222607	-4.34782
O43677	-0.321063	6.60991	-2.02164	0.0588047	0.222607	-4.34925
P11055	-0.563711	6.60643	-2.02135	0.0588371	0.222607	-4.34972
P43304	0.241154	6.63689	2.02092	0.0588858	0.222607	-4.35043
P53985	-0.194031	6.56151	-2.01933	0.0590652	0.222859	-4.35304
O75964	-0.252398	6.56912	-2.0185	0.0591596	0.222859	-4.35442
Q9Y530	0.250318	6.66944	2.01347	0.059733	0.22434	-4.36269
Q9Y315	0.224907	6.49289	2.01245	0.0598501	0.22434	-4.36437
P62318	0.281645	6.63238	2.0121	0.0598907	0.22434	-4.36495
P05198	0.181736	6.68108	2.01086	0.0600332	0.22434	-4.36699
Q99536	0.369683	6.63296	2.0105	0.0600744	0.22434	-4.36757
Q00872	-0.408765	6.43291	-2.00889	0.0602596	0.224642	-4.37021
P39687	0.249	6.66004	2.00623	0.060567	0.225397	-4.37457
Q8IWB9	-0.234756	6.66721	-1.99921	0.0613857	0.227956	-4.38607
Q9UJW0	0.173561	6.64437	1.99838	0.0614836	0.227956	-4.38744
P55060	0.249078	6.65247	1.99762	0.0615725	0.227956	-4.38867
Q9BV47	0.308394	6.54194	1.99146	0.0623018	0.229916	-4.39875
O94905	-0.228034	6.67435	-1.99134	0.0623156	0.229916	-4.39894
P07205	-0.267452	6.65828	-1.98898	0.0625973	0.230242	-4.40279
Q9BXP5	0.251697	6.67477	1.9888	0.0626181	0.230242	-4.40308
P09936	0.337419	6.66897	1.98747	0.0627773	0.230434	-4.40525
O60220	-0.365317	6.46409	-1.98601	0.0629529	0.230547	-4.40764
Q12931	-0.196223	6.56685	-1.98472	0.0631076	0.230547	-4.40974
O43865	0.214535	6.57512	1.98454	0.0631298	0.230547	-4.41004
P05166	-0.212777	6.55762	-1.98084	0.0635754	0.231729	-4.41605
P04083	0.370015	6.66156	1.98007	0.0636689	0.231729	-4.4173
O75477	-0.215178	6.64484	-1.97483	0.0643078	0.233659	-4.42583
P49903	0.259407	6.71346	1.97308	0.0645213	0.234039	-4.42866
Q9NZZ3	0.255241	6.62434	1.96846	0.0650912	0.235089	-4.43616
Q14112	-0.339096	6.56677	-1.96816	0.0651282	0.235089	-4.43665
P09496	0.240438	6.57775	1.96707	0.0652635	0.235089	-4.43842
P30837	-0.556594	6.2616	-1.96698	0.0652739	0.235089	-4.43855
P33121	-0.198471	6.57825	-1.96631	0.0653572	0.235089	-4.43964
Q13554	0.231571	6.55813	1.96235	0.0658507	0.236469	-4.44605
Q7Z4H3	0.218319	6.74345	1.96096	0.0660241	0.236697	-4.4483
O95168	-0.269595	6.64157	-1.95957	0.0661991	0.236929	-4.45055
P56181	-0.265592	6.50648	-1.95677	0.0665509	0.237553	-4.45507
Q5XKP0	-0.240166	6.6453	-1.95643	0.0665943	0.237553	-4.45562
P53621	0.205211	6.66409	1.953	0.0670288	0.238707	-4.46116
P35609	-0.651512	6.31641	-1.94913	0.0675208	0.239629	-4.46739
P11177	-0.195626	6.56636	-1.94885	0.0675568	0.239629	-4.46784
O96000	-0.24076	6.52016	-1.94834	0.0676221	0.239629	-4.46866
P01876	0.771687	6.57203	1.94367	0.0682219	0.241357	-4.47618
Q04759	0.21844	6.65399	1.94261	0.0683586	0.241444	-4.47788
Q9NRF8	0.224839	6.72236	1.94162	0.068487	0.241501	-4.47947
P30622	0.255997	6.59934	1.94025	0.0686645	0.24165	-4.48168
P38159	-0.257275	6.56925	-1.93953	0.0687583	0.24165	-4.48283
P43007	-0.607456	6.59283	-1.9387	0.0688662	0.24165	-4.48417
P60953	0.175279	6.72446	1.93435	0.0694343	0.243246	-4.49115
P62917	-0.223503	6.82807	-1.93279	0.069638	0.243293	-4.49364
Q9H3S7	0.175487	6.69213	1.93252	0.0696739	0.243293	-4.49408
P08574	-0.225112	6.53045	-1.93011	0.0699911	0.243458	-4.49793
P62877	0.302134	6.54241	1.93009	0.0699941	0.243458	-4.49797
Q9Y2S2	0.277681	6.77543	1.92959	0.0700606	0.243458	-4.49878
Q9NS69	-0.260641	6.70868	-1.92752	0.0703334	0.244012	-4.50208
Q13825	-0.261257	6.56902	-1.9259	0.0705486	0.244337	-4.50467
O95139	-0.248987	6.58301	-1.92511	0.0706545	0.244337	-4.50594
P02585	-0.387133	6.45908	-1.92385	0.0708226	0.244525	-4.50796
P10916	-0.287058	6.70478	-1.92136	0.0711549	0.245279	-4.51193
Q96JB5	0.171917	6.70548	1.91997	0.0713406	0.245526	-4.51414
P23381	0.199128	6.68541	1.9115	0.0724858	0.249069	-4.52764
Q9HD15	0.216342	6.63692	1.90781	0.0729902	0.250061	-4.53351
P21283	0.247582	6.6459	1.90769	0.0730071	0.250061	-4.53371
O15247	0.302766	6.77939	1.90625	0.0732038	0.250336	-4.53598
Q9UBF6	0.259349	6.58338	1.90245	0.0737277	0.251637	-4.54202
P31415	0.211272	6.67366	1.9018	0.0738182	0.251637	-4.54306
O76024	0.288331	6.64507	1.90004	0.0740617	0.251762	-4.54584
O43684	0.375798	6.61527	1.8986	0.0742615	0.251762	-4.54812
O94973	0.301945	6.62657	1.89853	0.0742717	0.251762	-4.54824
P11717	-0.250479	6.62141	-1.89816	0.0743231	0.251762	-4.54882
Q9UBV2	0.323594	6.39976	1.89286	0.0750645	0.253874	-4.55722
P61160	0.189711	6.67302	1.88603	0.0760285	0.256731	-4.568
P46926	0.225672	6.71451	1.87986	0.0769101	0.258741	-4.57773
P62258	0.174703	6.63319	1.87862	0.0770872	0.258741	-4.57967
P36405	0.226728	6.74795	1.8786	0.0770899	0.258741	-4.5797
Q9BQ69	-0.198818	6.74492	-1.87823	0.0771444	0.258741	-4.58029
P26447	0.499341	6.78751	1.87766	0.0772253	0.258741	-4.58118
O95644	0.235728	6.72091	1.8757	0.0775086	0.259281	-4.58426
P17931	0.261082	6.91693	1.87488	0.0776277	0.259281	-4.58556
P30405	-0.261027	6.47692	-1.8723	0.0780019	0.25977	-4.58961
P17174	-0.182053	6.64796	-1.8722	0.0780156	0.25977	-4.58976
Q9C0C9	0.288411	6.66644	1.86944	0.0784172	0.260704	-4.59409
Q7LG56	0.247	6.71475	1.86665	0.0788257	0.261471	-4.59846
Q06432	0.338778	6.67193	1.86621	0.078891	0.261471	-4.59916
Q9Y508	-0.211497	6.76522	-1.86115	0.0796357	0.263223	-4.60707
P01023	0.457506	6.66124	1.86096	0.0796643	0.263223	-4.60737
Q15056	0.250507	6.57584	1.85953	0.0798766	0.263519	-4.60961
Q13049	0.283658	6.6642	1.85776	0.0801389	0.26398	-4.61237
Q13838	0.209251	6.61626	1.85394	0.0807096	0.265399	-4.61834
P46940	0.256506	6.71982	1.85323	0.0808165	0.265399	-4.61945
P61158	0.204382	6.66846	1.8517	0.0810453	0.265745	-4.62183
P09001	-0.265576	6.599	-1.85059	0.0812133	0.26589	-4.62357
Q8TBC4	0.174067	6.74087	1.84838	0.0815459	0.266437	-4.627
O14879	0.32916	6.58759	1.84784	0.081628	0.266437	-4.62785
Q93034	0.164957	6.7196	1.84573	0.0819482	0.267077	-4.63114
O60841	0.190084	6.70118	1.84287	0.0823831	0.26788	-4.63558
P13489	0.228597	6.65646	1.84247	0.0824437	0.26788	-4.6362
Q92900	0.19704	6.62295	1.83841	0.0830657	0.269494	-4.64251
Q9UHP3	0.229631	6.76417	1.83496	0.0835962	0.270806	-4.64785
Q9UHY1	0.207688	6.88877	1.82913	0.0845017	0.272992	-4.65688
Q16643	0.240338	6.87918	1.82895	0.08453	0.272992	-4.65716
Q9UHY7	0.149331	6.727	1.82817	0.0846517	0.272992	-4.65836
P49137	0.234788	6.59978	1.82638	0.0849307	0.27318	-4.66112
Q15365	0.195352	6.65737	1.82546	0.0850755	0.27318	-4.66254
Q15388	-0.191211	6.54335	-1.82536	0.0850909	0.27318	-4.6627
P48444	0.169652	6.65607	1.82446	0.0852321	0.273225	-4.66408
Q16082	0.207322	6.6262	1.81856	0.0861633	0.275799	-4.67318
Q9BU89	0.234786	6.59659	1.81606	0.0865615	0.276662	-4.67704
Q9UBI6	-0.295969	6.6261	-1.81214	0.0871879	0.278251	-4.68307
Q04941	0.428608	6.60226	1.80643	0.088107	0.280768	-4.69183
Q92616	0.163146	6.63373	1.80398	0.0885051	0.281101	-4.69559
O75955	0.174915	6.70346	1.80387	0.0885224	0.281101	-4.69575
Q9Y277	-0.203317	6.5997	-1.80294	0.0886728	0.281101	-4.69717
Q16539	0.212846	6.64867	1.80081	0.089021	0.281101	-4.70044
Q8N142	0.278161	6.54407	1.80047	0.0890767	0.281101	-4.70097
Q13435	0.278027	6.53402	1.80024	0.0891136	0.281101	-4.70131
P17568	-0.221374	6.55888	-1.80016	0.0891265	0.281101	-4.70143
P82909	-0.215767	6.61655	-1.79237	0.0904075	0.28437	-4.71333
P49257	-0.232257	6.6119	-1.79176	0.0905081	0.28437	-4.71426
Q8NCA5	-0.21188	6.6009	-1.7901	0.0907844	0.28437	-4.7168
P53992	0.191841	6.81129	1.79002	0.090798	0.28437	-4.71692
O75475	0.208526	6.71489	1.78986	0.0908239	0.28437	-4.71716
Q9NR19	0.163227	6.6626	1.78739	0.0912354	0.285243	-4.72093
Q7Z4W1	0.308149	6.56457	1.78101	0.0923048	0.287971	-4.73063
Q8IVM0	0.253514	6.44316	1.78059	0.0923756	0.287971	-4.73127
P46779	-0.224262	6.73408	-1.77848	0.0927313	0.288662	-4.73446
Q96KR6	-0.313693	6.37795	-1.77666	0.0930402	0.289205	-4.73723
Q8TDQ7	0.28778	6.81204	1.77566	0.093209	0.289311	-4.73874
O95166	0.170413	6.63839	1.77321	0.093627	0.29001	-4.74246
O75489	-0.227123	6.6509	-1.77276	0.093704	0.29001	-4.74314
Q9Y4P1	0.355064	6.57772	1.7719	0.0938511	0.290049	-4.74444
P47985	-0.223334	6.50781	-1.77008	0.0941614	0.290166	-4.74719
Q86Y39	-0.265165	6.64791	-1.76935	0.0942878	0.290166	-4.7483
P54819	-0.163974	6.53577	-1.76931	0.0942938	0.290166	-4.74835
P35052	0.237775	6.84975	1.76606	0.0948532	0.29147	-4.75326
Q9Y5S9	0.194329	6.57153	1.76487	0.0950583	0.291684	-4.75506
P68133	-0.432389	6.4703	-1.7635	0.0952963	0.291703	-4.75713
P22033	0.210851	6.61248	1.76327	0.0953357	0.291703	-4.75748
Q9Y3D2	-0.209632	6.54123	-1.76083	0.0957603	0.292586	-4.76116
P32119	0.32262	6.70083	1.75951	0.0959895	0.29287	-4.76315
Q96MG2	0.174025	6.67436	1.75803	0.0962482	0.293103	-4.76538
P00441	0.194969	6.63353	1.75751	0.0963385	0.293103	-4.76615
O00743	0.24502	6.60944	1.75195	0.0973149	0.295313	-4.77451
Q14654	0.199839	6.66446	1.75167	0.0973654	0.295313	-4.77494
Q5JSH3	0.210875	6.59984	1.75104	0.0974765	0.295313	-4.77589
P51553	-0.244301	6.46283	-1.74983	0.0976898	0.295543	-4.7777
P14550	0.19429	6.65574	1.74837	0.097949	0.29591	-4.77989
Q9Y4W6	-0.174138	6.56354	-1.7473	0.0981396	0.29607	-4.7815
Q6UXV4	-0.210719	6.62466	-1.74625	0.0983261	0.296218	-4.78307
P62081	0.205814	6.63453	1.74547	0.0984652	0.296222	-4.78424
Q9Y3S2	0.23416	6.64265	1.74331	0.0988497	0.29644	-4.78747
P15924	0.475163	5.93934	1.74273	0.0989532	0.29644	-4.78833
Q3ZCW2	0.209115	6.7128	1.74248	0.0989993	0.29644	-4.78872
P46778	-0.21925	6.74835	-1.74198	0.0990891	0.29644	-4.78947
P60866	0.166526	6.76767	1.74035	0.0993809	0.2969	-4.7919
Q9UHL4	0.367499	6.58781	1.73526	0.100299	0.299229	-4.79951
Q10713	-0.19611	6.63642	-1.73385	0.100555	0.299576	-4.80161
A1L188	-0.201396	6.46532	-1.73228	0.10084	0.300009	-4.80394
P27695	0.242777	6.73998	1.73036	0.101189	0.300278	-4.8068
P00488	0.318821	6.61646	1.72977	0.101298	0.300278	-4.80769
P02763	0.516364	6.6032	1.72949	0.101349	0.300278	-4.8081
O14979	0.179783	6.66403	1.72514	0.102147	0.302226	-4.81458
Q15366	0.196425	6.63751	1.72293	0.102553	0.302574	-4.81785
Q15907	0.221021	6.57321	1.72232	0.102666	0.302574	-4.81875
Q9ULP9	0.183384	6.75959	1.72099	0.102913	0.302574	-4.82073
Q9UNF0	0.186822	6.65064	1.72059	0.102986	0.302574	-4.82132
Q8N3L3	0.215878	6.60448	1.72027	0.103046	0.302574	-4.8218
P52294	0.166863	6.59296	1.71993	0.103109	0.302574	-4.8223
Q68EM7	0.211698	6.67454	1.71696	0.103661	0.303774	-4.8267
P11182	0.29546	6.75663	1.71621	0.103801	0.303774	-4.82782
Q9BXJ9	0.18947	6.63364	1.71546	0.103941	0.303774	-4.82893
P51608	0.247149	6.77175	1.71393	0.104228	0.303942	-4.83119
P40121	0.288056	6.64796	1.71364	0.104281	0.303942	-4.83162
Q9UI09	-0.223601	6.65973	-1.70608	0.105706	0.307678	-4.84279
Q13177	0.199851	6.61904	1.70243	0.1064	0.30928	-4.84817
Q9NWU1	-0.223364	6.55961	-1.70088	0.106696	0.309721	-4.85045
Q96I99	-0.382955	6.55706	-1.69883	0.107088	0.31044	-4.85346
P54578	0.171551	6.69037	1.69778	0.107288	0.310602	-4.85499
P60903	0.283272	6.64447	1.69457	0.107906	0.31197	-4.85971
P05388	0.183281	6.65668	1.69062	0.108672	0.313762	-4.86551
Q15257	0.206692	6.69762	1.68739	0.109299	0.31503	-4.87023
P31930	-0.183921	6.57438	-1.68638	0.109496	0.31503	-4.87171
P07451	0.302867	6.67561	1.68565	0.10964	0.31503	-4.87278
Q16762	0.194313	6.62259	1.68446	0.109872	0.31503	-4.87451
P34896	0.291196	6.64152	1.68436	0.109892	0.31503	-4.87467
P22695	-0.180123	6.57017	-1.68326	0.110107	0.31503	-4.87626
Q99808	0.216454	6.6205	1.68312	0.110136	0.31503	-4.87648
P40123	0.162042	6.77791	1.68139	0.110475	0.315579	-4.879
Q96QK1	0.185847	6.66956	1.68027	0.110697	0.315584	-4.88064
Q8NFW8	0.209403	6.71662	1.67926	0.110896	0.315584	-4.88212
Q14BN4	0.23887	6.64198	1.67915	0.110917	0.315584	-4.88227
P0DPH8	0.22263	6.65281	1.67743	0.111257	0.316135	-4.88478
Q9NR12	-0.254192	6.85089	-1.67521	0.111697	0.316967	-4.88801
P14324	0.170674	6.6608	1.67356	0.112025	0.317479	-4.8904
P55884	0.177612	6.62427	1.66883	0.112972	0.319742	-4.89729
O75306	-0.199152	6.62131	-1.66752	0.113235	0.320019	-4.89918
P10809	-0.164027	6.54035	-1.66633	0.113474	0.320019	-4.90091
O43264	0.151655	6.65667	1.66612	0.113517	0.320019	-4.90122
Q16775	0.16049	6.69131	1.66121	0.11451	0.322396	-4.90833
Q96FJ2	0.153686	6.62081	1.65739	0.115287	0.323434	-4.91385
Q9UHV9	0.175298	6.72696	1.65736	0.115294	0.323434	-4.91389
Q13283	0.156718	6.69555	1.65677	0.115414	0.323434	-4.91475
Q9Y2J8	0.235192	6.68414	1.65602	0.115567	0.323434	-4.91582
O15498	0.193157	6.62712	1.65426	0.115928	0.323434	-4.91836
P21796	-0.161156	6.59633	-1.65324	0.116138	0.323434	-4.91984
P06753	-0.461335	6.45248	-1.65288	0.116211	0.323434	-4.92036
P54727	0.160064	6.68113	1.65286	0.116216	0.323434	-4.92039
Q9BPX5	0.244083	6.70145	1.65278	0.116232	0.323434	-4.9205
Q9NP98	-0.611557	6.3044	-1.64908	0.116996	0.324812	-4.92584
P52758	0.289838	6.69074	1.64892	0.117029	0.324812	-4.92607
P14927	-0.237368	6.55313	-1.64696	0.117435	0.325139	-4.92889
Q9H2H8	0.252949	6.65119	1.64689	0.117449	0.325139	-4.92899
P63172	-0.219633	6.64339	-1.64537	0.117765	0.325594	-4.93117
O00159	0.235496	6.69315	1.64216	0.118433	0.326648	-4.93577
Q9BWS9	0.227953	6.61147	1.64073	0.118733	0.326648	-4.93783
P03905	-0.248477	6.5735	-1.63962	0.118965	0.326648	-4.93942
P16401	-0.555611	6.73975	-1.6385	0.1192	0.326648	-4.94103
P51148	0.215066	6.55394	1.63841	0.119219	0.326648	-4.94115
Q03013	0.633558	6.29873	1.638	0.119304	0.326648	-4.94174
P55087	0.263702	6.582	1.63782	0.119344	0.326648	-4.94201
Q04760	0.166569	6.73353	1.63643	0.119635	0.326648	-4.94399
P06702	0.79646	6.32029	1.63639	0.119645	0.326648	-4.94405
P60900	0.353253	6.52923	1.63628	0.119668	0.326648	-4.94421
P46976	-0.350412	6.6056	-1.63557	0.119816	0.326648	-4.94522
O00116	0.21388	6.74289	1.63481	0.119976	0.32667	-4.9463
P19237	-0.456843	6.50381	-1.63261	0.120443	0.327526	-4.94945
P05165	-0.191353	6.57417	-1.63013	0.12097	0.328543	-4.953
P02452	-0.426212	6.49839	-1.62791	0.121442	0.329403	-4.95616
P11279	0.264048	6.69092	1.62721	0.121593	0.329403	-4.95716
P30050	-0.209783	6.62728	-1.62246	0.12261	0.331462	-4.96392
Q9NRR5	0.215901	6.70909	1.62217	0.122674	0.331462	-4.96434
Q99685	0.200125	6.73506	1.62151	0.122815	0.331462	-4.96527
P48735	-0.202602	6.55464	-1.61647	0.123905	0.333984	-4.97243
Q9BSH5	0.209818	6.52058	1.6151	0.124204	0.334081	-4.97438
Q14894	1.29674	5.10276	1.61488	0.124251	0.334081	-4.97469
P68104	0.29594	6.59693	1.61274	0.124718	0.334918	-4.97773
Q53H12	0.17156	6.62955	1.61159	0.124969	0.335003	-4.97935
Q9NZQ9	-0.347753	6.61481	-1.60998	0.125322	0.335003	-4.98163
P78417	0.176074	6.72588	1.60834	0.125681	0.335003	-4.98394
P09211	0.171541	6.76927	1.60831	0.125688	0.335003	-4.98399
P61201	0.154983	6.7021	1.60828	0.125695	0.335003	-4.98404
Q8IYB8	-0.188811	6.53722	-1.60776	0.125809	0.335003	-4.98477
P31942	0.150508	6.70289	1.60762	0.12584	0.335003	-4.98497
Q96LD8	0.209686	6.7813	1.60639	0.12611	0.335306	-4.9867
P28331	-0.206252	6.61811	-1.60414	0.126606	0.336209	-4.98987
P24043	-0.25814	6.65731	-1.60305	0.126849	0.33644	-4.99142
P07942	-0.348089	6.49378	-1.60172	0.127142	0.336801	-4.99328
Q8IXJ6	-0.202638	6.72384	-1.60053	0.127408	0.337042	-4.99497
Q9NVH6	0.171163	6.64438	1.5999	0.127546	0.337042	-4.99585
P07954	-0.182805	6.48725	-1.59631	0.128348	0.338744	-5.0009
Q9UBQ7	-0.135096	6.64021	-1.59522	0.128593	0.338974	-5.00244
Q3LXA3	0.192996	6.64975	1.59422	0.128816	0.339147	-5.00384
O00299	0.250282	6.62416	1.59339	0.129003	0.339225	-5.00501
Q9BZV1	0.232912	6.64447	1.59015	0.129733	0.340726	-5.00955
O43837	-0.241879	6.41458	-1.58346	0.13125	0.344291	-5.01891
Q9NXR7	0.222407	6.67818	1.58101	0.131809	0.345238	-5.02233
Q8TDX7	0.200842	6.68409	1.58019	0.131997	0.345238	-5.02348
Q9Y3D3	-0.21475	6.5682	-1.57977	0.132092	0.345238	-5.02406
Q9HCU5	-0.203595	6.65713	-1.57905	0.132258	0.345252	-5.02507
P49406	-0.238786	6.66929	-1.5776	0.132591	0.345701	-5.02709
P04632	0.165894	6.61657	1.57472	0.133256	0.346787	-5.03111
P30536	-0.191369	6.55042	-1.57396	0.13343	0.346787	-5.03216
Q15555	0.198976	6.67483	1.5737	0.133491	0.346787	-5.03252
P51991	0.152648	6.63747	1.57054	0.134223	0.348268	-5.03691
P38919	0.304235	6.73751	1.56957	0.134449	0.34827	-5.03827
Q9Y5J7	-0.20943	6.6064	-1.5684	0.134722	0.34827	-5.03989
Q9Y6I9	-0.206197	6.57371	-1.56787	0.134844	0.34827	-5.04062
O43396	0.154275	6.70532	1.56775	0.134872	0.34827	-5.04078
P61981	0.15524	6.59556	1.56515	0.135481	0.349424	-5.0444
Q02978	-0.216619	6.55757	-1.56364	0.135833	0.349913	-5.04648
Q9P0J0	-0.206161	6.6111	-1.5623	0.136148	0.350078	-5.04833
P49720	0.306267	6.52049	1.56198	0.136223	0.350078	-5.04877
Q7L523	0.204309	6.6319	1.55901	0.136924	0.351321	-5.05288
O15144	0.174205	6.71516	1.55855	0.137033	0.351321	-5.05352
Q96CT7	0.18418	6.5164	1.55543	0.137772	0.352794	-5.05783
Q9H3H3	0.15544	6.66373	1.55413	0.13808	0.353163	-5.05961
O60662	-0.26564	6.50168	-1.55262	0.138441	0.353371	-5.0617
Q5JPH6	0.174804	6.57186	1.55241	0.13849	0.353371	-5.06198
P03915	-0.243727	6.52915	-1.55095	0.138839	0.353841	-5.064
P60709	0.221279	6.69751	1.54978	0.139118	0.354133	-5.0656
P63167	-0.2807	6.82646	-1.54904	0.139295	0.354165	-5.06662
P17980	0.127388	6.65284	1.54771	0.139616	0.354562	-5.06846
P22234	0.152914	6.64465	1.54602	0.140021	0.355051	-5.07077
P28074	0.243944	6.49008	1.54553	0.140139	0.355051	-5.07144
P09497	0.158986	6.52705	1.54427	0.140443	0.355204	-5.07318
Q13057	0.177349	6.71033	1.54391	0.140529	0.355204	-5.07367
Q9NXA8	-0.224177	6.48857	-1.54221	0.140941	0.355827	-5.076
P30626	0.304773	6.62678	1.53976	0.141535	0.3563	-5.07935
Q8WVJ2	0.189291	6.75167	1.5387	0.141792	0.3563	-5.0808
P02461	-0.342442	6.54125	-1.5384	0.141866	0.3563	-5.08122
P54652	0.275083	6.67585	1.53805	0.14195	0.3563	-5.08169
O14494	0.233741	6.5799	1.53802	0.141957	0.3563	-5.08173
Q9ULV4	-0.199525	6.78507	-1.53356	0.143046	0.357962	-5.08782
Q9BWD1	0.325536	6.77238	1.53353	0.143055	0.357962	-5.08787
P82979	0.186993	6.56779	1.53327	0.143118	0.357962	-5.08822
Q9UDY4	-0.201789	6.55516	-1.52928	0.144099	0.359996	-5.09366
P56537	0.175998	6.59242	1.52537	0.145066	0.361991	-5.09898
Q9Y230	0.148763	6.71876	1.52392	0.145425	0.362216	-5.10095
Q969Z0	-0.202808	6.62687	-1.52365	0.145493	0.362216	-5.10132
P05026	0.181178	6.6062	1.52272	0.145723	0.362371	-5.10258
O60869	-0.253881	6.89696	-1.51999	0.146404	0.363642	-5.10628
Q14247	-0.146714	6.63723	-1.51717	0.147111	0.364267	-5.11011
Q8WZA9	0.231981	6.53157	1.5171	0.147127	0.364267	-5.11019
O60610	0.159664	6.55496	1.51562	0.1475	0.364267	-5.1122
Q13442	0.200009	6.50818	1.51509	0.147631	0.364267	-5.11291
A0A4W9A917	0.415558	6.56904	1.51509	0.147633	0.364267	-5.11292
P18031	0.171968	6.62612	1.51494	0.147671	0.364267	-5.11312
P13929	-0.170921	6.55261	-1.51229	0.148338	0.365492	-5.11669
Q7L576	0.15934	6.61946	1.5115	0.148537	0.365564	-5.11776
P00390	-0.248754	6.47152	-1.51042	0.148811	0.365819	-5.11922
Q06830	0.237777	6.73036	1.50744	0.149568	0.367261	-5.12324
Q9Y2W1	0.15114	6.64578	1.50524	0.150128	0.367673	-5.1262
A0A087X0L7	-0.269971	6.50923	-1.50523	0.150129	0.367673	-5.12621
Q7KZF4	0.181948	6.66973	1.50477	0.150248	0.367673	-5.12684
P05452	0.246952	6.83086	1.5004	0.151366	0.369986	-5.1327
P61326	0.279489	6.90251	1.49807	0.151966	0.3708	-5.13583
P07902	0.192013	6.61361	1.49733	0.152157	0.3708	-5.13682
O94829	0.214105	6.80823	1.49656	0.152355	0.3708	-5.13785
P08758	0.22495	6.67676	1.49643	0.152388	0.3708	-5.13803
Q02641	0.17481	6.70404	1.49292	0.153296	0.372587	-5.14272
Q15836	0.177722	6.66918	1.49155	0.153652	0.373016	-5.14455
Q9Y224	0.156348	6.68179	1.49091	0.153819	0.373016	-5.14541
Q9NR28	0.162013	6.61489	1.48704	0.154828	0.37504	-5.15057
Q9NSE4	-0.140924	6.54516	-1.48528	0.155289	0.375493	-5.15291
Q9NR45	0.141966	6.64469	1.485	0.155365	0.375493	-5.15329
P07237	0.183964	6.77497	1.48414	0.155591	0.375618	-5.15444
Q96PE7	0.157633	6.59271	1.48204	0.156142	0.376013	-5.15723
O00483	-0.258665	6.37221	-1.48121	0.15636	0.376013	-5.15833
Q7L9L4	0.168729	6.58258	1.48089	0.156447	0.376013	-5.15876
Q96A65	-0.220966	6.57725	-1.48086	0.156454	0.376013	-5.1588
Q9Y266	0.184934	6.64356	1.47968	0.156765	0.376341	-5.16037
Q14693	0.178472	6.64693	1.47624	0.157677	0.378109	-5.16493
P10253	0.140687	6.59796	1.47464	0.158101	0.378703	-5.16704
Q9Y3P9	-0.350259	6.79568	-1.47095	0.159086	0.380482	-5.17193
P30153	0.157289	6.65149	1.47043	0.159226	0.380482	-5.17262
O75380	-0.194393	6.57158	-1.46897	0.159618	0.380482	-5.17455
O00399	0.122611	6.65358	1.46897	0.159618	0.380482	-5.17455
O95298	-0.191826	6.57739	-1.46856	0.159728	0.380482	-5.17509
Q9NP74	0.194187	6.60433	1.4597	0.16212	0.385752	-5.18676
Q15052	-0.208733	6.7892	-1.45873	0.162383	0.385951	-5.18803
Q9Y262	0.15105	6.6886	1.45693	0.162875	0.38643	-5.1904
Q8TC12	0.172572	6.63392	1.45668	0.162944	0.38643	-5.19073
P49411	-0.19509	6.53076	-1.45531	0.163318	0.386891	-5.19253
P50213	-0.19381	6.43538	-1.45345	0.163825	0.387665	-5.19495
Q969Z3	-0.159978	6.66786	-1.45182	0.164273	0.388298	-5.19709
Q9HA65	0.156033	6.67246	1.4496	0.164884	0.389315	-5.2
Q13424	-0.147175	6.66397	-1.44869	0.165134	0.389476	-5.20118
P51580	-0.258279	6.6986	-1.4476	0.165436	0.389762	-5.20261
O43181	-0.196571	6.52097	-1.4446	0.166266	0.391055	-5.20652
Q15018	0.150259	6.76694	1.44376	0.166499	0.391055	-5.20761
Q6PKG0	0.118656	6.66267	1.44331	0.166625	0.391055	-5.2082
O00217	-0.168413	6.59385	-1.443	0.166712	0.391055	-5.20861
O14531	0.237657	6.63946	1.44132	0.167179	0.391095	-5.2108
O75821	0.131369	6.60662	1.44098	0.167274	0.391095	-5.21124
Q9UBS8	-0.262938	6.85834	-1.43996	0.167557	0.391095	-5.21256
P06744	-0.1513	6.66931	-1.43994	0.167563	0.391095	-5.21258
P07203	0.156198	6.66193	1.43967	0.167638	0.391095	-5.21294
P05106	0.400488	6.3191	1.43865	0.167924	0.391158	-5.21427
P63316	-0.386269	6.48397	-1.43827	0.168029	0.391158	-5.21475
Q01518	0.225175	6.7094	1.43639	0.168556	0.391962	-5.2172
P21399	-0.158784	6.69409	-1.43491	0.168972	0.392504	-5.21912
Q9HA64	0.339574	6.7082	1.43316	0.169466	0.393227	-5.22139
P60842	0.158088	6.78898	1.43188	0.169826	0.393638	-5.22304
Q8IYU8	0.166622	6.62001	1.42905	0.170625	0.395064	-5.2267
Q9NZN4	0.19192	6.78007	1.4256	0.171607	0.39691	-5.23116
P20807	0.110342	6.68828	1.42295	0.172362	0.398228	-5.23458
Q9Y676	-0.185775	6.5254	-1.42167	0.172729	0.398648	-5.23623
Q96GK7	-0.176739	6.56105	-1.41926	0.173418	0.399809	-5.23932
O95674	0.191203	6.67718	1.41731	0.17398	0.400677	-5.24184
Q8TAE8	0.21879	6.56994	1.41454	0.174779	0.401634	-5.24539
P14735	0.134753	6.62581	1.4145	0.174791	0.401634	-5.24544
O43639	0.163412	6.5674	1.41393	0.174956	0.401634	-5.24617
Q8IWA5	0.246061	6.79455	1.41316	0.175177	0.401711	-5.24715
Q96CV9	0.201099	6.64458	1.40914	0.176345	0.403961	-5.2523
Q96BR5	-0.211927	6.64951	-1.40813	0.176639	0.404203	-5.25359
Q9UKU7	0.16769	6.58955	1.40631	0.17717	0.404987	-5.25592
Q9UBF2	0.136199	6.60674	1.40493	0.177574	0.405147	-5.25768
Q96G03	0.286123	6.60409	1.40478	0.177617	0.405147	-5.25787
P35268	0.190055	6.59281	1.40383	0.177895	0.405352	-5.25908
O95299	-0.170643	6.59929	-1.39921	0.179254	0.408016	-5.26496
Q14118	0.131436	6.67221	1.39694	0.179926	0.409112	-5.26785
P08567	0.374881	6.48787	1.39332	0.180997	0.411114	-5.27243
Q9Y2W2	0.186019	6.71462	1.39107	0.181668	0.412186	-5.27529
P01768	0.44732	6.64038	1.38963	0.182098	0.412186	-5.27711
O60493	0.138738	6.65457	1.38954	0.182123	0.412186	-5.27722
P01034	0.20243	6.50794	1.38902	0.182279	0.412186	-5.27787
Q6PI78	-0.23396	6.43522	-1.38853	0.182427	0.412186	-5.2785
P17152	-0.174866	6.55775	-1.38406	0.183767	0.414777	-5.28414
P49184	0.205444	6.71675	1.38293	0.184107	0.415108	-5.28556
Q9NVH1	-0.130157	6.71631	-1.38086	0.184733	0.415492	-5.28817
P49770	0.137263	6.54333	1.38058	0.184816	0.415492	-5.28852
P11532	0.131954	6.67378	1.38045	0.184856	0.415492	-5.28868
O60825	0.383203	6.49829	1.37459	0.186633	0.418677	-5.29604
Q9NQ88	-0.23021	6.60821	-1.3745	0.186663	0.418677	-5.29616
P61019	0.166286	6.61187	1.37107	0.187711	0.420162	-5.30046
P06396	0.15104	6.66012	1.37105	0.187715	0.420162	-5.30047
P45985	-0.118249	6.67605	-1.36919	0.188286	0.421001	-5.3028
P36957	-0.240506	6.59064	-1.36412	0.189845	0.424047	-5.30912
P04179	0.23069	6.5076	1.36184	0.190552	0.425184	-5.31197
Q9Y6E0	0.138038	6.58531	1.35994	0.19114	0.425444	-5.31433
P60174	-0.155868	6.57088	-1.35986	0.191165	0.425444	-5.31442
O95831	-0.117521	6.59287	-1.35934	0.191326	0.425444	-5.31507
Q13131	-0.172041	6.6065	-1.35857	0.191566	0.425444	-5.31603
O75643	0.193063	6.58942	1.35828	0.191657	0.425444	-5.31639
P04844	0.1432	6.71939	1.35494	0.1927	0.427318	-5.32054
P61353	-0.22479	6.73117	-1.35117	0.193881	0.428791	-5.3252
P10109	-0.142181	6.51169	-1.35088	0.193972	0.428791	-5.32556
O43674	-0.162728	6.56212	-1.3501	0.194215	0.428791	-5.32652
A1L0T0	-0.187995	6.61294	-1.3499	0.194278	0.428791	-5.32676
Q9BXI3	-0.312279	6.56874	-1.34964	0.194362	0.428791	-5.32709
Q9NRX4	0.149783	6.66306	1.34671	0.195284	0.430216	-5.3307
P78371	0.144024	6.58083	1.34614	0.195466	0.430216	-5.33141
Q13425	0.162959	6.66553	1.34569	0.195607	0.430216	-5.33196
P31939	0.166736	6.6382	1.3446	0.195954	0.430538	-5.33331
P61224	0.162505	6.71542	1.34309	0.19643	0.430926	-5.33516
P61586	0.166666	6.70828	1.34278	0.196531	0.430926	-5.33555
O94760	0.289871	6.65469	1.34194	0.196798	0.430952	-5.33659
Q05086	0.129186	6.6745	1.34129	0.197005	0.430952	-5.33739
O76003	-0.145682	6.64974	-1.34006	0.197395	0.430952	-5.33889
Q9UNH7	0.168954	6.64551	1.33984	0.197464	0.430952	-5.33916
P59998	0.164495	6.73203	1.3393	0.197636	0.430952	-5.33982
Q14157	0.139117	6.66881	1.33896	0.197745	0.430952	-5.34024
Q96RP9	-0.137288	6.58831	-1.33781	0.198113	0.431173	-5.34165
O75874	-0.143409	6.68726	-1.33721	0.198305	0.431173	-5.34239
O14737	-0.123046	6.54859	-1.33676	0.198448	0.431173	-5.34294
P82675	-0.228035	6.58927	-1.33527	0.198926	0.431776	-5.34477
P00966	0.355491	6.85239	1.33434	0.199223	0.431986	-5.3459
P16152	-0.190492	6.59153	-1.33158	0.200113	0.433478	-5.34929
P36507	0.159425	6.6238	1.33023	0.200546	0.433946	-5.35093
P01701	0.474585	6.28234	1.3294	0.200816	0.433946	-5.35195
Q9NS86	0.15193	6.68	1.32878	0.201016	0.433946	-5.3527
Q9BXN1	-0.425388	6.67111	-1.32747	0.201438	0.433946	-5.35429
O43583	-0.144863	6.6474	-1.32666	0.201703	0.433946	-5.35529
P14866	0.150047	6.7258	1.3266	0.201723	0.433946	-5.35536
Q9HDC9	0.173402	6.69677	1.32647	0.201762	0.433946	-5.35551
Q9BQS8	0.210009	6.54607	1.32592	0.201943	0.433946	-5.35619
P30044	-0.123112	6.56602	-1.3244	0.202437	0.434572	-5.35804
O15400	0.192508	6.59248	1.32294	0.202911	0.434715	-5.35981
P23526	0.160449	6.68936	1.3226	0.203021	0.434715	-5.36022
O75822	-0.152021	6.64097	-1.32233	0.20311	0.434715	-5.36055
P07108	-0.168312	6.75116	-1.31891	0.204226	0.436083	-5.3647
Q9UQN3	0.143087	6.60713	1.31875	0.20428	0.436083	-5.3649
P40926	-0.18267	6.49544	-1.31851	0.204357	0.436083	-5.36519
Q14195	0.18522	6.69063	1.31391	0.205867	0.43887	-5.37075
P18669	0.162314	6.60145	1.31142	0.206691	0.44019	-5.37377
O14732	-0.232762	6.58521	-1.30975	0.207242	0.440927	-5.37578
P61758	0.127486	6.6855	1.30847	0.207666	0.441241	-5.37732
Q96EY8	0.382781	6.41429	1.30807	0.2078	0.441241	-5.37781
Q8N392	-0.200082	6.53016	-1.30367	0.209263	0.443235	-5.38309
Q16134	-0.19871	6.57443	-1.30364	0.209275	0.443235	-5.38314
P82914	-0.19647	6.60039	-1.3029	0.209519	0.443235	-5.38402
P47755	-0.141035	6.57809	-1.30258	0.209628	0.443235	-5.38441
Q9BRF8	-0.216336	6.52802	-1.30216	0.209769	0.443235	-5.38491
O43390	0.180674	6.59896	1.30049	0.210329	0.443649	-5.38692
O43772	-0.182934	6.61592	-1.30034	0.210378	0.443649	-5.38709
P82930	-0.144723	6.58084	-1.29798	0.21117	0.444885	-5.38992
P11233	0.143924	6.66704	1.2972	0.211433	0.445002	-5.39086
Q15717	-0.165154	6.47613	-1.29254	0.213004	0.44787	-5.39642
Q14353	0.140453	6.66291	1.2907	0.213628	0.448745	-5.39862
O75131	0.142469	6.65866	1.28589	0.215264	0.451739	-5.40434
A4D1E9	-0.156142	6.52519	-1.28477	0.215645	0.452098	-5.40566
O43681	0.139041	6.68285	1.28251	0.216418	0.452704	-5.40834
Q9H9B4	-0.170001	6.48105	-1.28233	0.21648	0.452704	-5.40855
P62993	0.128526	6.66952	1.2815	0.216766	0.452704	-5.40954
Q9Y520	0.151403	6.59229	1.28115	0.216887	0.452704	-5.40996
P28066	0.252865	6.61142	1.2806	0.217076	0.452704	-5.41061
Q86X55	0.193149	6.66972	1.28024	0.217197	0.452704	-5.41103
P35998	0.109455	6.64644	1.27836	0.217845	0.453615	-5.41326
Q13322	-0.147361	6.51552	-1.27604	0.218646	0.454843	-5.416
Q08043	-0.567898	6.27748	-1.27413	0.219305	0.455774	-5.41825
Q9BVV7	-0.166111	6.52757	-1.27242	0.219899	0.456566	-5.42027
Q13976	0.154569	6.66894	1.27124	0.220309	0.456976	-5.42166
Q96TA2	0.142246	6.59564	1.26787	0.221482	0.458967	-5.42562
Q9BYV6	-0.221579	6.70974	-1.26699	0.221788	0.458976	-5.42665
Q7Z3B1	0.210571	6.85746	1.26663	0.221913	0.458976	-5.42707
O95433	0.153421	6.58969	1.26553	0.222301	0.459336	-5.42837
P41236	0.181404	6.59761	1.26451	0.222657	0.459632	-5.42956
P55042	0.262919	6.57607	1.25883	0.224652	0.463305	-5.4362
P23368	-0.201433	6.52439	-1.25661	0.225436	0.464475	-5.43878
Q16647	0.392087	6.66526	1.25488	0.22605	0.465295	-5.4408
O75323	-0.102178	6.54184	-1.25393	0.226386	0.465317	-5.44191
Q9H3N1	0.135529	6.53488	1.25347	0.22655	0.465317	-5.44244
A0A0A0MSK5	0.161025	6.70427	1.25222	0.226995	0.465317	-5.4439
Q8TEB1	0.121429	6.61958	1.2522	0.227	0.465317	-5.44392
Q15363	-0.137998	6.63198	-1.25125	0.227338	0.465317	-5.44502
O60925	0.142918	6.74205	1.2512	0.227359	0.465317	-5.44509
O15228	0.196741	6.8929	1.25036	0.227655	0.46548	-5.44605
Q92896	0.164385	6.66147	1.2475	0.228677	0.467126	-5.44937
Q9UII2	-0.175573	6.65565	-1.24639	0.229073	0.467432	-5.45065
P35914	-0.163376	6.54749	-1.24581	0.229282	0.467432	-5.45133
Q96CM8	-0.141417	6.54095	-1.24486	0.229625	0.467432	-5.45243
P63000	0.131094	6.75973	1.24466	0.229696	0.467432	-5.45266
Q16718	-0.158274	6.63634	-1.24387	0.22998	0.467568	-5.45358
P48739	0.199484	6.71808	1.24284	0.230351	0.467871	-5.45477
P47813	0.153234	6.71246	1.2417	0.230759	0.467871	-5.45608
Q00577	0.121128	6.70939	1.24164	0.230782	0.467871	-5.45615
O60749	0.129962	6.69733	1.24035	0.231246	0.468028	-5.45764
O15382	0.150072	6.57852	1.24004	0.231359	0.468028	-5.458
Q9BXW6	-0.115004	6.58993	-1.23961	0.231512	0.468028	-5.45848
P62070	0.133138	6.58901	1.23894	0.231757	0.468083	-5.45927
Q9H7Z7	-0.130028	6.55725	-1.23393	0.233572	0.471307	-5.46503
Q14344	0.125923	6.70134	1.23298	0.233915	0.471553	-5.46611
P53611	-0.101297	6.62052	-1.23178	0.234353	0.471553	-5.46748
O43292	0.152818	6.58146	1.23167	0.234392	0.471553	-5.46761
Q86YM7	-0.153632	6.5771	-1.23119	0.234571	0.471553	-5.46817
P43121	0.262964	6.69194	1.23003	0.234991	0.471957	-5.46949
O95372	0.14464	6.72684	1.22784	0.235793	0.473125	-5.472
P49840	0.16655	6.74996	1.22679	0.236178	0.473456	-5.4732
P26641	-0.135303	6.60479	-1.22301	0.237568	0.475522	-5.47752
P67936	-0.175134	6.6427	-1.22246	0.237771	0.475522	-5.47814
Q92947	0.181288	6.5684	1.22218	0.237871	0.475522	-5.47845
P03950	0.276911	6.72064	1.22121	0.238229	0.475795	-5.47956
P0DP25	0.146398	6.69935	1.219	0.239047	0.476985	-5.48207
Q13561	0.100481	6.62987	1.21778	0.239499	0.477139	-5.48346
O60343	0.118988	6.68363	1.2176	0.239568	0.477139	-5.48367
P00568	-0.167841	6.64313	-1.21594	0.240182	0.477921	-5.48555
P35221	0.142254	6.61521	1.21352	0.241083	0.47927	-5.48829
Q9NPF4	0.15432	6.54745	1.21152	0.241827	0.480306	-5.49055
Q8N4Q1	-0.146587	6.47213	-1.2102	0.242322	0.480449	-5.49204
P56199	0.127373	6.73358	1.21013	0.242346	0.480449	-5.49212
O14925	-0.17284	6.55502	-1.20922	0.242688	0.480683	-5.49315
Q63ZY3	0.214768	6.61385	1.20778	0.243229	0.481311	-5.49478
Q9BVC6	0.254189	6.40763	1.20651	0.243705	0.481712	-5.49621
P06132	0.178491	6.71029	1.20517	0.244208	0.481712	-5.49772
P51970	-0.165542	6.59806	-1.20493	0.244297	0.481712	-5.49798
Q92621	0.158074	6.68914	1.20485	0.244327	0.481712	-5.49807
Q9UH90	0.16691	6.68912	1.20198	0.245411	0.483405	-5.5013
A1L4K1	-0.146257	6.63528	-1.20126	0.245683	0.483499	-5.50211
O43665	0.296086	6.55743	1.19999	0.246161	0.483744	-5.50353
P48059	0.141899	6.69892	1.19952	0.246341	0.483744	-5.50406
P05109	0.540908	6.47001	1.19867	0.246662	0.483744	-5.50501
Q15046	0.120722	6.62513	1.19791	0.246951	0.483744	-5.50587
O60879	0.114792	6.69518	1.19782	0.246986	0.483744	-5.50597
Q14152	0.133517	6.65274	1.19737	0.247157	0.483744	-5.50647
P49841	0.147645	6.58798	1.19546	0.247884	0.484725	-5.50861
Q8N6R0	0.153263	6.7148	1.19328	0.248713	0.485745	-5.51104
P34932	0.118115	6.60962	1.1929	0.248857	0.485745	-5.51147
P62873	0.131773	6.62735	1.19166	0.24933	0.486228	-5.51285
Q15843	0.115905	6.54133	1.19087	0.249633	0.486378	-5.51373
P98160	-0.170131	6.63996	-1.18821	0.250651	0.487919	-5.51669
P22314	0.133734	6.69038	1.18441	0.252115	0.490325	-5.52092
P62330	0.146271	6.69723	1.18334	0.252528	0.490587	-5.5221
Q12955	0.119894	6.59904	1.18285	0.252717	0.490587	-5.52264
P49585	0.15502	6.6636	1.18229	0.252934	0.490587	-5.52327
O15273	-0.216231	6.50379	-1.18092	0.253463	0.491171	-5.52478
O00410	0.147089	6.67327	1.18015	0.253761	0.491306	-5.52564
Q9P0J1	-0.131796	6.6057	-1.17603	0.25536	0.493956	-5.53018
Q9NYK5	-0.162753	6.50143	-1.17377	0.256241	0.49489	-5.53267
Q8WXH0	0.115855	6.61911	1.17361	0.256303	0.49489	-5.53285
O14841	-0.0926301	6.61465	-1.17164	0.257073	0.495587	-5.53502
Q9UIC8	0.113277	6.69226	1.17134	0.257191	0.495587	-5.53535
O76094	0.175652	6.68043	1.17092	0.257355	0.495587	-5.53581
O75027	-0.161615	6.51394	-1.17013	0.257665	0.49574	-5.53668
Q9HBI1	0.140216	6.77991	1.16866	0.258239	0.4964	-5.53828
Q16795	-0.138858	6.60472	-1.168	0.258498	0.496455	-5.53901
P40763	0.16043	6.67219	1.16499	0.259683	0.498285	-5.5423
P46527	0.176105	6.73189	1.16305	0.260448	0.499044	-5.54442
P08670	0.298991	6.51872	1.16274	0.260571	0.499044	-5.54476
Q7L2H7	0.134588	6.64152	1.16178	0.260952	0.499044	-5.54581
P29992	0.133085	6.69893	1.16164	0.261006	0.499044	-5.54596
P28907	0.136043	6.70305	1.16079	0.261343	0.499124	-5.54689
O14832	-0.124795	6.66143	-1.16036	0.261512	0.499124	-5.54736
Q00765	-0.153283	6.64834	-1.15958	0.261824	0.499187	-5.54821
Q9Y6Y8	-0.129942	6.56774	-1.15911	0.262009	0.499187	-5.54872
Q16644	-0.145673	6.49543	-1.1583	0.26233	0.499355	-5.5496
O60888	-0.254116	6.68587	-1.15737	0.262702	0.49937	-5.55062
Q9NUQ8	0.108384	6.64796	1.15711	0.262802	0.49937	-5.55089
P63313	0.172847	6.70422	1.15345	0.264264	0.501705	-5.55488
Q9BRG1	0.137031	6.80413	1.15195	0.264861	0.502396	-5.5565
Q12846	0.111917	6.70625	1.14817	0.266376	0.504825	-5.56059
Q86T13	0.180384	6.66568	1.14683	0.266915	0.5054	-5.56203
Q8IWE2	0.227475	6.57324	1.14608	0.267219	0.50553	-5.56285
O95218	0.212403	6.74204	1.14503	0.267641	0.505884	-5.56398
Q9BQE5	0.185647	6.576	1.13965	0.269815	0.509145	-5.56976
P28906	0.183202	6.71919	1.13959	0.26984	0.509145	-5.56983
Q15075	0.14022	6.6657	1.13826	0.270379	0.509405	-5.57125
P33176	0.11486	6.63949	1.13809	0.270451	0.509405	-5.57144
Q96DV4	0.111665	6.53885	1.13723	0.270801	0.509618	-5.57236
Q9BTE1	0.14158	6.58847	1.13579	0.271386	0.510271	-5.5739
O75935	-0.206311	7.0011	-1.13439	0.271958	0.510902	-5.5754
Q8TCA0	0.150065	6.67294	1.13286	0.272581	0.510994	-5.57703
P28070	0.162722	6.56052	1.13285	0.272587	0.510994	-5.57705
Q92614	-0.12381	6.62898	-1.13252	0.27272	0.510994	-5.5774
P36969	0.113107	6.65439	1.13111	0.273295	0.511626	-5.5789
P62879	0.120856	6.74693	1.12878	0.274252	0.512628	-5.58138
Q3ZBD7	-0.130718	6.60541	-1.12821	0.274485	0.512628	-5.58199
P29144	0.102725	6.6692	1.12776	0.274669	0.512628	-5.58247
Q6FI81	-0.0933772	6.67181	-1.12703	0.274971	0.512628	-5.58325
P00367	-0.117902	6.52261	-1.12645	0.275212	0.512628	-5.58387
O15173	-0.12369	6.73645	-1.12579	0.275481	0.512628	-5.58456
Q9UK76	-0.134331	6.53897	-1.12549	0.275604	0.512628	-5.58488
Q04837	-0.116721	6.52543	-1.12517	0.275737	0.512628	-5.58522
Q9NXG2	0.241215	6.73152	1.12322	0.276543	0.513091	-5.58729
P01780	0.270884	6.62389	1.1231	0.276591	0.513091	-5.58742
P52564	-0.145861	6.61948	-1.12283	0.276702	0.513091	-5.5877
Q96KP4	0.117077	6.65223	1.12012	0.277823	0.514727	-5.59057
Q92667	-0.137196	6.63909	-1.11914	0.278232	0.514776	-5.59161
Q6UW68	-0.119288	6.73374	-1.11809	0.278668	0.514776	-5.59272
P12882	-0.327443	6.78005	-1.11787	0.278758	0.514776	-5.59295
Q9NRZ7	0.142572	6.6885	1.117	0.279121	0.514776	-5.59387
Q8TD55	0.183595	6.60767	1.11689	0.279166	0.514776	-5.59399
Q9H7C4	0.14148	6.56551	1.1166	0.279285	0.514776	-5.59429
P21333	0.371764	6.59797	1.11601	0.279533	0.514791	-5.59492
P17096	0.223917	6.41074	1.11382	0.280447	0.516032	-5.59722
P68366	0.138792	6.61074	1.11162	0.281364	0.517277	-5.59953
P46939	0.163319	6.66279	1.10845	0.282696	0.518859	-5.60287
P28838	0.113084	6.57684	1.10842	0.282707	0.518859	-5.60289
P21912	-0.146047	6.47135	-1.10587	0.283781	0.520017	-5.60557
Q9UJY1	-0.164063	6.60098	-1.10572	0.28384	0.520017	-5.60572
Q9UBW8	0.119831	6.66926	1.10444	0.284383	0.520017	-5.60706
O43747	0.101094	6.53386	1.10404	0.284549	0.520017	-5.60747
Q9UBB4	0.129236	6.59763	1.10386	0.284628	0.520017	-5.60767
P20936	0.135691	6.68702	1.10348	0.284788	0.520017	-5.60807
P51812	0.135772	6.68693	1.1029	0.28503	0.520017	-5.60866
Q86YZ3	0.25608	5.48008	1.10146	0.285639	0.520686	-5.61017
Q9BU61	-0.111167	6.5854	-1.10016	0.286192	0.521253	-5.61153
O95376	-0.13634	6.74753	-1.09827	0.286992	0.522266	-5.61349
Q03252	0.173884	6.59002	1.09575	0.288063	0.523773	-5.61611
P25787	0.182693	6.55518	1.09443	0.288625	0.524351	-5.61747
Q9HAV7	-0.143956	6.57318	-1.08751	0.291586	0.528953	-5.62463
P13797	0.157241	6.77343	1.08711	0.291758	0.528953	-5.62504
P00505	-0.185022	6.44775	-1.08679	0.291895	0.528953	-5.62537
O94874	0.106553	6.68513	1.08212	0.293909	0.532153	-5.63017
Q5VUM1	0.138706	6.58363	1.08095	0.294414	0.53262	-5.63137
O95197	0.213104	6.58236	1.0795	0.295045	0.533103	-5.63287
Q9NRV9	0.158558	6.7277	1.07919	0.295177	0.533103	-5.63318
O14818	0.198708	6.61253	1.07705	0.296107	0.53387	-5.63537
P51649	-0.195729	6.60477	-1.07661	0.296297	0.53387	-5.63582
Q9GZS3	0.118152	6.61855	1.07643	0.296375	0.53387	-5.636
Q9BTM1	-0.569532	6.23464	-1.07593	0.296594	0.53387	-5.63652
Q9NX14	-0.138236	6.58538	-1.07477	0.297095	0.534324	-5.63769
P52209	0.15426	6.61208	1.07302	0.297862	0.534987	-5.63949
Q13155	-0.105976	6.64865	-1.07234	0.298155	0.534987	-5.64017
Q9NRN7	0.124368	6.62744	1.07222	0.29821	0.534987	-5.6403
P29218	-0.140882	6.69155	-1.07147	0.298536	0.535126	-5.64106
Q9NZ32	0.102523	6.70927	1.06968	0.299319	0.536083	-5.64288
P52179	-0.120129	6.50147	-1.06861	0.299787	0.536474	-5.64397
P62834	0.114261	6.69632	1.06542	0.30119	0.538537	-5.64721
O94911	0.232402	6.79462	1.05862	0.304191	0.54345	-5.65407
P16403	0.259674	6.90358	1.05778	0.304564	0.543665	-5.65492
Q9Y399	-0.162819	6.65888	-1.05641	0.305171	0.543741	-5.6563
O00273	0.103064	6.68388	1.05595	0.305376	0.543741	-5.65676
Q6YP21	0.17795	6.56414	1.05562	0.305523	0.543741	-5.65709
P11216	0.0859408	6.61631	1.0554	0.305617	0.543741	-5.65731
O14880	-0.152391	6.65536	-1.05083	0.307655	0.546913	-5.66189
Q5JWF2	0.109459	6.66475	1.05001	0.30802	0.547111	-5.66271
Q5TEU4	-0.134085	6.45129	-1.04916	0.308402	0.547338	-5.66356
Q13228	0.141664	6.67391	1.04596	0.309837	0.548446	-5.66676
P62805	-0.499224	6.17404	-1.04587	0.309878	0.548446	-5.66685
P08240	0.130994	6.60039	1.04575	0.30993	0.548446	-5.66697
P16219	0.182307	6.6163	1.04549	0.310047	0.548446	-5.66722
P13639	0.117563	6.65777	1.04368	0.310863	0.549022	-5.66903
P50454	-0.222974	6.45809	-1.04363	0.310883	0.549022	-5.66908
O95817	-0.145564	6.65054	-1.04102	0.312057	0.550644	-5.67166
Q13153	-0.133753	6.64724	-1.03907	0.312941	0.551751	-5.6736
Q13151	0.124671	6.69152	1.03649	0.314105	0.552806	-5.67615
Q8N183	-0.141506	6.54971	-1.03608	0.314296	0.552806	-5.67656
P35232	-0.102628	6.59144	-1.03551	0.31455	0.552806	-5.67712
P40429	-0.125361	6.65498	-1.03548	0.314568	0.552806	-5.67716
P55789	-0.188448	6.59303	-1.03472	0.314909	0.552954	-5.6779
P50990	0.0988968	6.61498	1.03174	0.316265	0.554883	-5.68084
O43741	-0.0976067	6.59878	-1.02858	0.317705	0.556453	-5.68394
Q9Y2S7	-0.0852683	6.63371	-1.02839	0.317793	0.556453	-5.68413
P33151	-0.132719	6.65442	-1.02798	0.317981	0.556453	-5.68454
Q16853	0.222184	6.629	1.02751	0.318195	0.556453	-5.68499
O00418	0.132125	6.54191	1.02457	0.319546	0.558272	-5.68788
Q16740	0.127502	6.45757	1.02411	0.319754	0.558272	-5.68833
P22694	-0.124247	6.682	-1.02271	0.3204	0.558946	-5.6897
Q08752	0.197831	6.5309	1.0216	0.32091	0.559301	-5.69078
Q6P1N0	-0.111363	6.64669	-1.02092	0.321224	0.559301	-5.69145
P13796	0.214799	6.70477	1.02057	0.321384	0.559301	-5.69179
P61513	-0.171076	6.66148	-1.01995	0.321668	0.559344	-5.69239
Q96SW2	0.110846	6.67912	1.01649	0.323265	0.561269	-5.69575
Q16595	0.107067	6.57974	1.01643	0.323297	0.561269	-5.69582
Q00059	-0.114636	6.66875	-1.01463	0.324127	0.56135	-5.69756
P03886	-0.128414	6.62759	-1.01416	0.324344	0.56135	-5.69802
Q9BQ48	-0.12388	6.5052	-1.01304	0.324868	0.56135	-5.69911
Q9Y5A7	0.118117	6.69319	1.01296	0.324904	0.56135	-5.69919
P46199	-0.104462	6.59546	-1.01189	0.3254	0.56135	-5.70022
Q9BWH2	-0.131788	6.63629	-1.01178	0.325454	0.56135	-5.70033
Q9HA77	-0.15114	6.67146	-1.01174	0.325472	0.56135	-5.70037
Q9Y4G6	0.105408	6.66988	1.01158	0.325546	0.56135	-5.70052
Q13326	0.0961428	6.73918	1.01126	0.325693	0.56135	-5.70083
O14983	0.166897	6.66573	1.00949	0.326518	0.562321	-5.70254
Q14315	-0.145595	6.41004	-1.00825	0.327095	0.562865	-5.70374
Q8TCD5	0.139497	6.71714	1.00665	0.327841	0.563698	-5.70528
Q9Y2Z0	0.144628	6.71507	1.00523	0.328506	0.564275	-5.70665
P82912	-0.198535	6.57656	-1.00438	0.328904	0.564275	-5.70746
Q6P1A2	0.209619	6.55932	1.00425	0.328964	0.564275	-5.70759
P10155	0.0950256	6.70515	1.00337	0.329379	0.564537	-5.70844
Q9H0N5	0.0884071	6.66542	1.00081	0.33058	0.566144	-5.71089
Q9NTG7	-0.120385	6.6297	-1.00019	0.330869	0.566188	-5.71148
Q71UI9	-0.428496	6.29124	-0.998499	0.331667	0.566743	-5.71311
Q96HY6	0.111566	6.65486	0.998387	0.33172	0.566743	-5.71321
P08237	-0.121267	6.65293	-0.997571	0.332104	0.56695	-5.71399
O43920	-0.141929	6.62411	-0.996687	0.332522	0.567212	-5.71484
Q9Y678	0.111854	6.63183	0.995394	0.333132	0.567802	-5.71607
Q86SX6	0.164167	6.4134	0.991677	0.334892	0.57035	-5.71961
Q9H0L4	0.167867	6.71896	0.98901	0.336159	0.572055	-5.72214
P23109	0.194546	6.81169	0.986025	0.33758	0.573375	-5.72497
P14672	0.114355	6.68415	0.985225	0.337962	0.573375	-5.72573
Q12797	0.164976	6.57997	0.98452	0.338299	0.573375	-5.72639
P15311	0.144919	6.43483	0.984022	0.338537	0.573375	-5.72686
P25789	0.187837	6.61449	0.983895	0.338597	0.573375	-5.72698
Q32MZ4	0.121783	6.70805	0.983114	0.338971	0.573375	-5.72772
Q9UN37	0.10199	6.71571	0.982965	0.339042	0.573375	-5.72786
O75923	0.118112	6.62049	0.982913	0.339067	0.573375	-5.72791
Q8WX93	0.122283	6.66042	0.982251	0.339384	0.573461	-5.72854
P09382	0.198085	6.63727	0.979838	0.340541	0.574225	-5.73081
P82932	-0.148795	6.58057	-0.979656	0.340628	0.574225	-5.73098
P82933	-0.121119	6.62511	-0.977979	0.341433	0.574225	-5.73255
P20618	0.157643	6.54298	0.977759	0.341539	0.574225	-5.73276
Q99436	0.155745	6.66266	0.976741	0.342029	0.574225	-5.73372
P15121	0.117477	6.71578	0.976729	0.342035	0.574225	-5.73373
P21266	0.312492	6.6355	0.976508	0.342141	0.574225	-5.73393
O95183	0.110652	6.66046	0.975922	0.342424	0.574225	-5.73448
O60884	0.111994	6.58245	0.975874	0.342446	0.574225	-5.73453
P80723	0.283209	6.5034	0.975751	0.342506	0.574225	-5.73464
Q8IWL3	-0.103158	6.60226	-0.974738	0.342994	0.574596	-5.73559
Q13200	0.0944082	6.6694	0.973983	0.343358	0.574758	-5.7363
Q8WW59	-0.114292	6.3727	-0.972799	0.34393	0.575268	-5.73741
Q86WA6	-0.165084	6.61084	-0.971778	0.344424	0.575646	-5.73836
P13667	0.128413	6.70262	0.969774	0.345394	0.576819	-5.74023
Q9GZT9	0.126782	6.62506	0.968387	0.346067	0.577081	-5.74152
Q15113	0.210013	6.63552	0.968344	0.346088	0.577081	-5.74156
O60271	0.11372	6.71778	0.967372	0.34656	0.57729	-5.74247
Q15119	-0.1445	6.64143	-0.96694	0.34677	0.57729	-5.74287
P50461	-0.191256	6.34418	-0.966429	0.347018	0.57729	-5.74334
O43374	-0.126931	6.56527	-0.965289	0.347572	0.577765	-5.7444
Q16654	-0.277201	6.57631	-0.959759	0.350272	0.581534	-5.74952
P48449	-0.128563	6.67957	-0.959537	0.35038	0.581534	-5.74973
Q16186	0.105474	6.74611	0.953778	0.353207	0.585774	-5.75503
P41240	0.15785	6.53742	0.952533	0.35382	0.586176	-5.75617
P41091	0.108418	6.69585	0.951943	0.354111	0.586176	-5.75671
Q15404	-0.0789681	6.70302	-0.951626	0.354267	0.586176	-5.757
O43242	0.0954605	6.57843	0.950284	0.354929	0.58682	-5.75823
Q9H1R3	0.160541	6.85035	0.949698	0.355219	0.586849	-5.75877
P60033	0.22419	6.70623	0.947674	0.35622	0.587309	-5.76062
Q02338	0.189035	6.76606	0.947585	0.356265	0.587309	-5.7607
Q7Z406	0.105664	6.6505	0.947478	0.356317	0.587309	-5.7608
P82663	-0.151113	6.6339	-0.946365	0.356869	0.587577	-5.76181
Q14240	0.113685	6.7074	0.945598	0.357249	0.587577	-5.76251
Q96GX9	-0.248079	6.49715	-0.944858	0.357616	0.587577	-5.76318
Q96A49	0.12739	6.72477	0.944696	0.357696	0.587577	-5.76333
Q13619	0.0945098	6.66764	0.94385	0.358117	0.587577	-5.7641
P25788	0.181685	6.61147	0.943846	0.358119	0.587577	-5.7641
P27797	0.120753	6.65773	0.942515	0.358781	0.588215	-5.76532
Q00839	0.115259	6.66376	0.939935	0.360066	0.589871	-5.76766
Q15042	0.156519	6.56944	0.937895	0.361084	0.59109	-5.7695
Q9UMS6	0.128855	6.73525	0.937244	0.36141	0.591173	-5.77009
Q9NX20	-0.115459	6.53868	-0.936273	0.361895	0.591188	-5.77097
Q9BT78	0.0919758	6.67214	0.936127	0.361969	0.591188	-5.7711
Q13445	-0.147935	6.60015	-0.93497	0.362548	0.591685	-5.77215
Q96I59	-0.134446	6.65783	-0.934194	0.362937	0.591871	-5.77284
O76031	-0.1091	6.69875	-0.931412	0.364334	0.593698	-5.77535
Q8NCW5	-0.0972774	6.68592	-0.930703	0.36469	0.593829	-5.77599
O75251	-0.137476	6.48414	-0.929386	0.365353	0.593929	-5.77717
P51687	0.243067	6.53057	0.929206	0.365444	0.593929	-5.77733
P25398	-0.149861	6.5527	-0.928937	0.365579	0.593929	-5.77757
P16104	-0.353574	6.41335	-0.925838	0.367143	0.596019	-5.78034
Q9UBY9	-0.121078	6.53239	-0.92479	0.367673	0.596429	-5.78128
P53384	-0.0943206	6.59323	-0.92343	0.368362	0.597095	-5.7825
P11021	0.103985	6.81968	0.922806	0.368678	0.597158	-5.78305
P31751	0.100377	6.59822	0.922012	0.36908	0.59736	-5.78376
Q14683	-0.290807	6.76474	-0.921269	0.369457	0.597521	-5.78442
P24534	0.121779	6.55462	0.920712	0.36974	0.597529	-5.78492
Q96K76	0.0855089	6.65856	0.918836	0.370693	0.59862	-5.78658
P06732	-0.0977331	6.64647	-0.91764	0.371302	0.598934	-5.78764
O15145	0.127546	6.77812	0.91669	0.371786	0.598934	-5.78849
Q07954	0.138088	6.70192	0.916159	0.372057	0.598934	-5.78896
P62750	-0.114235	6.71862	-0.915956	0.372161	0.598934	-5.78914
Q9UPR0	0.129748	6.52723	0.915712	0.372285	0.598934	-5.78935
O95816	-0.108624	6.60146	-0.915175	0.372559	0.598934	-5.78983
P06312	0.215727	6.71171	0.912963	0.373689	0.600303	-5.79178
P62269	0.109329	6.60436	0.912008	0.374178	0.600412	-5.79263
O00487	-0.0878335	6.6732	-0.911739	0.374315	0.600412	-5.79286
Q01085	0.109549	6.57417	0.907317	0.376584	0.603073	-5.79675
P16949	0.159499	6.81024	0.907001	0.376747	0.603073	-5.79703
Q96HN2	0.079664	6.70472	0.906867	0.376816	0.603073	-5.79715
Q9UPU5	0.0946896	6.60192	0.905059	0.377746	0.603739	-5.79873
P07602	0.128666	6.75425	0.904448	0.378061	0.603739	-5.79927
Q8WU90	0.117219	6.61106	0.904417	0.378077	0.603739	-5.79929
Q92538	0.107739	6.58202	0.903705	0.378444	0.603739	-5.79992
Q6ZVM7	0.0937758	6.72479	0.903335	0.378635	0.603739	-5.80024
P03891	-0.129467	6.44604	-0.901666	0.379497	0.604665	-5.8017
Q15435	0.0827258	6.61296	0.899152	0.380798	0.606288	-5.80389
Q96E52	-0.154805	6.67422	-0.89365	0.383654	0.610385	-5.80867
Q96EY1	-0.128009	6.68679	-0.891729	0.384655	0.611525	-5.81033
O75390	-0.0981354	6.59603	-0.889362	0.385891	0.613036	-5.81237
Q96EY7	-0.116963	6.59878	-0.888149	0.386525	0.613398	-5.81342
P01871	0.358017	6.58037	0.887828	0.386693	0.613398	-5.81369
Q5HYK3	-0.126171	6.59213	-0.886572	0.387351	0.613398	-5.81477
Q9UL25	0.112911	6.61775	0.886148	0.387573	0.613398	-5.81514
P51452	-0.0896196	6.63644	-0.886068	0.387615	0.613398	-5.81521
Q15276	0.0901097	6.59984	0.885319	0.388007	0.613398	-5.81585
O95865	0.122765	6.72491	0.885115	0.388115	0.613398	-5.81603
Q8N3V7	0.0942413	6.72749	0.883484	0.388971	0.6143	-5.81742
O14957	-0.16254	6.50097	-0.882468	0.389505	0.614691	-5.81829
P48643	0.0868981	6.60045	0.876948	0.392414	0.617739	-5.823
O00231	0.0898073	6.61889	0.875337	0.393266	0.617739	-5.82437
O14561	-0.100532	6.58769	-0.875206	0.393335	0.617739	-5.82449
P07900	0.130103	6.61934	0.875137	0.393372	0.617739	-5.82454
Q9H773	0.135923	6.61302	0.874916	0.393489	0.617739	-5.82473
P62280	0.111711	6.62318	0.874652	0.393629	0.617739	-5.82496
Q9Y5Y2	-0.104356	6.74894	-0.87465	0.39363	0.617739	-5.82496
P30048	0.10003	6.62579	0.874454	0.393734	0.617739	-5.82512
P63010	0.103092	6.65987	0.872344	0.394852	0.619042	-5.82691
Q9Y570	0.125375	6.66658	0.871157	0.395482	0.619578	-5.82792
Q7L592	-0.102921	6.57269	-0.870454	0.395855	0.619712	-5.82851
P35637	0.113524	6.69624	0.868722	0.396776	0.620703	-5.82998
P48163	-0.112888	6.738	-0.863913	0.399342	0.624261	-5.83402
Q9NVV4	0.13289	6.72127	0.863358	0.399638	0.624271	-5.83449
Q5VZE5	0.0872212	6.61081	0.861276	0.400753	0.625558	-5.83623
P22307	0.0929165	6.62698	0.860512	0.401162	0.625743	-5.83687
P35237	-0.111679	6.6799	-0.859894	0.401493	0.625806	-5.83739
O14950	0.138004	6.63165	0.856879	0.403113	0.627875	-5.83991
O95749	-0.14956	6.61375	-0.855138	0.40405	0.628152	-5.84135
O95782	0.082174	6.66682	0.855096	0.404072	0.628152	-5.84139
Q14980	0.110049	6.71214	0.854921	0.404167	0.628152	-5.84154
Q9Y3F4	0.0980397	6.62826	0.8534	0.404987	0.628231	-5.8428
O00186	0.0925071	6.63779	0.853217	0.405085	0.628231	-5.84295
P32456	0.166403	6.68358	0.853202	0.405093	0.628231	-5.84296
Q9NV35	0.108828	6.81391	0.851445	0.406042	0.629248	-5.84442
Q8N5X7	-0.143948	6.8443	-0.848113	0.407845	0.631225	-5.84718
O43488	0.0911131	6.62514	0.848003	0.407904	0.631225	-5.84727
P62244	-0.082171	6.57978	-0.845467	0.40928	0.632899	-5.84936
Q9NX62	-0.114564	6.73306	-0.844383	0.409869	0.633354	-5.85025
O43464	-0.101539	6.70645	-0.84199	0.411172	0.634911	-5.85221
Q5GLZ8	0.0832658	6.73253	0.839788	0.412372	0.636307	-5.85402
P31153	0.0911306	6.65349	0.838792	0.412916	0.63669	-5.85483
P29536	-0.165129	6.71369	-0.837883	0.413413	0.636999	-5.85557
P35858	-0.175092	6.47529	-0.836578	0.414127	0.637642	-5.85664
Q96HC4	-0.0820893	6.6254	-0.835759	0.414575	0.637876	-5.8573
Q6PCB7	0.0967864	6.6981	0.834481	0.415275	0.638496	-5.85834
P31040	-0.0869035	6.55851	-0.833104	0.41603	0.638909	-5.85946
Q14139	0.142999	6.59588	0.832909	0.416137	0.638909	-5.85962
P49593	-0.0738052	6.65468	-0.832093	0.416586	0.639136	-5.86028
P29475	-0.122914	6.59488	-0.831558	0.416879	0.639136	-5.86072
Q92734	0.0992359	6.65972	0.829865	0.417811	0.640108	-5.86209
P08133	0.100781	6.62126	0.82837	0.418634	0.640912	-5.8633
Q8IWX7	0.0981688	6.56419	0.824806	0.420601	0.643466	-5.86617
P42224	-0.193706	6.5838	-0.821691	0.422325	0.644763	-5.86867
P50991	0.0884704	6.61894	0.820564	0.42295	0.644763	-5.86957
Q9NWU5	0.106247	6.54657	0.820455	0.42301	0.644763	-5.86966
P62316	0.103849	6.74165	0.820287	0.423103	0.644763	-5.8698
Q9NSD9	0.0974675	6.6384	0.819841	0.423351	0.644763	-5.87015
Q9Y2Z9	0.0779555	6.58366	0.81984	0.423352	0.644763	-5.87015
Q9UN36	-0.137125	6.64615	-0.819272	0.423667	0.644763	-5.87061
P51151	-0.088239	6.61197	-0.818947	0.423847	0.644763	-5.87087
P49753	-0.100309	6.63326	-0.818225	0.424248	0.644918	-5.87144
Q8N0U4	-0.130118	6.42538	-0.816239	0.425353	0.64614	-5.87303
Q14974	0.0907776	6.63103	0.815376	0.425834	0.646414	-5.87372
O00244	0.0891347	6.75974	0.812902	0.427213	0.648051	-5.87568
Q9HD42	0.0922349	6.62353	0.811536	0.427977	0.648751	-5.87677
Q99643	-0.125918	6.52927	-0.809317	0.429218	0.650175	-5.87852
Q5T0F9	0.104756	6.68499	0.806468	0.430815	0.652134	-5.88077
P60981	0.148327	6.75477	0.805912	0.431127	0.652148	-5.88121
Q13404	0.0869725	6.61934	0.804345	0.432007	0.65302	-5.88244
O75844	-0.100224	6.81227	-0.803714	0.432362	0.653097	-5.88294
P09543	0.0882714	6.60202	0.802089	0.433277	0.65402	-5.88421
Q68J44	-0.161726	6.51385	-0.800692	0.434064	0.654749	-5.88531
Q15172	0.112178	6.69678	0.799564	0.4347	0.655249	-5.88619
P21281	0.0882728	6.5585	0.796789	0.436268	0.657152	-5.88836
Q92890	-0.112882	6.82261	-0.795316	0.437102	0.657947	-5.8895
Q9UBQ5	-0.132126	6.61556	-0.793544	0.438106	0.658998	-5.89088
P12277	0.254544	6.57846	0.792685	0.438594	0.65927	-5.89155
Q9BSD7	-0.173695	6.55125	-0.792081	0.438936	0.659324	-5.89201
P23786	0.110629	6.5664	0.791365	0.439344	0.659438	-5.89257
Q9UI12	0.0766568	6.65111	0.790869	0.439625	0.659438	-5.89295
O00499	0.104727	6.64393	0.790148	0.440035	0.659593	-5.89351
Q7Z4V5	0.123835	6.81201	0.787335	0.441637	0.661533	-5.89568
Q96HY7	0.179227	6.52853	0.786706	0.441996	0.661609	-5.89617
Q13162	-0.11202	6.62247	-0.784609	0.443192	0.662939	-5.89778
P62701	0.0852495	6.66946	0.783556	0.443794	0.663378	-5.89859
Q9NVJ2	0.116645	6.71718	0.782182	0.44458	0.663666	-5.89964
P49773	0.0862342	6.73163	0.78214	0.444604	0.663666	-5.89967
Q9Y281	0.0925502	6.63799	0.781024	0.445243	0.664159	-5.90053
Q6NZI2	0.100371	6.66638	0.77971	0.445997	0.66456	-5.90153
Q9UHD1	-0.0926198	6.61663	-0.779478	0.44613	0.66456	-5.90171
Q96AG4	-0.119395	6.82233	-0.777618	0.447197	0.66542	-5.90313
Q15084	0.114446	6.57897	0.776883	0.44762	0.66542	-5.90369
Q9Y6B6	0.08924	6.6917	0.776214	0.448004	0.66542	-5.9042
Q6PCE3	-0.07877	6.66338	-0.775781	0.448253	0.66542	-5.90453
Q9BV79	-0.0922516	6.56504	-0.77578	0.448254	0.66542	-5.90453
Q9Y2I8	0.0829042	6.58012	0.774791	0.448823	0.665638	-5.90528
P13861	0.0780966	6.66054	0.77445	0.449019	0.665638	-5.90554
Q9Y3L5	0.0798246	6.56995	0.773786	0.449402	0.665746	-5.90604
A2RRP1	-0.073008	6.58463	-0.771928	0.450473	0.666874	-5.90745
O75369	0.098847	6.76946	0.770247	0.451444	0.667229	-5.90872
Q9Y394	0.18648	6.539	0.769975	0.451601	0.667229	-5.90892
Q9BXK5	0.0848773	6.67475	0.769901	0.451644	0.667229	-5.90898
Q9HCP6	0.109389	6.65204	0.767367	0.45311	0.668902	-5.91089
Q9BSJ8	0.111273	6.66113	0.766869	0.453398	0.668902	-5.91126
Q9Y2A7	0.0805551	6.65898	0.765443	0.454225	0.669662	-5.91233
Q8N3K9	-0.120685	6.541	-0.763954	0.455089	0.670477	-5.91345
P62736	-0.282299	6.51853	-0.760432	0.457137	0.672862	-5.91608
Q16537	0.0925503	6.62185	0.759884	0.457456	0.672862	-5.91649
Q9BQA1	0.0965231	6.78177	0.759558	0.457646	0.672862	-5.91674
Q15208	0.123958	6.65447	0.758233	0.458419	0.673479	-5.91772
Q9BZQ8	-0.118375	6.69418	-0.757764	0.458692	0.673479	-5.91807
O95861	0.093638	6.70988	0.755261	0.460154	0.674786	-5.91993
B0YJ81	0.105034	6.62515	0.754644	0.460514	0.674786	-5.92039
P02795	0.159593	6.68773	0.754629	0.460524	0.674786	-5.9204
P35270	-0.108947	6.60251	-0.753786	0.461017	0.675049	-5.92102
Q15370	0.0638686	6.65197	0.75312	0.461407	0.675051	-5.92152
Q86TU7	0.0702979	6.59874	0.752712	0.461646	0.675051	-5.92182
P00352	0.104518	6.75237	0.752037	0.462041	0.67517	-5.92232
Q7L0Y3	-0.0975329	6.63155	-0.7508	0.462766	0.675238	-5.92323
Q13137	-0.0942028	6.58868	-0.750516	0.462933	0.675238	-5.92344
Q8N4T8	-0.106233	6.54405	-0.750351	0.463029	0.675238	-5.92356
Q96CM3	-0.10981	6.67773	-0.749021	0.463811	0.675769	-5.92454
P36543	0.0957239	6.72288	0.748455	0.464143	0.675769	-5.92495
O95810	0.0789761	6.71155	0.748089	0.464358	0.675769	-5.92522
O00592	-0.0858345	6.66354	-0.747225	0.464866	0.675769	-5.92586
P81605	-0.330965	5.66044	-0.746925	0.465043	0.675769	-5.92608
Q8N0U8	0.131454	6.54257	0.746525	0.465278	0.675769	-5.92637
P52907	0.0957073	6.61493	0.744712	0.466346	0.676863	-5.9277
P78318	0.0746678	6.65588	0.743884	0.466834	0.677114	-5.9283
O60333	-0.0865832	6.61674	-0.741977	0.46796	0.677923	-5.9297
P82650	-0.114831	6.55173	-0.741448	0.468272	0.677923	-5.93008
P51572	0.0996444	6.68159	0.741338	0.468337	0.677923	-5.93016
Q9Y295	0.0721753	6.5954	0.738666	0.469917	0.679627	-5.93211
P67870	0.0879445	6.62148	0.73828	0.470146	0.679627	-5.93239
Q9P2E9	-0.121727	6.6734	-0.735697	0.471678	0.68107	-5.93426
P30040	-0.101837	6.55719	-0.735528	0.471778	0.68107	-5.93438
Q86VN1	-0.0720381	6.68365	-0.734753	0.472238	0.681277	-5.93494
Q9BYD6	-0.092284	6.60313	-0.733686	0.472872	0.681505	-5.93571
Q92901	-0.0792415	6.70433	-0.733014	0.473271	0.681505	-5.9362
P21964	0.112418	6.67455	0.73136	0.474255	0.681505	-5.93739
P62140	-0.0782051	6.60372	-0.730725	0.474634	0.681505	-5.93784
P27338	0.0988209	6.60335	0.730093	0.47501	0.681505	-5.9383
P18206	0.0758989	6.56365	0.730054	0.475033	0.681505	-5.93832
Q9Y450	0.0841433	6.66307	0.729814	0.475176	0.681505	-5.9385
P43155	-0.100644	6.58566	-0.729716	0.475234	0.681505	-5.93857
P35499	0.0899779	6.62217	0.729695	0.475247	0.681505	-5.93858
O43237	0.0999359	6.55801	0.728809	0.475775	0.681512	-5.93922
P51570	0.0904931	6.64905	0.728624	0.475886	0.681512	-5.93935
O43169	0.0964484	6.63693	0.72467	0.478248	0.683678	-5.94218
Q16555	0.0964582	6.70658	0.724533	0.47833	0.683678	-5.94228
O00763	-0.0945985	6.61179	-0.723686	0.478837	0.683678	-5.94288
P16333	0.160382	6.84994	0.723515	0.47894	0.683678	-5.943
Q15031	-0.106978	6.5958	-0.723047	0.47922	0.683678	-5.94333
Q86UP2	-0.0914698	6.62676	-0.722903	0.479306	0.683678	-5.94344
P38606	0.0630743	6.64184	0.722004	0.479845	0.683994	-5.94408
Q9UIQ6	-0.0969064	6.62663	-0.721185	0.480336	0.68424	-5.94466
P15170	0.0707137	6.66905	0.719765	0.481189	0.685001	-5.94567
Q9NV96	0.0898365	6.58074	0.718133	0.482169	0.685943	-5.94682
P42566	0.085841	6.60715	0.716959	0.482875	0.686493	-5.94765
P61026	0.0747546	6.64228	0.715388	0.483821	0.687384	-5.94876
Q5JRA6	-0.0780106	6.72092	-0.71419	0.484543	0.687956	-5.9496
P37198	-0.166611	6.92937	-0.713304	0.485078	0.687963	-5.95022
P63151	-0.0894555	6.70253	-0.713121	0.485188	0.687963	-5.95035
Q7RTV0	0.160863	6.62035	0.709831	0.487176	0.690326	-5.95266
P54868	-0.322228	6.89072	-0.707101	0.488829	0.691803	-5.95457
O00472	0.586011	6.42871	0.707048	0.488861	0.691803	-5.9546
P50579	0.0681394	6.60834	0.703357	0.491101	0.694516	-5.95717
P53582	0.0832451	6.5318	0.701391	0.492297	0.695749	-5.95853
P11441	0.0606461	6.71382	0.699576	0.493403	0.696854	-5.95978
Q9H074	0.0770072	6.66262	0.698158	0.494267	0.697617	-5.96076
P61221	-0.0746567	6.63227	-0.696223	0.495448	0.698826	-5.96209
P25786	0.105184	6.57593	0.691377	0.498414	0.702444	-5.96541
P53618	0.0700492	6.72747	0.690964	0.498667	0.702444	-5.96569
P18077	-0.101653	6.69806	-0.687666	0.500692	0.703216	-5.96793
Q8N257	-0.328493	6.26767	-0.687496	0.500796	0.703216	-5.96805
Q13011	-0.10297	6.53709	-0.687355	0.500882	0.703216	-5.96814
P13798	-0.0674015	6.69628	-0.68721	0.500972	0.703216	-5.96824
Q969V3	-0.171714	6.54944	-0.686887	0.50117	0.703216	-5.96846
Q96SU4	0.0794962	6.61287	0.686877	0.501176	0.703216	-5.96847
P14868	0.0720786	6.62028	0.684856	0.50242	0.704502	-5.96984
P52788	0.0719528	6.57779	0.68315	0.503471	0.704792	-5.97099
Q9UEY8	0.11702	6.65948	0.683149	0.503472	0.704792	-5.97099
P17987	0.0732592	6.57569	0.682926	0.50361	0.704792	-5.97114
P62304	-0.262321	6.1809	-0.679671	0.505619	0.706686	-5.97333
Q96B96	0.104784	6.66154	0.679669	0.50562	0.706686	-5.97333
Q5TAQ9	0.0758683	6.61898	0.678287	0.506475	0.706822	-5.97426
O60664	0.0850916	6.58426	0.678122	0.506577	0.706822	-5.97437
P49207	-0.106648	6.50598	-0.677917	0.506704	0.706822	-5.97451
P21695	-0.094463	6.71098	-0.676772	0.507413	0.707018	-5.97527
P30101	0.0804162	6.66353	0.676629	0.507501	0.707018	-5.97537
O75439	-0.0639891	6.60824	-0.675616	0.508129	0.707267	-5.97605
P02462	-0.418198	6.31324	-0.675279	0.508338	0.707267	-5.97627
Q05707	-0.296279	6.57247	-0.671576	0.510637	0.710006	-5.97874
Q93009	0.0654827	6.66253	0.670035	0.511596	0.71088	-5.97976
Q9BYT8	-0.10753	6.62893	-0.66928	0.512065	0.711073	-5.98026
Q99757	-0.0634679	6.56022	-0.666765	0.513632	0.712789	-5.98192
P51668	-0.0737202	6.68732	-0.664297	0.515173	0.714466	-5.98354
Q9H254	-0.305189	7.20256	-0.661767	0.516755	0.715884	-5.9852
Q14008	0.0849875	6.68238	0.661345	0.517019	0.715884	-5.98548
P55735	0.0969378	6.71003	0.661065	0.517194	0.715884	-5.98566
Q12805	-0.154017	6.84489	-0.658784	0.518623	0.717401	-5.98715
P11142	-0.0539768	6.66569	-0.657756	0.519268	0.717831	-5.98782
Q6IBS0	-0.0793783	6.64006	-0.655742	0.520533	0.718974	-5.98913
P17612	0.0678717	6.68147	0.654739	0.521164	0.718974	-5.98978
P07741	0.0746275	6.69479	0.654288	0.521447	0.718974	-5.99007
Q8IVH4	0.0821072	6.49181	0.653864	0.521714	0.718974	-5.99035
P10636	0.324951	6.33252	0.653781	0.521766	0.718974	-5.9904
O75367	-0.249841	6.31195	-0.653172	0.522149	0.719042	-5.99079
Q9H479	-0.0695255	6.60162	-0.652022	0.522873	0.719578	-5.99154
P39656	0.0775121	6.6861	0.650986	0.523526	0.719632	-5.9922
P21817	0.0609187	6.6761	0.650437	0.523872	0.719632	-5.99256
P14923	0.102012	6.29996	0.649903	0.524209	0.719632	-5.9929
O15371	0.065161	6.64133	0.64959	0.524407	0.719632	-5.9931
P24844	0.186509	6.6363	0.649306	0.524586	0.719632	-5.99329
P42126	0.067503	6.57866	0.645962	0.526698	0.72207	-5.99543
Q9GZT3	-0.0690162	6.59638	-0.645019	0.527295	0.722403	-5.99603
Q9HB71	-0.106622	6.71716	-0.644517	0.527613	0.722403	-5.99635
Q86VP3	0.108543	6.36369	0.642546	0.528861	0.723652	-5.99761
Q9Y3A6	0.0867932	6.76555	0.641869	0.529291	0.723779	-5.99804
P10644	0.0674053	6.62425	0.641242	0.529688	0.723863	-5.99844
Q9Y3Z3	0.151047	6.66695	0.639643	0.530703	0.724789	-5.99945
P61254	-0.105013	6.8009	-0.636231	0.532873	0.727291	-6.00161
P19971	0.0765036	6.70521	0.635578	0.533289	0.727397	-6.00202
Q13496	0.0632692	6.66941	0.634774	0.533801	0.727633	-6.00253
O75891	0.132785	6.50084	0.633342	0.534714	0.728416	-6.00343
Q8WZ42	-0.202372	6.18404	-0.632363	0.535338	0.728592	-6.00404
Q15424	-0.0793236	6.72155	-0.632078	0.53552	0.728592	-6.00422
O60260	0.090419	6.57714	0.630272	0.536674	0.7297	-6.00535
Q9HCC0	-0.0686434	6.57933	-0.62573	0.539581	0.732816	-6.00818
Q96AT9	0.116788	6.67715	0.625318	0.539845	0.732816	-6.00843
P22102	0.0932548	6.60749	0.625095	0.539988	0.732816	-6.00857
Q99832	0.0685341	6.60055	0.623223	0.541189	0.733983	-6.00973
Q9NQC3	0.0916155	6.63201	0.619226	0.543759	0.737004	-6.0122
Q9H9Q2	0.0761544	6.61432	0.618012	0.54454	0.737598	-6.01294
Q14257	0.0750159	6.57608	0.617103	0.545126	0.737889	-6.0135
P36578	-0.0762517	6.66322	-0.616615	0.545441	0.737889	-6.0138
P49368	0.0650459	6.60444	0.610712	0.549254	0.74258	-6.01739
P24593	-0.126689	6.65604	-0.609431	0.550083	0.743234	-6.01817
P02538	0.361921	5.68254	0.60834	0.55079	0.743478	-6.01883
P49721	0.0850626	6.51411	0.608085	0.550955	0.743478	-6.01898
Q9NZ43	0.0708642	6.50673	0.60608	0.552255	0.744412	-6.02019
Q9NZB2	-0.0690929	6.63547	-0.605844	0.552409	0.744412	-6.02033
P13535	0.139172	6.33089	0.605402	0.552696	0.744412	-6.0206
Q03135	-0.0824597	6.74816	-0.604885	0.553031	0.744412	-6.02091
Q06323	0.0845168	6.67198	0.603441	0.55397	0.744687	-6.02178
Q16543	0.0653966	6.60283	0.602911	0.554314	0.744687	-6.02209
Q96IU4	-0.0759941	6.72391	-0.602233	0.554756	0.744687	-6.0225
P20340	0.0565138	6.65447	0.602089	0.554849	0.744687	-6.02259
Q9NZJ6	-0.0589582	6.48774	-0.601908	0.554967	0.744687	-6.02269
P36871	-0.0673309	6.64692	-0.599617	0.556459	0.746224	-6.02406
P28072	0.0958298	6.39855	0.597879	0.557592	0.747171	-6.0251
P62191	0.0515774	6.63504	0.597468	0.55786	0.747171	-6.02534
P07585	0.109309	6.81592	0.595934	0.558861	0.748014	-6.02625
Q9H9P8	0.0589003	6.65492	0.595339	0.55925	0.748014	-6.0266
Q15121	0.101712	6.66718	0.594907	0.559532	0.748014	-6.02686
P78560	-0.0812335	6.73199	-0.594215	0.559985	0.748154	-6.02727
Q15369	-0.0585932	6.6126	-0.592882	0.560857	0.748848	-6.02805
Q92506	-0.0808957	6.43726	-0.592356	0.561201	0.748848	-6.02836
Q9H0U4	0.070378	6.73888	0.59167	0.56165	0.748983	-6.02877
Q16586	-0.0567904	6.87008	-0.589869	0.56283	0.749299	-6.02982
Q9BX40	0.0640775	6.65906	0.589693	0.562946	0.749299	-6.02993
P59768	-0.141433	6.87666	-0.589218	0.563257	0.749299	-6.03021
Q99816	0.0519697	6.70454	0.589183	0.563281	0.749299	-6.03023
Q13098	0.070531	6.62705	0.588461	0.563754	0.749465	-6.03065
Q9NX47	-0.139222	6.66909	-0.584028	0.566667	0.751611	-6.03323
Q53FT3	0.0708	6.57488	0.583869	0.566771	0.751611	-6.03333
P46937	-0.10025	6.63006	-0.583215	0.567201	0.751611	-6.03371
Q9Y316	-0.0697009	6.61215	-0.58307	0.567297	0.751611	-6.03379
Q9NZ08	-0.136861	6.50837	-0.58295	0.567376	0.751611	-6.03386
Q9Y6G9	-0.0722515	6.59887	-0.582815	0.567465	0.751611	-6.03394
Q12906	0.061709	6.6285	0.580643	0.568896	0.752569	-6.0352
P61106	0.0624395	6.61577	0.580432	0.569035	0.752569	-6.03532
P04075	0.0771281	6.65018	0.579178	0.569862	0.752569	-6.03604
P21397	0.248429	6.53742	0.579161	0.569873	0.752569	-6.03605
Q92665	-0.0743804	6.55584	-0.57839	0.570382	0.752569	-6.03649
Q9Y3B7	0.0708782	6.54597	0.578023	0.570625	0.752569	-6.03671
P26440	0.115224	6.58568	0.578005	0.570637	0.752569	-6.03672
A0AVT1	0.0593519	6.62789	0.574268	0.573107	0.755363	-6.03886
P31948	0.056965	6.66103	0.573717	0.573472	0.755381	-6.03917
O95571	-0.0658122	6.53391	-0.572027	0.574591	0.756379	-6.04014
Q9Y2Q0	-0.0849451	6.67981	-0.571462	0.574966	0.756379	-6.04046
P43034	-0.056173	6.6133	-0.570982	0.575284	0.756379	-6.04073
P04899	0.0760875	6.70294	0.56809	0.577203	0.75838	-6.04237
P21291	0.20547	6.64611	0.567626	0.577511	0.75838	-6.04263
O60684	-0.0640692	6.71543	-0.565839	0.578699	0.759312	-6.04364
Q96AG3	-0.0631675	6.6559	-0.565496	0.578927	0.759312	-6.04384
Q14738	0.0441779	6.66847	0.563564	0.580213	0.760535	-6.04492
Q13045	-0.0714432	6.67412	-0.562997	0.580591	0.760567	-6.04524
P42766	-0.0798558	6.80423	-0.561339	0.581696	0.761551	-6.04617
P62820	0.0527487	6.71458	0.55958	0.582869	0.762368	-6.04715
P51659	0.0578368	6.71426	0.559341	0.583029	0.762368	-6.04728
P62266	0.0706375	6.6628	0.555777	0.585411	0.765018	-6.04927
O00151	0.0785542	6.6619	0.55487	0.586018	0.765168	-6.04977
Q6PGP7	0.0716977	6.55829	0.554542	0.586238	0.765168	-6.04995
P41227	0.059525	6.5602	0.552189	0.587814	0.76676	-6.05125
P52895	-0.182683	6.53291	-0.550242	0.58912	0.767998	-6.05232
Q8NI60	-0.0666564	6.61824	-0.548897	0.590023	0.768697	-6.05305
O14744	0.0543027	6.71443	0.548379	0.590371	0.768697	-6.05334
Q96AC1	0.0657745	6.74465	0.547156	0.591193	0.769302	-6.054
Q9BXS5	-0.0695672	6.66858	-0.544474	0.592998	0.771184	-6.05546
Q9NVV5	-0.0704834	6.58051	-0.542475	0.594344	0.772468	-6.05655
Q9NP72	-0.0567912	6.69586	-0.54055	0.595643	0.773688	-6.05759
P35241	0.0532005	6.71124	0.538429	0.597075	0.77508	-6.05873
P51665	0.0464197	6.70426	0.536234	0.598559	0.776538	-6.05991
Q9Y235	0.0801781	6.65525	0.533761	0.600233	0.778149	-6.06123
O14874	-0.0784586	6.60544	-0.533331	0.600524	0.778149	-6.06146
Q9H477	0.107153	6.42423	0.530044	0.602754	0.780384	-6.0632
P62829	0.0712883	6.62196	0.529719	0.602974	0.780384	-6.06337
Q96S44	0.0603557	6.44532	0.528757	0.603627	0.780624	-6.06388
Q9Y5Z4	0.0495747	6.68938	0.528376	0.603886	0.780624	-6.06408
Q9Y3I0	0.0541494	6.65925	0.527494	0.604486	0.78093	-6.06455
Q9H2G2	-0.0493624	6.65704	-0.526298	0.605299	0.781511	-6.06518
P59665	0.221667	6.16529	0.525645	0.605743	0.781615	-6.06552
Q9BTZ2	-0.0933955	6.46865	-0.525065	0.606138	0.781656	-6.06582
Q96MF2	0.0571071	6.70541	0.523491	0.60721	0.782412	-6.06665
P16989	-0.0774775	6.60091	-0.523135	0.607452	0.782412	-6.06683
P11766	0.0661794	6.70098	0.521536	0.608542	0.782661	-6.06767
P50914	-0.169025	6.5946	-0.521404	0.608632	0.782661	-6.06774
Q99766	-0.0715919	6.6612	-0.521168	0.608793	0.782661	-6.06786
P04843	0.0614941	6.6716	0.520718	0.6091	0.782661	-6.06809
Q99747	0.0627102	6.65449	0.519258	0.610097	0.783474	-6.06885
P11234	-0.0548437	6.81051	-0.515969	0.612344	0.78589	-6.07055
O75569	0.0729086	6.58817	0.514262	0.613512	0.786127	-6.07143
Q8IVD9	0.0642107	6.778	0.514177	0.613571	0.786127	-6.07147
P34897	-0.0442074	6.52081	-0.514098	0.613625	0.786127	-6.07151
P24666	0.0542617	6.6735	0.512241	0.614897	0.787287	-6.07247
P62899	-0.0682323	6.70243	-0.510683	0.615965	0.787624	-6.07326
Q9Y2R9	-0.0667762	6.55299	-0.510267	0.616251	0.787624	-6.07348
Q04637	0.0573191	6.71717	0.510256	0.616258	0.787624	-6.07348
P38117	-0.065523	6.54569	-0.509174	0.617001	0.787789	-6.07403
P26038	-0.0582747	6.67403	-0.509001	0.617119	0.787789	-6.07412
Q13526	0.073643	6.55041	0.508446	0.617501	0.787808	-6.0744
P54577	0.0531943	6.72334	0.503029	0.621226	0.791362	-6.07714
Q9UP65	0.105355	6.5477	0.502456	0.621621	0.791362	-6.07743
Q9Y5X3	0.0718385	6.68605	0.502382	0.621672	0.791362	-6.07747
P61081	0.0483291	6.64321	0.502029	0.621915	0.791362	-6.07764
P62273	0.0558997	6.64937	0.501723	0.622126	0.791362	-6.0778
Q9Y6I3	0.0520261	6.71332	0.500766	0.622786	0.791714	-6.07828
Q08209	0.0565373	6.60784	0.500254	0.623139	0.791714	-6.07853
P43897	0.0512557	6.68069	0.499716	0.62351	0.791718	-6.0788
P49755	-0.0627934	6.72953	-0.498532	0.624327	0.792288	-6.07939
Q9Y237	0.0673336	6.69203	0.494957	0.626797	0.794953	-6.08117
Q86UT6	-0.0395861	6.65829	-0.493945	0.627498	0.795373	-6.08167
P46734	0.056788	6.61545	0.492301	0.628635	0.796008	-6.08248
Q8IXI2	-0.0471206	6.61217	-0.491808	0.628977	0.796008	-6.08272
Q5SW79	0.0600427	6.47056	0.491618	0.629109	0.796008	-6.08282
P40227	0.0481279	6.60506	0.488076	0.631565	0.798184	-6.08455
P0CG30	0.219776	6.56975	0.488068	0.631571	0.798184	-6.08456
O43852	-0.0695214	6.47314	-0.486889	0.632389	0.798354	-6.08513
Q9BTV4	0.0655729	6.55635	0.486805	0.632448	0.798354	-6.08517
P51911	0.311368	6.15587	0.485957	0.633037	0.798629	-6.08559
Q14847	-0.059613	6.77834	-0.48491	0.633764	0.799078	-6.08609
P39019	0.0515627	6.54136	0.483654	0.634638	0.79971	-6.0867
P08238	0.0569218	6.62822	0.481177	0.636362	0.801414	-6.0879
Q9UKV3	-0.0856091	6.59962	-0.480054	0.637144	0.801433	-6.08844
P09972	0.0587316	6.70806	0.479732	0.637368	0.801433	-6.08859
Q8N0X7	0.0719765	6.6638	0.479355	0.637631	0.801433	-6.08878
P61457	0.0570748	6.6585	0.479016	0.637868	0.801433	-6.08894
Q15006	-0.0589477	6.66083	-0.478194	0.638441	0.801685	-6.08933
O15294	0.0815671	6.74365	0.476938	0.639317	0.802317	-6.08993
P07355	0.0875768	6.67509	0.475991	0.639978	0.802363	-6.09038
P35754	-0.0979032	6.7315	-0.475817	0.6401	0.802363	-6.09047
Q9UKG1	-0.0464063	6.77442	-0.473488	0.641727	0.803848	-6.09158
P16435	0.0570275	6.65299	0.472569	0.642371	0.803848	-6.09201
P04275	0.0547441	6.66226	0.472518	0.642406	0.803848	-6.09203
P28799	0.0797677	6.49395	0.469524	0.644502	0.805752	-6.09345
P13647	0.191517	5.48369	0.469275	0.644676	0.805752	-6.09356
Q99447	0.0515578	6.78059	0.46837	0.64531	0.806076	-6.09399
P62841	-0.0746448	6.75394	-0.465295	0.647467	0.808301	-6.09543
P84243	-0.17484	6.22613	-0.464008	0.648371	0.808588	-6.09603
P02511	0.0599491	6.61068	0.463896	0.64845	0.808588	-6.09608
P82664	-0.0840372	6.5154	-0.462708	0.649285	0.809161	-6.09663
Q9BVG4	0.0529026	6.58321	0.461456	0.650165	0.809789	-6.09721
A4UGR9	-0.0813921	6.5724	-0.460094	0.651123	0.809849	-6.09784
Q687X5	0.0545691	6.81898	0.460054	0.651152	0.809849	-6.09786
Q13564	0.0480716	6.74105	0.459782	0.651343	0.809849	-6.09798
Q9Y376	0.0740062	6.64772	0.458157	0.652487	0.810803	-6.09873
P58876	-0.179596	6.28522	-0.456775	0.653461	0.811544	-6.09936
Q8IUZ5	-0.0619099	6.49791	-0.455094	0.654646	0.811836	-6.10013
Q8NEZ2	0.0488301	6.60644	0.454918	0.654771	0.811836	-6.10021
P43686	0.0377405	6.6963	0.454445	0.655104	0.811836	-6.10043
Q13451	-0.0484238	6.6952	-0.454275	0.655224	0.811836	-6.10051
P51398	-0.0687068	6.56306	-0.453452	0.655805	0.811836	-6.10088
P08779	0.160881	5.66976	0.453232	0.65596	0.811836	-6.10098
Q4G0N4	-0.0521893	6.55706	-0.451854	0.656933	0.812572	-6.10161
Q5J8M3	0.0532759	6.63034	0.450662	0.657776	0.813147	-6.10215
O43294	0.0892667	6.73286	0.449763	0.658412	0.813465	-6.10255
P05141	-0.0564736	6.5914	-0.449196	0.658813	0.813494	-6.10281
Q9BW92	-0.0732967	6.50633	-0.447012	0.660358	0.814841	-6.10379
P57105	0.0474816	6.61739	0.446584	0.660662	0.814841	-6.10398
O95563	-0.0676291	6.57495	-0.442842	0.663314	0.817644	-6.10565
P22059	0.044459	6.65509	0.440475	0.664995	0.819246	-6.1067
Q96GG9	-0.0426547	6.63617	-0.438538	0.666371	0.820101	-6.10755
Q8TB45	0.0662264	6.67785	0.437927	0.666805	0.820101	-6.10782
Q9H845	0.0801388	6.63521	0.437889	0.666832	0.820101	-6.10784
O95628	0.0538206	6.64704	0.436062	0.668132	0.820987	-6.10864
Q00169	0.0590729	6.69436	0.435778	0.668335	0.820987	-6.10876
Q9NSB8	-0.0423244	6.57433	-0.435068	0.66884	0.820987	-6.10907
Q9BX68	-0.0446822	6.64937	-0.434731	0.66908	0.820987	-6.10922
O75190	0.0455097	6.53586	0.433476	0.669974	0.821616	-6.10977
P62424	-0.0531961	6.63332	-0.432619	0.670585	0.821896	-6.11014
Q9Y2D5	-0.0659009	6.74386	-0.431544	0.671351	0.822289	-6.11061
P51648	0.0490561	6.61808	0.431097	0.67167	0.822289	-6.1108
P12109	0.0648926	6.71146	0.430516	0.672084	0.822328	-6.11105
P31944	-0.305711	5.84553	-0.429938	0.672497	0.822365	-6.1113
O43813	0.0430321	6.72259	0.429289	0.67296	0.822456	-6.11158
P53990	0.0400017	6.62539	0.428763	0.673336	0.822456	-6.11181
Q8IWW8	0.0603242	6.46092	0.428013	0.673871	0.822643	-6.11213
Q9HBH5	0.0448606	6.61133	0.426697	0.674812	0.822937	-6.11269
Q14232	0.0509779	6.65029	0.426605	0.674878	0.822937	-6.11273
Q9UJ70	0.0535618	6.57641	0.424745	0.676208	0.824092	-6.11353
O60506	0.0374202	6.69094	0.423218	0.6773	0.824956	-6.11418
Q9BUF5	0.0530987	6.72776	0.422306	0.677953	0.825284	-6.11457
P35749	0.202914	6.49539	0.421037	0.678862	0.82589	-6.1151
Q9UHQ9	0.0393584	6.61192	0.42054	0.679218	0.82589	-6.11531
P82673	-0.0697929	6.60007	-0.418401	0.680752	0.827109	-6.11622
Q16881	0.0476597	6.66436	0.418069	0.68099	0.827109	-6.11635
Q15417	0.066912	6.64714	0.416989	0.681765	0.827583	-6.11681
P61927	-0.0646837	6.55236	-0.413964	0.683938	0.829752	-6.11807
Q08623	0.0567213	6.70553	0.413011	0.684623	0.829777	-6.11847
P46459	0.0715035	6.6475	0.412585	0.68493	0.829777	-6.11864
Q13492	-0.0399281	6.71111	-0.412194	0.685211	0.829777	-6.1188
P02769	-0.342382	5.65161	-0.411632	0.685615	0.829777	-6.11904
O95202	-0.04602	6.51781	-0.411011	0.686062	0.829777	-6.11929
O75083	0.0448875	6.67001	0.410692	0.686291	0.829777	-6.11943
P12110	0.0586262	6.77331	0.410181	0.686659	0.829777	-6.11964
Q9Y371	0.057866	6.75515	0.409128	0.687418	0.830228	-6.12007
Q01469	-0.0432816	6.69823	-0.408515	0.687859	0.830295	-6.12032
Q05639	-0.0430903	6.59731	-0.407042	0.688921	0.830841	-6.12093
P12236	0.047656	6.58607	0.406815	0.689084	0.830841	-6.12102
P22626	0.0409998	6.69704	0.40468	0.690624	0.832232	-6.12189
P09622	-0.0437197	6.61906	-0.401528	0.692901	0.834507	-6.12317
Q969M7	0.0622109	6.6964	0.399583	0.694306	0.835475	-6.12395
Q8N5M1	-0.0486628	6.58973	-0.399013	0.694719	0.835475	-6.12418
Q8N335	0.0488025	6.6679	0.398773	0.694892	0.835475	-6.12427
Q96A33	0.0349799	6.66003	0.398228	0.695287	0.835475	-6.12449
P62253	0.0459562	6.68696	0.397731	0.695646	0.835475	-6.12469
Q14764	0.0805318	6.47876	0.397092	0.696109	0.835564	-6.12495
Q5T4S7	0.0367813	6.61437	0.392553	0.699398	0.839043	-6.12675
P20774	0.0972653	6.70537	0.390826	0.700651	0.839892	-6.12743
P04792	-0.067338	6.52377	-0.390501	0.700886	0.839892	-6.12756
Q7Z7H5	-0.0460161	6.73913	-0.388042	0.702673	0.841564	-6.12852
Q15746	0.132719	6.6496	0.385723	0.704358	0.843107	-6.12942
Q5T440	-0.0658399	6.50801	-0.385192	0.704745	0.843107	-6.12963
Q9BVK6	-0.0547494	6.67698	-0.38391	0.705677	0.843753	-6.13012
Q9UNS2	0.0421081	6.57561	0.381588	0.707368	0.845305	-6.13102
Q9NVD7	0.0477267	6.84656	0.377495	0.710352	0.8484	-6.13258
Q15386	0.0393324	6.63138	0.376806	0.710855	0.848529	-6.13284
Q9Y679	0.0503915	6.6464	0.376189	0.711305	0.848588	-6.13308
Q9H173	0.0404377	6.61561	0.375658	0.711694	0.848588	-6.13328
P23634	0.0522197	6.67562	0.374205	0.712755	0.849383	-6.13383
Q9BRX2	0.0543891	6.58164	0.373078	0.713578	0.849893	-6.13425
Q702N8	0.0773098	6.63518	0.369997	0.715832	0.851742	-6.1354
Q99497	0.0401513	6.70462	0.369872	0.715923	0.851742	-6.13545
Q13867	0.0516758	6.5331	0.366024	0.718742	0.854623	-6.13688
Q9NYL2	0.0561176	6.68429	0.364386	0.719943	0.855107	-6.13748
O15067	0.0446626	6.77516	0.364384	0.719944	0.855107	-6.13748
Q9UFG5	-0.0593264	6.68032	-0.361846	0.721807	0.856847	-6.13841
P30084	0.0431494	6.58227	0.360907	0.722496	0.856913	-6.13875
O75155	0.0461157	6.64667	0.360685	0.722659	0.856913	-6.13883
P21953	0.0688281	6.63238	0.359799	0.72331	0.857212	-6.13915
P31949	0.0672047	6.61447	0.357334	0.725121	0.858886	-6.14004
P54296	-0.0351046	6.5495	-0.356023	0.726086	0.859106	-6.14051
P20290	-0.0374232	6.59839	-0.35581	0.726243	0.859106	-6.14059
P62495	-0.0447813	6.66853	-0.355418	0.726531	0.859106	-6.14073
Q96MF6	-0.0372287	6.57409	-0.35491	0.726905	0.859106	-6.14091
Q00688	0.0333922	6.70334	0.353312	0.728082	0.859622	-6.14148
Q13505	0.0375879	6.63324	0.353147	0.728203	0.859622	-6.14154
P31146	0.0932844	6.71776	0.352451	0.728716	0.859622	-6.14179
Q9UK45	0.0362631	6.71812	0.352147	0.72894	0.859622	-6.14189
Q15181	0.0369888	6.62753	0.351551	0.729379	0.859669	-6.14211
Q02952	0.0644573	6.68937	0.350986	0.729796	0.859688	-6.14231
Q96EE3	0.0383001	6.64523	0.350052	0.730484	0.860028	-6.14264
P45381	-0.0474354	6.63463	-0.347819	0.732132	0.861496	-6.14342
O15357	0.0601447	6.77939	0.346425	0.733161	0.862236	-6.14391
Q9UII6	0.0463844	6.5831	0.342643	0.735955	0.865049	-6.14522
P20700	-0.0534843	6.57298	-0.341853	0.736539	0.865262	-6.14549
Q9GZY8	-0.0278442	6.66851	-0.340337	0.737661	0.865736	-6.14602
P46783	0.0416701	6.66235	0.339939	0.737955	0.865736	-6.14615
Q00796	-0.0512759	6.71032	-0.339176	0.73852	0.865736	-6.14641
Q8TCJ2	0.0408434	6.60012	0.339133	0.738552	0.865736	-6.14643
P38646	-0.0336931	6.71078	-0.338311	0.73916	0.865968	-6.14671
O75223	-0.034569	6.65095	-0.337778	0.739555	0.865968	-6.14689
P62851	-0.0530003	6.66607	-0.333913	0.74242	0.868434	-6.1482
O95373	-0.0409093	6.68126	-0.333847	0.742468	0.868434	-6.14822
P62072	-0.0297682	6.527	-0.332991	0.743104	0.868705	-6.14851
Q9NZA1	-0.0397641	6.66136	-0.332159	0.743721	0.868953	-6.14879
Q86UE4	0.0441399	6.6271	0.328787	0.746225	0.871406	-6.14991
Q8TAT6	0.0302987	6.63026	0.323572	0.750104	0.87546	-6.15163
P17812	-0.0485469	6.78357	-0.32151	0.751638	0.876776	-6.1523
P09110	-0.0400572	6.67022	-0.318306	0.754027	0.879085	-6.15333
O00505	-0.0403895	6.58981	-0.317651	0.754515	0.879177	-6.15354
Q92995	-0.0397423	6.65633	-0.316008	0.755741	0.880129	-6.15407
Q96E11	-0.0357344	6.61354	-0.314651	0.756753	0.880831	-6.1545
Q96T51	0.0479001	6.64533	0.313181	0.757851	0.881453	-6.15496
Q9H1K1	0.0360495	6.62084	0.31201	0.758726	0.881453	-6.15533
P39023	-0.0656671	6.64361	-0.312009	0.758726	0.881453	-6.15533
Q9UBS4	-0.0394874	6.65724	-0.311741	0.758927	0.881453	-6.15542
Q15008	-0.034005	6.68133	-0.310634	0.759754	0.881907	-6.15577
P07737	0.0330959	6.66798	0.310122	0.760137	0.881907	-6.15593
Q9UK41	0.0334212	6.73269	0.309501	0.760601	0.88197	-6.15612
Q10471	-0.036158	6.53073	-0.308495	0.761354	0.882366	-6.15643
P48681	-0.055695	6.41083	-0.306231	0.763048	0.883034	-6.15714
Q6NUK1	0.0347108	6.57348	0.304725	0.764176	0.883034	-6.1576
Q92973	-0.0366269	6.65503	-0.304615	0.764258	0.883034	-6.15763
O95793	0.0438267	6.69687	0.304183	0.764582	0.883034	-6.15777
P17655	-0.0383966	6.77204	-0.304063	0.764671	0.883034	-6.1578
P61086	0.0324068	6.74516	0.302647	0.765733	0.883034	-6.15824
Q8WWC4	-0.0385844	6.52591	-0.301602	0.766516	0.883034	-6.15856
Q9H467	0.0356661	6.79086	0.301353	0.766703	0.883034	-6.15863
Q8TAQ2	0.0343771	6.66783	0.301336	0.766715	0.883034	-6.15864
Q3MHD2	0.0334648	6.56598	0.301177	0.766835	0.883034	-6.15869
P61247	0.0350407	6.68189	0.29999	0.767724	0.883034	-6.15905
P31937	0.0382353	6.59939	0.299474	0.768112	0.883034	-6.1592
Q9H7C9	0.0551545	6.6436	0.29926	0.768272	0.883034	-6.15927
Q96MX6	0.0380214	6.7826	0.298987	0.768478	0.883034	-6.15935
Q9BRA2	0.0310335	6.73247	0.298828	0.768597	0.883034	-6.1594
P68371	0.0369804	6.6641	0.298441	0.768887	0.883034	-6.15951
Q14697	0.0382287	6.65777	0.298412	0.768909	0.883034	-6.15952
Q9H2W6	-0.0460951	6.61519	-0.29749	0.769601	0.883072	-6.1598
Q8IWA4	-0.0268078	6.66313	-0.296872	0.770065	0.883072	-6.15999
Q9H9J2	0.0419667	6.60573	0.296728	0.770173	0.883072	-6.16003
Q5HYJ1	-0.0393242	6.56609	-0.293265	0.772774	0.885068	-6.16106
Q9UJ68	-0.0402046	6.48292	-0.292868	0.773073	0.885068	-6.16118
P53004	0.0453265	6.71716	0.292575	0.773294	0.885068	-6.16126
Q16851	-0.0262094	6.55866	-0.29222	0.77356	0.885068	-6.16137
Q12904	-0.0324675	6.64733	-0.291297	0.774254	0.885391	-6.16164
Q99933	0.026197	6.70941	0.28967	0.775478	0.885951	-6.16212
P35813	0.0271705	6.63346	0.289552	0.775567	0.885951	-6.16215
Q9P032	-0.0321502	6.57261	-0.287297	0.777265	0.887419	-6.16281
Q9NRG4	-0.0382421	6.5707	-0.285473	0.778639	0.888516	-6.16334
Q15149	-0.0349517	6.5492	-0.281001	0.78201	0.89189	-6.16462
P61163	0.0275514	6.60421	0.279045	0.783487	0.892762	-6.16517
Q00341	0.03183	6.65343	0.278888	0.783605	0.892762	-6.16521
Q9H4M9	-0.031272	6.70652	-0.278016	0.784263	0.893039	-6.16546
Q969H8	0.0310089	6.6278	0.277148	0.784919	0.893118	-6.1657
Q9H2U2	0.0419319	6.54569	0.276824	0.785163	0.893118	-6.16579
Q01082	0.0420319	6.62722	0.276119	0.785696	0.893252	-6.16599
Q9Y5M8	0.025539	6.62501	0.273986	0.787308	0.894612	-6.16658
P62906	-0.0286106	6.66272	-0.271698	0.789039	0.895647	-6.16721
P26640	0.0279888	6.64203	0.271681	0.789052	0.895647	-6.16722
O43617	0.0248466	6.67851	0.27069	0.789802	0.896025	-6.16749
Q9NR31	-0.0260693	6.55488	-0.266949	0.792634	0.898764	-6.16851
P0DMN0	-0.0386843	6.78889	-0.265308	0.793877	0.899699	-6.16895
P51149	0.0307705	6.61103	0.263772	0.795041	0.900544	-6.16936
Q16666	-0.0496795	6.76445	-0.261032	0.79712	0.902213	-6.17009
A6NDG6	-0.0283371	6.5735	-0.260618	0.797434	0.902213	-6.17019
P54646	-0.0318313	6.54965	-0.260172	0.797773	0.902213	-6.17031
Q9BSE5	0.0470993	6.64541	0.258728	0.798869	0.902621	-6.17069
Q9NPA0	0.0280805	6.59571	0.258591	0.798973	0.902621	-6.17073
Q9Y3D9	0.0393068	6.57666	0.255749	0.801131	0.903676	-6.17147
Q9UMS0	-0.0294643	6.52914	-0.25469	0.801936	0.903676	-6.17174
P26885	-0.0358441	6.69825	-0.25453	0.802058	0.903676	-6.17178
P62195	0.0239343	6.63896	0.253321	0.802977	0.903676	-6.17209
Q70IA6	-0.0307646	6.70928	-0.25279	0.803381	0.903676	-6.17223
P12111	-0.0310617	6.71605	-0.252777	0.803391	0.903676	-6.17223
Q92575	-0.0568544	7.05949	-0.252463	0.80363	0.903676	-6.17231
Q15582	0.0370368	6.88622	0.251988	0.803991	0.903676	-6.17243
Q99460	0.0244026	6.63285	0.251679	0.804225	0.903676	-6.17251
P35443	0.063039	6.60222	0.25062	0.805032	0.903676	-6.17278
Q8N8N7	0.0258183	6.78729	0.249857	0.805612	0.903676	-6.17297
Q9Y2Q9	-0.0435545	6.52751	-0.249256	0.806069	0.903676	-6.17312
Q8N5K1	-0.0404483	6.70439	-0.249247	0.806077	0.903676	-6.17313
O95425	0.0232204	6.53898	0.249233	0.806087	0.903676	-6.17313
Q9NVE7	0.02969	6.61731	0.248556	0.806602	0.903676	-6.1733
Q86VD7	0.0432634	6.58778	0.248522	0.806628	0.903676	-6.17331
Q9P015	-0.0381599	6.75858	-0.247422	0.807466	0.904126	-6.17358
Q99623	-0.0247156	6.5625	-0.246656	0.80805	0.904126	-6.17378
P62241	-0.033379	6.6972	-0.246339	0.808291	0.904126	-6.17385
Q9NQX3	0.0262242	6.77206	0.245398	0.809007	0.904457	-6.17409
Q9UPY8	0.0305284	6.53762	0.244201	0.80992	0.905006	-6.17438
Q14444	-0.0301393	6.60674	-0.243544	0.810421	0.905096	-6.17455
Q9H270	0.031426	6.62027	0.241901	0.811674	0.905399	-6.17495
Q16181	0.0267793	6.77019	0.241269	0.812156	0.905399	-6.1751
P16615	-0.0275133	6.67528	-0.24109	0.812292	0.905399	-6.17515
Q9NWT6	-0.0330049	6.55881	-0.240818	0.812499	0.905399	-6.17521
P15088	0.0624195	6.69157	0.240428	0.812797	0.905399	-6.17531
P62277	0.0300718	6.58994	0.239126	0.81379	0.905881	-6.17562
Q14197	0.0287197	6.47378	0.238758	0.814072	0.905881	-6.17571
Q9UG63	0.0252779	6.66325	0.237012	0.815405	0.906895	-6.17613
Q15751	0.0380855	6.60273	0.236269	0.815972	0.907057	-6.17631
Q13033	-0.0317176	6.60513	-0.234813	0.817084	0.907728	-6.17666
Q96DG6	0.0295964	6.73422	0.234124	0.817611	0.907728	-6.17682
P55010	0.0263153	6.66714	0.233821	0.817841	0.907728	-6.17689
P62714	-0.0184452	6.64427	-0.232864	0.818574	0.908072	-6.17712
Q9UN86	0.0264122	6.71495	0.232019	0.819219	0.90832	-6.17732
O43707	0.0392688	6.76031	0.230273	0.820555	0.909332	-6.17773
Q8NE86	0.0257711	6.65077	0.227934	0.822344	0.910586	-6.17827
P07195	-0.0310839	6.65587	-0.227233	0.82288	0.910586	-6.17843
P49748	0.0268117	6.63059	0.226578	0.823382	0.910586	-6.17858
Q969Q1	-0.0301387	6.66855	-0.22614	0.823717	0.910586	-6.17868
P02533	-0.0777635	5.40327	-0.226027	0.823803	0.910586	-6.17871
P06858	0.0260795	6.55903	0.225116	0.824501	0.910835	-6.17892
Q9H444	0.0268868	6.7225	0.224627	0.824876	0.910835	-6.17903
P09488	-0.163726	5.87229	-0.223153	0.826005	0.911614	-6.17936
Q9NYU2	-0.0227894	6.63517	-0.220036	0.828393	0.913782	-6.18006
Q9BZF3	-0.0347383	6.51681	-0.219005	0.829184	0.914185	-6.18029
P55036	0.0209062	6.64546	0.218138	0.829849	0.914449	-6.18048
Q9NZU5	0.0250299	6.47855	0.21686	0.830829	0.915061	-6.18076
P10398	0.0244046	6.76106	0.216167	0.831362	0.915179	-6.18091
P46821	-0.0482106	6.69877	-0.215204	0.8321	0.915523	-6.18112
Q96GC5	-0.0290071	6.50094	-0.214213	0.832861	0.915638	-6.18134
P55263	0.0219785	6.58325	0.213959	0.833056	0.915638	-6.18139
Q9Y697	0.0201475	6.59003	0.21145	0.834983	0.917287	-6.18193
Q58WW2	-0.0234595	6.69113	-0.208501	0.83725	0.919308	-6.18256
Q96I36	-0.0367916	6.60825	-0.207538	0.83799	0.919651	-6.18276
P13804	-0.0280307	6.53248	-0.206258	0.838974	0.920033	-6.18303
O60613	0.0242366	6.71318	0.205972	0.839194	0.920033	-6.18309
Q16658	0.0384655	6.50197	0.202301	0.842019	0.92266	-6.18385
Q8NCN5	0.0230192	6.62161	0.198794	0.844719	0.9247	-6.18456
P08572	-0.0937326	6.64308	-0.198767	0.84474	0.9247	-6.18457
Q13501	0.0229349	6.59926	0.197822	0.845468	0.92484	-6.18476
P63244	0.0236047	6.64274	0.196939	0.846148	0.92484	-6.18493
P50583	0.0396819	6.68548	0.196016	0.84686	0.92484	-6.18512
O94919	-0.0299964	6.59708	-0.19588	0.846965	0.92484	-6.18514
Q6ZMU5	0.018587	6.64504	0.195811	0.847017	0.92484	-6.18516
P32969	-0.02294	6.68711	-0.194709	0.847867	0.925096	-6.18538
P04264	0.068768	5.3317	0.194391	0.848112	0.925096	-6.18544
Q9NTK5	0.0184588	6.70114	0.190925	0.850786	0.926422	-6.18612
Q16773	-0.02564	6.73772	-0.190824	0.850863	0.926422	-6.18613
Q92598	0.0257741	6.63932	0.1904	0.85119	0.926422	-6.18622
P13674	0.018235	6.6507	0.190018	0.851486	0.926422	-6.18629
P16671	0.0295045	6.6365	0.189768	0.851678	0.926422	-6.18634
Q96QR8	-0.0226388	6.59733	-0.188575	0.852599	0.926422	-6.18657
Q14694	0.0182562	6.70416	0.188443	0.852701	0.926422	-6.18659
Q02218	-0.0420919	6.26717	-0.188349	0.852774	0.926422	-6.18661
Q9UI10	-0.0257092	6.50867	-0.185427	0.85503	0.927065	-6.18716
Q9ULT8	0.0207756	6.72374	0.185253	0.855165	0.927065	-6.1872
Q9BYD2	0.0227111	6.576	0.185195	0.855209	0.927065	-6.18721
P18124	-0.0241277	6.51978	-0.184803	0.855512	0.927065	-6.18728
P15880	0.0222378	6.63173	0.184792	0.855521	0.927065	-6.18728
Q96T66	0.0213814	6.63628	0.183051	0.856865	0.927475	-6.18761
Q9Y3Q8	-0.0232731	6.52013	-0.182769	0.857084	0.927475	-6.18766
P02662	0.110289	4.79974	0.181802	0.857831	0.927475	-6.18784
P35580	0.0282942	6.68575	0.181119	0.858359	0.927475	-6.18796
Q13574	0.0190089	6.62651	0.181055	0.858408	0.927475	-6.18797
Q6P1L8	-0.0247546	6.45319	-0.180955	0.858486	0.927475	-6.18799
Q8NC51	-0.019622	6.63613	-0.179592	0.85954	0.928147	-6.18824
Q15526	0.0245103	6.57483	0.177984	0.860783	0.928752	-6.18853
Q02790	0.0207569	6.66831	0.177751	0.860963	0.928752	-6.18857
Q14204	0.0195248	6.57244	0.176183	0.862176	0.929594	-6.18886
Q02878	-0.0206772	6.66412	-0.172767	0.86482	0.931978	-6.18946
O00429	0.0161906	6.68597	0.171297	0.865959	0.932738	-6.18972
P14625	-0.0265391	6.66055	-0.17056	0.866529	0.932745	-6.18984
Q02818	-0.0167461	6.73857	-0.170168	0.866833	0.932745	-6.18991
[truncated: 152 more rows]
