# Supplementary material for: The skeletal muscle proteomic determinants of neuromuscular function in young and older women following 8 weeks of resistance training
Source: Exp Physiol. 2024 Dec 11;110(3):438–53. doi: 10.1113/EP092328 (PMC11868017; doi:10.1113/EP092328)
Supplement: Supplementary file 4 — Supporting information 4. Reactome results CAMERA analysis; older vs younger group post‐training. [file EPH-110-438-s006.xlsx]

## Sheet: Pathways
Name	Direction.All data PUK3 PUK4 Placebo post	FDR.All data PUK3 PUK4 Placebo post	av_foldchange.All data PUK3 PUK4 Placebo post
Striated Muscle Contraction	Down	1.05669e-29	-0.451922
Laminin interactions	Down	3.28754e-12	-0.452143
ECM proteoglycans	Down	6.84351e-11	-0.160468
Muscle contraction	Down	2.06587e-10	-0.000289413
Extracellular matrix organization	Down	1.15469e-07	0.0297402
Non-integrin membrane-ECM interactions	Down	5.79476e-07	-0.150929
Respiratory electron transport, ATP synthesis by chemiosmotic coupling, and heat production by uncoupling proteins.	Down	2.35495e-06	0.15028
The citric acid (TCA) cycle and respiratory electron transport	Down	2.35495e-06	0.167853
Condensation of Prophase Chromosomes	Down	2.35495e-06	-0.440745
SIRT1 negatively regulates rRNA expression	Down	2.35495e-06	-0.440745
NoRC negatively regulates rRNA expression	Down	2.35495e-06	-0.440745
Negative epigenetic regulation of rRNA expression	Down	2.35495e-06	-0.440745
DNA methylation	Down	2.35495e-06	-0.440745
Activated PKN1 stimulates transcription of AR (androgen receptor) regulated genes KLK2 and KLK3	Down	2.35495e-06	-0.440745
RNA Polymerase I Promoter Opening	Down	2.35495e-06	-0.440745
Inhibition of DNA recombination at telomere	Down	2.35495e-06	-0.440745
Chromatin modifications during the maternal to zygotic transition (MZT)	Down	2.35495e-06	-0.440745
Collagen chain trimerization	Down	3.60228e-06	-0.212401
MET activates PTK2 signaling	Down	4.38219e-06	-0.195625
Cristae formation	Down	7.00674e-06	0.0678634
Recognition and association of DNA glycosylase with site containing an affected pyrimidine	Down	1.22964e-05	-0.449506
Cleavage of the damaged pyrimidine	Down	1.22964e-05	-0.449506
Recognition and association of DNA glycosylase with site containing an affected purine	Down	1.22964e-05	-0.449506
Cleavage of the damaged purine	Down	1.22964e-05	-0.449506
Packaging Of Telomere Ends	Down	1.22964e-05	-0.449506
Depurination	Down	1.22964e-05	-0.449506
Depyrimidination	Down	1.22964e-05	-0.449506
Base-Excision Repair, AP Site Formation	Down	1.22964e-05	-0.449506
Degradation of the extracellular matrix	Down	1.43279e-05	0.00352209
Pre-NOTCH Transcription and Translation	Down	1.79402e-05	-0.346887
Integrin cell surface interactions	Down	1.85013e-05	0.0137975
PRC2 methylates histones and DNA	Down	2.12885e-05	-0.339714
Formation of the beta-catenin:TCF transactivating complex	Down	4.47958e-05	-0.333799
DNA Damage/Telomere Stress Induced Senescence	Down	4.8707e-05	-0.152067
Replacement of protamines by nucleosomes in the male pronucleus	Down	4.9354e-05	-0.468843
Transcriptional regulation of granulopoiesis	Down	7.78322e-05	-0.334602
RNA Polymerase I Promoter Escape	Down	8.63036e-05	-0.323486
Respiratory electron transport	Down	0.000104543	0.170526
NCAM1 interactions	Down	0.000121589	-0.255661
Assembly of the ORC complex at the origin of replication	Down	0.000157428	-0.227416
Formation of ATP by chemiosmotic coupling	Down	0.000182242	0.0517469
Processing of Capped Intron-Containing Pre-mRNA	Up	0.000224169	0.394019
Elastic fibre formation	Down	0.000284867	-0.0836564
Molecules associated with elastic fibres	Down	0.000284867	-0.0836564
RUNX1 regulates genes involved in megakaryocyte differentiation and platelet function	Down	0.000284867	-0.196139
Activation of anterior HOX genes in hindbrain development during early embryogenesis	Down	0.000284867	-0.230374
Activation of HOX genes during differentiation	Down	0.000284867	-0.230374
ERCC6 (CSB) and EHMT2 (G9a) positively regulate rRNA expression	Down	0.000467649	-0.246709
RNA Polymerase I Promoter Clearance	Down	0.000467649	-0.246709
Collagen degradation	Down	0.000524281	-0.0714635
Collagen biosynthesis and modifying enzymes	Down	0.000614287	-0.0405617
Assembly of collagen fibrils and other multimeric structures	Down	0.000852731	-0.0474946
RNA Polymerase I Transcription	Down	0.000962131	-0.197088
Mitochondrial protein import	Down	0.00102996	0.151278
Pre-NOTCH Expression and Processing	Down	0.00126469	-0.109517
Deposition of new CENPA-containing nucleosomes at the centromere	Down	0.00151156	-0.239339
Nucleosome assembly	Down	0.00151156	-0.239339
CD22 mediated BCR regulation	Down	0.00171946	-0.0300741
Estrogen-dependent gene expression	Down	0.00171946	-0.108162
mRNA Splicing - Major Pathway	Up	0.00171946	0.383297
mRNA Splicing	Up	0.00171946	0.383297
NCAM signaling for neurite out-growth	Down	0.00172287	-0.0701249
Mitochondrial biogenesis	Down	0.0020004	0.156203
Anchoring fibril formation	Down	0.00257721	-0.283896
Resolution of AP sites via the multiple-nucleotide patch replacement pathway	Up	0.00257721	0.602197
Resolution of Abasic Sites (AP sites)	Up	0.00257721	0.602197
B-WICH complex positively regulates rRNA expression	Down	0.00387921	-0.148185
Collagen formation	Down	0.00495212	0.021801
EML4 and NUDC in mitotic spindle formation	Up	0.00577947	0.423911
FCGR activation	Down	0.00596706	0.119083
Metabolism of RNA	Up	0.00634118	0.354682
Meiotic recombination	Down	0.00634118	-0.18924
Formation of Incision Complex in GG-NER	Up	0.00729135	0.507123
PCNA-Dependent Long Patch Base Excision Repair	Up	0.00731092	0.646819
Transport of Mature mRNA derived from an Intron-Containing Transcript	Up	0.00731092	0.437529
Transport of Mature Transcript to Cytoplasm	Up	0.00731092	0.437529
Mitotic Prometaphase	Up	0.00799475	0.404706
Interferon Signaling	Up	0.00822232	0.411304
Dual Incision in GG-NER	Up	0.00855472	0.536196
Nuclear Envelope (NE) Reassembly	Up	0.00931343	0.415651
Gluconeogenesis	Down	0.00931343	0.12196
RHO GTPases Activate Formins	Up	0.0104979	0.409019
Translocation of SLC2A4 (GLUT4) to the plasma membrane	Up	0.0114281	0.43663
MET promotes cell motility	Down	0.012365	0.0477224
Post-chaperonin tubulin folding pathway	Up	0.0130176	0.519236
Creation of C4 and C2 activators	Down	0.0131411	0.149951
Classical antibody-mediated complement activation	Down	0.0131411	0.149951
Meiotic synapsis	Down	0.0131411	-0.0985039
Complex I biogenesis	Down	0.0161728	0.194964
SUMOylation	Up	0.0168335	0.407027
SUMOylation of DNA replication proteins	Up	0.0179286	0.453257
Cilium Assembly	Up	0.0179698	0.412203
EGR2 and SOX10-mediated initiation of Schwann cell myelination	Down	0.0179698	-0.0856282
Resolution of Sister Chromatid Cohesion	Up	0.0179698	0.409191
Cellular response to heat stress	Up	0.0179698	0.409193
Recognition of DNA damage by PCNA-containing replication complex	Up	0.0179698	0.538197
Microtubule-dependent trafficking of connexons from Golgi to the plasma membrane	Up	0.0179698	0.556635
Gap junction assembly	Up	0.0179698	0.556635
Transport of connexons to the plasma membrane	Up	0.0179698	0.556635
Carboxyterminal post-translational modifications of tubulin	Up	0.0179698	0.556635
Antiviral mechanism by IFN-stimulated genes	Up	0.0191014	0.40073
Initial triggering of complement	Down	0.0191014	0.190455
Glycogen breakdown (glycogenolysis)	Down	0.0191014	0.0751898
SUMOylation of RNA binding proteins	Up	0.0195119	0.448316
Processive synthesis on the C-strand of the telomere	Up	0.0200865	0.660747
Telomere C-strand (Lagging Strand) Synthesis	Up	0.0200865	0.660747
Removal of the Flap Intermediate from the C-strand	Up	0.0200865	0.660747
Mismatch Repair	Up	0.0200865	0.660747
Mismatch repair (MMR) directed by MSH2:MSH6 (MutSalpha)	Up	0.0200865	0.660747
Mismatch repair (MMR) directed by MSH2:MSH3 (MutSbeta)	Up	0.0200865	0.660747
Removal of the Flap Intermediate	Up	0.0200865	0.660747
Processive synthesis on the lagging strand	Up	0.0200865	0.660747
Lagging Strand Synthesis	Up	0.0200865	0.660747
DNA strand elongation	Up	0.0200865	0.660747
Cell Cycle	Up	0.0205851	0.35208
Regulation of HSF1-mediated heat shock response	Up	0.0210892	0.412476
Role of phospholipids in phagocytosis	Down	0.0218213	0.158369
tRNA processing	Up	0.0222061	0.421118
Extension of Telomeres	Up	0.0222317	0.545054
Glycogen metabolism	Down	0.0235563	0.119876
Membrane Trafficking	Up	0.0238877	0.361612
SUMO E3 ligases SUMOylate target proteins	Up	0.0243168	0.394079
Translation initiation complex formation	Up	0.0256156	0.377872
Immunoregulatory interactions between a Lymphoid and a non-Lymphoid cell	Down	0.0256156	0.154293
HDACs deacetylate histones	Down	0.0256156	-0.281595
Crosslinking of collagen fibrils	Down	0.0256156	-0.129644
Role of LAT2/NTAL/LAB on calcium mobilization	Down	0.0265543	0.0481351
Smooth Muscle Contraction	Down	0.0265543	0.155425
tRNA processing in the nucleus	Up	0.0272298	0.437879
Antigen activates B Cell Receptor (BCR) leading to generation of second messengers	Down	0.0276517	0.0828207
Nuclear Envelope Breakdown	Up	0.0276517	0.418939
HSF1 activation	Up	0.0276517	0.545124
Cytokine Signaling in Immune system	Up	0.0276517	0.375909
Maternal to zygotic transition (MZT)	Down	0.0276517	-0.0177821
RHO GTPases activate IQGAPs	Up	0.0276517	0.478309
Ribosomal scanning and start codon recognition	Up	0.0276517	0.376523
Dual incision in TC-NER	Up	0.0276517	0.475441
Gap-filling DNA repair synthesis and ligation in TC-NER	Up	0.0276517	0.475441
Global Genome Nucleotide Excision Repair (GG-NER)	Up	0.0287463	0.430829
Activation of BAD and translocation to mitochondria	Up	0.0297157	0.511282
Positive epigenetic regulation of rRNA expression	Down	0.0297393	-0.0588619
SUMOylation of DNA damage response and repair proteins	Up	0.0311939	0.426683
Kinesins	Up	0.0316755	0.493555
Senescence-Associated Secretory Phenotype (SASP)	Down	0.0318528	-0.075054
Nucleotide Excision Repair	Up	0.0320832	0.415609
Mitotic Metaphase and Anaphase	Up	0.0322537	0.372264
Mitotic Anaphase	Up	0.0322537	0.372264
SUMOylation of SUMOylation proteins	Up	0.0326655	0.441013
Recruitment of NuMA to mitotic centrosomes	Up	0.0342563	0.417577
Signaling by PTK6	Up	0.0367908	0.444159
Signaling by Non-Receptor Tyrosine Kinases	Up	0.0367908	0.444159
Translesion synthesis by REV1	Up	0.0371855	0.556501
Translesion synthesis by POLK	Up	0.0371855	0.556501
Translesion synthesis by POLI	Up	0.0371855	0.556501
HDR through Homologous Recombination (HRR)	Up	0.0371855	0.556501
Gap-filling DNA repair synthesis and ligation in GG-NER	Up	0.0371855	0.556501
Cooperation of Prefoldin and TriC/CCT in actin and tubulin folding	Up	0.0421714	0.442115
Formation of Senescence-Associated Heterochromatin Foci (SAHF)	Down	0.0423946	0.0327549
Formation of tubulin folding intermediates by CCT/TriC	Up	0.0440479	0.458233
Activation of the mRNA upon binding of the cap-binding complex and eIFs, and subsequent binding to 43S	Up	0.0465718	0.367915
Syndecan interactions	Down	0.0468583	0.0947196
Formation of the ternary complex, and subsequently, the 43S complex	Up	0.0483223	0.368749
Nuclear Pore Complex (NPC) Disassembly	Up	0.0483444	0.433519
Cellular Senescence	Down	0.0483762	0.0788663
Citric acid cycle (TCA cycle)	Down	0.0492274	0.170957
COPI-dependent Golgi-to-ER retrograde traffic	Up	0.0493899	0.395842
Chk1/Chk2(Cds1) mediated inactivation of Cyclin B:Cdk1 complex	Up	0.0498488	0.518844
Transport of the SLBP independent Mature mRNA	Up	0.0506752	0.438368
Transport of the SLBP Dependant Mature mRNA	Up	0.0506752	0.438368
Transport of Mature mRNA Derived from an Intronless Transcript	Up	0.0506752	0.438368
Transport of Mature mRNAs Derived from Intronless Transcripts	Up	0.0506752	0.438368
Regulation of Glucokinase by Glucokinase Regulatory Protein	Up	0.0506752	0.438368
SUMOylation of ubiquitinylation proteins	Up	0.0506752	0.438368
Separation of Sister Chromatids	Up	0.0509265	0.379312
snRNP Assembly	Up	0.0510261	0.398907
Metabolism of non-coding RNA	Up	0.0510261	0.398907
PKR-mediated signaling	Up	0.051157	0.42252
Intracellular signaling by second messengers	Up	0.0514821	0.379786
Immune System	Up	0.0514821	0.365725
Cytoprotection by HMOX1	Down	0.0519148	0.202428
Protein localization	Down	0.0519148	0.221423
Sealing of the nuclear envelope (NE) by ESCRT-III	Up	0.0552869	0.434244
Activation of ATR in response to replication stress	Up	0.0552869	0.691028
HDR through Single Strand Annealing (SSA)	Up	0.0552869	0.691028
Homologous DNA Pairing and Strand Exchange	Up	0.0552869	0.691028
Presynaptic phase of homologous DNA pairing and strand exchange	Up	0.0552869	0.691028
Activation of the pre-replicative complex	Up	0.0552869	0.691028
Recycling pathway of L1	Up	0.0596493	0.426345
Neutrophil degranulation	Up	0.0599887	0.389341
Oxidative Stress Induced Senescence	Down	0.0612941	0.0302647
Mitotic G2-G2/M phases	Up	0.0662386	0.379535
G2/M Transition	Up	0.0662386	0.379535
STING mediated induction of host immune responses	Up	0.0675119	0.541583
IRF3-mediated induction of type I IFN	Up	0.0675119	0.541583
Cell Cycle, Mitotic	Up	0.0737793	0.337543
Amyloid fiber formation	Down	0.0737793	0.111107
Activation of AMPK downstream of NMDARs	Up	0.0737793	0.509972
Amplification of signal from the kinetochores	Up	0.0737793	0.387022
Amplification of signal from unattached kinetochores via a MAD2 inhibitory signal	Up	0.0737793	0.387022
Pyruvate metabolism and Citric Acid (TCA) cycle	Down	0.0738463	0.215899
PIP3 activates AKT signaling	Up	0.0745408	0.377593
Cytosolic sensors of pathogen-associated DNA	Up	0.078672	0.450408
Activation of BH3-only proteins	Up	0.0797213	0.460058
MHC class II antigen presentation	Up	0.0810883	0.390118
Gap junction trafficking and regulation	Up	0.0830701	0.465548
Gap junction trafficking	Up	0.0830701	0.465548
Reproduction	Down	0.0870901	-0.00640447
Meiosis	Down	0.0870901	-0.00640447
Rab regulation of trafficking	Up	0.0894709	0.39606
RHO GTPases activate PKNs	Down	0.0930546	0.0945457
Prefoldin mediated transfer of substrate to CCT/TriC	Up	0.0958658	0.428106
The role of GTSE1 in G2/M progression after G2 checkpoint	Up	0.102135	0.394443
RNA Polymerase II Transcription Termination	Up	0.102908	0.412343
Regulation of localization of FOXO transcription factors	Up	0.103063	0.507291
ISG15 antiviral mechanism	Up	0.104471	0.383492
Protein folding	Up	0.104828	0.392579
Cell Cycle Checkpoints	Up	0.10492	0.348724
Signaling by NTRKs	Up	0.10492	0.391226
Estrogen-dependent nuclear events downstream of ESR-membrane signaling	Up	0.105178	0.493909
mRNA 3'-end processing	Up	0.106398	0.434478
Synthesis of UDP-N-acetyl-glucosamine	Up	0.108566	0.615652
Cell surface interactions at the vascular wall	Down	0.115188	0.215441
DNA Damage Bypass	Up	0.11527	0.421475
Mitotic Spindle Checkpoint	Up	0.11527	0.376907
Postmitotic nuclear pore complex (NPC) reformation	Up	0.115796	0.423606
Fanconi Anemia Pathway	Up	0.115796	0.541939
Nephrin family interactions	Down	0.120285	-0.098556
Transcription-Coupled Nucleotide Excision Repair (TC-NER)	Up	0.120285	0.407936
POLB-Dependent Long Patch Base Excision Repair	Up	0.121549	0.543647
Regulation of Insulin-like Growth Factor (IGF) transport and uptake by Insulin-like Growth Factor Binding Proteins (IGFBPs)	Down	0.125473	0.228809
ESR-mediated signaling	Down	0.126287	0.111319
Amino acid transport across the plasma membrane	Down	0.126501	-0.282378
Signaling by Nuclear Receptors	Down	0.131371	0.192683
Translesion Synthesis by POLH	Up	0.135558	0.447077
Post-translational protein modification	Up	0.141118	0.340003
Platelet Adhesion to exposed collagen	Down	0.142566	0.0718584
AKT phosphorylates targets in the cytosol	Up	0.144204	0.465641
Cell-Cell communication	Down	0.150543	0.158779
HDMs demethylate histones	Down	0.154127	-0.534688
Regulation of TP53 Activity through Phosphorylation	Up	0.154482	0.427768
Complement cascade	Down	0.159182	0.298757
Regulation of Complement cascade	Down	0.159182	0.298757
Signaling by NTRK1 (TRKA)	Up	0.159182	0.383287
Intrinsic Pathway for Apoptosis	Up	0.159182	0.409178
Epigenetic regulation of gene expression	Down	0.159182	0.0415705
G1/S Transition	Up	0.159182	0.379859
SUMOylation of chromatin organization proteins	Up	0.159182	0.365959
Synthesis of Lipoxins (LX)	Down	0.159182	-0.148628
Intra-Golgi and retrograde Golgi-to-ER traffic	Up	0.160742	0.358941
Asparagine N-linked glycosylation	Up	0.168131	0.348527
Signaling by Hedgehog	Up	0.169732	0.378287
TBC/RABGAPs	Up	0.169732	0.409434
Glycosaminoglycan metabolism	Down	0.174411	0.148246
Hedgehog 'off' state	Up	0.178904	0.378358
Regulation of TP53 Activity	Up	0.178904	0.384951
Aggrephagy	Up	0.179593	0.399613
Mitotic G1 phase and G1/S transition	Up	0.179897	0.376156
HSP90 chaperone cycle for steroid hormone receptors (SHR) in the presence of ligand	Up	0.183478	0.381282
Vesicle-mediated transport	Up	0.186509	0.342606
Golgi-to-ER retrograde transport	Up	0.186683	0.356867
TP53 Regulates Transcription of Cell Cycle Genes	Up	0.18906	0.465799
Innate Immune System	Up	0.191915	0.369363
Chaperonin-mediated protein folding	Up	0.191915	0.388964
Biosynthesis of the N-glycan precursor (dolichol lipid-linked oligosaccharide, LLO) and transfer to a nascent protein	Up	0.193998	0.470376
Synthesis of substrates in N-glycan biosythesis	Up	0.193998	0.470376
Termination of translesion DNA synthesis	Up	0.194668	0.435466
Negative regulation of MAPK pathway	Up	0.195029	0.391447
Anchoring of the basal body to the plasma membrane	Up	0.195029	0.382417
Loss of Nlp from mitotic centrosomes	Up	0.195029	0.383804
Recruitment of mitotic centrosome proteins and complexes	Up	0.195029	0.383804
Loss of proteins required for interphase microtubule organization from the centrosome	Up	0.195029	0.383804
Centrosome maturation	Up	0.195029	0.383804
AURKA Activation by TPX2	Up	0.195029	0.383804
Post NMDA receptor activation events	Up	0.198232	0.383056
Negative regulation of NMDA receptor-mediated neuronal transmission	Down	0.200951	-0.18593
M Phase	Up	0.201953	0.324517
Deactivation of the beta-catenin transactivating complex	Up	0.211667	0.457312
Signaling by ERBB2	Up	0.212072	0.39505
Assembly and cell surface presentation of NMDA receptors	Up	0.212072	0.367504
Binding and Uptake of Ligands by Scavenger Receptors	Down	0.213014	0.252641
Adaptive Immune System	Up	0.216446	0.351669
Antigen processing-Cross presentation	Up	0.217841	0.399963
Downstream signal transduction	Up	0.218929	0.413366
mRNA Splicing - Minor Pathway	Up	0.226243	0.358622
Gene expression (Transcription)	Up	0.228426	0.331822
NOTCH4 Intracellular Domain Regulates Transcription	Down	0.229586	-0.264503
S Phase	Up	0.232009	0.373634
Downregulation of ERBB2 signaling	Up	0.235957	0.417496
Class I MHC mediated antigen processing & presentation	Up	0.235957	0.365035
Small interfering RNA (siRNA) biogenesis	Up	0.24047	0.493197
Metabolism of proteins	Up	0.242836	0.324087
Receptor Mediated Mitophagy	Up	0.245241	0.620845
Chylomicron assembly	Up	0.246698	0.613894
Negative regulation of the PI3K/AKT network	Up	0.251684	0.394698
KSRP (KHSRP) binds and destabilizes mRNA	Up	0.25211	0.53203
Metabolism of carbohydrates	Down	0.25211	0.253368
KEAP1-NFE2L2 pathway	Up	0.257323	0.369723
CRMPs in Sema3A signaling	Up	0.26286	0.503188
Transcriptional Regulation by NPAS4	Up	0.262867	0.495632
TP53 Regulates Transcription of Caspase Activators and Caspases	Down	0.264064	-0.145385
RAB GEFs exchange GTP for GDP on RABs	Up	0.264682	0.390371
RNA polymerase II transcribes snRNA genes	Up	0.264682	0.884979
Establishment of Sister Chromatid Cohesion	Down	0.271369	-0.0908689
Cohesin Loading onto Chromatin	Down	0.271369	-0.0908689
Mitotic Telophase/Cytokinesis	Down	0.271369	-0.0908689
Synthesis of DNA	Up	0.272187	0.378127
FOXO-mediated transcription	Up	0.28213	0.410901
Telomere Maintenance	Down	0.282149	0.0142396
Cell junction organization	Down	0.282149	0.212054
PTEN Regulation	Up	0.28487	0.36758
SUMOylation of intracellular receptors	Up	0.28487	0.578213
FGFR2 alternative splicing	Up	0.28487	0.398036
Regulation of mRNA stability by proteins that bind AU-rich elements	Up	0.28487	0.373268
Intraflagellar transport	Up	0.289181	0.439865
Interferon gamma signaling	Up	0.291961	0.42967
Clathrin-mediated endocytosis	Up	0.293009	0.363643
Chylomicron remodeling	Up	0.297128	0.647705
Interleukin-3, Interleukin-5 and GM-CSF signaling	Up	0.298473	0.430239
ER-Phagosome pathway	Up	0.304091	0.391799
RHO GTPases Activate WASPs and WAVEs	Up	0.304091	0.40019
Interleukin-1 family signaling	Up	0.304091	0.365556
Deadenylation-dependent mRNA decay	Up	0.304091	0.385728
HS-GAG biosynthesis	Down	0.304091	-0.0319903
HS-GAG degradation	Down	0.304091	-0.0319903
Translesion synthesis by Y family DNA polymerases bypasses lesions on DNA template	Up	0.304091	0.390703
RNA Polymerase III Transcription Termination	Up	0.304091	0.549969
RNA Polymerase III Transcription	Up	0.304091	0.549969
RNA Polymerase III Abortive And Retractive Initiation	Up	0.304091	0.549969
Heparan sulfate/heparin (HS-GAG) metabolism	Down	0.304225	0.0955414
Chondroitin sulfate/dermatan sulfate metabolism	Down	0.304225	0.0955414
A tetrasaccharide linker sequence is required for GAG synthesis	Down	0.304225	0.0955414
FLT3 Signaling	Up	0.309939	0.389559
NGF-stimulated transcription	Up	0.318937	0.615455
Biotin transport and metabolism	Down	0.318937	0.124795
Recruitment and ATM-mediated phosphorylation of repair and signaling proteins at DNA double strand breaks	Down	0.318937	0.026792
DNA Double Strand Break Response	Down	0.318937	0.026792
Activation of NMDA receptors and postsynaptic events	Up	0.320886	0.367755
EPHB-mediated forward signaling	Up	0.320886	0.417883
FCERI mediated Ca+2 mobilization	Down	0.320886	0.171835
WNT ligand biogenesis and trafficking	Up	0.320886	0.476949
Scavenging of heme from plasma	Down	0.321888	0.291767
DNA Damage Recognition in GG-NER	Up	0.324142	0.385007
Signaling by FGFR	Up	0.325488	0.347666
Signaling by FGFR2	Up	0.325488	0.347666
Costimulation by the CD28 family	Up	0.331562	0.378464
Regulation of RUNX2 expression and activity	Up	0.333124	0.373909
Signaling by Interleukins	Up	0.333124	0.354969
GP1b-IX-V activation signalling	Down	0.335201	0.147922
ER to Golgi Anterograde Transport	Up	0.335372	0.33693
Transport to the Golgi and subsequent modification	Up	0.335372	0.33693
Interaction between L1 and Ankyrins	Down	0.335477	0.108749
Transcriptional regulation by RUNX2	Up	0.335477	0.370253
trans-Golgi Network Vesicle Budding	Up	0.335477	0.389078
DNA Double-Strand Break Repair	Up	0.339349	0.297227
Plasma lipoprotein remodeling	Up	0.339349	0.586557
Transmission across Chemical Synapses	Up	0.339349	0.362176
Programmed Cell Death	Up	0.339349	0.349698
RHO GTPases Activate ROCKs	Down	0.339349	0.195018
Aspartate and asparagine metabolism	Down	0.339349	0.129481
Amino acids regulate mTORC1	Up	0.33941	0.400934
Interleukin-37 signaling	Up	0.341767	0.444578
Mitochondrial RNA degradation	Down	0.342033	0.140568
Type I hemidesmosome assembly	Down	0.344618	0.176824
Signaling by Leptin	Up	0.3456	0.506827
Signaling by Insulin receptor	Up	0.3456	0.388021
SUMO is conjugated to E1 (UBA2:SAE1)	Up	0.3456	0.523009
SUMO is transferred from E1 to E2 (UBE2I, UBC9)	Up	0.3456	0.523009
Processing and activation of SUMO	Up	0.3456	0.523009
Chromosome Maintenance	Down	0.3456	0.0394726
Regulation of PLK1 Activity at G2/M Transition	Up	0.3456	0.352778
G-protein mediated events	Up	0.346583	0.410178
Downregulation of TGF-beta receptor signaling	Up	0.349142	0.403593
PI5P, PP2A and IER3 Regulate PI3K/AKT Signaling	Up	0.349142	0.387577
GTP hydrolysis and joining of the 60S ribosomal subunit	Up	0.349142	0.315758
Autophagy	Up	0.349142	0.348167
Post-translational protein phosphorylation	Down	0.349142	0.257111
Defensins	Down	0.349142	-0.121575
Alpha-defensins	Down	0.349142	-0.121575
RMTs methylate histone arginines	Down	0.351577	0.0844582
Utilization of Ketone Bodies	Up	0.352165	0.70592
Transcription of E2F targets under negative control by DREAM complex	Up	0.352165	0.600187
G0 and Early G1	Up	0.352165	0.600187
Polymerase switching on the C-strand of the telomere	Up	0.352165	0.600187
Polymerase switching	Up	0.352165	0.600187
Leading Strand Synthesis	Up	0.352165	0.600187
G1/S-Specific Transcription	Up	0.352165	0.600187
ATP sensitive Potassium channels	Up	0.352733	0.56357
COPI-independent Golgi-to-ER retrograde traffic	Up	0.352733	0.363424
Nuclear Events (kinase and transcription factor activation)	Up	0.354544	0.397909
Neuronal System	Up	0.355977	0.355479
Signaling by Retinoic Acid	Down	0.355977	0.217626
DNA Repair	Up	0.355977	0.300398
Nuclear Receptor transcription pathway	Up	0.355977	0.5535
Cell-extracellular matrix interactions	Down	0.355977	0.18389
mRNA decay by 3' to 5' exoribonuclease	Up	0.355977	0.452254
Unblocking of NMDA receptors, glutamate binding and activation	Down	0.355977	-0.294453
Long-term potentiation	Down	0.355977	-0.294453
Displacement of DNA glycosylase by APEX1	Up	0.355977	0.605033
Resolution of AP sites via the single-nucleotide replacement pathway	Up	0.355977	0.605033
Abasic sugar-phosphate removal via the single-nucleotide replacement pathway	Up	0.355977	0.605033
PLC beta mediated events	Up	0.355977	0.409495
Synthesis of pyrophosphates in the cytosol	Up	0.357272	0.616284
L13a-mediated translational silencing of Ceruloplasmin expression	Up	0.357272	0.314174
Signaling by PDGF	Down	0.357423	0.130973
RHO GTPase Effectors	Up	0.357423	0.318441
Pyruvate metabolism	Down	0.357937	0.222575
TRAF6 mediated NF-kB activation	Up	0.357937	0.481465
IRS-mediated signalling	Up	0.358463	0.434675
Regulation of PTEN stability and activity	Up	0.358463	0.370322
Regulated Necrosis	Up	0.369596	0.35937
Toll-like Receptor Cascades	Up	0.376687	0.385722
Unfolded Protein Response (UPR)	Up	0.380391	0.354671
RHO GTPases activate PAKs	Down	0.381571	0.223953
Prolonged ERK activation events	Up	0.38698	0.438985
RNA Polymerase II Promoter Escape	Up	0.38698	0.514721
RNA Polymerase II Transcription Pre-Initiation And Promoter Opening	Up	0.38698	0.514721
RNA Polymerase II Transcription Initiation	Up	0.38698	0.514721
RNA Polymerase II Transcription Initiation And Promoter Clearance	Up	0.38698	0.514721
Platelet sensitization by LDL	Up	0.387006	0.431909
PI3K Cascade	Up	0.388212	0.449525
Cargo trafficking to the periciliary membrane	Up	0.392511	0.391923
CTLA4 inhibitory signaling	Up	0.392511	0.393607
Cellular responses to stress	Up	0.393292	0.318079
Antigen Presentation: Folding, assembly and peptide loading of class I MHC	Up	0.395325	0.408248
TP53 Regulates Transcription of Genes Involved in G2 Cell Cycle Arrest	Up	0.396551	0.520168
COPI-mediated anterograde transport	Up	0.396574	0.333925
Cellular responses to stimuli	Up	0.399001	0.318566
Degradation of beta-catenin by the destruction complex	Up	0.3993	0.359736
TP53 Regulates Transcription of Genes Involved in G1 Cell Cycle Arrest	Up	0.3993	0.523633
PTK6 Regulates Cell Cycle	Up	0.3993	0.523633
Post-translational modification: synthesis of GPI-anchored proteins	Up	0.3993	0.563343
Metabolism of polyamines	Up	0.3993	0.371222
ATF4 activates genes in response to endoplasmic reticulum stress	Up	0.3993	0.566438
Downstream signaling events of B Cell Receptor (BCR)	Up	0.3993	0.361753
Phospholipid metabolism	Up	0.3993	0.390967
ZBP1(DAI) mediated induction of type I IFNs	Up	0.3993	0.475085
RIP-mediated NFkB activation via ZBP1	Up	0.3993	0.475085
DEx/H-box helicases activate type I IFN and inflammatory cytokines production	Up	0.3993	0.475085
rRNA modification in the nucleus and cytosol	Up	0.400919	0.430354
RAF activation	Up	0.40316	0.378519
Eukaryotic Translation Initiation	Up	0.412331	0.311865
Cap-dependent Translation Initiation	Up	0.412331	0.311865
Trafficking and processing of endosomal TLR	Up	0.412331	0.540851
Cyclin E associated events during G1/S transition	Up	0.412331	0.361524
Cyclin A:Cdk2-associated events at S phase entry	Up	0.412331	0.361524
Glycogen synthesis	Down	0.412331	0.168867
Insulin effects increased synthesis of Xylulose-5-Phosphate	Up	0.415559	0.624481
Apoptosis	Up	0.415559	0.349981
Neurotransmitter receptors and postsynaptic signal transmission	Up	0.415559	0.353207
Interleukin-1 signaling	Up	0.415559	0.360288
Regulation of pyruvate dehydrogenase (PDH) complex	Down	0.415559	0.20373
Frs2-mediated activation	Up	0.416165	0.44278
PTK6 Expression	Up	0.416277	0.686322
Regulation of NPAS4 gene transcription	Up	0.416277	0.686322
Death Receptor Signaling	Up	0.417292	0.36325
Macroautophagy	Up	0.422531	0.337299
Assembly of active LPL and LIPC lipase complexes	Up	0.423642	0.654984
Interleukin-6 signaling	Up	0.423642	0.439584
Interleukin-6 family signaling	Up	0.423642	0.439584
Interleukin-20 family signaling	Up	0.423642	0.439584
FCERI mediated MAPK activation	Down	0.424825	0.194325
NPAS4 regulates expression of target genes	Up	0.425373	0.493047
TP53 Regulates Transcription of Cell Death Genes	Down	0.425373	0.0835418
Regulation of expression of SLITs and ROBOs	Up	0.427926	0.320313
Scavenging by Class A Receptors	Down	0.427926	0.203375
Negative regulation of NOTCH4 signaling	Up	0.427926	0.365972
Selective autophagy	Up	0.427926	0.35062
Chromatin modifying enzymes	Down	0.427926	0.135481
Chromatin organization	Down	0.427926	0.135481
Synthesis of very long-chain fatty acyl-CoAs	Down	0.435043	0.149644
PCP/CE pathway	Up	0.435804	0.36026
Regulation of RAS by GAPs	Up	0.435804	0.363869
Signaling by MET	Down	0.436342	0.180062
Glyoxylate metabolism and glycine degradation	Down	0.437556	0.244723
Nuclear events mediated by NFE2L2	Up	0.442171	0.359338
RHO GTPases activate KTN1	Up	0.442171	0.416302
VEGFR2 mediated cell proliferation	Up	0.442171	0.478444
MAPK6/MAPK4 signaling	Up	0.449589	0.356086
E3 ubiquitin ligases ubiquitinate target proteins	Up	0.449589	0.344328
Ribavirin ADME	Up	0.449589	0.529969
Antimicrobial peptides	Down	0.449589	0.24127
MET receptor recycling	Up	0.450284	0.423942
Signaling by ROBO receptors	Up	0.450284	0.314184
G2/M Checkpoints	Up	0.450284	0.330775
p53-Dependent G1 DNA Damage Response	Up	0.450507	0.363123
p53-Dependent G1/S DNA damage checkpoint	Up	0.450507	0.363123
G1/S DNA Damage Checkpoints	Up	0.450507	0.363123
Interferon alpha/beta signaling	Up	0.450507	0.405204
RAF-independent MAPK1/3 activation	Up	0.453826	0.457888
MAPK1 (ERK2) activation	Up	0.453826	0.47903
Insulin receptor signalling cascade	Up	0.453826	0.393617
PTK6 Regulates Proteins Involved in RNA Processing	Up	0.454595	0.423569
Signaling by EGFR	Up	0.455917	0.366706
GSK3B and BTRC:CUL1-mediated-degradation of NFE2L2	Up	0.455917	0.362833
Transcriptional regulation of white adipocyte differentiation	Up	0.458025	0.475236
Cross-presentation of soluble exogenous antigens (endosomes)	Up	0.459143	0.372843
Degradation of DVL	Up	0.464059	0.365171
Hedgehog 'on' state	Up	0.464059	0.365171
Glycerophospholipid biosynthesis	Up	0.466517	0.396876
Norepinephrine Neurotransmitter Release Cycle	Down	0.466845	0.0246402
C-type lectin receptors (CLRs)	Up	0.466845	0.349697
Degradation of GLI2 by the proteasome	Up	0.466845	0.358642
GLI3 is processed to GLI3R by the proteasome	Up	0.466845	0.358642
Cellular response to starvation	Up	0.466845	0.305426
HDR through MMEJ (alt-NHEJ)	Up	0.466845	0.522185
DDX58/IFIH1-mediated induction of interferon-alpha/beta	Up	0.466845	0.37143
Neddylation	Up	0.467203	0.342347
Transport of inorganic cations/anions and amino acids/oligopeptides	Down	0.467203	0.155567
Myogenesis	Up	0.467332	0.405798
Formation of xylulose-5-phosphate	Up	0.467332	0.464678
Signalling to ERKs	Up	0.467332	0.375193
CLEC7A (Dectin-1) signaling	Up	0.467332	0.353092
GPCR downstream signalling	Up	0.467332	0.346741
PTK6 Regulates RHO GTPases, RAS GTPase and MAP kinases	Up	0.470625	0.435584
SCF(Skp2)-mediated degradation of p27/p21	Up	0.470834	0.358625
Formation of a pool of free 40S subunits	Up	0.478215	0.306024
Plasma lipoprotein assembly, remodeling, and clearance	Up	0.480912	0.437606
Vitamin B6 activation to pyridoxal phosphate	Up	0.480912	0.611896
Signaling by CSF3 (G-CSF)	Up	0.484396	0.345493
RAC3 GTPase cycle	Up	0.488159	0.361353
Regulation of PTEN gene transcription	Up	0.488159	0.405259
UCH proteinases	Up	0.488159	0.353845
ABC-family proteins mediated transport	Up	0.488159	0.363182
Acetylcholine regulates insulin secretion	Up	0.488159	0.564333
Proline catabolism	Up	0.490506	0.575731
Regulation of TNFR1 signaling	Up	0.490506	0.378828
TNF signaling	Up	0.490506	0.378828
Calcineurin activates NFAT	Up	0.490506	0.410982
RIPK1-mediated regulated necrosis	Up	0.490506	0.358958
Regulation of necroptotic cell death	Up	0.490506	0.358958
Axonal growth stimulation	Up	0.496881	0.505965
Orc1 removal from chromatin	Up	0.497532	0.361352
FBXL7 down-regulates AURKA during mitotic entry and in early mitosis	Up	0.497532	0.361352
Regulation of cytoskeletal remodeling and cell spreading by IPP complex components	Down	0.497532	0.175477
Regulation of activated PAK-2p34 by proteasome mediated degradation	Up	0.498662	0.362009
Growth hormone receptor signaling	Up	0.504679	0.388755
The role of Nef in HIV-1 replication and disease pathogenesis	Up	0.505279	0.383494
Oxygen-dependent proline hydroxylation of Hypoxia-inducible Factor Alpha	Up	0.50685	0.356317
Ubiquitin-dependent degradation of Cyclin D	Up	0.507262	0.360052
Carnitine synthesis	Up	0.508959	0.519697
Degradation of GLI1 by the proteasome	Up	0.509871	0.357128
Prolactin receptor signaling	Up	0.510325	0.476092
Nucleotide-binding domain, leucine rich repeat containing receptor (NLR) signaling pathways	Up	0.510325	0.371752
Initiation of Nuclear Envelope (NE) Reformation	Up	0.510325	0.36477
Signaling by SCF-KIT	Up	0.510325	0.371719
Signaling by CSF1 (M-CSF) in myeloid cells	Up	0.514346	0.386531
Purine salvage	Up	0.514346	0.516302
RHOBTB2 GTPase cycle	Up	0.523127	0.351842
Telomere Extension By Telomerase	Up	0.523127	0.429361
Signaling by NTRK2 (TRKB)	Up	0.523127	0.416081
Signaling by Hippo	Up	0.524242	0.431729
Hedgehog ligand biogenesis	Up	0.526848	0.360995
Antigen processing: Ubiquitination & Proteasome degradation	Up	0.526866	0.336784
Cellular response to hypoxia	Up	0.528251	0.353232
Protein hydroxylation	Up	0.529916	0.38432
IRE1alpha activates chaperones	Up	0.529916	0.355321
Regulation of Apoptosis	Up	0.529916	0.359207
EPHA-mediated growth cone collapse	Down	0.529916	0.21976
Sema4D induced cell migration and growth-cone collapse	Down	0.529916	0.21976
DAG and IP3 signaling	Up	0.529916	0.400255
Axonal growth inhibition (RHOA activation)	Up	0.529916	0.461113
p75NTR regulates axonogenesis	Up	0.529916	0.461113
tRNA modification in the nucleus and cytosol	Up	0.529916	0.393487
SRP-dependent cotranslational protein targeting to membrane	Up	0.529916	0.298794
NADE modulates death signalling	Up	0.529916	0.504868
Glucose metabolism	Down	0.529916	0.252255
MAPK3 (ERK1) activation	Up	0.529916	0.60526
Netrin mediated repulsion signals	Up	0.529916	0.60526
RAC1 GTPase cycle	Up	0.529916	0.332671
RNA Polymerase II Transcription	Up	0.529916	0.318478
Downstream TCR signaling	Up	0.529916	0.352491
RHOBTB GTPase Cycle	Up	0.529916	0.353085
Androgen biosynthesis	Down	0.529916	0.032325
Transcriptional Regulation by MECP2	Up	0.529916	0.392751
Keratan sulfate/keratin metabolism	Down	0.529916	0.21852
Keratan sulfate biosynthesis	Down	0.529916	0.21852
Keratan sulfate degradation	Down	0.529916	0.21852
Fatty acid metabolism	Down	0.529916	0.266893
Signaling by GPCR	Up	0.529916	0.340806
Regulation of NPAS4 gene expression	Up	0.529916	0.498218
Beta-catenin independent WNT signaling	Up	0.529916	0.344454
AUF1 (hnRNP D0) binds and destabilizes mRNA	Up	0.529916	0.355784
Dectin-1 mediated noncanonical NF-kB signaling	Up	0.529916	0.352831
TNFR2 non-canonical NF-kB pathway	Up	0.529916	0.352831
NIK-->noncanonical NF-kB signaling	Up	0.529916	0.352831
Regulation of MECP2 expression and activity	Up	0.529916	0.413814
Tie2 Signaling	Up	0.529916	0.424265
Downstream signaling of activated FGFR1	Up	0.529916	0.424265
FRS-mediated FGFR1 signaling	Up	0.529916	0.424265
Downstream signaling of activated FGFR2	Up	0.529916	0.424265
FRS-mediated FGFR2 signaling	Up	0.529916	0.424265
FRS-mediated FGFR3 signaling	Up	0.529916	0.424265
Downstream signaling of activated FGFR3	Up	0.529916	0.424265
FRS-mediated FGFR4 signaling	Up	0.529916	0.424265
Downstream signaling of activated FGFR4	Up	0.529916	0.424265
Activated NTRK2 signals through FRS2 and FRS3	Up	0.529916	0.424265
Alanine metabolism	Up	0.529916	0.562696
Transcriptional regulation by RUNX3	Up	0.529916	0.357931
Autodegradation of the E3 ubiquitin ligase COP1	Up	0.529916	0.358402
Asymmetric localization of PCP proteins	Up	0.529916	0.358402
Degradation of AXIN	Up	0.529916	0.358402
Stabilization of p53	Up	0.529916	0.358402
Ubiquitin Mediated Degradation of Phosphorylated Cdc25A	Up	0.529916	0.358402
p53-Independent DNA Damage Response	Up	0.529916	0.358402
p53-Independent G1/S DNA damage checkpoint	Up	0.529916	0.358402
Regulation of RUNX3 expression and activity	Up	0.529916	0.358402
Regulation of TP53 Activity through Acetylation	Up	0.529916	0.413862
Signaling by Erythropoietin	Up	0.529916	0.397314
Erythropoietin activates RAS	Up	0.529916	0.397314
CD28 co-stimulation	Up	0.529916	0.374088
PD-1 signaling	Up	0.529916	0.49571
HDL remodeling	Up	0.529916	0.635955
XBP1(S) activates chaperone genes	Up	0.529916	0.354917
Metabolism	Down	0.529916	0.298963
Synthesis of epoxy (EET) and dihydroxyeicosatrienoic acids (DHET)	Up	0.529916	0.862879
Biosynthesis of maresins	Up	0.529916	0.862879
Plasma lipoprotein assembly	Up	0.529916	0.502025
Regulation of IFNG signaling	Up	0.529916	0.451033
Regulation of IFNA/IFNB signaling	Up	0.529916	0.451033
Switching of origins to a post-replicative state	Up	0.529916	0.355212
Gastrulation	Up	0.529916	0.361288
Cdc20:Phospho-APC/C mediated degradation of Cyclin A	Up	0.529916	0.354701
APC/C:Cdc20 mediated degradation of mitotic proteins	Up	0.529916	0.354701
Activation of APC/C and APC/C:Cdc20 mediated degradation of mitotic proteins	Up	0.529916	0.354701
APC:Cdc20 mediated degradation of cell cycle proteins prior to satisfation of the cell cycle checkpoint	Up	0.529916	0.354701
Regulation of actin dynamics for phagocytic cup formation	Down	0.529916	0.261853
Regulation of ornithine decarboxylase (ODC)	Up	0.529916	0.361876
Formation of paraxial mesoderm	Up	0.529916	0.361876
Somitogenesis	Up	0.529916	0.361876
NOTCH4 Activation and Transmission of Signal to the Nucleus	Up	0.529916	0.532271
Regulation of signaling by CBL	Up	0.529916	0.366396
NFE2L2 regulates pentose phosphate pathway genes	Up	0.529916	0.509478
Golgi Associated Vesicle Biogenesis	Up	0.529916	0.371742
MyD88-independent TLR4 cascade	Up	0.529916	0.334116
TRIF(TICAM1)-mediated TLR4 signaling	Up	0.529916	0.334116
Metal sequestration by antimicrobial proteins	Down	0.529916	0.197336
GAB1 signalosome	Up	0.529916	0.422942
HATs acetylate histones	Down	0.529916	0.106132
Interleukin-23 signaling	Up	0.529916	0.403071
Nonsense-Mediated Decay (NMD)	Up	0.529916	0.2988
Nonsense Mediated Decay (NMD) enhanced by the Exon Junction Complex (EJC)	Up	0.529916	0.2988
Signaling by NOTCH4	Up	0.529916	0.34938
Toll Like Receptor 4 (TLR4) Cascade	Up	0.529916	0.366196
Netrin-1 signaling	Up	0.529916	0.380863
Fatty acyl-CoA biosynthesis	Down	0.529916	0.208579
Activation of NF-kappaB in B cells	Up	0.529916	0.35391
SCF-beta-TrCP mediated degradation of Emi1	Up	0.529916	0.35391
COPII-mediated vesicle transport	Up	0.529916	0.354007
EPH-Ephrin signaling	Up	0.529916	0.362044
Glycosphingolipid metabolism	Up	0.529916	0.418968
Formation of TC-NER Pre-Incision Complex	Up	0.529916	0.349595
Toll Like Receptor 9 (TLR9) Cascade	Up	0.529916	0.329996
Synthesis of PC	Up	0.529916	0.460475
Activation of G protein gated Potassium channels	Down	0.529916	0.18302
G protein gated Potassium channels	Down	0.529916	0.18302
G beta:gamma signalling through PLC beta	Down	0.529916	0.18302
Presynaptic function of Kainate receptors	Down	0.529916	0.18302
G beta:gamma signalling through BTK	Down	0.529916	0.18302
Inhibition of voltage gated Ca2+ channels via Gbeta/gamma subunits	Down	0.529916	0.18302
MAPK family signaling cascades	Up	0.529916	0.322178
ChREBP activates metabolic gene expression	Down	0.529916	0.150452
BH3-only proteins associate with and inactivate anti-apoptotic BCL-2 members	Up	0.529916	0.408393
Interleukin-7 signaling	Up	0.529916	0.408393
Signalling to STAT3	Up	0.529916	0.408393
Signaling by ALK	Up	0.529916	0.408393
POU5F1 (OCT4), SOX2, NANOG activate genes related to proliferation	Up	0.529916	0.408393
Transcriptional regulation of pluripotent stem cells	Up	0.529916	0.408393
Interleukin-10 signaling	Up	0.529916	0.408393
PTK6 Activates STAT3	Up	0.529916	0.408393
MET activates STAT3	Up	0.529916	0.408393
STAT3 nuclear events downstream of ALK signaling	Up	0.529916	0.408393
PKB-mediated events	Up	0.529916	0.465907
Activation of AKT2	Up	0.529916	0.465907
PDE3B signalling	Up	0.529916	0.465907
Inhibition of TSC complex formation by PKB	Up	0.529916	0.465907
Regulation of beta-cell development	Up	0.529916	0.465907
AKT phosphorylates targets in the nucleus	Up	0.529916	0.465907
Regulation of gene expression in beta cells	Up	0.529916	0.465907
AKT-mediated inactivation of FOXO1A	Up	0.529916	0.465907
CD28 dependent PI3K/Akt signaling	Up	0.529916	0.465907
Regulation of TP53 Activity through Association with Co-factors	Up	0.529916	0.465907
RUNX2 regulates genes involved in cell migration	Up	0.529916	0.465907
Synthesis of Leukotrienes (LT) and Eoxins (EX)	Down	0.531333	0.159641
Gastrin-CREB signalling pathway via PKC and MAPK	Up	0.531333	0.366775
APC/C-mediated degradation of cell cycle proteins	Up	0.531333	0.350552
Regulation of APC/C activators between G1/S and early anaphase	Up	0.531333	0.350552
Regulation of mitotic cell cycle	Up	0.531333	0.350552
Choline catabolism	Up	0.531333	0.61739
TAK1-dependent IKK and NF-kappa-B activation	Up	0.531811	0.375878
BBSome-mediated cargo-targeting to cilium	Up	0.531811	0.390054
Synthesis of PIPs at the Golgi membrane	Up	0.53231	0.428444
G alpha (i) signalling events	Up	0.536955	0.352513
Metalloprotease DUBs	Up	0.537858	0.392965
Endosomal Sorting Complex Required For Transport (ESCRT)	Up	0.537858	0.340645
PERK regulates gene expression	Up	0.537858	0.364921
Glycosphingolipid catabolism	Up	0.537858	0.421331
Transcriptional Regulation by E2F6	Up	0.539449	0.432414
Vitamin D (calciferol) metabolism	Up	0.539449	0.470105
SUMO is proteolytically processed	Up	0.539449	0.470105
SUMOylation of transcription factors	Up	0.539449	0.470105
PI-3K cascade:FGFR1	Up	0.539449	0.441334
PI-3K cascade:FGFR2	Up	0.539449	0.441334
PI-3K cascade:FGFR3	Up	0.539449	0.441334
PI-3K cascade:FGFR4	Up	0.539449	0.441334
MET activates PTPN11	Up	0.539449	0.441334
STAT5 Activation	Up	0.539449	0.441334
MAPK targets/ Nuclear events mediated by MAP kinases	Up	0.540243	0.345286
Ethanol oxidation	Up	0.540713	0.437321
SUMOylation of transcription cofactors	Up	0.542889	0.362954
Ca-dependent events	Up	0.543584	0.374848
Pexophagy	Up	0.543584	0.391462
Drug-mediated inhibition of ERBB2 signaling	Up	0.543584	0.437584
Toll Like Receptor 10 (TLR10) Cascade	Up	0.543584	0.3266
Toll Like Receptor 5 (TLR5) Cascade	Up	0.543584	0.3266
Toll Like Receptor 7/8 (TLR7/8) Cascade	Up	0.543584	0.3266
TRAF6 mediated induction of NFkB and MAP kinases upon TLR7/8 or 9 activation	Up	0.543584	0.3266
MyD88 dependent cascade initiated on endosome	Up	0.543584	0.3266
MyD88 cascade initiated on plasma membrane	Up	0.543584	0.3266
The phototransduction cascade	Up	0.543584	0.37198
Inactivation, recovery and regulation of the phototransduction cascade	Up	0.543584	0.37198
Protein ubiquitination	Up	0.547611	0.320358
Plasma lipoprotein clearance	Up	0.547611	0.433802
Activation of IRF3, IRF7 mediated by TBK1, IKBKE	Up	0.547611	0.424511
Nonsense Mediated Decay (NMD) independent of the Exon Junction Complex (EJC)	Up	0.547957	0.296621
TCR signaling	Up	0.549704	0.344717
NOD1/2 Signaling Pathway	Up	0.550375	0.376234
Mitochondrial Fatty Acid Beta-Oxidation	Down	0.552556	0.247586
Autodegradation of Cdh1 by Cdh1:APC/C	Up	0.552556	0.351995
APC/C:Cdc20 mediated degradation of Securin	Up	0.552556	0.351995
APC/C:Cdh1 mediated degradation of Cdc20 and other APC/C:Cdh1 targeted proteins in late mitosis/early G1	Up	0.552556	0.351995
CDK-mediated phosphorylation and removal of Cdc6	Up	0.552556	0.351995
Transcriptional regulation by small RNAs	Down	0.552556	0.107734
Integration of energy metabolism	Up	0.555275	0.354398
Insulin receptor recycling	Up	0.557776	0.383824
Nucleotide salvage	Up	0.560811	0.461033
Gamma carboxylation, hypusinylation, hydroxylation, and arylsulfatase activation	Up	0.562388	0.368223
Trafficking of AMPA receptors	Up	0.564495	0.406269
Glutamate binding, activation of AMPA receptors and synaptic plasticity	Up	0.564495	0.406269
Activation of the AP-1 family of transcription factors	Up	0.571406	0.418522
Circadian Clock	Up	0.572665	0.375463
Nicotinamide salvaging	Up	0.572665	0.55869
TNFR1-induced NF-kappa-B signaling pathway	Up	0.572665	0.361559
Interleukin-15 signaling	Up	0.572665	0.3429
Interleukin-12 family signaling	Up	0.572665	0.349498
Keratinization	Down	0.572665	0.377618
Formation of the cornified envelope	Down	0.572665	0.377618
Regulation of RUNX1 Expression and Activity	Up	0.57288	0.457687
Neurotransmitter uptake and metabolism In glial cells	Up	0.572974	0.658031
Astrocytic Glutamate-Glutamine Uptake And Metabolism	Up	0.572974	0.658031
Effects of PIP2 hydrolysis	Up	0.57596	0.388149
Regulation of TLR by endogenous ligand	Up	0.57596	0.503376
Glutamate Neurotransmitter Release Cycle	Up	0.57596	0.508225
Heme signaling	Up	0.57596	0.551122
Beta-catenin phosphorylation cascade	Up	0.57596	0.350041
Biosynthesis of DHA-derived SPMs	Up	0.57596	0.591606
Cytosolic iron-sulfur cluster assembly	Down	0.580036	0.187282
Downregulation of ERBB2:ERBB3 signaling	Up	0.584684	0.354834
Platelet Aggregation (Plug Formation)	Down	0.586792	0.279431
MyD88:MAL(TIRAP) cascade initiated on plasma membrane	Up	0.586792	0.361932
Toll Like Receptor TLR1:TLR2 Cascade	Up	0.586792	0.361932
Toll Like Receptor TLR6:TLR2 Cascade	Up	0.586792	0.361932
Toll Like Receptor 2 (TLR2) Cascade	Up	0.586792	0.361932
Ras activation upon Ca2+ influx through NMDA receptor	Down	0.59151	-0.0662601
G alpha (12/13) signalling events	Down	0.592785	0.21905
RSK activation	Up	0.592785	0.399784
Rap1 signalling	Up	0.592785	0.374635
RAS processing	Up	0.592785	0.335866
LDL clearance	Up	0.592785	0.42804
Nucleotide catabolism	Up	0.592785	0.423762
Attachment of GPI anchor to uPAR	Up	0.592785	0.437578
DAP12 interactions	Up	0.592785	0.39254
DAP12 signaling	Up	0.592785	0.39254
Translation	Up	0.597911	0.307151
Fcgamma receptor (FCGR) dependent phagocytosis	Down	0.598235	0.271187
RNA Polymerase II Pre-transcription Events	Up	0.598998	0.344447
G beta:gamma signalling through CDC42	Down	0.598998	0.215744
HSF1-dependent transactivation	Up	0.600601	0.368136
Inactivation of CSF3 (G-CSF) signaling	Up	0.600601	0.324195
MTOR signalling	Up	0.601267	0.33463
Phosphate bond hydrolysis by NUDT proteins	Up	0.605067	0.458837
MAPK1/MAPK3 signaling	Up	0.605682	0.318841
NR1H3 & NR1H2 regulate gene expression linked to cholesterol transport and efflux	Up	0.605682	0.59419
CLEC7A (Dectin-1) induces NFAT activation	Up	0.605682	0.388309
MTF1 activates gene expression	Down	0.607998	0.223334
Negative regulation of MET activity	Up	0.60808	0.338586
ERK/MAPK targets	Up	0.60808	0.342713
Josephin domain DUBs	Up	0.60808	0.36337
Signaling by Rho GTPases, Miro GTPases and RHOBTB3	Up	0.608825	0.30548
LDL remodeling	Up	0.608825	0.533148
Miscellaneous transport and binding events	Down	0.608825	0.247677
GRB2:SOS provides linkage to MAPK signaling for Integrins	Down	0.608825	0.277704
Retrograde transport at the Trans-Golgi-Network	Up	0.608936	0.370229
Regulation of cortical dendrite branching	Up	0.608936	0.498887
Toll Like Receptor 3 (TLR3) Cascade	Up	0.611073	0.321792
Pyroptosis	Up	0.611073	0.360193
Depolymerization of the Nuclear Lamina	Up	0.616202	0.345551
Golgi Cisternae Pericentriolar Stack Reorganization	Up	0.618593	0.385705
PI Metabolism	Up	0.620724	0.379518
Factors involved in megakaryocyte development and platelet production	Up	0.620724	0.379563
Detoxification of Reactive Oxygen Species	Up	0.620724	0.367469
Peptide chain elongation	Up	0.620724	0.293513
Trafficking of myristoylated proteins to the cilium	Up	0.620724	0.447611
Response of EIF2AK4 (GCN2) to amino acid deficiency	Up	0.620724	0.289508
Processing of Capped Intronless Pre-mRNA	Up	0.620724	0.378927
Ionotropic activity of kainate receptors	Up	0.620724	0.553454
Activation of Ca-permeable Kainate Receptor	Up	0.620724	0.553454
Neurexins and neuroligins	Down	0.620724	0.224648
Cyclin A/B1/B2 associated events during G2/M transition	Up	0.620724	0.371217
Inactivation of CDC42 and RAC1	Down	0.620724	0.0158764
Deubiquitination	Up	0.620724	0.320957
Interleukin-35 Signalling	Up	0.620724	0.356746
Interleukin-9 signaling	Up	0.620724	0.356746
Interleukin-27 signaling	Up	0.620724	0.356746
Interleukin-21 signaling	Up	0.620724	0.356746
VLDL assembly	Up	0.620908	0.573001
Signal regulatory protein family interactions	Up	0.620908	0.404056
Synthesis of IP2, IP, and Ins in the cytosol	Down	0.622928	0.16762
Fatty Acids bound to GPR40 (FFAR1) regulate insulin secretion	Up	0.622928	0.475647
Signaling by Rho GTPases	Up	0.622928	0.304401
Synthesis of PIPs in the nucleus	Up	0.622928	0.518699
G2/M DNA damage checkpoint	Up	0.623146	0.268153
Ovarian tumor domain proteases	Up	0.623146	0.370574
Eukaryotic Translation Elongation	Up	0.623146	0.293664
RHOU GTPase cycle	Up	0.624862	0.338622
Amine Oxidase reactions	Down	0.62546	0.191516
Biogenic amines are oxidatively deaminated to aldehydes by MAOA and MAOB	Down	0.62546	0.191516
Free fatty acids regulate insulin secretion	Up	0.62546	0.442798
G alpha (q) signalling events	Up	0.62546	0.352285
Assembly of the pre-replicative complex	Down	0.626472	0.223237
Calmodulin induced events	Up	0.626472	0.37006
CaM pathway	Up	0.626472	0.37006
RAB geranylgeranylation	Up	0.627946	0.353655
Interconversion of 2-oxoglutarate and 2-hydroxyglutarate	Up	0.627946	0.461008
p130Cas linkage to MAPK signaling for integrins	Down	0.628511	0.291963
MET activates RAP1 and RAC1	Up	0.628511	0.372185
Metabolism of amino acids and derivatives	Up	0.628511	0.330918
Cytosolic sulfonation of small molecules	Down	0.628511	0.2079
Sensory processing of sound by inner hair cells of the cochlea	Down	0.629903	0.228323
Opioid Signalling	Up	0.63077	0.328548
Regulation of insulin secretion	Up	0.632605	0.362272
CaMK IV-mediated phosphorylation of CREB	Up	0.632605	0.535041
CREB1 phosphorylation through the activation of CaMKII/CaMKK/CaMKIV cascasde	Up	0.632605	0.535041
mitochondrial fatty acid beta-oxidation of unsaturated fatty acids	Down	0.634414	0.202278
Phase 0 - rapid depolarisation	Up	0.636491	0.418066
Nicotinate metabolism	Up	0.636491	0.438795
Abacavir ADME	Up	0.636491	0.558832
Abacavir metabolism	Up	0.636491	0.558832
CHL1 interactions	Down	0.636491	0.204024
Cargo recognition for clathrin-mediated endocytosis	Up	0.636491	0.335752
p75 NTR receptor-mediated signalling	Up	0.637081	0.336127
Folding of actin by CCT/TriC	Up	0.638852	0.358972
Signaling by FGFR1	Up	0.638852	0.322481
Signaling by FGFR3	Up	0.638852	0.322481
Signaling by FGFR4	Up	0.638852	0.322481
TGF-beta receptor signaling activates SMADs	Up	0.638852	0.331444
Sema4D in semaphorin signaling	Down	0.638852	0.251865
Metallothioneins bind metals	Up	0.638852	0.549369
RAF/MAP kinase cascade	Up	0.638852	0.315121
Synaptic adhesion-like molecules	Up	0.638852	0.384666
Protein methylation	Up	0.638852	0.390626
Cobalamin (Cbl, vitamin B12) transport and metabolism	Up	0.638852	0.512039
Cobalamin (Cbl) metabolism	Up	0.638852	0.512039
Butyrate Response Factor 1 (BRF1) binds and destabilizes mRNA	Up	0.638852	0.43268
Metabolism of nucleotides	Up	0.638852	0.383559
Regulation of TP53 Degradation	Up	0.638852	0.30258
Regulation of TP53 Expression and Degradation	Up	0.638852	0.30258
rRNA processing	Up	0.638852	0.291667
EGFR downregulation	Up	0.644413	0.326502
Retrograde neurotrophin signalling	Up	0.644413	0.379781
M-decay: degradation of maternal mRNAs by maternally stored factors	Up	0.644413	0.353796
NR1H2 and NR1H3-mediated signaling	Up	0.644413	0.585696
Base Excision Repair	Down	0.64679	0.0763456
Scavenging by Class H Receptors	Up	0.648592	0.668547
Nucleotide biosynthesis	Up	0.648592	0.430231
Attenuation phase	Up	0.648592	0.377067
Tristetraprolin (TTP, ZFP36) binds and destabilizes mRNA	Up	0.648612	0.403441
Negative feedback regulation of MAPK pathway	Up	0.648612	0.415915
Scavenging by Class B Receptors	Up	0.648612	0.534985
MECP2 regulates transcription of neuronal ligands	Up	0.648612	0.45057
MECP2 regulates transcription factors	Up	0.648612	0.45057
MECP2 regulates transcription of genes involved in GABA signaling	Up	0.648612	0.45057
PKA activation in glucagon signalling	Up	0.648612	0.337947
Eukaryotic Translation Termination	Up	0.648612	0.289384
Signaling by TGF-beta Receptor Complex	Up	0.648612	0.317779
Signaling by TGFB family members	Up	0.648612	0.317779
RHO GTPases Activate Rhotekin and Rhophilins	Up	0.648612	0.478126
Interleukin-12 signaling	Up	0.648612	0.348918
Signaling by VEGF	Up	0.648612	0.339721
VEGFA-VEGFR2 Pathway	Up	0.648612	0.339721
Vitamin B5 (pantothenate) metabolism	Up	0.648612	0.387148
RHOF GTPase cycle	Up	0.648612	0.373142
Erythrocytes take up oxygen and release carbon dioxide	Down	0.648612	0.413685
ARMS-mediated activation	Up	0.648612	0.42589
Deadenylation of mRNA	Up	0.648612	0.361077
Estrogen-stimulated signaling through PRKCZ	Up	0.648612	0.394456
rRNA processing in the nucleus and cytosol	Up	0.648612	0.289303
Iron uptake and transport	Up	0.648612	0.365282
Regulation of PAK-2p34 activity by PS-GAP/RHG10	Up	0.648612	0.484657
Stimulation of the cell death response by PAK-2p34	Up	0.648612	0.484657
RUNX1 interacts with co-factors whose precise effect on RUNX1 targets is not known	Up	0.649316	0.422619
Interleukin-17 signaling	Up	0.650397	0.312613
MAP kinase activation	Up	0.650397	0.312613
RUNX1 regulates transcription of genes involved in differentiation of HSCs	Down	0.651465	0.224818
Hypusine synthesis from eIF5A-lysine	Up	0.653022	0.437723
Lactose synthesis	Down	0.653631	0.247098
Histidine catabolism	Down	0.655946	0.170848
Purine catabolism	Up	0.65908	0.417186
ADP signalling through P2Y purinoceptor 12	Down	0.65908	0.229545
Adrenaline,noradrenaline inhibits insulin secretion	Down	0.65908	0.229545
GABA receptor activation	Down	0.65908	0.229545
GABA B receptor activation	Down	0.65908	0.229545
Activation of GABAB receptors	Down	0.65908	0.229545
Axon guidance	Up	0.65908	0.29139
Interleukin-2 family signaling	Up	0.659515	0.367541
Sensory processing of sound	Down	0.660328	0.239407
CD28 dependent Vav1 pathway	Up	0.661152	0.355724
Downregulation of SMAD2/3:SMAD4 transcriptional activity	Up	0.663221	0.324076
Association of TriC/CCT with target proteins during biosynthesis	Up	0.666533	0.331881
Paracetamol ADME	Down	0.666881	0.261237
MicroRNA (miRNA) biogenesis	Up	0.667218	0.35668
tRNA-derived small RNA (tsRNA or tRNA-related fragment, tRF) biogenesis	Up	0.674302	0.414304
Glucuronidation	Up	0.6744	0.490298
DARPP-32 events	Up	0.6744	0.311714
AMPK inhibits chREBP transcriptional activation activity	Up	0.676796	0.370053
VLDL clearance	Up	0.679211	0.660628
TGF-beta receptor signaling in EMT (epithelial to mesenchymal transition)	Up	0.679211	0.359624
mTORC1-mediated signalling	Up	0.679211	0.330772
TNFR1-induced proapoptotic signaling	Up	0.679211	0.510926
Interconversion of nucleotide di- and triphosphates	Down	0.679211	0.256371
Purine ribonucleoside monophosphate biosynthesis	Up	0.679211	0.409932
Carnitine metabolism	Down	0.679383	0.227453
mRNA decay by 5' to 3' exoribonuclease	Up	0.679383	0.346328
Synthesis of Ketone Bodies	Down	0.680105	0.245066
RHO GTPases activate CIT	Down	0.68063	0.250822
VxPx cargo-targeting to cilium	Up	0.68063	0.380804
OAS antiviral response	Down	0.681319	0.194377
Intrinsic Pathway of Fibrin Clot Formation	Down	0.681319	0.284549
Activation of Matrix Metalloproteinases	Down	0.681319	0.235006
Major pathway of rRNA processing in the nucleolus and cytosol	Up	0.681319	0.284515
Ephrin signaling	Up	0.681319	0.384295
Gene and protein expression by JAK-STAT signaling after Interleukin-12 stimulation	Up	0.681319	0.346884
Sema3A PAK dependent Axon repulsion	Up	0.681319	0.366774
NrCAM interactions	Down	0.681319	0.24557
Neurofascin interactions	Down	0.681319	0.24557
Selenocysteine synthesis	Up	0.681319	0.285115
WNT5A-dependent internalization of FZD4	Up	0.681319	0.359757
WNT5A-dependent internalization of FZD2, FZD5 and ROR2	Up	0.681319	0.359757
WNT mediated activation of DVL	Up	0.681319	0.493714
Condensation of Prometaphase Chromosomes	Up	0.681319	0.493714
HuR (ELAVL1) binds and stabilizes mRNA	Up	0.681319	0.39996
Platelet degranulation	Down	0.683863	0.292981
Beta oxidation of butanoyl-CoA to acetyl-CoA	Up	0.683863	0.438183
Role of ABL in ROBO-SLIT signaling	Up	0.683863	0.374988
Cross-presentation of particulate exogenous antigens (phagosomes)	Up	0.683863	0.476974
VLDLR internalisation and degradation	Up	0.683863	0.343083
Signaling by NOTCH1	Up	0.683863	0.355592
NOTCH1 Intracellular Domain Regulates Transcription	Up	0.683863	0.355592
Regulation of BACH1 activity	Up	0.683863	0.355592
Selenoamino acid metabolism	Up	0.683863	0.28788
Cyclin D associated events in G1	Up	0.683863	0.297442
G1 Phase	Up	0.683863	0.297442
RET signaling	Down	0.683863	0.196709
TFAP2A acts as a transcriptional repressor during retinoic acid induced cell differentiation	Down	0.683863	0.154362
SLBP independent Processing of Histone Pre-mRNAs	Up	0.683863	0.345936
SLBP Dependent Processing of Replication-Dependent Histone Pre-mRNAs	Up	0.683863	0.345936
Chondroitin sulfate biosynthesis	Down	0.683863	0.223073
Dermatan sulfate biosynthesis	Down	0.683863	0.223073
CS/DS degradation	Down	0.683863	0.223073
Spry regulation of FGF signaling	Up	0.683863	0.312818
Negative regulation of FGFR1 signaling	Up	0.683863	0.312818
Negative regulation of FGFR2 signaling	Up	0.683863	0.312818
Negative regulation of FGFR3 signaling	Up	0.683863	0.312818
Negative regulation of FGFR4 signaling	Up	0.683863	0.312818
Activation of gene expression by SREBF (SREBP)	Down	0.686031	0.244629
Thromboxane signalling through TP receptor	Down	0.686912	0.228936
RHOJ GTPase cycle	Up	0.686912	0.36162
Metabolism of ingested H2SeO4 and H2SeO3 into H2Se	Down	0.687055	0.174919
Trafficking of GluR2-containing AMPA receptors	Up	0.689098	0.374076
Inflammasomes	Up	0.689128	0.362787
The NLRP3 inflammasome	Up	0.689128	0.362787
Conversion from APC/C:Cdc20 to APC/C:Cdh1 in late anaphase	Down	0.689128	0.134157
Phosphorylation of the APC/C	Down	0.689128	0.134157
Transcriptional Regulation by VENTX	Down	0.689128	0.134157
Coenzyme A biosynthesis	Up	0.689344	0.478947
ROBO receptors bind AKAP5	Up	0.69105	0.344947
Stimuli-sensing channels	Down	0.692003	0.228792
Synthesis of PG	Up	0.692003	0.505315
Signaling by NOTCH	Down	0.692003	0.234047
RND3 GTPase cycle	Down	0.692003	0.286991
Other semaphorin interactions	Down	0.692357	0.128401
Cytochrome P450 - arranged by substrate type	Up	0.692357	0.462328
TYSND1 cleaves peroxisomal proteins	Up	0.692357	0.34891
TNFR1-mediated ceramide production	Up	0.692382	0.329988
Activation of PPARGC1A (PGC-1alpha) by phosphorylation	Up	0.693293	0.363812
Z-decay: degradation of maternal mRNAs by zygotically expressed factors	Up	0.693293	0.373447
Formation of WDR5-containing histone-modifying complexes	Up	0.697775	0.367976
NFE2L2 regulating anti-oxidant/detoxification enzymes	Up	0.699043	0.3804
Transcriptional activation of mitochondrial biogenesis	Down	0.699043	0.248816
CREB phosphorylation	Up	0.700516	0.374982
Mitochondrial ABC transporters	Down	0.700516	0.164987
JNK (c-Jun kinases) phosphorylation and activation mediated by activated human TAK1	Up	0.700516	0.318818
Synthesis of GDP-mannose	Up	0.700516	0.437478
Degradation of GABA	Down	0.700516	0.195575
TRAF3-dependent IRF activation pathway	Up	0.700516	0.41136
TRAF6 mediated IRF7 activation	Up	0.700516	0.41136
NF-kB activation through FADD/RIP-1 pathway mediated by caspase-8 and -10	Up	0.700516	0.41136
Biosynthesis of DHA-derived sulfido conjugates	Up	0.70165	0.900375
Biosynthesis of maresin conjugates in tissue regeneration (MCTR)	Up	0.70165	0.900375
Insertion of tail-anchored proteins into the endoplasmic reticulum membrane	Up	0.701952	0.336855
IRAK1 recruits IKK complex	Up	0.701952	0.345897
TRAF6 mediated IRF7 activation in TLR7/8 or 9 signaling	Up	0.701952	0.345897
IRAK1 recruits IKK complex upon TLR7/8 or 9 stimulation	Up	0.701952	0.345897
Energy dependent regulation of mTOR by LKB1-AMPK	Up	0.70211	0.336694
PI5P Regulates TP53 Acetylation	Up	0.704736	0.411966
RHOBTB3 ATPase cycle	Up	0.707245	0.36268
Sema4D mediated inhibition of cell attachment and migration	Up	0.708415	0.392879
Extra-nuclear estrogen signaling	Up	0.709688	0.32994
Class B/2 (Secretin family receptors)	Down	0.709688	0.221311
Prostacyclin signalling through prostacyclin receptor	Down	0.709688	0.221311
Glucagon-type ligand receptors	Down	0.709688	0.221311
Mitochondrial translation elongation	Down	0.710047	0.282388
Fibronectin matrix formation	Down	0.710047	0.212754
Cooperation of PDCL (PhLP1) and TRiC/CCT in G-protein beta folding	Up	0.711998	0.337582
Oncogene Induced Senescence	Up	0.712659	0.321274
Transcriptional Regulation by TP53	Up	0.713664	0.307143
Synthesis of PIPs at the early endosome membrane	Up	0.716441	0.364635
Synthesis of PIPs at the late endosome membrane	Up	0.716441	0.364635
Mitochondrial translation	Down	0.716441	0.283095
Nervous system development	Up	0.716441	0.28721
ERBB2 Regulates Cell Motility	Up	0.716441	0.391014
DSCAM interactions	Up	0.716441	0.379161
NOSTRIN mediated eNOS trafficking	Down	0.717402	0.204256
Signal Transduction	Up	0.71814	0.297319
Cholesterol biosynthesis	Down	0.71814	0.275941
RND1 GTPase cycle	Down	0.71814	0.262327
Chylomicron clearance	Up	0.720439	0.575235
RAC2 GTPase cycle	Up	0.720439	0.327765
Response to elevated platelet cytosolic Ca2+	Down	0.720439	0.295804
phospho-PLA2 pathway	Up	0.720439	0.398787
Signaling by NODAL	Up	0.720439	0.398787
Signaling by Activin	Up	0.720439	0.398787
IFNG signaling activates MAPKs	Up	0.720439	0.398787
Visual phototransduction	Up	0.722761	0.388108
RHOQ GTPase cycle	Up	0.724078	0.355852
Signaling by ERBB4	Up	0.724078	0.351042
PI3K/AKT activation	Up	0.724078	0.482279
SLIT2:ROBO1 increases RHOA activity	Up	0.724078	0.482279
Synthesis of bile acids and bile salts	Up	0.724208	0.386599
Common Pathway of Fibrin Clot Formation	Up	0.724208	0.441183
Release of apoptotic factors from the mitochondria	Up	0.724208	0.498068
SMAC (DIABLO) binds to IAPs	Up	0.724208	0.498068
SMAC(DIABLO)-mediated dissociation of IAP:caspase complexes	Up	0.724208	0.498068
SMAC, XIAP-regulated apoptotic response	Up	0.724208	0.498068
Scavenging by Class F Receptors	Up	0.72628	0.375867
PI and PC transport between ER and Golgi membranes	Up	0.728014	0.400201
PTK6 Down-Regulation	Up	0.728014	0.442739
Mitochondrial translation termination	Down	0.728014	0.284173
Mitochondrial translation initiation	Down	0.728014	0.284171
Beta oxidation of hexanoyl-CoA to butanoyl-CoA	Up	0.730647	0.388785
Intra-Golgi traffic	Up	0.730783	0.385278
cGMP effects	Up	0.732375	0.392049
Generic Transcription Pathway	Up	0.732759	0.298437
HDL assembly	Down	0.732759	0.246724
Signaling by WNT	Up	0.732759	0.287363
Regulation of CDH11 gene transcription	Down	0.732759	0.116284
Regulation of glycolysis by fructose 2,6-bisphosphate metabolism	Up	0.732759	0.351598
Blood group systems biosynthesis	Down	0.732759	0.360268
Rhesus blood group biosynthesis	Down	0.732759	0.360268
GDP-fucose biosynthesis	Up	0.732759	0.487909
SOS-mediated signalling	Up	0.732759	0.333767
SHC1 events in ERBB2 signaling	Up	0.732759	0.333767
SHC1 events in ERBB4 signaling	Up	0.732759	0.333767
GRB2 events in EGFR signaling	Up	0.732759	0.333767
SHC1 events in EGFR signaling	Up	0.732759	0.333767
GRB2 events in ERBB2 signaling	Up	0.732759	0.333767
EGFR Transactivation by Gastrin	Up	0.732759	0.333767
SHC-related events triggered by IGF1R	Up	0.732759	0.333767
SHC-mediated cascade:FGFR1	Up	0.732759	0.333767
SHC-mediated cascade:FGFR2	Up	0.732759	0.333767
SHC-mediated cascade:FGFR3	Up	0.732759	0.333767
SHC-mediated cascade:FGFR4	Up	0.732759	0.333767
MET activates RAS signaling	Up	0.732759	0.333767
Activated NTRK2 signals through RAS	Up	0.732759	0.333767
Signaling by NTRK3 (TRKC)	Up	0.732759	0.333767
Activated NTRK3 signals through RAS	Up	0.732759	0.333767
Negative regulators of DDX58/IFIH1 signaling	Up	0.735368	0.341034
G-protein activation	Down	0.736216	0.241545
Activation of kainate receptors upon glutamate binding	Down	0.738276	0.257107
NADPH regeneration	Down	0.738276	0.167992
EPH-ephrin mediated repulsion of cells	Up	0.747725	0.342336
Cellular response to chemical stress	Up	0.747725	0.332621
ROS and RNS production in phagocytes	Up	0.749441	0.357245
TP53 Regulates Metabolic Genes	Down	0.749953	0.269792
Erythrocytes take up carbon dioxide and release oxygen	Down	0.749953	0.413958
O2/CO2 exchange in erythrocytes	Down	0.749953	0.413958
Enzymatic degradation of dopamine by COMT	Down	0.749953	0.232767
Enzymatic degradation of Dopamine by monoamine oxidase	Down	0.749953	0.232767
Dopamine clearance from the synaptic cleft	Down	0.749953	0.232767
Organelle biogenesis and maintenance	Down	0.749953	0.275891
PKA-mediated phosphorylation of CREB	Up	0.752463	0.328815
PKA activation	Up	0.752463	0.328815
CREB1 phosphorylation through the activation of Adenylate Cyclase	Up	0.752463	0.328815
SLC-mediated transmembrane transport	Down	0.752463	0.299642
Class I peroxisomal membrane protein import	Down	0.752463	0.26746
Apoptosis induced DNA fragmentation	Down	0.7535	0.20787
Processing of Intronless Pre-mRNAs	Up	0.7535	0.428414
PIWI-interacting RNA (piRNA) biogenesis	Up	0.7535	0.426565
ATF6 (ATF6-alpha) activates chaperones	Up	0.755956	0.338543
ATF6 (ATF6-alpha) activates chaperone genes	Up	0.755956	0.338543
Aryl hydrocarbon receptor signalling	Up	0.75823	0.369013
Activation of NIMA Kinases NEK9, NEK6, NEK7	Up	0.759175	0.380181
Mitochondrial calcium ion transport	Down	0.75943	0.261354
Bile acid and bile salt metabolism	Up	0.763119	0.382235
Regulation of innate immune responses to cytosolic DNA	Up	0.763119	0.373851
N-glycan trimming in the ER and Calnexin/Calreticulin cycle	Up	0.763119	0.320366
Transport of small molecules	Up	0.768958	0.340569
Linoleic acid (LA) metabolism	Down	0.768958	0.196033
Acyl chain remodelling of PI	Down	0.768958	0.18349
Hydrolysis of LPC	Down	0.768958	0.18349
Hydrolysis of LPE	Down	0.768958	0.18349
Synthesis of bile acids and bile salts via 7alpha-hydroxycholesterol	Up	0.768958	0.422058
ERKs are inactivated	Up	0.768958	0.300166
CDC42 GTPase cycle	Up	0.771905	0.303451
Fc epsilon receptor (FCERI) signaling	Up	0.772068	0.316157
Synthesis of PA	Up	0.772071	0.356152
RORA activates gene expression	Up	0.772089	0.440149
BMAL1:CLOCK,NPAS2 activates circadian gene expression	Up	0.772089	0.440149
RHOA GTPase cycle	Up	0.77591	0.322019
Metabolism of vitamin K	Up	0.77591	0.50155
Negative regulation of FLT3	Up	0.77591	0.31496
Triglyceride metabolism	Down	0.776806	0.285995
Activation of RAS in B cells	Up	0.777748	0.390126
Pentose phosphate pathway	Up	0.778268	0.374383
Ub-specific processing proteases	Up	0.778268	0.305003
Activation of BIM and translocation to mitochondria	Down	0.783739	0.218883
Pyrimidine catabolism	Down	0.783739	0.237524
Transport of nucleosides and free purine and pyrimidine bases across the plasma membrane	Down	0.783804	0.229213
Disinhibition of SNARE formation	Up	0.784775	0.369206
Glycosphingolipid biosynthesis	Up	0.788303	0.416605
mitochondrial fatty acid beta-oxidation of saturated fatty acids	Up	0.788341	0.369229
Signalling to RAS	Up	0.793197	0.327349
Acyl chain remodeling of DAG and TAG	Up	0.793197	0.417048
Arachidonate production from DAG	Up	0.793197	0.417048
Mitochondrial tRNA aminoacylation	Down	0.793901	0.240092
Metabolism of water-soluble vitamins and cofactors	Up	0.793901	0.354429
NFE2L2 regulating TCA cycle genes	Down	0.79753	0.205749
Eicosanoids	Up	0.79753	0.649494
Sterols are 12-hydroxylated by CYP8B1	Up	0.79753	0.649494
activated TAK1 mediates p38 MAPK activation	Up	0.797824	0.331902
Transport of bile salts and organic acids, metal ions and amine compounds	Up	0.798273	0.455738
Cytosolic tRNA aminoacylation	Up	0.802644	0.316863
Glutathione synthesis and recycling	Up	0.805736	0.363449
Triglyceride catabolism	Down	0.808654	0.287498
Dissolution of Fibrin Clot	Up	0.810868	0.445856
PPARA activates gene expression	Down	0.813921	0.278257
Regulation of lipid metabolism by PPARalpha	Down	0.813921	0.278257
TP53 regulates transcription of several additional cell death genes whose specific roles in p53-dependent apoptosis remain uncertain	Down	0.813921	0.198005
Endosomal/Vacuolar pathway	Up	0.813921	0.416145
Tetrahydrobiopterin (BH4) synthesis, recycling, salvage and regulation	Up	0.814026	0.352917
Lipid particle organization	Up	0.816826	0.297154
Peroxisomal lipid metabolism	Up	0.816826	0.322936
RHOBTB1 GTPase cycle	Up	0.816826	0.33479
Glycolysis	Down	0.816826	0.279257
Transcriptional regulation by the AP-2 (TFAP2) family of transcription factors	Down	0.817833	0.318143
Chaperone Mediated Autophagy	Up	0.817833	0.350904
TP53 regulates transcription of additional cell cycle genes whose exact role in the p53 pathway remain uncertain	Up	0.820428	0.299228
Recycling of eIF2:GDP	Up	0.821746	0.313352
VEGFR2 mediated vascular permeability	Down	0.821746	0.262173
Agmatine biosynthesis	Up	0.822914	0.415642
Acyl chain remodelling of PS	Up	0.822914	0.633484
Phosphorylation of CD3 and TCR zeta chains	Up	0.822914	0.386159
Beta-oxidation of very long chain fatty acids	Up	0.822914	0.340249
Nonhomologous End-Joining (NHEJ)	Down	0.822914	0.136438
HDL clearance	Up	0.822914	0.409711
Ketone body metabolism	Up	0.822914	0.457042
Adenylate cyclase inhibitory pathway	Up	0.822914	0.415645
Activated NTRK2 signals through FYN	Up	0.822914	0.391532
NTRK2 activates RAC1	Up	0.822914	0.391532
Activated NTRK2 signals through CDK5	Up	0.822914	0.391532
Activation of RAC1 downstream of NMDARs	Up	0.822914	0.391532
Calnexin/calreticulin cycle	Up	0.823005	0.323724
O-linked glycosylation	Up	0.823005	0.323344
DCC mediated attractive signaling	Up	0.823005	0.354847
Tryptophan catabolism	Up	0.823005	0.388192
Degradation of cysteine and homocysteine	Down	0.830886	0.278996
Generation of second messenger molecules	Down	0.830886	0.258562
RHOV GTPase cycle	Down	0.831527	0.241296
DNA Replication Pre-Initiation	Down	0.831861	0.243143
RHO GTPases Activate NADPH Oxidases	Up	0.831861	0.383838
Activation of RAC1	Up	0.831861	0.349454
MECP2 regulates neuronal receptors and channels	Up	0.831861	0.34093
Mitochondrial transcription initiation	Down	0.833524	0.180743
Transcription from mitochondrial promoters	Down	0.833524	0.180743
Synthesis of diphthamide-EEF2	Up	0.833524	0.386872
Cardiogenesis	Down	0.833524	0.31751
ATF6B (ATF6-beta) activates chaperones	Up	0.833524	0.36098
Localization of the PINCH-ILK-PARVIN complex to focal adhesions	Down	0.834268	0.229918
Atorvastatin ADME	Down	0.836402	0.370125
Thrombin signalling through proteinase activated receptors (PARs)	Down	0.836402	0.267375
p38MAPK events	Up	0.836402	0.334483
Breakdown of the nuclear lamina	Down	0.836402	0.214932
Processing of DNA double-strand break ends	Down	0.839418	0.147554
Metabolism of vitamins and cofactors	Up	0.840239	0.358628
Sphingolipid metabolism	Up	0.842173	0.311767
Other interleukin signaling	Up	0.843636	0.344957
eNOS activation	Down	0.843636	0.275285
Adherens junctions interactions	Down	0.843636	0.259719
Cell-cell junction organization	Down	0.843636	0.259719
Cardiac conduction	Up	0.845987	0.325693
Integrin signaling	Down	0.845987	0.309688
Transferrin endocytosis and recycling	Up	0.846889	0.33879
Homology Directed Repair	Up	0.846937	0.21119
Presynaptic depolarization and calcium channel opening	Up	0.846937	0.373092
Phase 2 - plateau phase	Up	0.846937	0.373092
IRS activation	Down	0.846937	0.224215
Metabolism of steroid hormones	Down	0.848174	0.245773
Platelet homeostasis	Up	0.852561	0.32078
Beta oxidation of lauroyl-CoA to decanoyl-CoA-CoA	Up	0.852561	0.351564
Beta oxidation of octanoyl-CoA to hexanoyl-CoA	Up	0.852561	0.351564
Disassembly of the destruction complex and recruitment of AXIN to the membrane	Up	0.852561	0.297358
Activation of the phototransduction cascade	Down	0.852561	0.230907
Synthesis, secretion, and inactivation of Glucagon-like Peptide-1 (GLP-1)	Down	0.852561	0.230907
Incretin synthesis, secretion, and inactivation	Down	0.852561	0.230907
Sensory perception of taste	Down	0.852561	0.230907
Sensory perception of sweet, bitter, and umami (glutamate) taste	Down	0.852561	0.230907
The canonical retinoid cycle in rods (twilight vision)	Up	0.852867	0.401796
Beta oxidation of decanoyl-CoA to octanoyl-CoA-CoA	Up	0.852867	0.352869
Reversible hydration of carbon dioxide	Up	0.852867	0.45544
alpha-linolenic (omega3) and linoleic (omega6) acid metabolism	Up	0.852867	0.326721
alpha-linolenic acid (ALA) metabolism	Up	0.852867	0.326721
Arachidonic acid metabolism	Down	0.855268	0.330255
Sialic acid metabolism	Up	0.856589	0.341186
Synthesis of IP3 and IP4 in the cytosol	Up	0.857152	0.443282
PKMTs methylate histone lysines	Down	0.857152	0.2276
Intracellular metabolism of fatty acids regulates insulin secretion	Up	0.857971	0.409949
CD209 (DC-SIGN) signaling	Up	0.860249	0.319816
Aflatoxin activation and detoxification	Down	0.860249	0.27357
TICAM1, RIP1-mediated IKK complex recruitment	Up	0.860249	0.317021
IKK complex recruitment mediated by RIP1	Up	0.860249	0.317021
Lysosome Vesicle Biogenesis	Up	0.860713	0.312557
Metabolism of steroids	Up	0.860713	0.33527
Beta-oxidation of pristanoyl-CoA	Up	0.861261	0.323394
Hemostasis	Down	0.861961	0.309188
RNA Polymerase I Transcription Initiation	Up	0.862226	0.367502
Inositol phosphate metabolism	Up	0.863338	0.367618
Pyrimidine biosynthesis	Up	0.863338	0.531725
Transcriptional regulation by RUNX1	Down	0.863338	0.253931
Transport of fatty acids	Up	0.863338	0.359844
Signaling by Type 1 Insulin-like Growth Factor 1 Receptor (IGF1R)	Up	0.863338	0.280184
IGF1R signaling cascade	Up	0.863338	0.280184
IRS-related events triggered by IGF1R	Up	0.863338	0.280184
Reduction of cytosolic Ca++ levels	Down	0.86929	0.26828
Platelet calcium homeostasis	Down	0.86929	0.26828
tRNA processing in the mitochondrion	Up	0.86929	0.359048
tRNA modification in the mitochondrion	Up	0.86929	0.359048
rRNA processing in the mitochondrion	Up	0.86929	0.359048
Ion influx/efflux at host-pathogen interface	Up	0.871062	0.310694
NRAGE signals death through JNK	Down	0.871992	0.236841
FOXO-mediated transcription of oxidative stress, metabolic and neuronal genes	Up	0.871992	0.370873
Metal ion SLC transporters	Up	0.871992	0.544784
Signal attenuation	Up	0.871992	0.300137
Regulation of KIT signaling	Up	0.871992	0.277408
PI3K events in ERBB2 signaling	Up	0.871992	0.277408
MET activates PI3K/AKT signaling	Up	0.871992	0.277408
Activated NTRK2 signals through PI3K	Up	0.871992	0.277408
MAP2K and MAPK activation	Up	0.871992	0.343681
Activation of BMF and translocation to mitochondria	Up	0.873452	0.342665
Sphingolipid de novo biosynthesis	Down	0.873452	0.228042
Creatine metabolism	Down	0.873452	0.328203
Inhibition of replication initiation of damaged DNA by RB1/E2F1	Up	0.873452	0.297713
E2F mediated regulation of DNA replication	Up	0.873452	0.297713
MASTL Facilitates Mitotic Progression	Up	0.873452	0.297713
Plasmalogen biosynthesis	Up	0.873452	0.36927
Wax and plasmalogen biosynthesis	Up	0.873452	0.36927
Methionine salvage pathway	Up	0.873452	0.365918
RHO GTPase cycle	Up	0.876254	0.302319
Threonine catabolism	Down	0.876605	0.261041
Metabolism of ingested SeMet, Sec, MeSec into H2Se	Up	0.876605	0.419872
Glutamate and glutamine metabolism	Down	0.878114	0.300239
Regulation of CDH11 function	Up	0.878114	0.364527
Regulation of CDH19 Expression and Function	Up	0.878114	0.364527
CDH11 homotypic and heterotypic interactions	Up	0.878114	0.364527
FASTK family proteins regulate processing and stability of mitochondrial RNAs	Down	0.878114	0.23803
Vitamin C (ascorbate) metabolism	Down	0.878114	0.313508
Lysine catabolism	Down	0.878114	0.44745
Glutathione conjugation	Up	0.878114	0.38772
ADP signalling through P2Y purinoceptor 1	Down	0.878114	0.284185
Transport of vitamins, nucleosides, and related molecules	Down	0.878114	0.255339
Synthesis of PE	Down	0.878114	0.26962
Downregulation of ERBB4 signaling	Up	0.878114	0.243761
Signaling by NOTCH2	Up	0.878114	0.243761
Activated NOTCH1 Transmits Signal to the Nucleus	Up	0.878114	0.243761
NOTCH2 Activation and Transmission of Signal to the Nucleus	Up	0.878114	0.243761
Regulation of FZD by ubiquitination	Up	0.878114	0.243761
PTK6 Regulates RTKs and Their Effectors AKT1 and DOK1	Up	0.878114	0.243761
TICAM1-dependent activation of IRF3/IRF7	Up	0.878114	0.243761
TICAM1,TRAF6-dependent induction of TAK1 complex	Up	0.878114	0.243761
IRAK2 mediated activation of TAK1 complex	Up	0.878114	0.243761
TRAF6-mediated induction of TAK1 complex within TLR4 complex	Up	0.878114	0.243761
Alpha-protein kinase 1 signaling pathway	Up	0.878114	0.243761
IRAK2 mediated activation of TAK1 complex upon TLR7/8 or 9 stimulation	Up	0.878114	0.243761
Interleukin-4 and Interleukin-13 signaling	Down	0.87939	0.323389
PINK1-PRKN Mediated Mitophagy	Down	0.880479	0.256959
Glucocorticoid biosynthesis	Up	0.880739	0.349652
APC/C:Cdc20 mediated degradation of Cyclin B	Down	0.881783	0.188959
Neurotransmitter clearance	Up	0.884006	0.360274
RHOG GTPase cycle	Up	0.886362	0.307717
Sodium/Calcium exchangers	Down	0.886629	0.248697
Ion homeostasis	Up	0.886828	0.322126
Signaling by NOTCH3	Up	0.89057	0.265173
G-protein beta:gamma signalling	Down	0.89057	0.273155
Semaphorin interactions	Up	0.891529	0.322371
Metabolism of Angiotensinogen to Angiotensins	Down	0.891824	0.491872
Glycine degradation	Down	0.893151	0.255764
Nitric oxide stimulates guanylate cyclase	Down	0.894139	0.229935
Formation of Fibrin Clot (Clotting Cascade)	Down	0.897868	0.34733
SMAD2/SMAD3:SMAD4 heterotrimer regulates transcription	Down	0.898234	0.209722
Pre-NOTCH Processing in Golgi	Down	0.898287	0.270276
Metabolism of ingested MeSeO2H into MeSeH	Up	0.898712	0.332981
Signal amplification	Down	0.898712	0.28583
Regulation of PTEN localization	Up	0.901702	0.225784
Molybdenum cofactor biosynthesis	Up	0.901702	0.300639
Signaling by BMP	Down	0.901858	0.273707
Protein-protein interactions at synapses	Down	0.904966	0.277987
Triglyceride biosynthesis	Down	0.904966	0.269468
Nuclear signaling by ERBB4	Up	0.905068	0.398318
Fructose metabolism	Down	0.905068	0.281929
Formation of RNA Pol II elongation complex	Up	0.905068	0.28769
RNA Polymerase II Transcription Elongation	Up	0.905068	0.28769
Transcriptional activity of SMAD2/SMAD3:SMAD4 heterotrimer	Up	0.905068	0.278895
Surfactant metabolism	Up	0.905068	0.339014
Developmental Biology	Up	0.905068	0.282116
Sensory processing of sound by outer hair cells of the cochlea	Down	0.905068	0.266656
ABC transporters in lipid homeostasis	Up	0.906952	0.526458
LRR FLII-interacting protein 1 (LRRFIP1) activates type I IFN production	Down	0.906952	0.214144
Endogenous sterols	Up	0.906952	0.451189
Role of second messengers in netrin-1 signaling	Down	0.91021	0.238818
APC-Cdc20 mediated degradation of Nek2A	Up	0.910396	0.275778
Post-transcriptional silencing by small RNAs	Up	0.910396	0.310113
Regulation of PTEN mRNA translation	Up	0.910396	0.310113
Competing endogenous RNAs (ceRNAs) regulate PTEN translation	Up	0.910396	0.310113
Regulation of CDH11 mRNA translation by microRNAs	Up	0.910396	0.310113
Regulation of NPAS4 mRNA translation	Up	0.910396	0.310113
Cell death signalling via NRAGE, NRIF and NADE	Up	0.910627	0.273634
Azathioprine ADME	Down	0.910627	0.343994
Class A/1 (Rhodopsin-like receptors)	Up	0.911806	0.37916
Peptide ligand-binding receptors	Up	0.911806	0.37916
Urea cycle	Up	0.911806	0.418706
L1CAM interactions	Up	0.911806	0.279004
RHOH GTPase cycle	Up	0.911806	0.326036
Regulation of cholesterol biosynthesis by SREBP (SREBF)	Up	0.911806	0.328332
Ubiquinol biosynthesis	Down	0.911986	0.282802
Interleukin receptor SHC signaling	Up	0.911986	0.378336
Protein repair	Up	0.912747	0.319891
RND2 GTPase cycle	Down	0.912747	0.283408
GPCR ligand binding	Down	0.912747	0.318449
Synthesis of active ubiquitin: roles of E1 and E2 enzymes	Up	0.912904	0.289669
Metabolism of fat-soluble vitamins	Up	0.912904	0.403123
PP2A-mediated dephosphorylation of key metabolic factors	Up	0.912904	0.274159
Formyl peptide receptors bind formyl peptides and many other ligands	Up	0.912952	0.415904
Signaling by Receptor Tyrosine Kinases	Down	0.913879	0.26158
RUNX2 regulates osteoblast differentiation	Down	0.913879	0.289787
RUNX2 regulates bone development	Down	0.913879	0.289787
Alternative complement activation	Down	0.913879	0.383788
Olfactory Signaling Pathway	Down	0.914063	0.303172
NOTCH3 Activation and Transmission of Signal to the Nucleus	Up	0.914063	0.24521
Aspirin ADME	Down	0.918409	0.313113
G beta:gamma signalling through PI3Kgamma	Down	0.920777	0.280044
Apoptotic cleavage of cellular proteins	Up	0.924121	0.367761
Branched-chain amino acid catabolism	Up	0.924121	0.36065
GPVI-mediated activation cascade	Up	0.925198	0.336724
Signaling by the B Cell Receptor (BCR)	Up	0.9265	0.307061
Fructose catabolism	Down	0.9265	0.286637
Mitochondrial iron-sulfur cluster biogenesis	Up	0.928567	0.289914
RNA Polymerase I Transcription Termination	Down	0.933592	0.249507
NOTCH3 Intracellular Domain Regulates Transcription	Up	0.935272	0.305099
RHOT2 GTPase cycle	Up	0.935272	0.322878
Lipophagy	Down	0.938815	0.261787
Propionyl-CoA catabolism	Down	0.938889	0.285299
Peptide hormone metabolism	Down	0.94203	0.329498
Drug ADME	Up	0.94203	0.359384
G alpha (s) signalling events	Down	0.94203	0.277292
GPER1 signaling	Down	0.94203	0.277292
Heme degradation	Up	0.94203	0.385067
O-linked glycosylation of mucins	Up	0.947974	0.279743
Fructose biosynthesis	Down	0.949182	0.277222
Metabolism of porphyrins	Up	0.949703	0.357738
Processing of SMDT1	Down	0.950462	0.283397
Ca2+ pathway	Down	0.950462	0.270694
PECAM1 interactions	Down	0.950462	0.295261
Bicarbonate transporters	Down	0.950462	0.327974
mRNA Editing: C to U Conversion	Up	0.950462	0.402927
mRNA Editing	Up	0.950462	0.402927
Formation of the Editosome	Up	0.950462	0.402927
Insulin processing	Up	0.950462	0.308238
Miro GTPase Cycle	Up	0.950462	0.329069
YAP1- and WWTR1 (TAZ)-stimulated gene expression	Up	0.950462	0.341906
RUNX3 regulates YAP1-mediated transcription	Up	0.950462	0.341906
Formation of axial mesoderm	Up	0.950462	0.341906
Zygotic genome activation (ZGA)	Up	0.950462	0.341906
Metabolism of nitric oxide: NOS3 activation and regulation	Down	0.950462	0.300613
TCF dependent signaling in response to WNT	Up	0.950462	0.266118
Synthesis of Prostaglandins (PG) and Thromboxanes (TX)	Down	0.950462	0.333663
Electron transport from NADPH to Ferredoxin	Down	0.950462	0.252885
Peroxisomal protein import	Up	0.950462	0.320708
Metabolism of cofactors	Down	0.950462	0.286434
CREB1 phosphorylation through NMDA receptor-mediated activation of RAS signaling	Down	0.950462	0.120157
RUNX1 regulates transcription of genes involved in differentiation of myeloid cells	Up	0.950462	0.36978
RUNX2 regulates genes involved in differentiation of myeloid cells	Up	0.950462	0.36978
Activation of C3 and C5	Down	0.950462	0.433661
Recycling of bile acids and salts	Down	0.950462	0.347327
Ciprofloxacin ADME	Down	0.950462	0.347327
Synthesis of PIPs at the plasma membrane	Up	0.950462	0.346026
Mitotic Prophase	Up	0.950551	0.215981
Synthesis of 12-eicosatetraenoic acid derivatives	Up	0.950551	0.293111
Synthesis of 15-eicosatetraenoic acid derivatives	Up	0.950551	0.293111
Metabolism of folate and pterines	Up	0.950551	0.376078
Biosynthesis of D-series resolvins	Up	0.950551	0.301585
Biosynthesis of EPA-derived SPMs	Up	0.950551	0.301585
Biosynthesis of E-series 18(S)-resolvins	Up	0.950551	0.301585
Biosynthesis of aspirin-triggered D-series resolvins	Up	0.950551	0.301585
Biosynthesis of E-series 18(R)-resolvins	Up	0.950551	0.301585
Passive transport by Aquaporins	Up	0.952784	0.354508
Apoptotic factor-mediated response	Down	0.954418	0.294895
Synthesis of 5-eicosatetraenoic acids	Down	0.955517	0.318782
Phase II - Conjugation of compounds	Up	0.955517	0.358757
Apoptotic cleavage of cell adhesion proteins	Up	0.95689	0.546109
Galactose catabolism	Up	0.95689	0.318418
Late endosomal microautophagy	Up	0.958594	0.303927
Glucagon signaling in metabolic regulation	Down	0.958594	0.269091
Pyrimidine salvage	Down	0.959027	0.267591
Phase I - Functionalization of compounds	Down	0.959027	0.326003
RHOD GTPase cycle	Up	0.962486	0.297844
Caspase-mediated cleavage of cytoskeletal proteins	Down	0.962486	0.41306
TP53 Regulates Transcription of DNA Repair Genes	Up	0.962773	0.27236
Signal transduction by L1	Up	0.962773	0.310741
Terminal pathway of complement	Down	0.963538	0.405045
Prednisone ADME	Up	0.963538	0.34849
DNA Replication	Down	0.964124	0.257018
Pyrophosphate hydrolysis	Up	0.970361	0.324947
Sulfide oxidation to sulfate	Up	0.974274	0.342268
Retinoid metabolism and transport	Up	0.974274	0.395552
Neurotransmitter release cycle	Down	0.974274	0.293646
Response of EIF2AK1 (HRI) to heme deficiency	Up	0.974608	0.28035
Biosynthesis of protectins	Down	0.975234	0.278368
RA biosynthesis pathway	Down	0.975234	0.314153
Glucagon-like Peptide-1 (GLP1) regulates insulin secretion	Up	0.975775	0.294354
Proton-coupled monocarboxylate transport	Down	0.975775	0.382162
Lysosomal oligosaccharide catabolism	Down	0.976512	0.263112
Inhibition of the proteolytic activity of APC/C required for the onset of anaphase by mitotic spindle checkpoint components	Up	0.976512	0.291787
Inactivation of APC/C via direct inhibition of the APC/C complex	Up	0.976512	0.291787
Alpha-oxidation of phytanate	Up	0.976512	0.296566
Methylation	Up	0.977407	0.327119
Phenylalanine and tyrosine metabolism	Down	0.977407	0.265563
Phenylalanine metabolism	Down	0.977407	0.265563
Ion transport by P-type ATPases	Up	0.977407	0.324069
G alpha (z) signalling events	Down	0.977407	0.2792
PKA-mediated phosphorylation of key metabolic factors	Down	0.978745	0.27133
Expression and translocation of olfactory receptors	Up	0.978745	0.375438
Platelet activation, signaling and aggregation	Down	0.978745	0.311107
Vasopressin regulates renal water homeostasis via Aquaporins	Down	0.978745	0.277632
Aquaporin-mediated transport	Down	0.978745	0.277632
NFE2L2 regulating MDR associated enzymes	Up	0.979487	0.262354
GABA synthesis, release, reuptake and degradation	Up	0.979487	0.311789
FCERI mediated NF-kB activation	Up	0.979487	0.306815
Mitophagy	Down	0.979487	0.278482
Response to metal ions	Down	0.979487	0.386351
Acyl chain remodelling of PC	Down	0.979487	0.408487
Acyl chain remodelling of PE	Down	0.979487	0.408487
Ion channel transport	Up	0.979487	0.304053
Regulation of NF-kappa B signaling	Up	0.979487	0.279888
Formation of apoptosome	Down	0.979487	0.299205
Cytochrome c-mediated apoptotic response	Down	0.979487	0.299205
Regulation of the apoptosome activity	Down	0.979487	0.299205
Metabolism of lipids	Up	0.979487	0.320955
Biological oxidations	Down	0.984719	0.340513
RHOB GTPase cycle	Up	0.991321	0.312426
HDR through Homologous Recombination (HRR) or Single Strand Annealing (SSA)	Up	0.991944	0.185274
ER Quality Control Compartment (ERQC)	Down	0.994215	0.278775
Gamma-carboxylation of protein precursors	Down	0.994215	0.3666
Transport of gamma-carboxylated protein precursors from the endoplasmic reticulum to the Golgi apparatus	Down	0.994215	0.3666
Removal of aminoterminal propeptides from gamma-carboxylated proteins	Down	0.994215	0.3666
Gamma-carboxylation, transport, and amino-terminal cleavage of proteins	Down	0.994215	0.3666
Cellular hexose transport	Up	0.994215	0.386362
Regulation of CDH11 Expression and Function	Up	0.994215	0.288863
Regulation of Homotypic Cell-Cell Adhesion	Up	0.994215	0.288863
Regulation of Expression and Function of Type II Classical Cadherins	Up	0.994215	0.288863
Cargo concentration in the ER	Up	0.995089	0.285382
RHOC GTPase cycle	Down	0.995089	0.298852
Synthesis of bile acids and bile salts via 24-hydroxycholesterol	Down	0.995089	0.453465
Synthesis of bile acids and bile salts via 27-hydroxycholesterol	Down	0.995089	0.453465
Sulfur amino acid metabolism	Down	0.995089	0.323264
SEMA3A-Plexin repulsion signaling by inhibiting Integrin adhesion	Up	0.995089	0.300208
Acyl chain remodeling of CL	Up	0.995089	0.28999
Beta oxidation of myristoyl-CoA to lauroyl-CoA	Up	0.995089	0.28999
Regulation of FOXO transcriptional activity by acetylation	Down	0.995264	0.285504
RHOT1 GTPase cycle	Up	0.995842	0.335261
Biosynthesis of specialized proresolving mediators (SPMs)	Down	0.99638	0.443559
p75NTR signals via NF-kB	Down	0.99638	0.213206
NRIF signals cell death from the nucleus	Down	0.99638	0.213206
p75NTR recruits signalling complexes	Down	0.99638	0.213206
NF-kB is activated and signals survival	Down	0.99638	0.213206
Caspase activation via Dependence Receptors in the absence of ligand	Down	0.99638	0.265232
Caspase activation via extrinsic apoptotic signalling pathway	Down	0.99638	0.265232
MAP3K8 (TPL2)-dependent MAPK1/3 activation	Down	0.996532	0.213985
tRNA Aminoacylation	Up	0.998339	0.284925
Synthesis of PIPs at the ER membrane	Down	0.998879	0.299307
Formation of the active cofactor, UDP-glucuronate	Up	0.999124	0.362533
Beta oxidation of palmitoyl-CoA to myristoyl-CoA	Down	0.999124	0.30715
Gap junction degradation	Down	0.999124	0.306146
Formation of annular gap junctions	Down	0.999124	0.306146
Metabolism of serotonin	Down	0.999124	0.319963
Serotonin clearance from the synaptic cleft	Down	0.999124	0.319963
Sensory Perception	Down	0.999124	0.326506
Advanced glycosylation endproduct receptor signaling	Down	0.999124	0.288802
FOXO-mediated transcription of cell cycle genes	Up	0.999124	0.252446
Basigin interactions	Down	0.999124	0.321185
Noncanonical activation of NOTCH3	Up	0.999124	0.246658
Regulation of TP53 Activity through Methylation	Down	0.999124	0.26082
NR1H2 & NR1H3 regulate gene expression linked to triglyceride lipolysis in adipose	Down	0.999124	0.551719
Gene Silencing by RNA	Down	0.999124	0.189604
Apoptotic execution phase	Down	0.999124	0.308646
Heme biosynthesis	Down	0.999124	0.339258
Inwardly rectifying K+ channels	Down	0.999124	0.30987
Potassium Channels	Down	0.999124	0.30987
Pregnenolone biosynthesis	Up	0.999124	0.282296

## Sheet: All_data_PUK3_PUK4_Placeb...
Identifier	logFC	AveExpr	t	P.Value	adj.P.Val	B
Q02252	1.11999	6.40254	5.56669	1.90005e-05	0.0183516	2.92265
P55809	1.30494	6.37845	5.53394	2.04503e-05	0.0183516	2.85717
P05204	0.95	6.35586	5.43432	2.55949e-05	0.0183516	2.65711
Q13203	-2.21826	6.81374	-5.05239	6.10531e-05	0.0265852	1.87893
O75764	0.725225	6.53593	5.02703	6.47104e-05	0.0265852	1.8267
P11279	0.649794	6.52778	4.96773	7.41567e-05	0.0265852	1.7043
Q9BV57	0.880267	6.51621	4.73106	0.000128076	0.0393559	1.21254
Q9UH99	0.603367	6.40934	4.58756	0.000178699	0.0402571	0.912219
A6NHL2	0.722286	6.52706	4.57065	0.000185862	0.0402571	0.876758
Q9BY32	0.914152	6.59544	4.52945	0.000204563	0.0402571	0.790241
P07858	0.808384	6.50885	4.52671	0.000205871	0.0402571	0.784488
P55083	-1.36858	6.454	-4.48926	0.000224629	0.0402647	0.705771
Q5BKX8	0.815038	6.44697	4.33802	0.000319636	0.0453778	0.387178
Q92522	0.694959	6.43911	4.2971	0.000351677	0.0453778	0.300855
P26368	0.751229	6.47025	4.29534	0.000353125	0.0453778	0.297141
P27694	0.676776	6.4793	4.25828	0.000385061	0.0453778	0.218895
Q9GZQ8	0.747975	6.41723	4.25035	0.000392261	0.0453778	0.202152
P36639	0.858983	6.42535	4.24751	0.000394873	0.0453778	0.196154
Q12769	0.714499	6.50449	4.24111	0.000400827	0.0453778	0.182628
P55042	0.803656	6.4636	4.19758	0.00044375	0.0477253	0.090675
P49184	0.634004	6.71288	4.11767	0.000534894	0.0538305	-0.07819
P08621	0.684722	6.49735	4.06297	0.000607869	0.0538305	-0.193802
P42167	0.593012	6.48127	4.05619	0.000617575	0.0538305	-0.208122
Q96C86	0.730099	6.48736	4.03355	0.000651142	0.0538305	-0.255965
Q14764	0.68535	6.36232	4.02754	0.000660361	0.0538305	-0.268673
Q16401	0.820848	6.5133	4.02108	0.000670411	0.0538305	-0.282327
P12956	0.649188	6.50343	4.01404	0.000681534	0.0538305	-0.297201
P09429	0.621674	6.51621	4.00216	0.000700722	0.0538305	-0.322299
P13010	0.640631	6.57118	3.9492	0.00079304	0.0568282	-0.43416
P02794	0.88571	6.4211	3.94138	0.000807665	0.0568282	-0.450675
Q8WUM0	0.597094	6.46927	3.93542	0.000819002	0.0568282	-0.463273
P15927	0.70528	6.49004	3.92062	0.000847807	0.0569886	-0.494511
P19623	0.546212	6.63541	3.88686	0.000917386	0.0579619	-0.565785
Q15848	0.636584	6.57893	3.88252	0.000926714	0.0579619	-0.574926
P37837	0.769871	6.39611	3.87501	0.000943127	0.0579619	-0.590789
O43719	0.619391	6.43292	3.85987	0.000977057	0.0581946	-0.622722
P07437	0.654844	6.58561	3.84949	0.00100102	0.0581946	-0.644614
Q9UKS6	0.496049	6.49391	3.82965	0.00104845	0.0593479	-0.686433
P46063	0.668653	6.59184	3.81427	0.00108678	0.0599399	-0.718862
Q8N3X1	-0.808737	6.73598	-3.80063	0.00112191	0.0603305	-0.747595
P62937	0.700071	6.41333	3.75834	0.0012382	0.06496	-0.836658
P12004	0.600187	6.43443	3.74124	0.00128852	0.0659909	-0.872629
P55795	0.601194	6.5854	3.72049	0.00135234	0.0663117	-0.916263
Q16222	0.590499	6.55939	3.7187	0.00135799	0.0663117	-0.920028
P27695	0.605033	6.5705	3.70671	0.00139646	0.0663117	-0.945245
O95989	0.616284	6.58962	3.7001	0.0014181	0.0663117	-0.959122
Q53H82	0.514018	6.53244	3.64519	0.00161136	0.0679504	-1.07439
Q8N3F0	0.768655	6.46812	3.64213	0.00162286	0.0679504	-1.08081
Q9BWS9	0.613265	6.45664	3.63041	0.00166769	0.0679504	-1.10538
O14579	0.532879	6.52893	3.62629	0.00168373	0.0679504	-1.11402
Q92804	0.514721	6.4864	3.61574	0.00172551	0.0679504	-1.13612
O43143	0.506421	6.52253	3.61472	0.00172961	0.0679504	-1.13826
P54725	0.611776	6.43813	3.60973	0.00174977	0.0679504	-1.14871
Q9UBG0	0.734763	6.50978	3.59094	0.00182785	0.0679504	-1.18807
P14678	0.491324	6.51732	3.5803	0.00187355	0.0679504	-1.21033
Q6XQN6	0.74711	6.42002	3.57384	0.00190182	0.0679504	-1.22383
P46527	0.523633	6.55069	3.57011	0.00191834	0.0679504	-1.23163
O14773	0.563425	6.54756	3.56419	0.00194488	0.0679504	-1.24401
Q92945	0.566438	6.52688	3.56242	0.00195287	0.0679504	-1.2477
Q96PU8	0.537874	6.6043	3.56007	0.00196357	0.0679504	-1.25263
Q08211	0.475085	6.52522	3.55876	0.00196954	0.0679504	-1.25536
Q52LJ0	0.564965	6.61003	3.55585	0.00198286	0.0679504	-1.26144
Q9Y3C6	0.717464	6.36786	3.55427	0.00199018	0.0679504	-1.26476
P78527	0.547382	6.51939	3.53871	0.00206325	0.0691494	-1.29725
Q99598	0.629387	6.4742	3.52265	0.0021415	0.0691494	-1.33078
O75694	0.608976	6.44177	3.51856	0.00216189	0.0691494	-1.33931
O94911	0.843634	6.65794	3.51724	0.00216852	0.0691494	-1.34207
Q9Y2S2	0.574933	6.55672	3.50313	0.00224053	0.0691494	-1.37149
P04150	0.686322	6.34352	3.50176	0.00224765	0.0691494	-1.37435
O60784	0.575307	6.50255	3.50124	0.00225033	0.0691494	-1.37542
Q7LG56	0.579129	6.55728	3.48832	0.00231863	0.0692844	-1.40234
P00325	0.900088	6.22722	3.48823	0.00231914	0.0692844	-1.40254
P23297	1.03863	6.49756	3.4525	0.00251882	0.0716345	-1.47688
Q9UKX2	-0.722634	6.55297	-3.45242	0.00251929	0.0716345	-1.47705
Q08J23	0.530993	6.6642	3.44207	0.00258029	0.0716345	-1.49858
O60706	0.596731	6.48425	3.4378	0.00260582	0.0716345	-1.50744
Q96MM6	0.626514	6.54407	3.4325	0.00263794	0.0716345	-1.51846
O00161	0.657391	6.49567	3.42756	0.00266817	0.0716345	-1.5287
Q13263	0.518319	6.48311	3.42132	0.00270689	0.0716345	-1.54166
P31150	0.650194	6.45383	3.41993	0.00271555	0.0716345	-1.54454
Q13885	0.68684	6.43227	3.41771	0.00272953	0.0716345	-1.54915
Q8WVM8	0.633303	6.48368	3.41702	0.00273388	0.0716345	-1.55059
O14980	0.587308	6.49669	3.40345	0.0028208	0.0716345	-1.57873
P61978	0.535952	6.52625	3.39454	0.00287935	0.0716345	-1.5972
Q96S96	0.725143	6.32547	3.38253	0.00296011	0.0716345	-1.62207
P40121	0.694938	6.41587	3.37877	0.00298589	0.0716345	-1.62986
P02655	0.932014	6.44719	3.37388	0.00301967	0.0716345	-1.63997
P98179	1.01886	6.3651	3.37254	0.00302904	0.0716345	-1.64276
Q13838	0.432293	6.54915	3.3669	0.00306863	0.0716345	-1.65442
P49189	0.638013	6.45854	3.36327	0.0030944	0.0716345	-1.66194
Q9BTT0	0.67438	6.49849	3.36036	0.00311519	0.0716345	-1.66795
Q9UHL4	0.648908	6.38627	3.35473	0.00315581	0.0716345	-1.67959
P46781	0.496802	6.52955	3.3491	0.00319694	0.0716345	-1.69122
O75531	0.610917	6.62606	3.34748	0.00320881	0.0716345	-1.69455
P07451	0.673444	6.4895	3.34535	0.00322459	0.0716345	-1.69896
P05455	0.560452	6.5277	3.34469	0.00322949	0.0716345	-1.70032
P39687	0.615894	6.46353	3.34045	0.00326117	0.0716345	-1.70909
Q15813	0.47593	6.67743	3.33991	0.00326523	0.0716345	-1.71021
P09874	0.522185	6.53613	3.3357	0.00329698	0.0716345	-1.7189
P05091	0.615286	6.38011	3.32183	0.00340369	0.0726995	-1.7475
P05976	-0.682221	6.59766	-3.32057	0.0034136	0.0726995	-1.75011
Q96AQ6	0.501833	6.5139	3.30623	0.00352788	0.0738263	-1.77967
P08294	0.631372	6.29611	3.30488	0.0035388	0.0738263	-1.78244
Q96A32	-0.663093	6.56654	-3.29486	0.00362108	0.0738263	-1.80307
O00764	0.611896	6.43149	3.29467	0.00362269	0.0738263	-1.80347
Q9NQG5	0.552712	6.48316	3.29067	0.00365606	0.0738263	-1.81169
Q9UHD9	0.584972	6.535	3.28872	0.00367244	0.0738263	-1.8157
O75128	0.43263	6.5246	3.2797	0.00374919	0.0746197	-1.83426
P61326	0.601756	6.69729	3.27092	0.00382543	0.0746197	-1.85232
Q9BZZ5	0.526015	6.55345	3.26877	0.0038443	0.0746197	-1.85673
P30038	0.575731	6.52613	3.26795	0.00385152	0.0746197	-1.85841
Q9UNN5	0.557272	6.48471	3.26149	0.0039089	0.0746197	-1.87167
Q92616	0.540461	6.59325	3.26025	0.00392005	0.0746197	-1.87423
Q8IYB3	0.511214	6.46596	3.25053	0.00400823	0.0751666	-1.89417
P14550	0.562524	6.49134	3.24646	0.00404575	0.0751666	-1.90252
P30740	0.738549	6.53318	3.24235	0.00408394	0.0751666	-1.91095
O75533	0.425945	6.57141	3.23687	0.00413543	0.0751666	-1.92218
P68104	0.704002	6.48864	3.23585	0.00414513	0.0751666	-1.92427
Q7L523	0.449488	6.56994	3.22888	0.00421171	0.0751666	-1.93855
Q969X5	0.638029	6.48257	3.22853	0.0042151	0.0751666	-1.93928
C9JG97	0.595753	6.49095	3.22715	0.00422834	0.0751666	-1.94208
Q9Y383	0.416035	6.51803	3.21895	0.00430834	0.075961	-1.95888
Q9BXJ9	0.546799	6.52452	3.2114	0.00438329	0.0762526	-1.97433
Q9BPX5	0.575852	6.67422	3.21015	0.00439578	0.0762526	-1.97687
Q06210	0.634436	6.68395	3.20294	0.00446874	0.0768502	-1.99162
P62318	0.574124	6.51679	3.19972	0.00450169	0.0768502	-1.99819
Q99536	0.62441	6.54153	3.17996	0.00470917	0.0794236	-2.03853
Q15631	0.630042	6.49948	3.17476	0.00476537	0.0794236	-2.04915
Q96FW1	0.603373	6.4838	3.16976	0.00481992	0.0794236	-2.05933
P24298	0.723443	6.44003	3.16882	0.00483023	0.0794236	-2.06125
P40123	0.469369	6.55943	3.16042	0.00492351	0.0794236	-2.07836
Q9BUJ2	0.57164	6.47852	3.16011	0.00492698	0.0794236	-2.07899
P51148	0.598871	6.3974	3.15605	0.00497273	0.0794236	-2.08726
Q04917	0.537651	6.49629	3.14969	0.00504518	0.0794236	-2.10019
Q15366	0.535322	6.52052	3.14693	0.00507704	0.0794236	-2.10582
P62258	0.504868	6.50567	3.14218	0.00513207	0.0794236	-2.11546
P27348	0.589996	6.54867	3.13979	0.00516008	0.0794236	-2.12033
Q06124	0.60526	6.50766	3.1383	0.00517757	0.0794236	-2.12336
P31943	0.404164	6.49781	3.13799	0.00518122	0.0794236	-2.12399
Q8WY91	0.567942	6.56347	3.13417	0.00522641	0.0794236	-2.13175
P36955	0.521981	6.37329	3.13314	0.00523863	0.0794236	-2.13384
P30086	0.551524	6.43519	3.1303	0.00527254	0.0794236	-2.1396
Q14324	-0.880744	6.54241	-3.12967	0.00528014	0.0794236	-2.14089
Q9Y5P6	0.605664	6.54911	3.12003	0.00539698	0.0806174	-2.16045
P55290	0.583482	6.71233	3.11307	0.00548291	0.0806217	-2.17457
Q13185	0.497325	6.47905	3.10867	0.00553799	0.0806217	-2.1835
P51858	0.509018	6.39357	3.10846	0.00554054	0.0806217	-2.18391
P46109	0.524409	6.42253	3.10793	0.00554719	0.0806217	-2.18498
P52565	0.529651	6.49148	3.10401	0.00559678	0.0807965	-2.19293
P62877	0.621822	6.4031	3.08855	0.0057964	0.0817499	-2.22423
Q15393	0.42374	6.54826	3.08635	0.00582537	0.0817499	-2.22868
Q08AM6	0.493107	6.52199	3.08544	0.00583736	0.0817499	-2.23051
P62081	0.559033	6.49277	3.08179	0.00588576	0.0817499	-2.23789
Q9ULC3	0.645668	6.55841	3.08007	0.00590876	0.0817499	-2.24137
P68366	0.523803	6.53002	3.07934	0.00591856	0.0817499	-2.24285
Q9Y262	0.490893	6.56486	3.07857	0.00592886	0.0817499	-2.2444
Q07666	0.508555	6.5275	3.07076	0.00603462	0.0819289	-2.26018
Q14195	0.594447	6.55225	3.06963	0.00605007	0.0819289	-2.26246
P34913	0.862879	6.40197	3.06919	0.00605611	0.0819289	-2.26335
P60228	0.578497	6.45136	3.06002	0.00618289	0.0823692	-2.28184
P63104	0.532271	6.53899	3.05861	0.00620274	0.0823692	-2.2847
P04080	0.582927	6.4215	3.05473	0.00625739	0.0823692	-2.29252
Q9Y2J8	0.578918	6.45464	3.05366	0.00627251	0.0823692	-2.29467
Q92900	0.506051	6.46478	3.05312	0.00628012	0.0823692	-2.29576
Q96F85	0.611144	6.46024	3.04948	0.00633201	0.0825464	-2.30309
Q7Z3B1	0.689107	6.6517	3.04541	0.00639053	0.0826719	-2.3113
Q969T9	0.570299	6.41567	3.04347	0.00641851	0.0826719	-2.31519
Q9UJ70	0.622022	6.45932	3.03603	0.00652724	0.0833012	-2.33017
Q15056	0.549916	6.31749	3.03456	0.00654892	0.0833012	-2.33313
P50502	0.553378	6.44832	3.03222	0.00658355	0.0833012	-2.33783
Q9UNE7	0.540099	6.51983	3.01417	0.00685707	0.0854145	-2.3741
P08651	0.539485	6.43458	3.01077	0.00690981	0.0854145	-2.38093
P55060	0.590691	6.47445	3.00728	0.00696429	0.0854145	-2.38792
P40763	0.408393	6.57765	3.00479	0.00700337	0.0854145	-2.39291
P31751	0.465907	6.56103	3.00349	0.00702396	0.0854145	-2.39552
P26583	0.491337	6.52279	2.99715	0.00712492	0.0854145	-2.40823
Q9NUB1	0.599415	6.49947	2.99465	0.00716502	0.0854145	-2.41323
Q8NE62	0.61739	6.53675	2.99427	0.00717113	0.0854145	-2.41399
P20807	0.443722	6.57933	2.99218	0.00720501	0.0854145	-2.41818
P53999	0.496908	6.51756	2.98777	0.00727677	0.0854145	-2.42701
P02656	0.892053	6.24736	2.98616	0.00730323	0.0854145	-2.43024
P49247	0.641014	6.41932	2.98522	0.00731866	0.0854145	-2.43211
O60664	0.506594	6.58049	2.98238	0.00736551	0.0854145	-2.43779
Q9BZV1	0.500859	6.46142	2.97745	0.00744754	0.0854145	-2.44765
P52597	0.470595	6.5306	2.97519	0.00748548	0.0854145	-2.45217
P07602	0.421331	6.66381	2.97505	0.00748774	0.0854145	-2.45244
Q9NUJ1	0.618063	6.54614	2.97433	0.00749989	0.0854145	-2.45388
Q9UHB9	0.510337	6.62705	2.97391	0.00750708	0.0854145	-2.45473
Q9H0C8	0.574323	6.56459	2.97055	0.00756386	0.0854145	-2.46144
Q7L5D6	0.571599	6.41858	2.97046	0.00756535	0.0854145	-2.46161
Q9BZE9	0.637001	6.47669	2.96934	0.00758445	0.0854145	-2.46386
P09012	0.544868	6.48999	2.96475	0.00766291	0.0855714	-2.47301
P61956	0.470105	6.5369	2.96388	0.00767796	0.0855714	-2.47476
Q9BZL1	0.434584	6.4871	2.95707	0.00779612	0.086255	-2.48834
Q9H0B6	0.539551	6.44991	2.95405	0.00784907	0.086255	-2.49436
Q9Y3Z3	0.697128	6.42919	2.95326	0.00786302	0.086255	-2.49594
P61925	0.553372	6.49775	2.95119	0.00789969	0.086255	-2.50007
Q9UNH7	0.500399	6.44715	2.94764	0.00796274	0.0865044	-2.50714
P25311	0.629528	6.2278	2.94494	0.00801102	0.0865915	-2.51251
Q9H6T3	0.544369	6.56801	2.9412	0.00807837	0.0866004	-2.51996
Q13148	0.537126	6.47364	2.94043	0.00809237	0.0866004	-2.52149
O14531	0.548298	6.48918	2.9301	0.00828163	0.087675	-2.54204
Q8IWE2	0.520386	6.53529	2.92916	0.00829907	0.087675	-2.54391
Q92747	0.534038	6.58413	2.9283	0.00831506	0.087675	-2.54562
Q13522	0.584042	6.38109	2.91028	0.00865697	0.090397	-2.5814
P60520	0.479429	6.48551	2.91026	0.00865726	0.090397	-2.58143
O00472	1.7122	6.69941	2.90461	0.00876735	0.0911042	-2.59265
O60825	0.802353	6.41798	2.89901	0.00887755	0.0913291	-2.60373
Q9Y266	0.528532	6.48764	2.89645	0.00892844	0.0913291	-2.60881
Q9NX55	0.60626	6.50659	2.89504	0.00895662	0.0913291	-2.6116
P18085	0.520553	6.45383	2.89492	0.00895883	0.0913291	-2.61182
P51610	0.41408	6.60287	2.89133	0.00903086	0.0913559	-2.61893
O60826	0.474438	6.59688	2.88808	0.00909664	0.0913559	-2.62536
Q92538	0.504201	6.51472	2.88551	0.00914886	0.0913559	-2.63044
Q9Y530	0.469166	6.53351	2.8828	0.00920426	0.0913559	-2.6358
Q99584	0.887383	6.63527	2.88272	0.00920594	0.0913559	-2.63596
O75436	0.515846	6.44911	2.87641	0.00933638	0.0913559	-2.64843
P22033	0.532803	6.4947	2.87527	0.00935997	0.0913559	-2.65067
P11182	0.65247	6.6264	2.87451	0.0093758	0.0913559	-2.65217
Q9UBE0	0.647206	6.66177	2.87424	0.00938153	0.0913559	-2.65271
Q92621	0.471228	6.52809	2.87292	0.0094091	0.0913559	-2.65531
Q9BV47	0.391832	6.4773	2.87028	0.00946467	0.0913559	-2.66053
Q8N142	0.633076	6.43989	2.86997	0.00947111	0.0913559	-2.66114
Q5T0F9	0.499742	6.57624	2.86579	0.0095597	0.0915872	-2.66939
P15104	0.658031	6.46376	2.86292	0.00962078	0.0915872	-2.67503
P56537	0.491706	6.56324	2.86045	0.00967383	0.0915872	-2.67991
O43865	0.551228	6.49385	2.86037	0.00967559	0.0915872	-2.68007
Q9UH90	0.51908	6.52919	2.85872	0.00971122	0.0915872	-2.68333
Q9Y6P5	0.548031	6.40432	2.85659	0.0097572	0.0915872	-2.68751
O75915	0.508225	6.57157	2.85494	0.00979314	0.0915872	-2.69077
O94973	0.571322	6.56488	2.84781	0.00994953	0.0916427	-2.7048
Q7Z6Z7	0.495459	6.5162	2.84728	0.00996112	0.0916427	-2.70583
P23109	0.533675	6.52846	2.84694	0.00996881	0.0916427	-2.70652
P62269	0.501297	6.45094	2.8469	0.0099695	0.0916427	-2.70658
Q96DV4	0.578	6.55086	2.84212	0.0100759	0.0920236	-2.71598
P55735	0.528461	6.60477	2.84109	0.010099	0.0920236	-2.71801
O96005	0.628687	6.64884	2.8393	0.0101393	0.0920236	-2.72153
Q3ZCM7	0.505891	6.73031	2.83594	0.0102151	0.0923221	-2.72813
P68036	0.50925	6.44918	2.83201	0.0103046	0.0926482	-2.73585
P49585	0.564877	6.51989	2.83058	0.0103373	0.0926482	-2.73865
Q9UJU6	0.475275	6.522	2.82422	0.010484	0.093573	-2.75112
P10412	-0.461237	6.7035	-2.82226	0.0105297	0.0935926	-2.75497
Q9UM22	0.548958	6.47863	2.81768	0.010637	0.094157	-2.76394
P55884	0.475628	6.50935	2.81559	0.0106864	0.0942063	-2.76804
P54652	0.627524	6.64934	2.81362	0.0107331	0.0942323	-2.7719
Q9NXR7	0.625237	6.4929	2.81071	0.0108025	0.0943477	-2.7776
O43292	0.437578	6.4661	2.8094	0.010834	0.0943477	-2.78017
P31946	0.516176	6.49381	2.80388	0.010967	0.0951212	-2.79096
Q9NX46	0.503723	6.48187	2.79412	0.0112061	0.0968047	-2.81003
P49792	0.393882	6.51997	2.78988	0.0113117	0.0970332	-2.81832
P53778	0.465625	6.54269	2.78944	0.0113228	0.0970332	-2.81918
Q96LD8	0.570021	6.50271	2.78359	0.0114698	0.0979032	-2.83058
O00410	0.51354	6.53209	2.78043	0.0115503	0.0980515	-2.83675
P53621	0.426735	6.56794	2.77921	0.0115812	0.0980515	-2.83911
Q16543	0.448603	6.50486	2.77754	0.011624	0.0980515	-2.84237
P53992	0.505396	6.65012	2.77353	0.0117273	0.0985369	-2.85019
Q8TDC0	-0.801752	6.71066	-2.76759	0.0118817	0.0993809	-2.86174
P63313	0.576108	6.41734	2.76479	0.0119553	0.0993809	-2.86719
O43639	0.498887	6.53553	2.76366	0.0119852	0.0993809	-2.86939
P62633	0.431714	6.47492	2.76262	0.0120126	0.0993809	-2.8714
Q8N465	0.666353	6.41463	2.75876	0.0121153	0.0998465	-2.87892
P29966	0.65302	6.64905	2.75518	0.0122111	0.100143	-2.88587
Q8WUM4	0.543701	6.54016	2.75394	0.0122444	0.100143	-2.88827
Q9BUF5	0.47593	6.53529	2.7515	0.0123102	0.1003	-2.893
Q14353	0.521779	6.53883	2.74859	0.0123894	0.100565	-2.89866
Q14152	0.437992	6.56516	2.74675	0.0124396	0.100593	-2.90222
Q9UBF6	0.488325	6.33162	2.74131	0.0125892	0.100773	-2.91276
P14866	0.413691	6.55813	2.73447	0.0127798	0.100773	-2.92601
P36405	0.447611	6.60413	2.73407	0.012791	0.100773	-2.92679
P61970	0.521598	6.51267	2.73211	0.0128463	0.100773	-2.93059
P54920	0.518828	6.51072	2.73148	0.0128641	0.100773	-2.93181
P06727	0.660813	6.44619	2.72914	0.0129304	0.100773	-2.93634
P60842	0.491185	6.5648	2.72728	0.0129832	0.100773	-2.93993
P61601	0.553454	6.47908	2.72649	0.0130058	0.100773	-2.94146
Q13442	0.535563	6.44366	2.72543	0.013036	0.100773	-2.94351
P04083	0.626572	6.37138	2.72401	0.0130769	0.100773	-2.94626
P13489	0.518618	6.46253	2.72321	0.0130998	0.100773	-2.9478
P49756	0.47919	6.75087	2.72225	0.0131274	0.100773	-2.94966
Q9UK76	0.426594	6.60375	2.72088	0.0131669	0.100773	-2.9523
Q9Y3S2	0.498411	6.53637	2.71677	0.013286	0.100773	-2.96024
P29992	0.475647	6.53382	2.71622	0.013302	0.100773	-2.9613
P78356	0.518699	6.4557	2.71547	0.0133238	0.100773	-2.96274
Q9BQS8	0.487072	6.52329	2.71101	0.0134547	0.100773	-2.97135
O14787	0.584469	6.56615	2.71	0.0134846	0.100773	-2.9733
P20936	0.493979	6.62717	2.70707	0.0135712	0.100773	-2.97894
Q7Z434	0.56437	6.46581	2.70545	0.0136195	0.100773	-2.98207
Q15459	0.388739	6.52911	2.70499	0.0136332	0.100773	-2.98295
Q8N1G4	0.480958	6.58074	2.70494	0.0136349	0.100773	-2.98306
Q8N1F7	0.404881	6.52735	2.70251	0.0137075	0.100773	-2.98774
P39019	0.421926	6.43773	2.702	0.0137229	0.100773	-2.98873
P08758	0.502248	6.49506	2.70162	0.0137342	0.100773	-2.98945
P16435	0.484605	6.50021	2.69631	0.0138946	0.100773	-2.99967
P04196	0.753748	6.46667	2.69532	0.0139247	0.100773	-3.00157
P12270	0.440106	6.66289	2.69359	0.0139776	0.100773	-3.00491
Q9NR19	0.418566	6.46968	2.69203	0.0140254	0.100773	-3.00791
P60953	0.46292	6.52986	2.69029	0.0140788	0.100773	-3.01125
P46926	0.515352	6.60518	2.68968	0.0140976	0.100773	-3.01243
Q8NE71	0.468359	6.48706	2.68882	0.0141239	0.100773	-3.01407
Q9NZ32	0.467435	6.60469	2.68809	0.0141467	0.100773	-3.01549
P58546	0.568612	6.5083	2.68572	0.01422	0.100773	-3.02003
Q9Y4P1	0.529515	6.39488	2.68445	0.0142594	0.100773	-3.02247
O75569	0.403247	6.56113	2.68168	0.0143459	0.100773	-3.02779
Q9H7C4	0.364665	6.67709	2.68138	0.0143556	0.100773	-3.02837
Q9Y520	0.413444	6.53689	2.68039	0.0143865	0.100773	-3.03027
Q13554	0.535041	6.52727	2.67915	0.0144256	0.100773	-3.03266
Q96QK1	0.456701	6.49538	2.67774	0.01447	0.100773	-3.03536
Q01432	0.726124	6.52849	2.67607	0.0145229	0.100773	-3.03857
Q9Y2I8	0.515516	6.48815	2.67532	0.0145465	0.100773	-3.03999
Q9H3Z4	0.501691	6.60884	2.67008	0.0147139	0.100773	-3.05005
Q04759	0.432197	6.59289	2.66864	0.0147602	0.100773	-3.05281
Q6DHV7	0.558832	6.41868	2.66748	0.0147975	0.100773	-3.05503
P15170	0.511806	6.56949	2.66714	0.0148085	0.100773	-3.05568
P02743	0.730331	6.34146	2.66661	0.0148254	0.100773	-3.05668
P22307	0.457797	6.46242	2.66615	0.0148403	0.100773	-3.05756
O94874	0.421062	6.53551	2.66588	0.0148491	0.100773	-3.05808
Q9Y2W2	0.365295	6.64672	2.66549	0.0148617	0.100773	-3.05883
P0DPH8	0.540904	6.56662	2.6631	0.0149395	0.100773	-3.06342
Q86SX6	0.474009	6.35709	2.66109	0.0150051	0.100773	-3.06727
Q9Y394	0.615405	6.42018	2.65945	0.0150585	0.100773	-3.07039
P14672	0.525625	6.56331	2.65907	0.0150713	0.100773	-3.07113
P00488	0.494656	6.43614	2.6553	0.0151953	0.100773	-3.07833
Q14654	0.53041	6.42675	2.65523	0.0151977	0.100773	-3.07847
Q13283	0.426711	6.5558	2.65494	0.0152071	0.100773	-3.07901
Q9UK45	0.438309	6.55197	2.65412	0.0152345	0.100773	-3.08059
Q9NS86	0.480711	6.47863	2.64972	0.0153809	0.100773	-3.08899
P46783	0.426062	6.5293	2.64956	0.0153865	0.100773	-3.08931
O95197	0.562632	6.52661	2.64944	0.0153903	0.100773	-3.08953
Q15365	0.47194	6.5689	2.64818	0.0154325	0.100773	-3.09193
P02795	0.549369	6.2969	2.6473	0.0154622	0.100773	-3.09361
Q15814	0.512234	6.52972	2.64493	0.0155421	0.100773	-3.09814
O75643	0.36799	6.57546	2.64469	0.01555	0.100773	-3.09859
P31415	0.385306	6.43093	2.64294	0.0156095	0.100773	-3.10194
Q15555	0.428106	6.61259	2.64234	0.0156299	0.100773	-3.10308
P68371	0.440788	6.57141	2.64162	0.0156541	0.100773	-3.10444
O15212	0.546439	6.57891	2.64044	0.0156945	0.100773	-3.1067
Q96JB5	0.473495	6.50044	2.63829	0.015768	0.100944	-3.11081
Q96EP5	0.47422	6.5564	2.63508	0.0158783	0.10112	-3.11692
Q9BRX2	0.432511	6.41479	2.63475	0.0158895	0.10112	-3.11754
Q9H0E2	0.556411	6.43197	2.63259	0.0159645	0.101238	-3.12167
P61964	0.644341	6.44923	2.6315	0.0160023	0.101238	-3.12374
P04114	0.668547	6.3652	2.62527	0.01622	0.101316	-3.13559
Q9HD15	0.519418	6.44407	2.62412	0.0162606	0.101316	-3.13779
Q9Y2A7	0.426569	6.54075	2.62378	0.0162725	0.101316	-3.13842
P50395	0.478842	6.50072	2.6234	0.016286	0.101316	-3.13915
O43684	0.449417	6.53982	2.62229	0.0163253	0.101316	-3.14126
Q9NVJ2	0.452664	6.49741	2.62139	0.0163571	0.101316	-3.14297
Q9NRX4	0.496854	6.49529	2.62058	0.0163859	0.101316	-3.14451
Q9BXP5	0.390022	6.53463	2.62042	0.0163914	0.101316	-3.14481
Q04323	0.470192	6.56117	2.61654	0.01653	0.10188	-3.15219
P51608	0.45057	6.54949	2.61461	0.0165991	0.102014	-3.15585
P49840	0.483778	6.52195	2.61164	0.0167064	0.102381	-3.16149
Q09666	0.510152	6.62686	2.60647	0.0168945	0.10298	-3.1713
P62701	0.365757	6.56264	2.60632	0.0169	0.10298	-3.17158
P53701	-0.484959	6.77854	-2.60483	0.0169543	0.103019	-3.17439
O60841	0.424607	6.58957	2.60222	0.0170505	0.103312	-3.17935
Q13177	0.484657	6.57282	2.59941	0.0171545	0.10365	-3.18467
Q16531	0.479694	6.50283	2.59597	0.0172823	0.104129	-3.19117
Q99733	0.47575	6.51898	2.59353	0.017374	0.10439	-3.1958
O60493	0.445262	6.53552	2.58679	0.0176287	0.105598	-3.20854
O75821	0.439971	6.52189	2.58335	0.01776	0.105598	-3.21503
P04632	0.531312	6.53912	2.58182	0.0178186	0.105598	-3.21791
Q15435	0.415166	6.47934	2.57758	0.0179823	0.105598	-3.22591
Q86TP1	0.536547	6.54158	2.57732	0.0179924	0.105598	-3.2264
Q06432	0.475869	6.49079	2.57635	0.0180304	0.105598	-3.22825
Q9UHY1	0.420679	6.70774	2.57631	0.0180316	0.105598	-3.22831
P35858	-0.688882	6.58169	-2.57367	0.0181348	0.105598	-3.2333
P10599	0.446001	6.39874	2.57255	0.0181787	0.105598	-3.23541
P49458	0.356828	6.52504	2.57167	0.0182129	0.105598	-3.23705
Q92882	0.565906	6.45732	2.57102	0.0182387	0.105598	-3.23829
P62495	0.474176	6.53295	2.57064	0.0182536	0.105598	-3.23901
Q9Y305	0.438049	6.61102	2.56904	0.0183164	0.105598	-3.24201
Q9Y613	0.440222	6.52336	2.56744	0.0183797	0.105598	-3.24502
Q7L2H7	0.488071	6.52541	2.56608	0.0184338	0.105598	-3.24759
Q13151	0.415212	6.56437	2.56576	0.0184465	0.105598	-3.2482
Q96SW2	0.382415	6.48066	2.56522	0.0184677	0.105598	-3.2492
Q8IYU8	0.463332	6.51101	2.56477	0.0184856	0.105598	-3.25004
P61981	0.432102	6.53683	2.56422	0.0185078	0.105598	-3.2511
A2RTX5	0.467875	6.46498	2.56229	0.0185847	0.105602	-3.25472
O95352	0.554017	6.46434	2.56174	0.0186067	0.105602	-3.25575
O95433	0.396827	6.48966	2.55869	0.0187291	0.10572	-3.26148
Q15691	0.477812	6.53658	2.55796	0.0187588	0.10572	-3.26287
Q96CT7	0.439751	6.38023	2.55655	0.0188158	0.10572	-3.26552
Q13619	0.439861	6.53521	2.55634	0.0188242	0.10572	-3.2659
Q9BU89	0.475152	6.50589	2.55509	0.0188747	0.105728	-3.26825
Q7Z4H3	0.51189	6.6358	2.55096	0.019043	0.106057	-3.276
Q15113	0.487361	6.7135	2.55015	0.0190762	0.106057	-3.27752
Q8IWA5	0.513843	6.60802	2.55003	0.0190814	0.106057	-3.27776
Q16082	0.556367	6.65753	2.54628	0.0192357	0.10608	-3.28479
Q5VZE5	0.423294	6.53373	2.54483	0.0192954	0.10608	-3.28749
O43747	0.418381	6.50662	2.54421	0.0193212	0.10608	-3.28866
P23246	0.338583	6.55373	2.54376	0.0193402	0.10608	-3.28952
Q9Y224	0.460716	6.55088	2.54318	0.0193642	0.10608	-3.2906
P03950	0.414304	6.61434	2.54276	0.0193815	0.10608	-3.29138
P07305	0.403157	6.49846	2.54072	0.0194668	0.106254	-3.29521
Q8IVM0	0.460232	6.32808	2.53963	0.0195121	0.106254	-3.29724
P61204	0.492919	6.42434	2.53546	0.0196877	0.106646	-3.30506
Q9UPN7	0.465409	6.45692	2.5338	0.0197579	0.106646	-3.30817
P31942	0.341351	6.55246	2.53177	0.0198441	0.106646	-3.31196
P13797	0.503399	6.55878	2.53126	0.0198655	0.106646	-3.3129
Q9UQ80	0.4398	6.50582	2.52844	0.0199859	0.106646	-3.31817
Q96CV9	0.510926	6.46127	2.52837	0.0199891	0.106646	-3.31831
Q07960	0.523368	6.55015	2.52797	0.0200063	0.106646	-3.31906
P62330	0.473944	6.61248	2.52763	0.020021	0.106646	-3.3197
P08865	0.398473	6.51533	2.52605	0.0200889	0.106646	-3.32265
Q9Y265	0.414821	6.50601	2.52567	0.0201052	0.106646	-3.32336
Q9NYL2	0.372351	6.56881	2.52511	0.0201293	0.106646	-3.32441
Q9NUQ8	0.366673	6.55007	2.52199	0.0202643	0.107097	-3.33023
P45974	0.464297	6.5544	2.51856	0.0204133	0.10762	-3.33662
Q16555	0.453846	6.51833	2.51729	0.0204692	0.107651	-3.339
Q99471	0.525184	6.45784	2.51604	0.0205237	0.107674	-3.34132
P45954	0.549763	6.50252	2.51239	0.020685	0.108243	-3.34814
O76094	0.435362	6.63191	2.51001	0.0207902	0.108243	-3.35256
Q04941	0.715777	6.64167	2.50932	0.0208209	0.108243	-3.35385
P13861	0.417666	6.502	2.50798	0.0208805	0.108243	-3.35634
Q9Y3F4	0.432643	6.52849	2.50721	0.0209153	0.108243	-3.35779
Q7Z4W1	0.586873	6.37328	2.50679	0.020934	0.108243	-3.35856
P67870	0.493714	6.56632	2.50516	0.0210069	0.108359	-3.3616
Q15907	0.521693	6.39908	2.50242	0.0211302	0.10855	-3.36669
P61160	0.452362	6.59001	2.5021	0.0211447	0.10855	-3.36729
Q9Y3D6	0.563625	6.44785	2.50029	0.0212265	0.10871	-3.37065
Q9Y6I3	0.473332	6.56228	2.49917	0.0212775	0.108712	-3.37274
P51812	0.40078	6.51804	2.49601	0.0214213	0.109188	-3.3786
Q92783	0.410297	6.68167	2.49402	0.0215124	0.109393	-3.3823
Q8NFW8	0.438619	6.6203	2.49143	0.0216317	0.109406	-3.38711
P62266	0.423194	6.54355	2.49036	0.0216809	0.109406	-3.38908
Q9UBT2	0.451717	6.57997	2.48898	0.0217448	0.109406	-3.39164
Q9BTE1	0.484767	6.5292	2.48887	0.0217501	0.109406	-3.39186
Q5JWF2	0.374478	6.4646	2.48793	0.0217938	0.109406	-3.3936
P41236	0.472424	6.47511	2.48669	0.0218514	0.109406	-3.3959
Q9UNZ2	0.407914	6.52968	2.48605	0.0218811	0.109406	-3.39708
Q66K74	0.60176	6.27532	2.48469	0.0219444	0.109406	-3.3996
P49841	0.416161	6.48177	2.48378	0.0219872	0.109406	-3.40129
P82979	0.352026	6.51181	2.48243	0.0220508	0.109406	-3.4038
Q14240	0.426471	6.50086	2.48134	0.0221017	0.109406	-3.40581
P12429	0.460126	6.41674	2.48084	0.0221253	0.109406	-3.40673
P61011	0.395955	6.55643	2.47768	0.0222745	0.109759	-3.41258
Q8N3L3	0.503537	6.50424	2.47717	0.0222987	0.109759	-3.41352
Q13435	0.37297	6.56535	2.47527	0.0223893	0.109785	-3.41705
P30085	0.485933	6.57262	2.47419	0.0224407	0.109785	-3.41904
P43304	0.487391	6.43401	2.47385	0.0224572	0.109785	-3.41968
P48788	-0.878807	6.80492	-2.46999	0.022642	0.110225	-3.4268
P60903	0.577891	6.48069	2.46983	0.0226497	0.110225	-3.4271
Q9NP74	0.453946	6.48328	2.46781	0.0227472	0.11045	-3.43083
Q9Y3A6	0.489987	6.40707	2.46526	0.0228709	0.110584	-3.43554
Q9H3N1	0.380513	6.49638	2.46335	0.0229639	0.110584	-3.43907
Q96B36	0.438729	6.53601	2.46273	0.0229942	0.110584	-3.44021
Q13057	0.478947	6.47104	2.46177	0.0230408	0.110584	-3.44197
P46940	0.47459	6.51059	2.46021	0.0231173	0.110584	-3.44485
P61019	0.487081	6.43417	2.45843	0.0232052	0.110584	-3.44815
Q9HA65	0.372226	6.52954	2.45803	0.0232249	0.110584	-3.44888
O60763	0.455809	6.49068	2.4567	0.0232906	0.110584	-3.45134
O95674	0.505315	6.52446	2.45387	0.0234307	0.110584	-3.45654
P28838	0.469806	6.51508	2.45335	0.0234567	0.110584	-3.45751
P30533	0.40541	6.40985	2.45308	0.0234699	0.110584	-3.458
P49356	0.45183	6.71055	2.45297	0.0234754	0.110584	-3.4582
P00966	0.653742	6.50031	2.4527	0.0234887	0.110584	-3.45869
O14979	0.352154	6.57926	2.4519	0.0235288	0.110584	-3.46017
Q9NVT9	0.473152	6.41845	2.44958	0.0236448	0.110584	-3.46444
P63244	0.329988	6.55555	2.4492	0.0236641	0.110584	-3.46515
P22061	0.426951	6.52361	2.44907	0.0236702	0.110584	-3.46537
P52272	0.305535	6.60957	2.44847	0.0237003	0.110584	-3.46647
P09936	0.535893	6.46481	2.44575	0.0238377	0.110985	-3.47149
Q6PH85	0.505637	6.60869	2.44387	0.0239327	0.111011	-3.47494
P11532	0.326744	6.5844	2.44359	0.0239467	0.111011	-3.47545
Q5VUM1	0.465714	6.52747	2.43987	0.0241365	0.111651	-3.48229
O00743	0.491271	6.52125	2.43339	0.0244697	0.111996	-3.49418
Q9Y230	0.381992	6.52092	2.43331	0.0244736	0.111996	-3.49432
P22314	0.458634	6.51358	2.43306	0.0244864	0.111996	-3.49477
Q9Y6N5	0.492208	6.61774	2.43281	0.0244997	0.111996	-3.49525
Q9ULP9	0.372703	6.6475	2.43225	0.0245285	0.111996	-3.49627
Q9UL15	0.494685	6.55513	2.43192	0.0245458	0.111996	-3.49688
P61247	0.38409	6.58439	2.43135	0.0245755	0.111996	-3.49793
Q86T13	0.371537	6.54218	2.43021	0.0246345	0.112027	-3.5
P49354	0.344753	6.4864	2.42839	0.0247295	0.112222	-3.50334
O15145	0.506136	6.66217	2.42449	0.0249341	0.112912	-3.51048
Q03013	0.900375	6.15191	2.42267	0.0250303	0.113109	-3.51381
O95218	0.595904	6.52417	2.42073	0.0251329	0.113335	-3.51736
Q96EL3	0.603215	6.52877	2.41616	0.0253767	0.113778	-3.52572
P04839	0.544	6.12518	2.41578	0.0253971	0.113778	-3.52641
P53618	0.366017	6.57582	2.41551	0.0254115	0.113778	-3.52691
Q9NXG2	0.55742	6.59116	2.41493	0.0254427	0.113778	-3.52797
Q53H12	0.531953	6.55807	2.4139	0.0254978	0.113788	-3.52984
Q9UHV9	0.471073	6.5443	2.41076	0.025667	0.114306	-3.53557
Q93034	0.380041	6.50692	2.40956	0.0257323	0.11436	-3.53777
P49770	0.484069	6.44652	2.4054	0.0259588	0.114877	-3.54535
P52888	0.462763	6.54917	2.40537	0.0259607	0.114877	-3.54541
P61769	0.511093	6.44886	2.40358	0.0260586	0.114877	-3.54867
P25686	0.386227	6.51077	2.40351	0.0260623	0.114877	-3.54879
Q9NZZ3	0.501357	6.50385	2.39982	0.0262655	0.115536	-3.55551
P61020	0.479651	6.45114	2.39789	0.0263724	0.115769	-3.55903
P46777	0.38788	6.53769	2.39448	0.0265622	0.116282	-3.56523
O00399	0.467881	6.58499	2.39316	0.0266361	0.116282	-3.56763
Q8IWX7	0.388502	6.58009	2.39289	0.0266513	0.116282	-3.56812
Q8TEQ6	0.381328	6.59619	2.39092	0.0267621	0.116523	-3.57171
Q92896	0.430461	6.59854	2.38998	0.026815	0.116523	-3.57342
Q9H773	0.547664	6.51155	2.38774	0.0269412	0.116836	-3.57748
Q96KP4	0.488516	6.50464	2.38548	0.0270694	0.117155	-3.58158
Q9NTM9	0.446026	6.50757	2.38186	0.027276	0.117812	-3.58815
O00273	0.410484	6.60707	2.38065	0.0273457	0.117877	-3.59035
Q15046	0.383692	6.51701	2.37964	0.0274035	0.11789	-3.59218
Q14257	0.392599	6.52457	2.37683	0.0275658	0.118042	-3.59728
O95861	0.48448	6.52039	2.37663	0.027577	0.118042	-3.59763
P30041	0.473759	6.49259	2.37617	0.0276035	0.118042	-3.59846
P08133	0.515674	6.48719	2.37353	0.027757	0.118266	-3.60325
P62899	0.357813	6.62528	2.37311	0.0277812	0.118266	-3.604
P32456	0.444304	6.60712	2.37115	0.0278955	0.118266	-3.60754
P13667	0.401604	6.61859	2.37033	0.0279438	0.118266	-3.60904
P62829	0.397731	6.529	2.36982	0.0279737	0.118266	-3.60996
P49903	0.438834	6.44207	2.36961	0.0279857	0.118266	-3.61033
O15371	0.430834	6.5375	2.36792	0.0280851	0.118276	-3.61339
Q969Q1	0.372242	6.68732	2.36764	0.0281017	0.118276	-3.6139
P28482	0.398787	6.57459	2.366	0.0281984	0.118276	-3.61686
Q8TCA0	0.475731	6.42591	2.36584	0.0282081	0.118276	-3.61716
P10398	0.405687	6.65192	2.36354	0.0283441	0.118615	-3.62131
Q8TEB1	0.414208	6.59052	2.36251	0.0284051	0.118639	-3.62317
Q9NPF4	0.40708	6.5203	2.36012	0.0285477	0.119004	-3.62749
Q7KZF4	0.438823	6.4923	2.35657	0.0287606	0.119321	-3.63389
P61586	0.482279	6.46025	2.35655	0.0287615	0.119321	-3.63392
Q9UNF0	0.456717	6.52031	2.35578	0.0288078	0.119321	-3.63531
P50402	0.348055	6.59514	2.35439	0.0288919	0.119321	-3.63782
Q9NRF8	0.452656	6.46891	2.35368	0.0289345	0.119321	-3.63909
O00231	0.445326	6.49831	2.35306	0.0289719	0.119321	-3.64021
Q9NR28	0.498068	6.45338	2.35087	0.0291051	0.119321	-3.64416
P69891	1.1632	5.94676	2.35058	0.0291228	0.119321	-3.64468
Q15843	0.395446	6.45723	2.35012	0.0291508	0.119321	-3.64551
P62841	0.405584	6.55253	2.34742	0.0293156	0.119321	-3.65037
P35268	0.398565	6.48634	2.34683	0.0293518	0.119321	-3.65143
Q14204	0.394752	6.52817	2.34587	0.0294108	0.119321	-3.65317
Q00839	0.327064	6.52153	2.34516	0.0294543	0.119321	-3.65444
O95166	0.391994	6.47189	2.3442	0.0295129	0.119321	-3.65615
Q687X5	0.41598	6.65167	2.3434	0.0295627	0.119321	-3.6576
P48739	0.400201	6.57939	2.34323	0.0295729	0.119321	-3.6579
P62316	0.352491	6.64393	2.34261	0.0296112	0.119321	-3.65901
P18031	0.442739	6.55196	2.34243	0.0296223	0.119321	-3.65934
P59998	0.479467	6.56465	2.34034	0.0297519	0.119527	-3.6631
Q8TAE8	0.59391	6.35649	2.33981	0.0297845	0.119527	-3.66404
P21283	0.449931	6.50975	2.33851	0.0298653	0.119628	-3.66638
Q16762	0.535826	6.46398	2.33733	0.0299392	0.119701	-3.6685
P48637	0.382832	6.54945	2.33605	0.0300195	0.119758	-3.67081
Q15006	0.458366	6.52694	2.33532	0.0300648	0.119758	-3.67211
Q13976	0.392049	6.55316	2.33268	0.0302307	0.120196	-3.67685
Q9GZT9	0.451345	6.48303	2.33005	0.0303967	0.120306	-3.68156
P22352	0.431188	6.44282	2.32996	0.0304025	0.120306	-3.68172
Q12955	0.330762	6.58517	2.32959	0.030426	0.120306	-3.68239
P02511	0.416155	6.63793	2.32664	0.0306134	0.120818	-3.68768
Q9Y450	0.351764	6.57155	2.32579	0.0306678	0.120818	-3.6892
Q9Y5M8	0.428921	6.48171	2.3243	0.030763	0.12086	-3.69187
O95487	0.43738	6.51015	2.32386	0.0307909	0.12086	-3.69265
P61158	0.47133	6.57963	2.31981	0.0310514	0.121586	-3.6999
P05198	0.382584	6.54116	2.31923	0.0310889	0.121586	-3.70093
Q9Y295	0.407878	6.47804	2.31708	0.0312283	0.121909	-3.70478
P39656	0.425775	6.45714	2.31188	0.031567	0.122636	-3.71405
Q9Y5A7	0.321883	6.57619	2.31188	0.0315674	0.122636	-3.71406
Q8N0W3	0.487909	6.61136	2.31117	0.0316136	0.122636	-3.71532
P31949	0.511318	6.5015	2.31032	0.0316698	0.122636	-3.71685
Q16539	0.497381	6.50566	2.30937	0.031732	0.122636	-3.71853
Q01085	0.411849	6.44313	2.30812	0.0318147	0.122636	-3.72077
P61088	0.434947	6.55945	2.30721	0.0318746	0.122636	-3.72239
Q702N8	0.375154	6.83656	2.30644	0.0319255	0.122636	-3.72376
P22102	0.478606	6.53386	2.3059	0.0319614	0.122636	-3.72472
Q9H3H3	0.402001	6.52695	2.30555	0.0319847	0.122636	-3.72535
P63010	0.388531	6.56529	2.3003	0.0323347	0.123333	-3.7347
Q9BSL1	0.464015	6.64617	2.30019	0.0323424	0.123333	-3.7349
Q9Y5Z4	0.424813	6.48047	2.29947	0.0323902	0.123333	-3.73617
P01034	0.475597	6.2414	2.29939	0.0323958	0.123333	-3.73632
Q9H2H8	0.462739	6.50507	2.29712	0.0325481	0.123694	-3.74034
P02585	-0.821371	6.8413	-2.29608	0.0326184	0.123743	-3.7422
O43396	0.419236	6.49209	2.2941	0.0327525	0.123939	-3.74572
Q9P015	0.533819	6.6366	2.2933	0.0328072	0.123939	-3.74715
Q9UK41	0.430991	6.53241	2.29277	0.032843	0.123939	-3.74809
Q9UEY8	0.491413	6.49534	2.29127	0.0329447	0.124105	-3.75074
Q9HD42	0.385531	6.49541	2.28807	0.0331639	0.124704	-3.75643
Q5J8M3	0.431512	6.47187	2.2868	0.0332514	0.124704	-3.75869
Q8WW22	0.456678	6.62587	2.28642	0.0332775	0.124704	-3.75936
P09211	0.400646	6.48607	2.28538	0.0333488	0.124713	-3.7612
P52788	0.460231	6.57073	2.2847	0.0333959	0.124713	-3.76241
Q13326	0.404888	6.56736	2.28207	0.0335781	0.124741	-3.76708
O15498	0.434032	6.51099	2.28025	0.0337046	0.124741	-3.7703
P17987	0.425408	6.51227	2.27994	0.033726	0.124741	-3.77085
Q9UIC8	0.431618	6.55258	2.27988	0.0337304	0.124741	-3.77096
P30622	0.414613	6.55865	2.27969	0.0337434	0.124741	-3.77129
Q5JPH6	0.325335	6.5189	2.27957	0.0337513	0.124741	-3.77149
O15382	0.449358	6.46555	2.27447	0.0341088	0.124868	-3.78052
Q16186	0.405714	6.6085	2.27438	0.0341151	0.124868	-3.78068
Q9H446	0.479701	6.60517	2.27332	0.0341897	0.124868	-3.78255
Q70IA6	0.366725	6.6498	2.27326	0.0341939	0.124868	-3.78265
P33176	0.387339	6.53407	2.27309	0.0342064	0.124868	-3.78297
Q7L576	0.385811	6.50552	2.273	0.0342127	0.124868	-3.78312
Q9Y678	0.346307	6.52284	2.27257	0.0342429	0.124868	-3.78388
Q9Y263	0.405102	6.51688	2.27247	0.0342503	0.124868	-3.78407
P02790	0.532661	6.41521	2.27117	0.0343418	0.12499	-3.78635
P34896	0.494941	6.48752	2.264	0.0348535	0.126629	-3.79902
P07900	0.426565	6.53191	2.26296	0.0349282	0.126629	-3.80085
Q9UBB4	0.428108	6.59238	2.2622	0.0349826	0.126629	-3.80219
P23381	0.500322	6.46138	2.26142	0.0350393	0.126629	-3.80357
P35637	0.459096	6.5057	2.26076	0.0350865	0.126629	-3.80473
P30153	0.397432	6.5428	2.25962	0.035169	0.126714	-3.80673
P08238	0.369013	6.54513	2.25401	0.0355773	0.127827	-3.81661
O15144	0.400174	6.58933	2.25375	0.0355967	0.127827	-3.81708
Q8TDX7	0.380181	6.44567	2.25186	0.0357347	0.128109	-3.82039
Q7Z406	0.374395	6.53983	2.25091	0.0358046	0.128146	-3.82206
O75348	0.40308	6.58953	2.24801	0.0360191	0.128405	-3.82717
P05388	0.316812	6.568	2.24736	0.0360667	0.128405	-3.8283
Q14157	0.364046	6.55091	2.2472	0.036079	0.128405	-3.82859
Q15836	0.500701	6.53298	2.24389	0.0363246	0.128405	-3.83439
Q5SSJ5	0.325747	6.51812	2.24315	0.0363801	0.128405	-3.8357
Q9H3S7	0.320081	6.55351	2.24239	0.0364368	0.128405	-3.83703
Q9NRZ7	0.383157	6.45094	2.24144	0.0365081	0.128405	-3.8387
O94760	0.536799	6.60981	2.24091	0.0365477	0.128405	-3.83962
P00738	0.60117	6.06523	2.24076	0.0365593	0.128405	-3.8399
P50570	0.427253	6.48495	2.23824	0.0367484	0.128405	-3.8443
Q15785	0.435162	6.52615	2.23736	0.0368147	0.128405	-3.84584
Q16537	0.440353	6.60279	2.23665	0.0368682	0.128405	-3.84708
Q9NP98	-1.32237	6.90398	-2.23578	0.0369346	0.128405	-3.84862
P52566	0.403345	6.55036	2.23512	0.036984	0.128405	-3.84976
Q05086	0.35976	6.57167	2.23439	0.0370398	0.128405	-3.85105
P16219	0.463228	6.46679	2.23433	0.0370445	0.128405	-3.85116
P15121	0.420059	6.49667	2.23256	0.0371788	0.128405	-3.85425
Q8TDY2	-0.752355	6.77632	-2.23252	0.0371821	0.128405	-3.85433
O76024	0.404054	6.46891	2.23235	0.0371952	0.128405	-3.85463
Q5VW32	0.421589	6.54425	2.23064	0.0373255	0.128405	-3.85761
O14907	0.473973	6.53948	2.23014	0.0373639	0.128405	-3.85849
P27797	0.381331	6.4845	2.22977	0.0373922	0.128405	-3.85914
P02760	0.532043	6.50416	2.22962	0.0374037	0.128405	-3.8594
P45984	0.359397	6.56935	2.22734	0.0375783	0.128405	-3.86338
P30043	0.525915	6.38699	2.22704	0.0376015	0.128405	-3.8639
P16298	0.399929	6.47244	2.22683	0.0376179	0.128405	-3.86428
P36507	0.433043	6.5127	2.22624	0.0376631	0.128405	-3.8653
Q9BRC7	0.4073	6.54559	2.22438	0.0378066	0.128405	-3.86855
P49207	0.337564	6.51564	2.22414	0.0378258	0.128405	-3.86898
Q02878	0.295055	6.63474	2.22333	0.0378885	0.128405	-3.87039
O60271	0.380274	6.64988	2.2229	0.0379216	0.128405	-3.87114
O00232	0.407729	6.50049	2.22208	0.0379853	0.128405	-3.87257
P48444	0.352729	6.56879	2.22176	0.0380103	0.128405	-3.87313
Q8IWW8	0.331698	6.38976	2.22147	0.0380329	0.128405	-3.87364
P02750	0.5536	6.39173	2.22101	0.0380688	0.128405	-3.87444
Q86X55	0.440149	6.48385	2.22049	0.0381088	0.128405	-3.87534
Q6PGP7	0.408802	6.47915	2.22013	0.0381367	0.128405	-3.87596
Q86VN1	0.372733	6.52163	2.22002	0.0381454	0.128405	-3.87616
P55072	0.429363	6.58771	2.21509	0.0385318	0.129223	-3.88476
Q96P70	0.466261	6.55925	2.21444	0.038583	0.129223	-3.88589
O75340	0.426028	6.46828	2.2142	0.0386017	0.129223	-3.8863
P00492	0.650924	6.46659	2.21351	0.0386567	0.129223	-3.88751
Q8N0U8	0.50155	6.33509	2.2131	0.0386889	0.129223	-3.88822
Q8NEZ2	0.420464	6.49155	2.21217	0.0387627	0.129269	-3.88985
Q9Y281	0.39626	6.50734	2.21056	0.0388903	0.129494	-3.89265
P01112	0.390126	6.49011	2.20859	0.0390468	0.129632	-3.89607
P30101	0.40383	6.51198	2.20852	0.0390525	0.129632	-3.8962
P21964	0.440894	6.5526	2.2072	0.0391575	0.129781	-3.89849
Q969M7	0.446867	6.53819	2.20097	0.0396584	0.131239	-3.90931
P30084	0.413139	6.49607	2.19826	0.0398776	0.131638	-3.91401
P62241	0.335495	6.67118	2.19797	0.0399013	0.131638	-3.91452
Q9BYV2	0.42527	6.54476	2.19459	0.040177	0.132344	-3.92038
Q9HCP6	0.415775	6.43896	2.19214	0.0403776	0.132801	-3.92462
P46108	0.420007	6.46982	2.19113	0.0404607	0.132872	-3.92637
Q96MG2	0.405375	6.55441	2.18871	0.0406598	0.132985	-3.93054
Q9BSJ8	0.416605	6.46284	2.18853	0.0406755	0.132985	-3.93087
O94829	0.448407	6.65573	2.18846	0.0406807	0.132985	-3.93098
O75923	0.425066	6.50556	2.18601	0.0408837	0.133446	-3.93522
Q9NRN7	0.374942	6.49035	2.18405	0.0410475	0.133587	-3.93862
Q9UL25	0.452382	6.48399	2.184	0.0410512	0.133587	-3.93869
Q99685	0.417048	6.4786	2.17857	0.0415069	0.134599	-3.94808
P07237	0.397748	6.65839	2.1782	0.0415377	0.134599	-3.94871
Q8TDQ7	0.543883	6.66833	2.17805	0.04155	0.134599	-3.94896
P62277	0.348428	6.54817	2.17511	0.0417985	0.135201	-3.95403
Q96HN2	0.364667	6.5906	2.17398	0.0418948	0.135309	-3.95598
Q14019	0.53541	6.65812	2.1732	0.0419613	0.135321	-3.95733
P18124	0.317039	6.55867	2.17226	0.0420409	0.13535	-3.95894
O00159	0.407041	6.44439	2.17155	0.0421019	0.13535	-3.96017
Q15172	0.398891	6.55299	2.17015	0.0422216	0.13535	-3.96259
Q16647	0.649494	6.42875	2.16844	0.0423676	0.13535	-3.96552
Q04760	0.431501	6.46455	2.16814	0.0423936	0.13535	-3.96604
Q9UBW8	0.37027	6.57525	2.16809	0.0423981	0.13535	-3.96613
Q9Y3D9	0.377954	6.49167	2.16794	0.0424108	0.13535	-3.96638
Q15084	0.374176	6.51229	2.16489	0.0426735	0.135834	-3.97163
P61201	0.443213	6.50376	2.16469	0.042691	0.135834	-3.97197
P07384	0.332278	6.53181	2.16333	0.0428081	0.135834	-3.9743
Q99808	0.39557	6.28872	2.16325	0.0428151	0.135834	-3.97444
O43242	0.387217	6.52059	2.15947	0.0431442	0.136627	-3.98094
P28074	0.481955	6.40198	2.15761	0.0433069	0.136627	-3.98413
O94811	0.438704	6.43558	2.15713	0.0433486	0.136627	-3.98495
P18669	0.473117	6.43763	2.15674	0.0433831	0.136627	-3.98562
Q9BY43	0.387275	6.52012	2.15658	0.0433971	0.136627	-3.9859
P13674	0.408122	6.5401	2.15524	0.0435145	0.136627	-3.98819
Q96BM9	0.347242	6.56881	2.15499	0.0435368	0.136627	-3.98862
Q13049	0.503941	6.51038	2.15457	0.0435733	0.136627	-3.98933
P04003	0.576196	6.30449	2.15231	0.0437729	0.137053	-3.99321
P61106	0.39103	6.479	2.15111	0.0438795	0.137187	-3.99527
O95865	0.478928	6.54376	2.14739	0.04421	0.137789	-4.00163
Q14BN4	0.434752	6.57915	2.14705	0.0442405	0.137789	-4.00221
P78371	0.412244	6.53838	2.14666	0.0442753	0.137789	-4.00288
Q8NBS9	0.369412	6.57167	2.14607	0.0443281	0.137789	-4.00389
Q9Y6E0	0.386882	6.47006	2.14532	0.0443953	0.137798	-4.00518
Q9Y5S9	0.285485	6.55807	2.14365	0.0445444	0.137899	-4.00802
P35221	0.371883	6.49994	2.14334	0.0445728	0.137899	-4.00856
Q9BRG1	0.390092	6.5403	2.14281	0.0446201	0.137899	-4.00946
Q9UMS4	0.303783	6.60049	2.13794	0.0450603	0.138756	-4.01777
O00151	0.347305	6.50492	2.1377	0.0450822	0.138756	-4.01818
O43399	0.375329	6.44721	2.13686	0.045159	0.138756	-4.01962
Q68EM7	0.329075	6.58657	2.13674	0.0451699	0.138756	-4.01983
O43264	0.345477	6.54027	2.13586	0.0452494	0.138756	-4.02132
P34932	0.404331	6.53387	2.13548	0.0452844	0.138756	-4.02197
A5D6W6	0.297154	6.5262	2.13176	0.0456249	0.139448	-4.02831
Q06830	0.424945	6.44082	2.131	0.0456948	0.139448	-4.02961
P48643	0.378394	6.55995	2.13012	0.0457756	0.139448	-4.0311
A2RRP1	0.362358	6.48215	2.12984	0.0458011	0.139448	-4.03158
Q14118	0.366946	6.52064	2.12948	0.0458344	0.139448	-4.03219
Q9BQC6	0.412709	6.69304	2.12727	0.0460381	0.13987	-4.03594
P78318	0.403717	6.55272	2.1239	0.0463513	0.140623	-4.04168
O95628	0.299228	6.57794	2.12269	0.0464646	0.140768	-4.04374
Q9UBQ5	0.436966	6.5036	2.11821	0.0468838	0.14165	-4.05133
P24534	0.374175	6.56338	2.11701	0.0469971	0.14165	-4.05337
P04844	0.397653	6.50394	2.11683	0.0470145	0.14165	-4.05369
Q9BSE5	0.415642	6.64276	2.11636	0.0470579	0.14165	-4.05447
Q9UPU5	0.398071	6.44224	2.11324	0.0473542	0.14165	-4.05977
Q92947	0.417629	6.45722	2.11278	0.0473975	0.14165	-4.06054
Q6P1A2	0.633484	6.53703	2.11245	0.0474285	0.14165	-4.06109
P25325	0.395178	6.44518	2.11238	0.0474358	0.14165	-4.06123
P41240	0.386159	6.44873	2.11206	0.0474661	0.14165	-4.06176
Q9NQP4	0.429564	6.5265	2.11	0.047662	0.14165	-4.06524
Q8TD30	0.401949	6.33994	2.10843	0.0478122	0.14165	-4.0679
Q15526	0.373945	6.39721	2.10842	0.0478132	0.14165	-4.06792
P04899	0.415645	6.46909	2.10776	0.0478766	0.14165	-4.06904
P63000	0.391532	6.578	2.10688	0.0479611	0.14165	-4.07053
Q15847	0.706397	6.35454	2.106	0.0480458	0.14165	-4.07202
Q7Z4V5	0.406867	6.6251	2.10548	0.0480957	0.14165	-4.07289
P17612	0.359532	6.51655	2.10521	0.048122	0.14165	-4.07335
Q9NRY5	0.426769	6.56973	2.105	0.0481418	0.14165	-4.0737
Q9BXK5	0.446298	6.59555	2.10468	0.0481727	0.14165	-4.07424
P62906	0.326094	6.61489	2.10438	0.0482018	0.14165	-4.07475
P28072	0.426574	6.30444	2.10421	0.0482186	0.14165	-4.07505
Q02338	0.509924	6.50746	2.10356	0.0482813	0.14165	-4.07614
Q8N6R0	0.36962	6.55198	2.1032	0.0483162	0.14165	-4.07675
P31939	0.403506	6.58781	2.10169	0.0484617	0.14165	-4.07929
O60925	0.351859	6.60975	2.10148	0.0484824	0.14165	-4.07965
Q9NR45	0.408839	6.46821	2.10138	0.0484923	0.14165	-4.07982
Q16773	0.375011	6.5349	2.10078	0.0485499	0.14165	-4.08083
P52294	0.303337	6.56972	2.10027	0.0485996	0.14165	-4.08169
Q6ZMU5	0.356124	6.47468	2.09722	0.0488976	0.142326	-4.08684
O75131	0.330576	6.54475	2.09589	0.0490268	0.142509	-4.08907
Q8TCJ2	0.404049	6.46545	2.09386	0.049226	0.142895	-4.09249
Q9UHQ9	0.415324	6.51345	2.08932	0.0496743	0.143734	-4.10013
Q9UII6	0.409502	6.43779	2.08919	0.0496879	0.143734	-4.10036
O43809	0.382952	6.61727	2.08891	0.0497156	0.143734	-4.10083
P50990	0.378839	6.5667	2.08767	0.0498383	0.143895	-4.10291
Q15181	0.406481	6.51732	2.08627	0.0499777	0.144105	-4.10526
Q9UI12	0.365775	6.48554	2.08525	0.0500793	0.144204	-4.10698
P28906	0.462853	6.50363	2.08251	0.0503542	0.144662	-4.11159
Q13033	0.323891	6.63525	2.08222	0.0503833	0.144662	-4.11207
P56192	0.414727	6.6036	2.08047	0.0505591	0.144662	-4.11501
P13639	0.386872	6.52559	2.0804	0.0505663	0.144662	-4.11513
Q14677	0.309439	6.53711	2.08032	0.0505745	0.144662	-4.11526
Q07954	0.334372	6.59366	2.07946	0.0506608	0.144697	-4.1167
P11021	0.36098	6.71805	2.07886	0.0507214	0.144697	-4.1177
Q96SU4	0.349414	6.47179	2.07504	0.0511089	0.145387	-4.12411
Q86YZ3	0.984296	5.60072	2.07456	0.0511579	0.145387	-4.12492
P82914	0.394484	6.5676	2.0739	0.0512244	0.145387	-4.12601
Q14974	0.437477	6.53762	2.07382	0.0512336	0.145387	-4.12616
Q16775	0.369955	6.45589	2.07284	0.0513329	0.145477	-4.12779
Q86WU2	0.508787	6.47994	2.07126	0.0514951	0.145745	-4.13045
P21281	0.426493	6.36936	2.07015	0.0516085	0.145874	-4.1323
Q8TAQ2	0.351523	6.62576	2.06837	0.0517914	0.145982	-4.13527
P20929	-0.885194	6.96708	-2.0661	0.0520254	0.145982	-4.13906
P82673	0.395735	6.56802	2.06576	0.0520602	0.145982	-4.13963
Q15075	0.397925	6.61141	2.0648	0.0521599	0.145982	-4.14123
P20851	0.648102	6.42883	2.06462	0.0521785	0.145982	-4.14153
P54727	0.372149	6.53669	2.06441	0.0522009	0.145982	-4.14189
P49368	0.376728	6.59631	2.0623	0.0524193	0.145982	-4.1454
P50991	0.368714	6.57775	2.06195	0.0524559	0.145982	-4.14599
P23396	0.306549	6.53153	2.06125	0.0525288	0.145982	-4.14716
O75155	0.347802	6.49691	2.05998	0.0526615	0.145982	-4.14928
Q92506	0.395444	6.42117	2.05896	0.0527683	0.145982	-4.15098
P62942	0.352832	6.51223	2.0587	0.0527955	0.145982	-4.15141
Q9UKU7	0.477647	6.56786	2.05833	0.0528338	0.145982	-4.15202
P50579	0.398662	6.41091	2.05804	0.0528646	0.145982	-4.15251
Q12846	0.344957	6.61206	2.05731	0.0529413	0.145982	-4.15373
Q9C0D3	0.419008	6.58406	2.05675	0.0530005	0.145982	-4.15467
Q15286	0.402053	6.50659	2.05622	0.0530554	0.145982	-4.15554
Q13526	0.460494	6.35461	2.05551	0.0531306	0.145982	-4.15673
O95644	0.356677	6.57765	2.05539	0.0531429	0.145982	-4.15692
P22059	0.362079	6.53513	2.05509	0.0531744	0.145982	-4.15742
P31689	0.365067	6.47582	2.05499	0.0531849	0.145982	-4.15759
O75083	0.316872	6.58374	2.05472	0.0532133	0.145982	-4.15803
O75396	0.351335	6.53798	2.05434	0.0532543	0.145982	-4.15868
O60884	0.351332	6.54876	2.05413	0.0532756	0.145982	-4.15902
Q9UQN3	0.361634	6.46001	2.05155	0.0535488	0.146544	-4.16331
O60749	0.361855	6.45241	2.05051	0.0536599	0.146635	-4.16505
O43237	0.383432	6.53015	2.04949	0.0537677	0.146635	-4.16674
Q9H9J2	0.380425	6.56366	2.04931	0.0537868	0.146635	-4.16703
P37802	0.473643	6.46328	2.04813	0.053913	0.146735	-4.169
P10746	0.472638	6.42351	2.04644	0.0540937	0.146735	-4.17181
P12236	0.352916	6.40842	2.04643	0.0540943	0.146735	-4.17182
O95336	0.360223	6.55871	2.04642	0.054096	0.146735	-4.17185
Q02641	0.373092	6.44561	2.04478	0.0542715	0.147025	-4.17456
Q9Y6B6	0.351592	6.50441	2.04353	0.0544061	0.147106	-4.17664
Q04637	0.372342	6.52228	2.04323	0.054438	0.147106	-4.17713
P51572	0.376417	6.58557	2.04096	0.0546831	0.147583	-4.1809
Q14254	0.325802	6.60397	2.04008	0.0547783	0.147654	-4.18236
Q13574	0.315202	6.48939	2.03865	0.0549333	0.147765	-4.18473
Q9BT78	0.376284	6.51712	2.03843	0.0549569	0.147765	-4.18509
Q00341	0.292964	6.52546	2.03439	0.0553977	0.14858	-4.19178
P14735	0.381714	6.49203	2.03438	0.0553981	0.14858	-4.19179
Q9H270	0.506992	6.43596	2.03215	0.0556424	0.148706	-4.19548
O75347	0.294411	6.51993	2.03194	0.0556657	0.148706	-4.19583
O43852	0.405219	6.5465	2.03084	0.055787	0.148706	-4.19765
Q15121	0.39446	6.56374	2.03046	0.0558287	0.148706	-4.19828
P29401	0.47909	6.30184	2.02986	0.0558942	0.148706	-4.19926
Q6PKG0	0.37754	6.57817	2.02986	0.0558952	0.148706	-4.19928
O15247	0.390184	6.61161	2.02937	0.0559491	0.148706	-4.20008
P54136	0.357779	6.53132	2.02861	0.0560325	0.148706	-4.20133
P00441	0.357947	6.40074	2.0283	0.0560673	0.148706	-4.20185
Q9Y371	0.380678	6.57082	2.02671	0.0562433	0.148989	-4.20447
Q8TC12	0.401796	6.52061	2.02558	0.0563683	0.149137	-4.20633
P54619	0.382476	6.47901	2.02407	0.0565363	0.149398	-4.20882
P35241	0.326961	6.58408	2.02142	0.0568323	0.149995	-4.2132
Q9H0L4	0.473875	6.69237	2.02023	0.0569652	0.150041	-4.21515
Q9NWV8	0.423029	6.49839	2.0187	0.0571368	0.150041	-4.21767
O95793	0.350757	6.65604	2.01862	0.057146	0.150041	-4.2178
P49721	0.396611	6.48635	2.01843	0.057167	0.150041	-4.21811
P83731	0.320088	6.53933	2.01785	0.0572329	0.150041	-4.21907
Q9Y2S7	0.338378	6.48367	2.01754	0.0572681	0.150041	-4.21959
P53582	0.373531	6.48686	2.01583	0.0574604	0.150362	-4.22239
O95372	0.403901	6.55901	2.01471	0.057587	0.15051	-4.22423
P16671	0.409949	6.57398	2.01249	0.0578387	0.150855	-4.22788
Q8NC56	0.30229	6.5895	2.01171	0.0579283	0.150855	-4.22917
P61081	0.337992	6.5367	2.0117	0.0579294	0.150855	-4.22919
P37108	0.32139	6.42971	2.01094	0.058016	0.150898	-4.23044
Q8IVD9	0.323389	6.72188	2.01025	0.0580947	0.150907	-4.23157
P49366	0.400295	6.43778	2.00967	0.05816	0.150907	-4.23251
Q53FT3	0.402485	6.49036	2.00884	0.0582554	0.150973	-4.23388
P28907	0.351719	6.59835	2.00466	0.0587358	0.151932	-4.24074
Q9NR12	-0.488821	6.72329	-2.00439	0.0587667	0.151932	-4.24118
O94919	0.38176	6.5415	2.00218	0.0590213	0.152407	-4.24479
P10253	0.452594	6.64241	2.00141	0.0591112	0.152453	-4.24606
Q96I36	0.420203	6.5191	2.00009	0.0592646	0.152453	-4.24822
Q8N8N7	0.345638	6.53116	1.99982	0.0592959	0.152453	-4.24866
Q96EY8	0.69364	6.34237	1.99914	0.0593747	0.152453	-4.24977
Q16576	0.367502	6.58606	1.99897	0.0593937	0.152453	-4.25004
P24666	0.270151	6.49736	1.99731	0.0595874	0.15271	-4.25276
Q9H074	0.45776	6.58439	1.9969	0.0596358	0.15271	-4.25344
P35998	0.363909	6.53625	1.99617	0.0597206	0.152745	-4.25462
P62280	0.307266	6.5845	1.99488	0.059872	0.152859	-4.25673
Q02127	0.531725	6.54413	1.9941	0.059963	0.152859	-4.258
Q9BWH2	0.438527	6.61746	1.99386	0.0599921	0.152859	-4.25841
P61163	0.317863	6.58734	1.99323	0.0600652	0.152859	-4.25942
Q6PCB7	0.359844	6.46753	1.99277	0.0601202	0.152859	-4.26019
Q92995	0.386849	6.58788	1.99006	0.0604394	0.153489	-4.2646
P05546	0.381297	6.40723	1.989	0.0605645	0.15357	-4.26633
P61077	0.413257	6.5952	1.98812	0.0606696	0.15357	-4.26777
P02763	0.427338	6.33461	1.98688	0.0608161	0.15357	-4.26978
Q8WXH0	0.258539	6.61232	1.98683	0.0608224	0.15357	-4.26987
Q07065	0.35251	6.63815	1.98617	0.0609008	0.15357	-4.27094
Q9BVG4	0.387707	6.51422	1.98589	0.0609339	0.15357	-4.2714
Q6ZVM7	0.358554	6.58701	1.98558	0.0609712	0.15357	-4.27191
Q02952	0.464337	6.64624	1.98472	0.0610737	0.153649	-4.27331
P02679	0.553125	6.4296	1.98381	0.0611828	0.153743	-4.27479
P32969	0.291056	6.62584	1.98196	0.0614038	0.154118	-4.2778
P07902	0.429043	6.48385	1.9803	0.0616034	0.154439	-4.2805
O95822	0.36769	6.54724	1.97861	0.0618065	0.154768	-4.28324
Q9H1R3	0.43141	6.34982	1.97643	0.0620697	0.155203	-4.28678
O00244	0.310694	6.57673	1.97598	0.0621244	0.155203	-4.28752
Q15018	0.389546	6.65466	1.97438	0.0623191	0.155509	-4.29012
Q96T66	0.383026	6.49254	1.9734	0.0624372	0.155623	-4.2917
P35609	-1.12395	6.88501	-1.97006	0.0628451	0.156155	-4.29712
Q3ZCW2	0.457735	6.73513	1.9699	0.062865	0.156155	-4.29738
P00450	0.544784	6.35119	1.96948	0.0629165	0.156155	-4.29806
Q5XPI4	0.366648	6.52267	1.96852	0.0630339	0.156155	-4.29961
Q99832	0.375899	6.54791	1.96826	0.0630659	0.156155	-4.30003
Q9NZL4	0.420678	6.49664	1.9681	0.0630862	0.156155	-4.3003
P62993	0.277408	6.53403	1.96698	0.0632231	0.156227	-4.3021
P60900	0.450211	6.43307	1.96668	0.0632605	0.156227	-4.3026
P19652	0.585529	6.22729	1.96419	0.0635669	0.156803	-4.30661
Q96FJ2	0.342665	6.47452	1.96327	0.0636808	0.156904	-4.3081
P09497	0.327134	6.48338	1.96266	0.0637567	0.156911	-4.30909
P10636	1.00718	6.24453	1.9586	0.0642618	0.157809	-4.31565
Q9NQR4	0.421002	6.45652	1.95855	0.064268	0.157809	-4.31573
O00186	0.393456	6.46887	1.95575	0.0646185	0.158123	-4.32025
Q969H8	0.304762	6.64972	1.95541	0.0646614	0.158123	-4.3208
Q13200	0.341632	6.57018	1.9553	0.0646752	0.158123	-4.32098
P62195	0.344601	6.52504	1.95489	0.0647262	0.158123	-4.32163
B0YJ81	0.322439	6.43321	1.95457	0.0647667	0.158123	-4.32215
Q9NZN4	0.421503	6.46756	1.95401	0.0648369	0.158123	-4.32305
P23526	0.419872	6.50927	1.95011	0.0653302	0.158973	-4.32934
Q9BQE5	0.380081	6.53156	1.94972	0.0653792	0.158973	-4.32997
P43487	0.404264	6.45682	1.94892	0.0654807	0.158973	-4.33125
Q15386	0.268767	6.52241	1.94891	0.0654813	0.158973	-4.33126
P22234	0.380051	6.56181	1.94805	0.0655908	0.15906	-4.33265
Q92905	0.385277	6.52378	1.94716	0.0657045	0.159156	-4.33409
P03886	0.425142	6.48502	1.94597	0.065856	0.159341	-4.336
P14868	0.357228	6.5341	1.9454	0.065929	0.159341	-4.33692
Q9BQA1	0.299549	6.61295	1.9434	0.0661845	0.159779	-4.34012
Q8TAT6	0.290639	6.53326	1.94218	0.0663418	0.159979	-4.34209
Q13098	0.365894	6.4314	1.94127	0.0664581	0.16007	-4.34354
Q9UJW0	0.352099	6.57401	1.94073	0.0665282	0.16007	-4.34442
Q13561	0.310956	6.58527	1.93998	0.0666244	0.160122	-4.34562
P43897	0.36181	6.57172	1.9391	0.0667382	0.160216	-4.34703
Q86VP6	0.40754	6.51878	1.93808	0.06687	0.160262	-4.34867
P46776	0.348326	6.61485	1.9378	0.0669063	0.160262	-4.34912
Q16740	0.396677	6.55098	1.93695	0.0670157	0.160346	-4.35047
Q9Y376	0.390006	6.50697	1.93565	0.0671846	0.160388	-4.35256
P41227	0.344985	6.45817	1.93518	0.0672461	0.160388	-4.35331
O15273	-0.542297	6.90651	-1.93509	0.0672569	0.160388	-4.35345
Q13618	0.338672	6.48928	1.93332	0.0674876	0.16076	-4.35628
Q8WZA0	0.308091	6.52096	1.93014	0.0679036	0.161251	-4.36137
Q9NQX3	0.376837	6.61388	1.93012	0.0679062	0.161251	-4.36141
Q9Y3B7	0.395517	6.55608	1.93002	0.0679187	0.161251	-4.36156
Q8NCN5	0.405722	6.61526	1.92834	0.0681404	0.161419	-4.36426
P21817	0.305589	6.47919	1.92793	0.0681939	0.161419	-4.36491
P62979	0.243761	6.50128	1.92777	0.0682148	0.161419	-4.36516
P50583	0.421993	6.39741	1.92494	0.0685878	0.162048	-4.36967
Q9BRP8	0.392124	6.46536	1.92461	0.0686314	0.162048	-4.3702
O60669	0.555018	6.46366	1.92335	0.0687994	0.162206	-4.37222
Q13404	0.358984	6.40763	1.92297	0.0688488	0.162206	-4.37282
P08185	0.349652	6.54209	1.92169	0.0690192	0.162429	-4.37486
Q9NQC3	0.37141	6.53766	1.92094	0.0691191	0.162487	-4.37606
P61006	0.358838	6.65778	1.91881	0.069403	0.162783	-4.37945
O60610	0.326907	6.61986	1.91796	0.0695163	0.162783	-4.3808
Q8IZ83	0.41302	6.58008	1.9179	0.0695245	0.162783	-4.38089
O94826	0.33085	6.55128	1.91764	0.0695603	0.162783	-4.38132
Q9NTK5	0.35493	6.48541	1.91716	0.0696236	0.162783	-4.38207
P51149	0.349256	6.43926	1.912	0.0703188	0.16423	-4.39028
P60866	0.344931	6.62408	1.91047	0.0705257	0.164535	-4.39271
Q13126	0.444177	6.85798	1.90857	0.0707837	0.16493	-4.39572
Q8TBC4	0.329887	6.55656	1.90791	0.0708736	0.16493	-4.39677
Q9BZF3	0.478779	6.39245	1.90733	0.070953	0.16493	-4.3977
P20340	0.287895	6.5082	1.90697	0.0710018	0.16493	-4.39827
Q9GZT8	0.38883	6.53904	1.90566	0.0711808	0.1651	-4.40034
Q9UDR5	0.454445	6.40854	1.90373	0.0714453	0.1651	-4.40341
P36969	0.324802	6.53766	1.90357	0.0714663	0.1651	-4.40365
P14324	0.360203	6.49385	1.90329	0.0715055	0.1651	-4.4041
P05026	0.394103	6.58067	1.90329	0.0715057	0.1651	-4.4041
Q13425	0.319936	6.41042	1.90307	0.0715357	0.1651	-4.40445
Q9GZS3	0.31835	6.55721	1.90234	0.0716356	0.165111	-4.4056
Q14738	0.249414	6.62478	1.90187	0.0716995	0.165111	-4.40634
Q86TU7	0.337767	6.48166	1.90126	0.0717837	0.165111	-4.40731
Q9NVH6	0.426137	6.61993	1.9008	0.0718473	0.165111	-4.40804
P01031	0.474537	6.44654	1.89826	0.0721982	0.165689	-4.41206
P09871	0.458635	6.47033	1.89762	0.0722865	0.165689	-4.41306
Q96JJ7	0.389915	6.51277	1.89731	0.0723301	0.165689	-4.41356
P49790	0.37451	6.49807	1.89573	0.0725494	0.166015	-4.41606
Q9UPR0	0.489161	6.35392	1.895	0.0726505	0.166037	-4.4172
O95373	0.347888	6.52514	1.89455	0.0727134	0.166037	-4.41792
Q9Y4E8	0.311854	6.52604	1.89317	0.0729052	0.166161	-4.42009
Q8N335	0.372885	6.50266	1.89305	0.0729222	0.166161	-4.42028
P62888	0.296225	6.61334	1.8906	0.0732652	0.16664	-4.42415
P51659	0.323505	6.51273	1.89044	0.0732877	0.16664	-4.4244
Q00872	-0.568755	6.6319	-1.88644	0.0738507	0.167423	-4.43071
Q99714	0.412209	6.52571	1.88634	0.0738653	0.167423	-4.43087
P61927	0.418633	6.56943	1.88633	0.0738653	0.167423	-4.43087
Q96S44	0.325054	6.37806	1.88527	0.0740161	0.167501	-4.43255
Q16881	0.332981	6.45564	1.8843	0.0741535	0.167501	-4.43407
P20618	0.385243	6.45905	1.88355	0.0742601	0.167501	-4.43526
Q15370	0.303385	6.49788	1.88334	0.0742886	0.167501	-4.43557
P35237	0.363881	6.49375	1.88334	0.0742892	0.167501	-4.43558
Q96EY7	0.317439	6.57288	1.88227	0.0744405	0.167522	-4.43725
Q9BZE1	0.32569	6.58332	1.88218	0.0744541	0.167522	-4.4374
P26196	0.2872	6.5549	1.88116	0.0745996	0.167674	-4.43901
Q8WWC4	0.354554	6.48874	1.87922	0.0748756	0.168118	-4.44205
P02675	0.518116	6.36464	1.87787	0.0750693	0.168378	-4.44418
Q9UPY8	0.386627	6.47834	1.87647	0.0752693	0.16865	-4.44636
P48507	0.409924	6.49138	1.87541	0.0754225	0.168818	-4.44804
Q3LXA3	0.382609	6.50141	1.87392	0.0756374	0.168958	-4.45038
O15400	0.352807	6.50243	1.87378	0.0756564	0.168958	-4.45058
Q15257	0.383032	6.49467	1.87334	0.075721	0.168958	-4.45128
P51991	0.295596	6.52993	1.87128	0.0760176	0.169444	-4.4545
P35499	0.346063	6.50134	1.86906	0.0763404	0.16987	-4.45798
P02654	0.652709	6.31761	1.86888	0.0763666	0.16987	-4.45826
Q9NVE7	0.343787	6.50722	1.86583	0.0768116	0.170553	-4.46303
Q92614	0.316234	6.68693	1.86513	0.0769128	0.170553	-4.46411
Q13564	0.338007	6.57467	1.86457	0.0769957	0.170553	-4.465
Q16585	0.333407	6.60041	1.864	0.0770787	0.170553	-4.46588
P28070	0.358088	6.48298	1.86356	0.077143	0.170553	-4.46657
A0AVT1	0.350385	6.54599	1.86352	0.0771491	0.170553	-4.46663
O75955	0.265563	6.60577	1.86102	0.0775168	0.171101	-4.47054
P02647	0.526458	6.33303	1.86055	0.0775853	0.171101	-4.47126
Q92973	0.344964	6.58882	1.85958	0.0777289	0.171101	-4.47278
O00629	0.392878	6.51388	1.85865	0.077867	0.171101	-4.47424
P61026	0.330216	6.50571	1.85842	0.0779008	0.171101	-4.47459
P49137	0.349184	6.52039	1.85832	0.0779159	0.171101	-4.47475
P10644	0.335398	6.48349	1.85718	0.0780839	0.171101	-4.47652
P02100	0.68584	6.39345	1.85691	0.0781248	0.171101	-4.47695
Q13409	0.361085	6.55008	1.85676	0.0781458	0.171101	-4.47717
Q9NT62	0.376669	6.59571	1.85645	0.0781926	0.171101	-4.47766
P30048	0.439348	6.60725	1.85351	0.0786305	0.171754	-4.48224
P51570	0.31992	6.49508	1.85337	0.0786506	0.171754	-4.48245
P13796	0.400172	6.44048	1.8525	0.0787804	0.171799	-4.4838
Q15643	0.384008	6.5046	1.85186	0.078876	0.171799	-4.4848
O75369	0.330771	6.63672	1.85163	0.0789111	0.171799	-4.48516
P57105	0.357054	6.52343	1.85072	0.0790473	0.171922	-4.48657
Q5SW79	0.398193	6.52545	1.84946	0.0792368	0.17216	-4.48854
Q86UE4	0.303782	6.46407	1.84888	0.0793225	0.172172	-4.48942
Q9UKV8	0.310113	6.52306	1.84833	0.0794059	0.172179	-4.49028
O95202	0.345655	6.49013	1.84716	0.0795828	0.172389	-4.49211
P18754	0.263673	6.49774	1.84644	0.0796912	0.172451	-4.49322
P82650	0.335881	6.53457	1.8455	0.0798328	0.172583	-4.49467
Q12907	0.341809	6.517	1.84438	0.0800016	0.172644	-4.4964
P31948	0.307319	6.52795	1.84423	0.0800245	0.172644	-4.49664
Q9UN37	0.301338	6.56269	1.84372	0.0801016	0.172644	-4.49743
O15228	0.391577	6.62821	1.84293	0.080222	0.172724	-4.49866
Q9BX66	0.330873	6.53873	1.84242	0.0802995	0.172724	-4.49945
Q96K17	0.34532	6.65935	1.84035	0.0806148	0.173123	-4.50266
O43488	0.336844	6.5202	1.83971	0.0807118	0.173123	-4.50364
O00116	0.346963	6.50458	1.83962	0.0807263	0.173123	-4.50379
P06858	0.372124	6.40166	1.83769	0.0810204	0.173581	-4.50676
P43686	0.314283	6.57364	1.83398	0.0815914	0.174481	-4.51251
P23786	0.405681	6.44723	1.8339	0.0816028	0.174481	-4.51262
Q9NSD9	0.378701	6.54097	1.83063	0.0821084	0.175387	-4.51767
P62140	0.305893	6.59293	1.82961	0.0822666	0.175551	-4.51924
Q9UJZ1	0.284304	6.583	1.82815	0.0824931	0.17586	-4.52149
Q7L0Y3	0.305887	6.5779	1.82701	0.0826709	0.175967	-4.52325
Q99747	0.379551	6.51685	1.82678	0.0827072	0.175967	-4.52361
Q9Y316	0.363857	6.61973	1.82583	0.0828542	0.176106	-4.52506
P15311	0.342705	6.57454	1.82327	0.0832558	0.176785	-4.52901
P16949	0.371125	6.64571	1.82157	0.0835224	0.176918	-4.53162
Q9Y333	0.313475	6.53729	1.8213	0.0835643	0.176918	-4.53203
Q9BQ48	0.391945	6.48341	1.8213	0.0835652	0.176918	-4.53204
Q96A33	0.255271	6.59067	1.82024	0.0837309	0.177075	-4.53365
Q9ULT8	0.3064	6.57872	1.81899	0.0839284	0.177075	-4.53558
P17980	0.34673	6.51146	1.81859	0.083992	0.177075	-4.53619
Q9BXB4	0.358758	6.51627	1.81744	0.0841737	0.177075	-4.53796
P61221	0.340447	6.56381	1.8173	0.0841961	0.177075	-4.53817
Q9H0U4	0.335513	6.53584	1.8172	0.0842114	0.177075	-4.53832
P25398	0.301014	6.54111	1.81718	0.0842156	0.177075	-4.53836
O00499	0.353044	6.52611	1.81571	0.0844483	0.177084	-4.54061
P47813	0.317366	6.58861	1.81551	0.0844797	0.177084	-4.54092
P53990	0.33456	6.51444	1.81537	0.0845028	0.177084	-4.54114
P61758	0.338988	6.52498	1.81507	0.0845492	0.177084	-4.54159
P62854	0.309173	6.66528	1.81282	0.0849085	0.177664	-4.54505
Q8NBN7	0.384553	6.55312	1.81207	0.0850285	0.177742	-4.5462
P04179	0.417408	6.45131	1.80979	0.085393	0.178141	-4.54968
P36959	0.553027	6.55334	1.80877	0.0855553	0.178141	-4.55123
O75475	0.287046	6.61309	1.80857	0.0855888	0.178141	-4.55155
Q86VD7	0.350915	6.57207	1.80834	0.0856255	0.178141	-4.5519
Q04837	0.319658	6.50926	1.80829	0.0856334	0.178141	-4.55198
Q12904	0.326797	6.57499	1.80733	0.0857873	0.178288	-4.55344
O95376	0.345316	6.62742	1.80652	0.085918	0.178388	-4.55468
Q9UI10	0.333279	6.57326	1.80256	0.0865587	0.179545	-4.56073
Q14894	1.30647	4.93021	1.80144	0.0867399	0.179747	-4.56243
Q00688	0.299499	6.52121	1.80047	0.0868974	0.1799	-4.56391
P07355	0.395111	6.50304	1.79915	0.0871132	0.180087	-4.56593
Q9H0N5	0.311642	6.44578	1.7984	0.0872357	0.180087	-4.56707
O00748	0.382706	6.58382	1.79805	0.0872921	0.180087	-4.5676
P11766	0.374006	6.4848	1.79748	0.0873857	0.180087	-4.56847
Q08752	0.419592	6.39001	1.79735	0.0874062	0.180087	-4.56866
Q9Y4X5	0.327143	6.44116	1.7967	0.0875139	0.180094	-4.56966
P17655	0.318202	6.73664	1.79631	0.0875769	0.180094	-4.57024
Q13131	0.35999	6.50629	1.79531	0.087742	0.180211	-4.57178
P06396	0.293796	6.69228	1.79494	0.0878014	0.180211	-4.57233
O00429	0.330227	6.54015	1.79356	0.0880295	0.180507	-4.57444
P11441	0.300824	6.62753	1.79053	0.0885289	0.181358	-4.57904
Q9UNM6	0.307308	6.6053	1.78996	0.0886229	0.181378	-4.5799
Q8WU90	0.355779	6.51654	1.78881	0.0888144	0.181382	-4.58165
Q6YP21	0.401372	6.44473	1.78861	0.088847	0.181382	-4.58195
Q9Y3L5	0.369987	6.47689	1.78835	0.0888894	0.181382	-4.58234
Q9UN86	0.258432	6.55593	1.78742	0.089044	0.181382	-4.58375
Q9Y697	0.286044	6.59352	1.78651	0.0891954	0.181382	-4.58513
Q00577	0.233462	6.6149	1.78616	0.0892535	0.181382	-4.58566
P42224	0.305099	6.3239	1.78561	0.089345	0.181382	-4.58649
A0A0A0MSK5	0.284488	6.5402	1.78537	0.0893865	0.181382	-4.58687
Q8IWA4	0.322878	6.44266	1.78531	0.0893955	0.181382	-4.58695
Q9UHY7	0.309337	6.5498	1.78488	0.0894684	0.181382	-4.58761
P10155	0.324604	6.56103	1.7803	0.0902356	0.182665	-4.59454
P21266	0.659785	6.44052	1.78008	0.0902711	0.182665	-4.59486
Q14232	0.331596	6.56444	1.77815	0.0905978	0.182827	-4.59779
P05023	0.335893	6.61551	1.77804	0.0906162	0.182827	-4.59796
Q9Y5X3	0.350878	6.48937	1.77768	0.090677	0.182827	-4.5985
P01008	0.448819	6.61198	1.77759	0.0906909	0.182827	-4.59863
P01042	0.451826	6.37306	1.77465	0.0911894	0.18366	-4.60307
P10768	0.333985	6.45343	1.77375	0.0913424	0.183763	-4.60443
Q7L9L4	0.363967	6.42999	1.77334	0.0914119	0.183763	-4.60505
P09543	0.367422	6.50232	1.77266	0.0915278	0.183825	-4.60607
Q96KR6	0.441883	6.41216	1.77089	0.0918291	0.184258	-4.60874
Q93008	0.274036	6.55985	1.76663	0.0925591	0.18555	-4.61515
P09110	0.329551	6.48575	1.76505	0.0928304	0.18592	-4.61752
P04075	0.352466	6.53588	1.76379	0.0930492	0.186185	-4.61943
Q9Y2W1	0.265692	6.55712	1.76204	0.0933517	0.186599	-4.62205
Q10471	0.279743	6.47982	1.76139	0.0934637	0.186599	-4.62303
P62191	0.314585	6.52337	1.76109	0.0935164	0.186599	-4.62348
Q96HY6	0.316774	6.58772	1.7595	0.0937916	0.186975	-4.62586
P05452	0.370542	6.73831	1.75868	0.0939337	0.187085	-4.62708
Q969S9	0.395516	6.55093	1.75669	0.094281	0.187368	-4.63007
Q9Y2Q9	0.31046	6.56675	1.75634	0.0943421	0.187368	-4.63059
Q14C86	0.299708	6.55277	1.7561	0.0943843	0.187368	-4.63095
Q14112	-0.654498	7.0004	-1.75523	0.0945365	0.187368	-4.63226
Q9BYD1	0.265291	6.6999	1.75507	0.0945641	0.187368	-4.63249
P40227	0.308488	6.5743	1.75488	0.0945986	0.187368	-4.63279
P0DP25	0.338775	6.53352	1.75392	0.0947663	0.187527	-4.63422
P46734	0.321386	6.57926	1.75289	0.0949465	0.187711	-4.63575
Q9H467	0.315785	6.63223	1.75227	0.0950558	0.187755	-4.63668
P68133	-0.628777	6.90541	-1.75006	0.095445	0.188351	-4.63998
P42566	0.318723	6.49286	1.74907	0.0956201	0.188523	-4.64146
Q9Y3Q8	0.406618	6.47423	1.74643	0.0960882	0.189181	-4.64541
Q8NE86	0.324916	6.52188	1.7462	0.0961298	0.189181	-4.64576
P35080	0.340476	6.6535	1.7456	0.0962348	0.189215	-4.64664
O00505	0.366528	6.55614	1.74456	0.0964205	0.18934	-4.6482
Q9Y235	0.402927	6.50739	1.74426	0.0964744	0.18934	-4.64865
P41091	0.254297	6.64291	1.74339	0.0966298	0.189472	-4.64994
P46937	0.341906	6.55397	1.74167	0.0969364	0.1899	-4.6525
P16615	0.326381	6.42626	1.74044	0.0971562	0.190157	-4.65433
P54578	0.357286	6.52277	1.73892	0.0974297	0.190408	-4.65659
P21980	0.438227	6.75242	1.73874	0.0974615	0.190408	-4.65686
Q9NR50	0.311397	6.53354	1.73761	0.0976648	0.190618	-4.65854
P04792	0.367911	6.63593	1.73693	0.0977877	0.190618	-4.65955
Q9BX40	0.293523	6.51167	1.73637	0.0978891	0.190618	-4.66039
Q5JSH3	0.29245	6.5335	1.73618	0.0979231	0.190618	-4.66067
P17931	0.36978	6.77808	1.73487	0.0981587	0.190876	-4.6626
O43295	-0.806823	7.53264	-1.73421	0.0982792	0.190876	-4.66359
Q8NBF2	0.312545	6.64252	1.73381	0.0983507	0.190876	-4.66418
Q9Y6E2	0.348823	6.53845	1.73348	0.0984108	0.190876	-4.66467
Q9GZY8	0.278747	6.53079	1.73268	0.098556	0.190934	-4.66586
P00167	0.311868	6.42116	1.73234	0.0986182	0.190934	-4.66637
P08590	-0.427747	6.64915	-1.72938	0.0991557	0.19163	-4.67074
Q15751	0.237134	6.54713	1.72938	0.0991558	0.19163	-4.67075
P82932	0.334097	6.5611	1.72779	0.0994475	0.191969	-4.67311
P01011	0.47394	6.43284	1.72706	0.0995809	0.191969	-4.67419
O43617	0.323004	6.60043	1.72696	0.0995989	0.191969	-4.67433
P07814	0.310819	6.47922	1.72571	0.0998271	0.192179	-4.67618
O60879	0.283982	6.5775	1.72539	0.0998869	0.192179	-4.67666
P31153	0.270354	6.5726	1.72432	0.100084	0.192386	-4.67824
P25786	0.356735	6.48737	1.7218	0.100547	0.193104	-4.68196
P55087	0.354508	6.32894	1.72083	0.100726	0.193275	-4.68339
P78417	0.381559	6.44664	1.71929	0.101011	0.19365	-4.68566
Q8WVJ2	0.277431	6.70238	1.71825	0.101205	0.193777	-4.6872
Q05639	0.316557	6.53334	1.71796	0.101258	0.193777	-4.68762
Q99460	0.299163	6.58248	1.71708	0.101422	0.193918	-4.68892
Q9BTV4	0.386959	6.62462	1.71656	0.101519	0.193932	-4.68969
Q06323	0.341595	6.57416	1.71602	0.101619	0.193951	-4.69048
Q9NVV5	0.389386	6.43657	1.71457	0.10189	0.194295	-4.69262
P06132	0.267261	6.49419	1.71149	0.102466	0.194976	-4.69715
P15924	0.546109	5.94657	1.71123	0.102515	0.194976	-4.69753
Q9HB71	0.289751	6.6641	1.71121	0.102519	0.194976	-4.69756
Q92696	0.311451	6.54438	1.70892	0.102949	0.195346	-4.70092
Q96K76	0.295994	6.56993	1.70851	0.103026	0.195346	-4.70152
Q96EE3	0.237227	6.5739	1.70846	0.103035	0.195346	-4.7016
Q13137	0.260948	6.56196	1.70824	0.103076	0.195346	-4.70192
Q8N5H7	-0.405563	6.66687	-1.70262	0.104141	0.197025	-4.71016
Q9BW92	0.306141	6.46985	1.7026	0.104146	0.197025	-4.71019
Q9BV79	0.355478	6.4901	1.70211	0.10424	0.197029	-4.71092
Q8IVH4	0.309674	6.57208	1.70152	0.104351	0.197068	-4.71178
Q14697	0.320859	6.52714	1.701	0.10445	0.197082	-4.71254
P11047	-0.646077	6.91523	-1.7002	0.104602	0.197195	-4.7137
O95782	0.247637	6.6005	1.69884	0.104862	0.197512	-4.71569
Q13011	0.341712	6.53602	1.6975	0.10512	0.197824	-4.71765
Q92667	0.307518	6.50421	1.69617	0.105375	0.19813	-4.71959
Q16595	0.277766	6.52429	1.69505	0.10559	0.198361	-4.72123
P82664	0.334311	6.54325	1.69448	0.105699	0.198394	-4.72206
P49773	0.291607	6.53827	1.69204	0.106172	0.199107	-4.72563
O75368	0.419782	6.35974	1.69132	0.10631	0.199192	-4.72666
Q9HBH5	0.320032	6.55819	1.68593	0.107357	0.200884	-4.73451
Q8TCD5	0.345211	6.6414	1.68565	0.107412	0.200884	-4.73492
Q9Y2Z9	0.282615	6.48443	1.68524	0.107493	0.200884	-4.73552
P25787	0.342161	6.43633	1.68442	0.107653	0.200938	-4.73671
P49755	0.323407	6.48674	1.68407	0.107722	0.200938	-4.73722
Q9H008	0.308397	6.41028	1.68365	0.107803	0.200938	-4.73782
P10909	0.427651	6.37237	1.68318	0.107896	0.200938	-4.73851
Q96I59	0.29463	6.62768	1.68218	0.108093	0.200959	-4.73997
P10301	0.304825	6.51607	1.68217	0.108094	0.200959	-4.73997
P35270	0.279269	6.46761	1.68121	0.108284	0.201118	-4.74138
P15880	0.276712	6.58024	1.68044	0.108435	0.201118	-4.74249
P62851	0.336279	6.5534	1.68031	0.10846	0.201118	-4.74267
P04843	0.291219	6.49736	1.67908	0.108703	0.201395	-4.74446
Q9UKP3	0.333856	6.49256	1.67838	0.108841	0.201477	-4.74547
O00299	0.330177	6.50548	1.67503	0.109505	0.202532	-4.75033
Q9Y570	0.392314	6.58836	1.6739	0.109729	0.202773	-4.75196
P48506	0.40072	6.40854	1.67312	0.109885	0.202886	-4.75309
Q9UNS2	0.315414	6.47441	1.67108	0.11029	0.20346	-4.75603
Q9NZD4	0.649338	6.01529	1.67024	0.110458	0.203596	-4.75725
P08697	0.481457	6.50152	1.66809	0.110889	0.204193	-4.76035
Q9H1K1	0.306467	6.50341	1.66768	0.110972	0.204193	-4.76095
Q9H9B4	0.317423	6.42472	1.66645	0.111219	0.204322	-4.76271
Q9H9P8	0.384972	6.51601	1.66638	0.111232	0.204322	-4.76281
Q9Y2R9	0.287443	6.50745	1.66461	0.111589	0.204802	-4.76536
Q9UBY9	0.288627	6.74195	1.66275	0.111966	0.205008	-4.76805
Q9Y3I0	0.282582	6.56369	1.66267	0.111981	0.205008	-4.76816
Q14258	0.258349	6.51874	1.66264	0.111987	0.205008	-4.7682
Q13505	0.345916	6.46804	1.65987	0.11255	0.205863	-4.77219
P02649	0.481924	6.42631	1.65879	0.112769	0.206089	-4.77374
Q9BXS5	0.30598	6.58079	1.65728	0.113077	0.206317	-4.77591
Q99497	0.292255	6.49409	1.65599	0.11334	0.206317	-4.77775
O14832	0.286733	6.48061	1.65584	0.113372	0.206317	-4.77798
P25789	0.377904	6.52938	1.65563	0.113415	0.206317	-4.77828
P09972	0.331273	6.56326	1.65525	0.113492	0.206317	-4.77882
P36543	0.340557	6.56599	1.65513	0.113516	0.206317	-4.77899
P62753	0.261802	6.68822	1.65489	0.113565	0.206317	-4.77933
Q9NZB2	0.273395	6.63041	1.6539	0.113769	0.206513	-4.78076
Q15119	0.349679	6.48258	1.6528	0.113995	0.206595	-4.78234
Q9UBF2	0.25705	6.58686	1.65254	0.114048	0.206595	-4.7827
P25788	0.375438	6.50421	1.65207	0.114145	0.206595	-4.78338
Q3ZCQ8	0.288466	6.48307	1.65152	0.114258	0.206595	-4.78417
Q99816	0.271991	6.57339	1.65114	0.114337	0.206595	-4.78472
P18077	0.250759	6.70832	1.65087	0.114391	0.206595	-4.78509
Q9P2E9	0.313988	6.65572	1.6492	0.114736	0.207045	-4.78749
Q9HD33	0.272673	6.62494	1.64753	0.115081	0.20719	-4.78987
Q9UG63	0.262354	6.54341	1.64751	0.115085	0.20719	-4.7899
Q93009	0.207806	6.55172	1.64741	0.115106	0.20719	-4.79004
P06753	-0.564394	6.90535	-1.64644	0.115308	0.20738	-4.79143
P14543	-0.469385	6.85421	-1.64501	0.115604	0.20774	-4.79347
Q9BU61	0.281182	6.48782	1.64195	0.116241	0.20871	-4.79783
P27338	0.358392	6.45541	1.6395	0.116754	0.209456	-4.80133
P07737	0.272655	6.5335	1.63658	0.117367	0.210381	-4.80548
Q08623	0.338758	6.46208	1.63569	0.117555	0.210541	-4.80675
Q8NHH9	0.301327	6.53376	1.63508	0.117685	0.2106	-4.80762
P22830	0.289936	6.49224	1.63373	0.117969	0.210664	-4.80954
Q8WWM7	0.300558	6.64276	1.63256	0.118217	0.210664	-4.8112
Q13617	0.258019	6.49703	1.63191	0.118354	0.210664	-4.81212
Q9NSB8	0.278866	6.60496	1.63183	0.118372	0.210664	-4.81223
O60313	0.34425	6.48028	1.63164	0.118412	0.210664	-4.8125
Q14197	0.295074	6.46696	1.63158	0.118426	0.210664	-4.81259
O43491	0.306596	6.60781	1.63084	0.118581	0.210664	-4.81363
Q7L592	0.284442	6.55622	1.6307	0.118611	0.210664	-4.81383
Q08722	0.329501	6.47844	1.63036	0.118684	0.210664	-4.81432
Q00G26	0.388471	6.33612	1.63028	0.1187	0.210664	-4.81443
Q16643	0.304926	6.76153	1.6248	0.119871	0.212566	-4.8222
P28066	0.379593	6.49978	1.6221	0.12045	0.213416	-4.826
Q96AC1	0.285969	6.52478	1.62127	0.12063	0.213418	-4.82719
Q16666	0.329131	6.65555	1.62092	0.120705	0.213418	-4.82768
Q9NRR5	0.292096	6.5427	1.62035	0.120827	0.213418	-4.82848
P57772	0.31869	6.61647	1.62002	0.1209	0.213418	-4.82895
P35813	0.301323	6.50751	1.6198	0.120947	0.213418	-4.82926
P07195	0.396507	6.39739	1.61639	0.121684	0.214543	-4.83406
O14494	0.353909	6.50466	1.61408	0.122188	0.215255	-4.83732
P09417	0.296174	6.42983	1.61228	0.122579	0.215683	-4.83984
P51648	0.306399	6.43236	1.61178	0.12269	0.215683	-4.84056
P48556	0.259719	6.54551	1.61159	0.122732	0.215683	-4.84083
P07741	0.311347	6.53711	1.61054	0.122961	0.21591	-4.8423
Q8IWB9	0.282506	6.58692	1.6048	0.124224	0.217949	-4.85036
Q15276	0.273079	6.62352	1.60156	0.124941	0.219029	-4.85489
Q96AG3	0.254309	6.57741	1.60085	0.125097	0.219124	-4.85588
Q9Y4G6	0.228436	6.56313	1.59926	0.125452	0.219567	-4.85811
P55084	0.28999	6.51619	1.59825	0.125678	0.219683	-4.85952
P05156	0.418068	6.35295	1.59804	0.125723	0.219683	-4.8598
O14958	0.32207	6.50154	1.59656	0.126054	0.220083	-4.86187
Q8IXI2	0.335261	6.64634	1.59538	0.126319	0.220366	-4.86352
P62070	0.290727	6.51915	1.59279	0.1269	0.221201	-4.86714
Q14444	0.247451	6.5446	1.59196	0.127087	0.221348	-4.86829
P06703	0.447988	6.60894	1.59036	0.127447	0.221794	-4.87051
P02749	0.435106	6.41705	1.5889	0.127776	0.222159	-4.87254
Q12931	0.269594	6.46424	1.58852	0.127863	0.222159	-4.87308
P14625	0.273317	6.5455	1.58775	0.128038	0.222283	-4.87415
Q96NA2	0.308994	6.57802	1.58617	0.128396	0.222598	-4.87635
Q9H254	-0.913062	7.52222	-1.58604	0.128426	0.222598	-4.87653
P61513	0.255956	6.57554	1.58508	0.128643	0.222794	-4.87785
Q15042	0.332494	6.50769	1.58429	0.128823	0.222926	-4.87895
Q9H2G2	0.262125	6.61059	1.58211	0.12932	0.223607	-4.88197
Q16851	0.362533	6.54246	1.58066	0.129652	0.224	-4.88398
O14880	0.360309	6.51649	1.5801	0.129781	0.224044	-4.88476
Q99436	0.341504	6.53216	1.57552	0.130833	0.225671	-4.89109
O00487	0.265919	6.55949	1.57509	0.130933	0.225671	-4.89169
Q9Y3I1	0.521962	6.14852	1.57304	0.131406	0.226304	-4.89452
Q9NZU5	0.325518	6.66796	1.57195	0.131659	0.22656	-4.89603
Q58WW2	0.246402	6.62119	1.5711	0.131856	0.226716	-4.8972
P67809	0.246658	6.78187	1.56989	0.132136	0.227017	-4.89886
P17858	0.312351	6.49832	1.56873	0.132407	0.2273	-4.90046
Q5T440	0.337317	6.52134	1.56757	0.132679	0.227585	-4.90207
O43741	0.260598	6.51436	1.56555	0.13315	0.228066	-4.90484
Q6ZSY5	0.278687	6.64412	1.56546	0.133171	0.228066	-4.90496
O60613	0.288111	6.54909	1.56205	0.133972	0.229255	-4.90965
P68402	0.383692	6.67916	1.5615	0.134101	0.229293	-4.9104
P54577	0.251425	6.58065	1.56035	0.134371	0.229572	-4.91197
O60240	0.551719	5.88671	1.55739	0.135071	0.230586	-4.91604
P13804	0.317662	6.4551	1.55649	0.135286	0.230666	-4.91728
P09382	0.318245	6.60797	1.55629	0.135333	0.230666	-4.91755
O43681	0.315099	6.54015	1.55382	0.135919	0.231345	-4.92092
Q9UIQ6	0.321198	6.66391	1.55371	0.135946	0.231345	-4.92108
O15357	0.479264	6.92729	1.55202	0.136349	0.231673	-4.92338
Q96B96	0.285641	6.50642	1.552	0.136354	0.231673	-4.92342
Q96PD5	0.438103	6.49705	1.54975	0.136891	0.232351	-4.92648
P19237	-0.516342	6.88077	-1.54942	0.136969	0.232351	-4.92693
P62424	0.239632	6.60618	1.54595	0.137804	0.233583	-4.93166
P42356	0.299307	6.55672	1.54409	0.138252	0.234157	-4.93419
O60343	0.264858	6.4949	1.54034	0.13916	0.23551	-4.93929
Q5T4S7	0.233727	6.53444	1.53906	0.139472	0.23576	-4.94103
Q08209	0.245402	6.4663	1.53829	0.139659	0.23576	-4.94207
Q9UKG1	0.265232	6.64417	1.53792	0.139751	0.23576	-4.94258
Q14315	0.243812	6.77965	1.53768	0.139807	0.23576	-4.9429
P46199	0.29981	6.60606	1.53749	0.139856	0.23576	-4.94316
P11233	0.271889	6.4749	1.53588	0.140248	0.236131	-4.94534
Q96RQ3	0.280798	6.50031	1.53568	0.140295	0.236131	-4.9456
P03905	0.36399	6.31555	1.53155	0.14131	0.237491	-4.95121
P14923	0.35717	6.24878	1.53111	0.141418	0.237491	-4.9518
P10643	0.43861	6.45251	1.53104	0.141434	0.237491	-4.95189
O43583	0.261673	6.48795	1.52987	0.141722	0.237787	-4.95347
O95571	0.273887	6.54617	1.52858	0.14204	0.238135	-4.95521
O60506	0.221397	6.58747	1.52795	0.142195	0.238211	-4.95606
P60033	0.354766	6.63582	1.52647	0.142562	0.238639	-4.95806
O96007	0.239035	6.74347	1.52449	0.143054	0.239276	-4.96073
Q9BVC6	0.370067	6.18849	1.51869	0.144502	0.241453	-4.96854
P00734	0.3666	6.42568	1.51838	0.14458	0.241453	-4.96895
P62834	0.341486	6.57264	1.51655	0.145038	0.24203	-4.9714
P62253	0.319832	6.66763	1.51396	0.145689	0.242928	-4.97487
Q9H4M9	0.259612	6.56238	1.5116	0.146285	0.243733	-4.97803
Q9UFG5	0.276448	6.57803	1.51089	0.146466	0.243846	-4.97899
Q13724	0.232856	6.63193	1.50993	0.146709	0.244062	-4.98027
Q9NZJ6	0.338831	6.41274	1.5091	0.14692	0.244088	-4.98138
P31937	0.336311	6.49551	1.5087	0.147021	0.244088	-4.98191
P09104	-0.327449	6.64675	-1.50808	0.147178	0.244088	-4.98274
Q14008	0.224547	6.633	1.50768	0.14728	0.244088	-4.98327
P26440	0.377272	6.46657	1.50763	0.147292	0.244088	-4.98334
P55010	0.322552	6.58311	1.50466	0.148051	0.245038	-4.98731
P49748	0.32431	6.46001	1.50449	0.148094	0.245038	-4.98753
Q9P032	0.252105	6.43328	1.50255	0.14859	0.24567	-4.99011
Q16586	0.276063	6.75174	1.50166	0.148819	0.245861	-4.9913
Q9NYK5	0.286995	6.53162	1.5005	0.149117	0.246163	-4.99284
Q9NV35	0.287654	6.64417	1.49951	0.149371	0.246326	-4.99416
O95563	0.333509	6.47073	1.49917	0.149459	0.246326	-4.99461
P49720	0.338956	6.45588	1.49878	0.149559	0.246326	-4.99513
Q6IBS0	0.207109	6.54181	1.4957	0.150355	0.247146	-4.99922
Q9H477	0.284482	6.21122	1.49567	0.150362	0.247146	-4.99926
Q9C0C9	0.305961	6.56828	1.49552	0.150401	0.247146	-4.99946
P11142	0.238101	6.57174	1.49476	0.150598	0.24728	-5.00047
O00418	0.285196	6.43672	1.4943	0.150718	0.247289	-5.00108
P52209	0.279474	6.41138	1.49255	0.151173	0.247837	-5.0034
Q8WTS6	0.299085	6.48808	1.4921	0.151288	0.247837	-5.00399
P51665	0.257441	6.58746	1.49168	0.151398	0.247837	-5.00455
P15090	0.368889	6.19182	1.48976	0.151898	0.248098	-5.00709
O43813	0.256393	6.48186	1.48953	0.151959	0.248098	-5.0074
O14818	0.339189	6.49549	1.48937	0.152	0.248098	-5.0076
P13671	0.432914	6.51017	1.4893	0.152019	0.248098	-5.0077
Q96MX6	0.238332	6.60474	1.48793	0.152376	0.248492	-5.00951
P35908	0.51411	5.37422	1.48704	0.15261	0.248685	-5.01069
Q9H845	0.401245	6.45208	1.4847	0.153225	0.249497	-5.01378
P30040	0.294904	6.45839	1.48058	0.154311	0.251077	-5.01921
Q9NZQ9	-0.419271	6.93256	-1.47945	0.154609	0.25137	-5.02069
P35052	0.236508	6.57215	1.47425	0.155991	0.253261	-5.02753
P82933	0.26513	6.58707	1.47382	0.156107	0.253261	-5.0281
O14744	0.287108	6.54839	1.47365	0.156152	0.253261	-5.02832
P38606	0.260301	6.47338	1.47331	0.156242	0.253261	-5.02876
Q8IUZ5	0.31713	6.53176	1.47238	0.156491	0.253473	-5.02998
P55036	0.291318	6.59998	1.47144	0.156743	0.253541	-5.03122
P63172	0.237103	6.64723	1.47134	0.156769	0.253541	-5.03134
Q96HY7	0.366751	6.40146	1.46957	0.157244	0.253932	-5.03366
P04217	0.320676	6.52865	1.46956	0.157246	0.253932	-5.03367
Q13045	0.192933	6.62475	1.46815	0.157625	0.254352	-5.03552
Q8TB45	0.294989	6.48599	1.46712	0.157903	0.254609	-5.03687
O14983	0.272766	6.40288	1.46622	0.158145	0.25481	-5.03804
Q9Y2V2	0.433589	6.27515	1.46517	0.158428	0.25506	-5.03941
P08572	-0.765037	7.05982	-1.46477	0.158538	0.25506	-5.03994
Q92665	0.252283	6.56047	1.463	0.159016	0.255515	-5.04225
Q9NTJ4	0.263112	6.43884	1.46284	0.159058	0.255515	-5.04245
P26639	0.249071	6.61722	1.46212	0.159254	0.255639	-5.04339
P07203	0.261419	6.44839	1.46047	0.159704	0.256169	-5.04555
O14841	0.280527	6.42329	1.45989	0.159861	0.256231	-5.0463
P09960	0.278368	6.4696	1.4571	0.160622	0.256984	-5.04993
P40429	0.208805	6.61202	1.457	0.160648	0.256984	-5.05006
P53384	0.26633	6.56266	1.45685	0.16069	0.256984	-5.05025
O75439	0.268523	6.54592	1.45589	0.160952	0.257213	-5.0515
P07360	0.372227	6.36145	1.45292	0.161767	0.258322	-5.05536
Q96MF2	0.248623	6.51658	1.4523	0.161937	0.258402	-5.05616
P53004	0.281958	6.53197	1.45066	0.162388	0.25893	-5.05828
Q15208	0.305024	6.4979	1.44952	0.162702	0.259239	-5.05976
P28161	0.312438	6.42017	1.44892	0.162869	0.259313	-5.06054
P08579	0.262889	6.59537	1.44744	0.163278	0.25967	-5.06246
P29144	0.228284	6.52809	1.44723	0.163335	0.25967	-5.06272
Q8NC51	0.209052	6.5812	1.44676	0.163466	0.259687	-5.06333
P42126	0.333876	6.45648	1.44566	0.163772	0.259825	-5.06476
P62714	0.197995	6.59159	1.44522	0.163894	0.259825	-5.06533
P42765	0.300065	6.49723	1.44514	0.163916	0.259825	-5.06543
Q9NZA1	0.260535	6.56532	1.4444	0.164122	0.25996	-5.06638
Q9Y2Z0	0.273348	6.65564	1.44352	0.164367	0.260073	-5.06752
P03952	0.366961	6.34283	1.44289	0.164542	0.260073	-5.06833
P46977	0.239825	6.48675	1.44284	0.164556	0.260073	-5.0684
P09525	0.288942	6.53454	1.43837	0.165805	0.261854	-5.07415
P12277	0.513279	6.35959	1.43731	0.166102	0.261926	-5.07552
P48163	0.243507	6.58112	1.43712	0.166155	0.261926	-5.07576
Q15369	0.241335	6.52452	1.43691	0.166215	0.261926	-5.07604
P63316	-0.478364	6.8841	-1.43622	0.166407	0.262035	-5.07691
P48059	0.27574	6.51013	1.43223	0.167531	0.263614	-5.08203
P18206	0.268178	6.62343	1.43007	0.168145	0.264385	-5.08481
P30711	0.289444	6.47867	1.42878	0.16851	0.264616	-5.08646
P08240	0.224091	6.49866	1.42868	0.168537	0.264616	-5.08658
Q9H3P7	0.276582	6.75622	1.42477	0.169653	0.266173	-5.09159
Q96PE7	0.305965	6.62239	1.42431	0.169785	0.266186	-5.09218
P52564	0.256706	6.46145	1.42347	0.170024	0.266367	-5.09325
P38117	0.308705	6.46562	1.42237	0.170338	0.266665	-5.09464
Q9HBI1	0.270772	6.65192	1.42122	0.170667	0.266871	-5.09611
P55268	-0.554365	6.89713	-1.42105	0.170718	0.266871	-5.09633
Q01082	0.236136	6.61542	1.42061	0.170842	0.266872	-5.09688
P49406	0.312664	6.61752	1.4191	0.171277	0.267356	-5.09881
Q13492	0.288771	6.55774	1.41843	0.17147	0.267369	-5.09966
Q9Y4L1	0.246446	6.54506	1.41821	0.171534	0.267369	-5.09994
Q96A49	0.27816	6.63763	1.41426	0.172675	0.268952	-5.10496
Q8N0X7	0.281638	6.51861	1.41351	0.172893	0.269098	-5.10592
Q86UP2	0.234191	6.50673	1.41174	0.173404	0.269499	-5.10815
P43034	0.198941	6.61325	1.41171	0.173416	0.269499	-5.1082
Q8N5K1	0.330911	6.5935	1.41132	0.173527	0.269499	-5.10869
P55263	0.280184	6.52256	1.40962	0.174022	0.270014	-5.11084
Q9UHG3	0.274038	6.44579	1.40932	0.174109	0.270014	-5.11122
Q9BRA2	0.278877	6.52908	1.40872	0.174285	0.270091	-5.11198
Q00013	0.318034	6.39717	1.40796	0.174507	0.270241	-5.11294
O75935	0.279901	6.86812	1.4052	0.175316	0.271226	-5.11644
Q02790	0.224133	6.57804	1.40493	0.175395	0.271226	-5.11678
Q9NWT6	0.226775	6.47447	1.40268	0.176054	0.271928	-5.11961
P33151	-0.281521	6.7355	-1.40252	0.176102	0.271928	-5.11981
O75891	0.362232	6.42257	1.40055	0.176681	0.272626	-5.12229
Q5TAQ9	0.232232	6.55922	1.40012	0.176811	0.272631	-5.12284
P02768	0.347327	6.51528	1.39601	0.178025	0.274182	-5.128
P08603	0.361256	6.40582	1.39583	0.178078	0.274182	-5.12823
P68871	0.515663	6.19875	1.39543	0.178199	0.274182	-5.12874
Q86WA6	0.286566	6.58459	1.394	0.178623	0.274529	-5.13053
P21695	0.269317	6.4831	1.39381	0.17868	0.274529	-5.13077
P10109	0.252885	6.44955	1.39327	0.17884	0.274579	-5.13144
Q9Y2Q0	0.266535	6.5377	1.39154	0.179358	0.275118	-5.13362
P17096	0.375078	6.32968	1.39124	0.179447	0.275118	-5.13399
Q9P0J1	0.240043	6.59092	1.38935	0.18001	0.275785	-5.13635
P03915	0.321979	6.32476	1.38785	0.18046	0.276278	-5.13822
Q96E52	0.276088	6.51556	1.38703	0.180707	0.276458	-5.13925
Q9NYU2	0.248524	6.51534	1.38651	0.180863	0.276501	-5.1399
O95721	0.306437	6.54257	1.38478	0.181385	0.277101	-5.14206
Q07021	0.281964	6.58991	1.38421	0.181555	0.277165	-5.14277
O43464	0.231389	6.72318	1.38225	0.182148	0.277873	-5.14522
Q15008	0.226671	6.61265	1.38098	0.182532	0.278141	-5.1468
Q9UHD8	0.296268	6.55817	1.38081	0.182583	0.278141	-5.14701
P45985	0.197002	6.6059	1.37869	0.183226	0.278923	-5.14964
Q08043	-1.02348	6.80309	-1.37706	0.183723	0.279483	-5.15168
P51452	0.257204	6.52218	1.37556	0.18418	0.279768	-5.15354
P17661	-0.568544	7.00368	-1.37505	0.184334	0.279768	-5.15417
Q8N4Q1	0.269558	6.51331	1.37504	0.184337	0.279768	-5.15418
P16401	-0.529684	6.8965	-1.37474	0.184431	0.279768	-5.15456
Q12797	0.281042	6.45113	1.37422	0.184588	0.279809	-5.1552
Q15642	0.263458	6.55034	1.37207	0.185247	0.28061	-5.15787
P03891	0.320751	6.27754	1.37089	0.185609	0.280961	-5.15933
Q01518	0.280607	6.53007	1.36904	0.186177	0.281622	-5.16161
Q9HAV7	0.26514	6.53857	1.36596	0.187125	0.282857	-5.16541
P62820	0.251335	6.57043	1.36048	0.188824	0.285224	-5.17216
Q99447	0.269773	6.51439	1.35759	0.189725	0.286381	-5.17571
Q9BW91	0.229873	6.53938	1.35717	0.189856	0.286381	-5.17623
O75844	0.256415	6.70822	1.35358	0.190982	0.287804	-5.18064
Q99933	0.345718	6.68607	1.35331	0.191066	0.287804	-5.18097
P26640	0.221702	6.58017	1.35276	0.191239	0.287863	-5.18164
P20042	0.260305	6.63701	1.35222	0.191408	0.287916	-5.1823
Q13616	0.201192	6.55608	1.35176	0.191553	0.287932	-5.18286
P38646	0.261149	6.67025	1.35045	0.191967	0.288059	-5.18447
Q9H173	0.268091	6.49622	1.34997	0.192118	0.288059	-5.18505
Q9NX47	0.388111	6.69302	1.34963	0.192223	0.288059	-5.18546
Q92734	0.183371	6.67082	1.34954	0.192252	0.288059	-5.18557
P43652	0.362435	6.46772	1.34937	0.192307	0.288059	-5.18579
P80723	0.4574	6.35022	1.34803	0.19273	0.288245	-5.18742
Q3MHD2	0.22581	6.4841	1.34772	0.192826	0.288245	-5.18779
P35914	0.256886	6.46932	1.34734	0.192949	0.288245	-5.18827
P24043	-0.500741	6.88924	-1.34728	0.192967	0.288245	-5.18834
Q8N4T8	0.250309	6.48704	1.34655	0.193197	0.288388	-5.18922
Q9BXS1	0.326275	6.37363	1.3461	0.19334	0.288402	-5.18977
P21399	0.24706	6.48198	1.34523	0.193617	0.288614	-5.19083
Q9H444	0.204963	6.70273	1.3445	0.193848	0.288758	-5.19172
Q6NZI2	0.249507	6.57472	1.34193	0.194665	0.289775	-5.19485
Q9UMS0	0.265224	6.45878	1.34123	0.194889	0.289808	-5.1957
P28289	-0.251295	6.83582	-1.34046	0.195135	0.289808	-5.19664
O00233	0.255747	6.58041	1.34036	0.195168	0.289808	-5.19676
O43169	0.291443	6.51618	1.34017	0.195226	0.289808	-5.19699
Q9H7P6	0.246709	6.58348	1.338	0.19592	0.290638	-5.19962
P35232	0.272176	6.51167	1.33751	0.196077	0.290669	-5.20021
P34897	0.271062	6.49338	1.33704	0.196228	0.290693	-5.20078
P51398	0.244253	6.52777	1.33623	0.19649	0.290811	-5.20177
Q9Y237	0.263689	6.43269	1.33557	0.196701	0.290811	-5.20257
O75208	0.280588	6.45477	1.33553	0.196713	0.290811	-5.20261
Q96TA2	0.30225	6.43669	1.33496	0.196896	0.290829	-5.20331
Q9P0M9	0.274668	6.57595	1.33413	0.197163	0.290829	-5.20431
Q8N5M1	0.32939	6.49638	1.33399	0.197208	0.290829	-5.20448
O43677	0.348037	6.43649	1.33381	0.197266	0.290829	-5.2047
Q9NSE4	0.238442	6.50906	1.32897	0.198829	0.292932	-5.21054
P29218	0.269154	6.49963	1.32719	0.199407	0.293582	-5.21269
P45381	0.300915	6.49239	1.32468	0.200225	0.294586	-5.21572
Q8NCW5	0.279465	6.51066	1.3232	0.200707	0.294894	-5.21749
P05386	0.196098	6.66751	1.32286	0.200819	0.294894	-5.2179
P61224	0.278268	6.53048	1.32277	0.200846	0.294894	-5.218
P04264	0.483928	5.33637	1.32207	0.201076	0.29503	-5.21885
O14925	0.226788	6.5788	1.32061	0.201553	0.295529	-5.2206
P34949	0.269292	6.51704	1.31977	0.201828	0.29573	-5.22161
P02042	0.501052	6.07655	1.3174	0.202606	0.296445	-5.22445
P24752	0.302893	6.51691	1.31722	0.202667	0.296445	-5.22467
P30044	0.275987	6.54895	1.31703	0.202729	0.296445	-5.22489
P12882	-0.434646	6.07257	-1.3118	0.204456	0.298767	-5.23115
O43665	0.313715	6.34295	1.31	0.205053	0.299435	-5.23329
P51151	0.242774	6.53834	1.30924	0.205305	0.2996	-5.2342
P01024	0.383788	6.354	1.30787	0.205762	0.300063	-5.23583
Q5GLZ8	0.242785	6.63306	1.30491	0.206747	0.301139	-5.23935
Q16658	0.313485	6.42606	1.30482	0.206779	0.301139	-5.23946
Q9UBV2	0.344039	6.38987	1.30364	0.207174	0.30151	-5.24086
Q9P0L0	0.20414	6.569	1.30316	0.207334	0.301539	-5.24143
A0A286YFJ8	0.667052	6.18768	1.30187	0.207765	0.301831	-5.24296
Q9BXN1	-0.359063	6.51156	-1.30172	0.207816	0.301831	-5.24314
Q99757	0.238446	6.52574	1.30056	0.208207	0.302195	-5.24452
P13535	0.45242	6.58107	1.29786	0.209116	0.30331	-5.24771
Q9NP72	0.2726	6.53412	1.2971	0.209372	0.303477	-5.24861
P63151	0.220636	6.61805	1.29652	0.209568	0.303555	-5.2493
P19971	0.196425	6.56503	1.29455	0.210234	0.304315	-5.25162
Q13496	0.236163	6.50493	1.29188	0.211139	0.30542	-5.25477
P02671	0.325668	6.46234	1.28855	0.212271	0.306852	-5.25869
Q9NRG4	0.251591	6.64593	1.28786	0.212506	0.306984	-5.25949
Q8TD55	0.22395	6.44842	1.28312	0.21413	0.309123	-5.26506
Q9HA64	0.322844	6.3626	1.28171	0.214614	0.309443	-5.26671
Q9HDC9	0.253127	6.54614	1.28164	0.214639	0.309443	-5.26679
Q9NX20	0.279302	6.61659	1.28099	0.214862	0.309517	-5.26755
Q00169	0.238818	6.48785	1.28065	0.214978	0.309517	-5.26795
P46459	0.288813	6.44379	1.2772	0.21617	0.311025	-5.27198
O75190	0.20293	6.58272	1.27603	0.216576	0.311245	-5.27335
Q9H2W6	0.274253	6.65077	1.27592	0.216612	0.311245	-5.27347
Q32MZ4	0.214144	6.74053	1.27536	0.216806	0.311314	-5.27412
P62244	0.201984	6.50721	1.27247	0.21781	0.312548	-5.27749
P35443	0.283526	6.49636	1.27054	0.218485	0.313307	-5.27974
Q9UHD1	0.223925	6.56676	1.26744	0.219566	0.314507	-5.28333
Q8N5X7	0.261987	6.81238	1.2673	0.219614	0.314507	-5.28349
Q96RP9	0.241714	6.47607	1.26579	0.220146	0.31506	-5.28525
Q14693	0.269468	6.44527	1.26416	0.220718	0.315573	-5.28713
P50461	0.263459	6.68605	1.26393	0.220799	0.315573	-5.2874
Q96E11	0.188573	6.62333	1.26187	0.221524	0.3164	-5.28978
Q8WUY1	-0.265016	6.74318	-1.24949	0.225921	0.322466	-5.30402
Q96G03	0.25377	6.36196	1.24886	0.226147	0.322575	-5.30475
Q6P1L8	0.342524	6.463	1.24817	0.226395	0.322621	-5.30554
Q92523	0.244861	6.42861	1.24752	0.226628	0.322621	-5.30628
Q86WC6	0.242014	6.39937	1.24696	0.226828	0.322621	-5.30692
Q13061	-0.19764	6.64815	-1.24675	0.226903	0.322621	-5.30716
O43772	0.214354	6.53098	1.24668	0.226929	0.322621	-5.30724
Q99643	0.303567	6.49749	1.24581	0.22724	0.322849	-5.30823
P06732	0.230282	6.45751	1.24506	0.22751	0.323019	-5.30909
Q9BYD2	0.259804	6.5958	1.24448	0.227719	0.323102	-5.30975
O95183	0.243462	6.59645	1.24202	0.228606	0.324147	-5.31255
Q68J44	0.296516	6.57355	1.24076	0.22906	0.324443	-5.31399
P09622	0.255764	6.58458	1.24056	0.229133	0.324443	-5.31422
Q9BSH5	0.219022	6.54592	1.24019	0.229267	0.324443	-5.31464
P15088	0.491872	6.40397	1.23812	0.230019	0.325294	-5.317
Q96DG6	0.200704	6.52419	1.23722	0.230346	0.325541	-5.31802
P07108	0.212655	6.51457	1.2363	0.230679	0.325608	-5.31906
Q9UJ68	0.276666	6.44401	1.23625	0.230696	0.325608	-5.31911
Q16795	0.250037	6.45641	1.235	0.231153	0.326039	-5.32054
O14874	0.212224	6.56827	1.23433	0.231395	0.326167	-5.32129
Q7Z7B0	0.170035	6.58896	1.23377	0.231599	0.326241	-5.32193
P22694	0.202663	6.48343	1.23316	0.231824	0.326344	-5.32263
Q9BVV7	0.236867	6.4816	1.23105	0.232595	0.327215	-5.32501
P30626	0.248697	6.49752	1.22766	0.233839	0.32875	-5.32885
P16989	0.241491	6.69042	1.22641	0.234298	0.32918	-5.33025
Q9NX14	0.278836	6.55413	1.22273	0.235653	0.330707	-5.33439
Q02218	0.308517	6.2329	1.22263	0.235692	0.330707	-5.33451
Q4G0N4	0.221953	6.48812	1.22117	0.236233	0.331175	-5.33616
Q9UN36	0.228796	6.52674	1.22084	0.236355	0.331175	-5.33653
P16118	0.251797	6.58261	1.22048	0.236488	0.331175	-5.33693
Q96GC5	0.27893	6.56689	1.21572	0.238255	0.333423	-5.34226
Q9NUQ2	0.232588	6.5528	1.21533	0.238403	0.333423	-5.3427
Q9Y399	0.233983	6.67502	1.21418	0.23883	0.333804	-5.34398
P07585	0.241118	6.56884	1.21046	0.240224	0.335534	-5.34814
P36578	0.178409	6.64412	1.20989	0.240436	0.335612	-5.34877
P53396	0.274659	6.42664	1.20488	0.242323	0.338026	-5.35435
P39023	0.271462	6.67066	1.20375	0.242748	0.3384	-5.3556
Q969Z0	0.23803	6.56862	1.20251	0.243219	0.338795	-5.35698
Q13155	0.186637	6.59647	1.20213	0.243362	0.338795	-5.3574
P0C0L5	0.442658	6.27715	1.20176	0.243504	0.338795	-5.35781
Q5JRA6	0.160573	6.72046	1.20072	0.243896	0.33912	-5.35896
P0DOY2	0.375816	6.2897	1.19946	0.244376	0.339411	-5.36036
P31040	0.232748	6.51122	1.19934	0.24442	0.339411	-5.36048
Q99766	0.251112	6.55203	1.19414	0.246402	0.341942	-5.36623
Q5VVQ6	0.248937	6.3571	1.19286	0.246893	0.342402	-5.36764
Q9Y3E7	0.22542	6.69425	1.19235	0.24709	0.342455	-5.36821
P52758	0.261041	6.5343	1.19082	0.247676	0.343046	-5.36989
Q5HYK3	0.229176	6.48059	1.18357	0.25047	0.346693	-5.37784
P21953	0.32183	6.46012	1.18254	0.250869	0.34696	-5.37896
P61086	0.220983	6.58069	1.18224	0.250985	0.34696	-5.37929
P09496	0.264164	6.51067	1.18058	0.251631	0.347629	-5.38111
P69905	0.459178	6.1197	1.18012	0.251808	0.347646	-5.3816
Q9Y3D3	0.180248	6.5309	1.17971	0.251967	0.347646	-5.38205
P52179	-0.300244	6.66785	-1.17793	0.252659	0.348378	-5.38399
P00915	0.392376	6.12629	1.17628	0.253304	0.348771	-5.38579
P54646	0.212978	6.49621	1.17618	0.253343	0.348771	-5.3859
Q02818	0.221123	6.55858	1.17595	0.253431	0.348771	-5.38614
Q13501	0.18265	6.57485	1.17519	0.25373	0.34896	-5.38697
Q8WZA9	0.2408	6.52925	1.17463	0.253947	0.349035	-5.38758
O75390	0.240807	6.51246	1.17363	0.254339	0.349351	-5.38867
Q86UT6	0.238618	6.55417	1.17238	0.254829	0.3498	-5.39002
P31944	0.532569	5.76909	1.17185	0.255036	0.349861	-5.39059
P01966	0.568607	6.06898	1.16927	0.256049	0.350988	-5.39339
Q99623	0.222299	6.47426	1.16893	0.256184	0.350988	-5.39376
O75223	0.218174	6.4179	1.16749	0.256754	0.351545	-5.39532
Q9BXW6	0.214286	6.49469	1.16453	0.257922	0.352843	-5.39852
A1L188	0.22048	6.46779	1.16386	0.258187	0.352843	-5.39924
P62879	0.184436	6.57505	1.16384	0.258194	0.352843	-5.39926
P49753	0.235526	6.50679	1.16273	0.258634	0.353221	-5.40046
P00918	0.300499	6.35065	1.15576	0.26141	0.356785	-5.40795
Q96MF6	0.225996	6.43724	1.15046	0.263532	0.359453	-5.41361
Q9H2U2	0.259962	6.47075	1.14983	0.263786	0.359572	-5.41428
Q9BTZ2	0.273718	6.45285	1.14927	0.264012	0.359651	-5.41488
O15173	0.177887	6.64981	1.14617	0.265261	0.361125	-5.41818
Q9Y6G9	0.205819	6.64957	1.145	0.265736	0.361542	-5.41943
P32119	0.273255	6.47114	1.14392	0.266172	0.361906	-5.42057
Q96HC4	-0.199246	6.67094	-1.14162	0.267107	0.362949	-5.42302
Q63ZY3	0.338775	6.55993	1.14107	0.267328	0.363019	-5.42359
P35527	0.489099	5.18149	1.13973	0.267875	0.363533	-5.42502
O43776	0.190663	6.57797	1.13846	0.268392	0.364004	-5.42636
Q99614	0.168554	6.59013	1.13633	0.269259	0.364951	-5.42861
P36871	0.206291	6.46538	1.13472	0.26992	0.365464	-5.43031
P62072	0.244957	6.4668	1.13458	0.269978	0.365464	-5.43046
Q13228	0.228539	6.37465	1.1319	0.271074	0.366716	-5.43328
Q15424	0.171136	6.60133	1.12903	0.272254	0.368081	-5.43629
Q9UBQ7	0.22407	6.51198	1.12794	0.272702	0.368456	-5.43744
Q9GZV1	0.240611	6.63888	1.11966	0.276132	0.372753	-5.44609
Q6P587	0.236405	6.50713	1.11941	0.276236	0.372753	-5.44635
P62873	0.230907	6.45206	1.11902	0.276402	0.372753	-5.44677
P15259	0.219573	6.51763	1.11847	0.276629	0.372826	-5.44734
Q8WW59	0.245245	6.46593	1.11635	0.277512	0.373769	-5.44954
P04424	0.183669	6.51778	1.11596	0.277677	0.373769	-5.44995
O95810	0.189274	6.51994	1.11423	0.278399	0.37392	-5.45174
Q9BWD1	0.296679	6.647	1.11408	0.278464	0.37392	-5.4519
P61353	0.256393	6.69044	1.11404	0.278481	0.37392	-5.45195
Q92598	0.156447	6.55598	1.11403	0.278484	0.37392	-5.45195
Q15388	0.215036	6.45907	1.11307	0.278888	0.374228	-5.45295
O75170	0.238373	6.46895	1.11234	0.279191	0.374256	-5.4537
P82675	0.19084	6.59965	1.11219	0.279256	0.374256	-5.45386
P47897	0.216905	6.55141	1.10949	0.280389	0.375303	-5.45665
Q96GK7	0.20662	6.50667	1.1092	0.28051	0.375303	-5.45695
Q96A35	0.215475	6.57096	1.10908	0.280562	0.375303	-5.45708
Q13884	0.172878	6.51521	1.10815	0.280953	0.375593	-5.45804
Q13322	0.224215	6.45458	1.1043	0.28258	0.377533	-5.46201
P30536	0.173944	6.49315	1.102	0.283555	0.378602	-5.46438
P23142	0.255989	6.62558	1.09768	0.285391	0.380501	-5.46881
Q16181	0.153361	6.72656	1.09756	0.285444	0.380501	-5.46893
P98160	-0.300488	6.84704	-1.09741	0.285508	0.380501	-5.46909
Q9Y508	0.185435	6.61458	1.09554	0.286304	0.381325	-5.47099
P05387	0.165213	6.67628	1.09127	0.288137	0.383529	-5.47536
P02765	0.280985	6.38952	1.09057	0.288436	0.383689	-5.47607
P54296	-0.225397	6.64055	-1.09015	0.288617	0.383692	-5.4765
P11055	-0.307942	6.58965	-1.0848	0.290922	0.386519	-5.48193
P20700	0.214932	6.61539	1.08068	0.292707	0.38865	-5.4861
P29536	-0.33778	6.77083	-1.07995	0.293024	0.38883	-5.48684
P27169	0.370125	6.35471	1.07918	0.293361	0.389038	-5.48762
Q9NVD7	0.229918	6.6057	1.07497	0.295196	0.391231	-5.49186
Q9H7Z7	0.202274	6.47031	1.07415	0.295555	0.391448	-5.49269
P53985	0.209306	6.58011	1.07376	0.295724	0.391448	-5.49308
P08237	0.216333	6.51521	1.07261	0.296228	0.391873	-5.49423
Q00059	0.180743	6.5695	1.07164	0.296653	0.392194	-5.4952
O43674	0.236015	6.44926	1.06926	0.297695	0.393331	-5.49758
Q15417	0.273337	6.48053	1.06674	0.298808	0.394558	-5.50011
P04921	0.372361	6.23838	1.06565	0.299286	0.394947	-5.50119
Q10713	0.206808	6.59959	1.06254	0.300663	0.396521	-5.5043
Q9UII2	0.203087	6.60848	1.06074	0.301458	0.397326	-5.50608
Q6FI81	0.192532	6.74819	1.06019	0.301704	0.397406	-5.50663
P11171	0.332864	6.24648	1.05822	0.302576	0.398174	-5.50858
P00338	-0.226399	6.46657	-1.05803	0.302662	0.398174	-5.50877
P21796	0.192312	6.45893	1.05763	0.302842	0.398174	-5.50917
P02769	-0.75751	5.42093	-1.05648	0.303354	0.398603	-5.51031
P46939	0.234536	6.57732	1.05603	0.303553	0.398621	-5.51076
Q04446	0.22368	6.57821	1.0553	0.30388	0.398807	-5.51148
P13716	0.319129	6.34922	1.05202	0.305346	0.400487	-5.51472
Q96QR8	0.142849	6.66221	1.049	0.306699	0.402017	-5.5177
Q92890	0.183532	6.66218	1.044	0.308948	0.404665	-5.5226
A4D1E9	0.200092	6.46533	1.04367	0.309095	0.404665	-5.52292
P26641	0.199015	6.53322	1.04278	0.309501	0.404708	-5.5238
Q8WX93	0.186839	6.75993	1.04277	0.309505	0.404708	-5.52381
Q13144	0.149294	6.60406	1.03786	0.311729	0.407368	-5.5286
Q9H7C9	0.222525	6.37595	1.03504	0.31301	0.408794	-5.53134
Q13445	0.206744	6.54004	1.03401	0.313481	0.409162	-5.53235
P07942	-0.310339	6.94212	-1.03359	0.313673	0.409164	-5.53276
Q15031	0.162964	6.63316	1.03015	0.315245	0.410792	-5.53609
P11717	0.183609	6.58599	1.02977	0.31542	0.410792	-5.53646
Q14344	0.165889	6.58694	1.02961	0.315494	0.410792	-5.53662
P50552	0.177394	6.53565	1.02548	0.317389	0.413009	-5.54061
P46779	0.138223	6.68068	1.02183	0.319071	0.414881	-5.54412
Q86TX2	-0.327633	6.95902	-1.02152	0.319213	0.414881	-5.54442
P07358	0.284329	6.41724	1.02034	0.319761	0.415342	-5.54555
Q9NVV4	0.205613	6.57611	1.01698	0.321316	0.41711	-5.54877
P60981	0.277224	6.54651	1.01408	0.322665	0.418609	-5.55155
P23634	0.225274	6.52931	1.01241	0.323442	0.419363	-5.55314
Q8NCA5	0.179618	6.52214	1.0111	0.324051	0.4199	-5.55438
P47985	0.211914	6.45783	1.01052	0.324324	0.42	-5.55494
O95299	0.21686	6.51074	1.00959	0.324759	0.420311	-5.55582
Q9NV96	0.245312	6.39527	1.00891	0.325075	0.420466	-5.55646
Q9Y6K8	-0.172632	6.5526	-1.00799	0.325508	0.420774	-5.55734
Q8WZ42	-0.464081	6.91048	-1.00482	0.326993	0.42244	-5.56035
O95749	0.240966	6.3599	0.995055	0.331604	0.42811	-5.56955
Q9Y490	0.204266	6.56936	0.994685	0.33178	0.42811	-5.5699
Q9Y277	0.192741	6.44156	0.987286	0.335304	0.432398	-5.57682
P09001	0.188015	6.68596	0.985064	0.336368	0.43351	-5.57889
P00367	0.217635	6.54466	0.9845	0.336638	0.433598	-5.57941
Q6PI78	0.211628	6.38236	0.982658	0.337522	0.434476	-5.58112
P82909	0.18683	6.56594	0.982133	0.337774	0.434541	-5.58161
O60662	-0.214325	6.97276	-0.981115	0.338264	0.434755	-5.58255
O96008	0.176066	6.5482	0.980946	0.338345	0.434755	-5.58271
P17174	0.195048	6.5051	0.978157	0.339688	0.436221	-5.58529
Q14247	0.134407	6.69615	0.977119	0.340189	0.436603	-5.58625
Q3ZBD7	0.215748	6.52657	0.974232	0.341585	0.438134	-5.58891
P43155	0.188879	6.49462	0.973455	0.341962	0.438356	-5.58963
P51884	0.237973	6.54856	0.972522	0.342414	0.438674	-5.59049
O14561	0.203038	6.49941	0.971635	0.342845	0.438964	-5.5913
Q92901	0.149365	6.65197	0.970674	0.343311	0.4393	-5.59218
P06744	0.193025	6.52754	0.967603	0.344806	0.44095	-5.595
P63167	0.218883	6.74356	0.967137	0.345033	0.440979	-5.59542
P84090	0.137972	6.71025	0.965392	0.345885	0.441804	-5.59702
O43402	0.200063	6.48427	0.964913	0.346119	0.441841	-5.59746
O75306	0.194878	6.51838	0.963017	0.347046	0.442762	-5.59919
Q9BX68	0.190675	6.54361	0.960899	0.348084	0.443823	-5.60111
P22626	0.134986	6.58831	0.960202	0.348426	0.443996	-5.60175
Q9Y6Y8	0.160224	6.51732	0.959143	0.348946	0.444279	-5.60271
P16403	0.194284	6.66696	0.958562	0.349232	0.444279	-5.60324
P26447	0.314194	6.59361	0.958489	0.349268	0.444279	-5.6033
Q7Z7H5	0.185968	6.62093	0.955958	0.350514	0.4456	-5.6056
P11234	0.174306	6.57405	0.95383	0.351564	0.446671	-5.60752
Q14980	0.147737	6.59327	0.952967	0.35199	0.446949	-5.6083
P26038	0.176101	6.63208	0.952511	0.352216	0.446971	-5.60871
Q8NI60	0.167758	6.4586	0.95207	0.352434	0.446971	-5.60911
P26885	0.189281	6.62467	0.951671	0.352631	0.446971	-5.60947
Q86YM7	0.153532	6.51333	0.94997	0.353474	0.447775	-5.611
O43374	0.160645	6.47143	0.947842	0.35453	0.448765	-5.61292
P01876	0.358666	6.3303	0.947556	0.354672	0.448765	-5.61317
Q13424	0.130732	6.6751	0.944321	0.356282	0.450536	-5.61607
P00352	0.190665	6.45062	0.942322	0.357279	0.45137	-5.61786
P52895	0.257437	6.45601	0.942062	0.357409	0.45137	-5.61809
Q86Y39	0.173935	6.58846	0.941739	0.357571	0.45137	-5.61838
Q9UP65	0.18349	6.54424	0.938665	0.359108	0.453045	-5.62112
P33121	0.196033	6.45433	0.936976	0.359956	0.453848	-5.62262
Q12805	-0.212792	6.73621	-0.933338	0.361784	0.455886	-5.62585
Q9Y2Q3	0.203148	6.53616	0.930698	0.363116	0.457296	-5.62819
Q8IYB8	0.181637	6.51773	0.929708	0.363616	0.457658	-5.62906
P12111	-0.380641	6.83079	-0.929138	0.363904	0.457753	-5.62956
P05141	0.165428	6.559	0.927066	0.364953	0.458804	-5.63139
O75251	0.188181	6.42825	0.924297	0.366357	0.4603	-5.63382
O95831	0.162348	6.52292	0.9227	0.367169	0.461051	-5.63522
Q5HYJ1	0.164158	6.49057	0.922198	0.367424	0.461065	-5.63567
O75323	0.18748	6.46113	0.921836	0.367608	0.461065	-5.63598
O95167	0.190867	6.52665	0.920281	0.368401	0.461789	-5.63734
Q9NZ08	0.226004	6.38435	0.918965	0.369072	0.462262	-5.63849
P51553	0.154785	6.52041	0.918699	0.369207	0.462262	-5.63872
P16333	0.21009	6.78288	0.917149	0.369999	0.462676	-5.64008
Q8N257	-0.666665	6.40973	-0.916845	0.370155	0.462676	-5.64034
P21912	0.198429	6.48592	0.916788	0.370184	0.462676	-5.64039
O43920	0.198659	6.53098	0.908632	0.374371	0.467638	-5.64747
P60709	0.206034	6.62061	0.908174	0.374607	0.467661	-5.64786
O43181	0.176357	6.47789	0.907143	0.375139	0.467855	-5.64875
Q15052	0.153102	6.73347	0.907029	0.375198	0.467855	-5.64885
Q00765	0.198433	6.63592	0.905233	0.376125	0.46874	-5.6504
Q8N183	0.171243	6.60153	0.903882	0.376824	0.469339	-5.65156
Q9NZ43	0.190404	6.48001	0.901804	0.3779	0.470407	-5.65335
Q8IXJ6	0.158181	6.51782	0.899789	0.378946	0.471295	-5.65508
P19367	-0.168548	6.57483	-0.899585	0.379052	0.471295	-5.65525
P59768	0.203595	6.79686	0.895086	0.381394	0.473933	-5.6591
Q96AG4	0.167139	6.70005	0.894066	0.381927	0.474321	-5.65996
P48735	0.179697	6.44924	0.890935	0.383564	0.47608	-5.66263
Q96GG9	0.135424	6.46869	0.889464	0.384334	0.476761	-5.66387
P49411	0.177265	6.46742	0.887828	0.385193	0.477551	-5.66526
P43007	-0.282378	6.60143	-0.885946	0.386182	0.478501	-5.66685
O00217	0.186582	6.55511	0.885043	0.386657	0.478736	-5.66761
Q16718	0.192271	6.54335	0.88474	0.386817	0.478736	-5.66787
O14879	0.232491	6.50425	0.881029	0.388774	0.480882	-5.67099
Q92575	0.233501	6.8801	0.880101	0.389264	0.481211	-5.67177
O95817	0.116477	6.68649	0.879167	0.389759	0.481546	-5.67255
O75874	0.167992	6.45592	0.87864	0.390038	0.481614	-5.673
Q14139	0.136947	6.5306	0.875621	0.391638	0.483312	-5.67552
Q9NRV9	0.205237	6.58663	0.875077	0.391927	0.483391	-5.67598
O60260	0.159803	6.5855	0.873994	0.392502	0.483824	-5.67688
Q14694	0.128441	6.54379	0.871763	0.39369	0.485009	-5.67874
P60174	0.153629	6.35669	0.871038	0.394076	0.485207	-5.67934
O43676	0.1952	6.48866	0.868122	0.395632	0.486844	-5.68176
P07954	0.188501	6.46945	0.867009	0.396227	0.487298	-5.68268
Q02161	0.360268	5.93491	0.865391	0.397093	0.488084	-5.68402
Q12906	0.116284	6.65778	0.863447	0.398135	0.489085	-5.68563
P12109	-0.356635	6.79408	-0.860386	0.399779	0.490788	-5.68815
P14927	0.185465	6.4472	0.859639	0.400181	0.490788	-5.68876
Q5T619	0.319761	6.10718	0.859595	0.400205	0.490788	-5.6888
Q8NBX0	0.182523	6.49605	0.85877	0.400649	0.491052	-5.68947
P08670	0.243117	6.52383	0.854032	0.403207	0.493906	-5.69335
P11277	0.208436	6.4671	0.85348	0.403506	0.493991	-5.6938
O14737	0.124114	6.49735	0.852977	0.403779	0.494043	-5.69421
P12110	-0.366937	6.89132	-0.851827	0.404401	0.494524	-5.69515
Q8IWL3	0.142316	6.53491	0.851312	0.40468	0.494584	-5.69557
P61457	0.125503	6.63093	0.849612	0.405603	0.49543	-5.69695
P16104	-0.462157	6.76884	-0.847114	0.406961	0.496806	-5.69898
O15067	0.154419	6.71749	0.843533	0.408913	0.498906	-5.70187
Q9NPA0	0.151665	6.49028	0.841111	0.410236	0.500051	-5.70382
Q9BZQ8	0.153893	6.4691	0.840965	0.410316	0.500051	-5.70394
P07738	0.2213	6.38927	0.839982	0.410854	0.500423	-5.70473
O76003	0.182209	6.52951	0.839061	0.411359	0.500754	-5.70547
O95816	0.122937	6.63315	0.836164	0.412948	0.502405	-5.70779
P17812	0.16997	6.73223	0.834777	0.41371	0.503047	-5.7089
Q96IU4	0.135886	6.52079	0.834048	0.414111	0.503132	-5.70949
P01857	0.257457	6.43881	0.8338	0.414248	0.503132	-5.70968
O75380	0.181224	6.50047	0.832357	0.415043	0.503813	-5.71084
Q5XKP0	0.155028	6.49555	0.830549	0.41604	0.504513	-5.71227
P23368	0.176801	6.52791	0.830461	0.416089	0.504513	-5.71234
A4UGR9	0.158761	6.77162	0.828641	0.417094	0.505447	-5.71379
Q969Z3	0.162237	6.54069	0.827762	0.41758	0.505751	-5.71449
O75822	0.168506	6.62104	0.825014	0.419102	0.507309	-5.71666
Q9Y5J7	0.184571	6.58303	0.822675	0.4204	0.508594	-5.71851
O95298	0.173289	6.48228	0.821934	0.420812	0.508806	-5.71909
Q02978	0.162835	6.46512	0.817623	0.423213	0.511422	-5.72248
Q16644	0.192869	6.43428	0.817103	0.423503	0.511485	-5.72289
P26373	0.337903	6.11702	0.814389	0.425019	0.513028	-5.72501
O75608	0.152531	6.52258	0.812092	0.426306	0.514293	-5.7268
Q13162	0.14716	6.59398	0.808289	0.428441	0.516579	-5.72976
O15294	0.126436	6.6879	0.806557	0.429415	0.517463	-5.7311
O75489	0.15708	6.58241	0.80245	0.431731	0.519831	-5.73427
Q9NPC6	-0.360247	7.03124	-0.802217	0.431863	0.519831	-5.73445
Q15746	0.340625	6.34152	0.801524	0.432255	0.520011	-5.73499
Q9HCU5	0.141977	6.55278	0.800918	0.432597	0.520132	-5.73545
Q9NR31	0.117893	6.42717	0.797013	0.43481	0.522501	-5.73845
P62805	-0.534688	6.40591	-0.795628	0.435596	0.522622	-5.73951
Q9NX62	0.161339	6.74529	0.795451	0.435696	0.522622	-5.73964
P20774	0.2602	6.66218	0.795306	0.435779	0.522622	-5.73975
P19823	0.240278	6.42034	0.795124	0.435883	0.522622	-5.73989
P02751	0.212754	6.5868	0.793872	0.436594	0.523168	-5.74085
O95210	0.144508	6.52302	0.793433	0.436844	0.523168	-5.74118
Q8TB37	0.178428	6.52874	0.79304	0.437068	0.523168	-5.74148
P52594	0.112718	6.5015	0.792252	0.437517	0.523414	-5.74208
Q13153	0.162105	6.49154	0.791311	0.438053	0.523556	-5.7428
Q9UBS4	0.125174	6.63564	0.791189	0.438122	0.523556	-5.74289
P43121	0.219193	6.54757	0.790759	0.438368	0.523559	-5.74322
P22695	0.147103	6.49499	0.784101	0.442175	0.527813	-5.74826
P08574	0.159847	6.48531	0.783135	0.442729	0.528181	-5.74898
P46778	0.109833	6.7555	0.782658	0.443003	0.528215	-5.74934
Q9Y315	0.166628	6.41431	0.773653	0.448191	0.534104	-5.75608
P0C7P0	0.156585	6.61123	0.771654	0.449347	0.535186	-5.75757
P51649	0.195575	6.50434	0.769701	0.450479	0.536237	-5.75902
P04040	0.253386	6.2928	0.769002	0.450885	0.536423	-5.75954
P05165	0.150559	6.5384	0.767928	0.451508	0.536456	-5.76033
P28331	0.155063	6.5266	0.76784	0.451559	0.536456	-5.7604
Q14914	-0.148628	6.55689	-0.767665	0.45166	0.536456	-5.76053
O75027	0.164987	6.51444	0.766315	0.452445	0.536835	-5.76152
P62273	0.15746	6.49555	0.765909	0.452681	0.536835	-5.76182
P06702	0.239874	5.70938	0.765498	0.45292	0.536835	-5.76212
Q16134	0.16515	6.47146	0.765399	0.452978	0.536835	-5.7622
Q9BQ69	0.131446	6.60725	0.764133	0.453715	0.537413	-5.76313
P50213	0.144699	6.51818	0.762329	0.454767	0.538361	-5.76446
Q9NWU1	0.179243	6.48055	0.760861	0.455623	0.539079	-5.76553
Q9NXA8	0.176409	6.46248	0.758864	0.45679	0.540039	-5.76699
Q6UXV4	0.155272	6.50514	0.758613	0.456937	0.540039	-5.76718
Q9H3K2	0.168564	6.44142	0.756482	0.458185	0.540962	-5.76873
P13807	0.140337	6.58082	0.756063	0.45843	0.540962	-5.76904
Q9P0J0	0.157759	6.50807	0.755991	0.458472	0.540962	-5.76909
Q9Y6C9	0.144625	6.56383	0.754757	0.459196	0.541519	-5.76999
P24310	0.156978	6.46459	0.753517	0.459924	0.541768	-5.77089
Q9GZT3	0.155343	6.52508	0.753188	0.460117	0.541768	-5.77113
Q9NYJ1	0.156289	6.57083	0.753111	0.460163	0.541768	-5.77118
P48449	0.155581	6.63545	0.751788	0.460941	0.542214	-5.77214
P06312	-0.222019	6.53119	-0.751609	0.461046	0.542214	-5.77227
Q96CM8	0.1702	6.3642	0.749215	0.462455	0.543367	-5.77401
P56199	0.128401	6.62321	0.74907	0.46254	0.543367	-5.77411
Q9Y4W6	0.134804	6.5278	0.748657	0.462784	0.543367	-5.77441
O00330	0.151513	6.49067	0.747595	0.46341	0.543805	-5.77517
Q13451	0.129481	6.55106	0.746527	0.46404	0.544248	-5.77594
P13798	0.15482	6.54348	0.742012	0.466711	0.547082	-5.77918
P02730	0.29128	6.09708	0.740952	0.467339	0.54752	-5.77994
P51668	0.134157	6.55182	0.739361	0.468283	0.548327	-5.78108
Q7Z7K6	-0.160984	6.48516	-0.733979	0.471485	0.551776	-5.7849
Q6NVY1	-0.203229	6.44779	-0.732942	0.472103	0.552199	-5.78564
O96000	0.169109	6.42365	0.731673	0.47286	0.552784	-5.78654
O43837	0.13939	6.52005	0.730801	0.473381	0.553092	-5.78715
P16152	0.137245	6.53794	0.729371	0.474236	0.55379	-5.78816
Q9NVI7	-0.109651	6.81699	-0.726594	0.475899	0.555431	-5.79011
Q6P1N0	0.112564	6.6621	0.724502	0.477154	0.556593	-5.79158
A0A286YEY4	0.243489	6.47773	0.722896	0.478118	0.557224	-5.7927
P10809	0.154362	6.52869	0.722465	0.478378	0.557224	-5.793
P05166	0.127493	6.5498	0.722308	0.478472	0.557224	-5.79311
Q5TEU4	0.139358	6.41045	0.719079	0.480416	0.559185	-5.79536
Q15363	0.120301	6.48776	0.718002	0.481065	0.559638	-5.79611
P21810	0.205028	6.63888	0.716528	0.481955	0.560105	-5.79713
P10916	0.16917	6.59504	0.716474	0.481987	0.560105	-5.79717
Q7L3T8	0.124503	6.48685	0.715725	0.48244	0.56012	-5.79768
P13929	0.145659	6.50101	0.71559	0.482521	0.56012	-5.79778
P82912	0.118101	6.60036	0.714681	0.483071	0.560456	-5.79841
P17568	0.134432	6.57993	0.712819	0.484198	0.56146	-5.79969
P01871	-0.270057	6.37411	-0.711621	0.484923	0.561999	-5.80052
P46821	0.169756	6.58572	0.710573	0.485558	0.562432	-5.80124
O60333	0.112213	6.53345	0.709027	0.486497	0.56314	-5.8023
Q8N0U4	0.142649	6.40772	0.708703	0.486693	0.56314	-5.80252
Q9NQ88	0.151784	6.45202	0.707495	0.487427	0.563686	-5.80335
P20290	0.156548	6.62387	0.706874	0.487805	0.56382	-5.80377
P31930	0.143485	6.49868	0.703277	0.489995	0.566047	-5.80622
P11216	0.138812	6.5387	0.702419	0.490518	0.566347	-5.80681
O14950	0.177391	6.52959	0.701557	0.491044	0.56665	-5.80739
P16157	0.24557	6.22004	0.700895	0.491449	0.566813	-5.80784
P02533	0.330248	5.53744	0.699656	0.492205	0.567381	-5.80868
O95292	0.117906	6.53966	0.69774	0.493377	0.568428	-5.80998
O95139	0.141097	6.52038	0.692395	0.496656	0.571899	-5.81357
P11177	0.135324	6.48884	0.68719	0.499859	0.57528	-5.81705
Q10567	0.150035	6.63373	0.686625	0.500208	0.575373	-5.81743
Q9UI09	0.136844	6.56341	0.684506	0.501517	0.57657	-5.81883
P98095	0.16879	6.59716	0.682319	0.502869	0.577816	-5.82028
Q9Y3D2	0.129944	6.54082	0.679769	0.504449	0.579035	-5.82196
P56277	-0.119303	6.66474	-0.679736	0.504469	0.579035	-5.82198
Q9NWU5	0.107669	6.68403	0.678649	0.505143	0.579153	-5.8227
P84243	-0.388176	6.58723	-0.678642	0.505147	0.579153	-5.82271
Q9BXI3	0.170936	6.52906	0.678269	0.505379	0.579153	-5.82295
Q00796	0.134384	6.54722	0.677829	0.505652	0.579157	-5.82324
P48681	0.127028	6.78605	0.664818	0.513765	0.588137	-5.83171
P38919	0.119474	6.66005	0.662187	0.515415	0.589588	-5.8334
P53611	0.0845592	6.7118	0.661922	0.515581	0.589588	-5.83357
P00395	0.144855	6.52102	0.655147	0.519843	0.593832	-5.8379
Q9UHP3	-0.171295	6.90674	-0.655144	0.519845	0.593832	-5.8379
P35573	-0.100611	6.55574	-0.652446	0.521547	0.595461	-5.83962
Q9NVH1	0.113525	6.54317	0.65167	0.522037	0.595704	-5.84011
P10515	0.130192	6.50763	0.651036	0.522438	0.595846	-5.84051
P02462	-0.448895	6.76536	-0.642805	0.527657	0.601212	-5.84568
Q9Y6I9	-0.132569	6.45145	-0.642732	0.527703	0.601212	-5.84572
Q9Y679	0.10962	6.65243	0.64199	0.528175	0.601344	-5.84619
Q969G5	0.184079	6.5129	0.641671	0.528378	0.601344	-5.84639
A5YM72	0.170848	6.64423	0.640337	0.529227	0.601358	-5.84722
Q9Y5Y2	0.125276	6.64439	0.640136	0.529355	0.601358	-5.84734
Q9BSD7	0.146449	6.59081	0.639992	0.529447	0.601358	-5.84743
Q9NPJ3	0.130333	6.46409	0.639896	0.529508	0.601358	-5.84749
Q13825	0.133729	6.60827	0.638336	0.530502	0.601928	-5.84846
Q96A65	0.139625	6.41167	0.638011	0.530709	0.601928	-5.84866
P53597	0.131741	6.47413	0.637791	0.530849	0.601928	-5.8488
P11166	0.247098	6.1211	0.636932	0.531397	0.602063	-5.84933
Q969V3	0.167312	6.38934	0.636727	0.531528	0.602063	-5.84946
Q13643	0.0966992	6.52626	0.634136	0.533183	0.603619	-5.85106
Q96CM3	0.129475	6.6232	0.633439	0.533629	0.603806	-5.85149
Q8TCS8	0.118533	6.53381	0.628061	0.537075	0.607386	-5.85479
Q96T51	0.104971	6.71207	0.625743	0.538564	0.60875	-5.8562
P04004	0.136529	6.39431	0.621508	0.54129	0.61151	-5.85877
P47755	-0.111842	6.77929	-0.620345	0.54204	0.612036	-5.85947
O95425	-0.137685	6.88995	-0.612914	0.546845	0.617137	-5.86393
Q9BSH4	0.118219	6.61733	0.609166	0.549277	0.619311	-5.86616
A1L0T0	0.134286	6.49422	0.609057	0.549347	0.619311	-5.86622
Q96EY1	-0.0895107	6.67596	-0.605721	0.551517	0.621432	-5.8682
Q9NTG7	0.125008	6.54735	0.603476	0.55298	0.622754	-5.86952
Q9BYV6	0.088749	6.9738	0.59913	0.555817	0.625621	-5.87206
Q16891	-0.100929	6.53603	-0.597565	0.55684	0.626445	-5.87297
P02549	0.210052	6.22548	0.594732	0.558696	0.628204	-5.87462
P55789	0.150961	6.54983	0.592939	0.559872	0.629198	-5.87566
Q8N3V7	-0.163856	6.71786	-0.590403	0.561537	0.63074	-5.87712
Q9Y2D5	0.132132	6.632	0.589311	0.562255	0.631216	-5.87775
P51970	0.137368	6.56143	0.587015	0.563766	0.632583	-5.87906
P07099	-0.121036	6.49362	-0.58641	0.564165	0.6327	-5.87941
Q96AT9	0.13489	6.49062	0.584991	0.5651	0.633419	-5.88022
Q03252	0.12704	6.60142	0.584355	0.56552	0.633559	-5.88058
Q9UBC2	0.099071	6.4725	0.583632	0.565996	0.633763	-5.881
Q9BYD6	0.0978657	6.65837	0.579175	0.568942	0.63673	-5.88352
O43598	0.113492	6.40078	0.574331	0.572152	0.639989	-5.88625
Q86VP3	0.114945	6.5452	0.572959	0.573063	0.640674	-5.88702
P49257	0.12005	6.48269	0.569761	0.575189	0.642717	-5.8888
Q9Y676	0.117412	6.53613	0.567817	0.576483	0.643829	-5.88988
Q9Y6M9	0.114668	6.55963	0.563194	0.579567	0.646938	-5.89243
Q9BTM1	-0.423429	6.48093	-0.562717	0.579885	0.646957	-5.89269
Q03154	0.123555	6.50179	0.560381	0.581448	0.648364	-5.89397
Q9Y512	-0.0984929	6.48544	-0.557057	0.583673	0.650509	-5.89579
P30050	0.0838785	6.63025	0.555033	0.585031	0.651447	-5.89689
P62736	-0.264503	6.91366	-0.554899	0.585121	0.651447	-5.89696
Q6NUM9	0.0972289	6.49211	0.550332	0.58819	0.654525	-5.89942
P61254	0.0982647	6.71946	0.547913	0.589819	0.655998	-5.90072
P26678	0.189977	6.1819	0.545882	0.591189	0.657182	-5.90181
P54819	0.0939239	6.47952	0.542979	0.593148	0.658985	-5.90335
P51888	0.157386	6.37591	0.542572	0.593424	0.658985	-5.90357
Q93100	-0.0889039	6.52952	-0.540548	0.594792	0.660164	-5.90464
O60684	0.0702339	6.73054	0.53567	0.598097	0.66349	-5.90721
P01834	0.155841	6.41903	0.533271	0.599726	0.664954	-5.90846
O00483	0.129616	6.35715	0.527729	0.603497	0.668791	-5.91134
Q9H479	0.0966013	6.47579	0.526162	0.604566	0.66963	-5.91214
A6NDG6	0.110093	6.44254	0.5251	0.60529	0.670087	-5.91269
Q71UI9	-0.317569	6.57284	-0.521256	0.607916	0.672648	-5.91466
Q9BYV7	-0.161175	6.51441	-0.52004	0.608748	0.67306	-5.91528
P58876	-0.292528	6.56623	-0.519797	0.608914	0.67306	-5.9154
P05109	0.154798	5.87602	0.516863	0.610924	0.674934	-5.91689
P51580	0.122915	6.61824	0.515165	0.612089	0.675874	-5.91775
P00403	0.107874	6.51682	0.513404	0.613297	0.676861	-5.91863
Q9BYT8	0.103387	6.54856	0.509196	0.616191	0.679706	-5.92074
Q5U5X0	0.111373	6.45389	0.507434	0.617404	0.680695	-5.92162
Q96ND0	-0.116321	6.72554	-0.495166	0.625883	0.689689	-5.92764
P02787	0.12539	6.51146	0.493982	0.626704	0.690241	-5.92822
O75431	-0.0693831	6.52663	-0.491073	0.628723	0.692029	-5.92962
Q9UDY4	-0.107823	6.85412	-0.490717	0.628971	0.692029	-5.92979
Q9HA77	0.0883437	6.46358	0.485354	0.632703	0.695448	-5.93236
P21291	0.223334	6.30835	0.485323	0.632725	0.695448	-5.93237
P38159	-0.0782356	6.57855	-0.480371	0.636179	0.698887	-5.93472
P81605	0.239345	6.07643	0.476537	0.63886	0.701002	-5.93652
Q9BUB5	0.0690826	6.61603	0.476293	0.639031	0.701002	-5.93663
P13647	0.15429	5.41146	0.47622	0.639082	0.701002	-5.93666
P06576	0.0971179	6.51787	0.47559	0.639523	0.701129	-5.93696
P78560	-0.145385	6.71639	-0.472715	0.641538	0.702979	-5.9383
O14957	0.109828	6.66808	0.47131	0.642523	0.7037	-5.93895
P51116	0.0634742	6.57466	0.469768	0.643606	0.704527	-5.93966
Q9UBI6	0.113141	6.46809	0.468118	0.644764	0.705436	-5.94042
P25705	0.0977831	6.4628	0.466987	0.64556	0.705948	-5.94094
P00747	0.10305	6.47004	0.457221	0.652443	0.712895	-5.94537
Q7RTV0	-0.0917779	6.61789	-0.457033	0.652576	0.712895	-5.94545
P40926	0.101982	6.4905	0.456419	0.65301	0.713007	-5.94573
A1L4K1	0.0762722	6.63391	0.45536	0.653758	0.713462	-5.9462
P04275	0.080683	6.67305	0.454609	0.65429	0.71368	-5.94654
P17152	0.0874426	6.5122	0.45381	0.654855	0.713935	-5.94689
Q14683	-0.0908689	6.65229	-0.453203	0.655284	0.714041	-5.94716
Q9BVK6	0.0688344	6.58472	0.451049	0.65681	0.715341	-5.94812
Q6DKK2	-0.0604649	6.57296	-0.442152	0.663127	0.721855	-5.95202
P82663	0.088482	6.63906	0.440155	0.664548	0.723036	-5.95289
P50454	0.0910805	6.63556	0.436609	0.667075	0.725419	-5.95441
O75964	0.089777	6.46759	0.434027	0.668918	0.727055	-5.95552
Q14165	0.0829034	6.51017	0.431073	0.671028	0.728981	-5.95677
Q8NBU5	-0.0676454	6.56291	-0.427131	0.67385	0.731676	-5.95844
P01701	-0.142345	6.18252	-0.426374	0.674392	0.731896	-5.95876
Q05707	0.172759	6.52381	0.425184	0.675246	0.732452	-5.95925
P30405	0.0959351	6.48746	0.423877	0.676182	0.733099	-5.9598
Q9Y276	0.0776559	6.4888	0.421419	0.677947	0.734642	-5.96082
P29475	0.0678201	6.66781	0.41888	0.679771	0.736248	-5.96187
Q9UMS6	-0.0887063	6.7642	-0.415701	0.682058	0.738353	-5.96317
Q9NRD1	-0.114291	6.61825	-0.41277	0.68417	0.740266	-5.96437
P02461	0.155422	6.97283	0.410896	0.685521	0.741355	-5.96513
Q6UW68	0.070142	6.50292	0.407004	0.688331	0.74402	-5.96669
O94905	0.0628537	6.48626	0.406129	0.688963	0.744175	-5.96704
P08559	0.0784576	6.52068	0.405849	0.689166	0.744175	-5.96716
P35754	0.0797556	6.35865	0.402373	0.69168	0.746515	-5.96854
P62917	0.06007	6.74573	0.391298	0.699717	0.754712	-5.97287
P03928	-0.0635557	6.53068	-0.390941	0.699977	0.754712	-5.973
O75746	0.071684	6.52351	0.390016	0.70065	0.755059	-5.97336
P0CG30	0.178692	6.43024	0.388773	0.701555	0.755656	-5.97384
P35612	0.126952	6.23854	0.386402	0.703282	0.757137	-5.97474
P35555	0.152799	6.71185	0.383048	0.705728	0.75939	-5.97601
[truncated: 152 more rows]
