# Supplementary material for: The skeletal muscle proteomic determinants of neuromuscular function in young and older women following 8 weeks of resistance training
Source: Exp Physiol. 2024 Dec 11;110(3):438–53. doi: 10.1113/EP092328 (PMC11868017; doi:10.1113/EP092328)
Supplement: Supplementary file 5 — Supporting information 5. WGCNA module vs trait correlation coefficients. [file EPH-110-438-s004.csv]

Age	BMI	Training load AUC LP	Training load AUC KE	LP 1RM	KE 1RM	LP foldchange	KE fold change	HGS	Amplitude rest	Amplitude MVC	Amplitude Potentiated	Area rest	Area MVC	Area Potentiated	Peak twitch rest	Peak twitch MVC	Peak twitch potentiated	CT rest	CT MVC	CT potentiated	HRT Rest	HRT MVC	HRT potentiated	VA	Timepoint	Timepoint_bin
-0.463764107	-0.440631355	0.071942588	0.567833171	0.026227107	0.546385667	-0.183693512	0.185863728	-0.238628508	0.411389709	0.217268677	0.398306094	0.392219858	0.141224294	0.387740114	0.295700237	-0.204199562	0.386467457	-0.052617032	-0.195784962	0.302733333	-0.035628917	-0.266880189	-0.1266891	0.0327632	NA	0.133848592
-0.119462498	-0.256675755	-0.034644678	0.318681306	0.050331143	0.278279597	0.111352518	-0.081713351	-0.125610169	0.007663176	-0.100560017	0.031249559	0.006286066	-0.158614939	0.039974006	0.120364506	-0.344341939	0.192323094	-0.181861146	-0.368768384	0.34367774	0.064734942	-0.366927471	0.220381419	0.256728287	NA	0.241945079
-0.32680154	0.074726161	-0.211198637	0.093188112	-0.068415172	0.345402941	-0.301631335	0.177038465	-0.077539894	0.152809935	0.071392622	0.227459549	0.050786386	-0.121490333	0.144592404	0.439519405	-0.045746409	0.405805573	-0.121515826	-0.164803325	0.310774531	-0.078753798	-0.189736812	-0.280974758	-0.231053461	NA	0.194236892
-0.148278549	0.103502415	-0.237221374	0.097808826	-0.171333073	0.177455498	-0.250586503	0.269286126	0.085589234	0.114243979	0.094377591	0.100985309	0.05391239	-0.122199476	0.061346318	0.394621251	-0.098453678	0.350336031	-0.147093187	-0.218979301	0.088819874	-0.123182179	-0.217040543	-0.020286753	0.171079824	NA	0.164951828
-0.545292804	0.092728171	0.18552769	0.360707515	-0.030848582	0.445222381	-0.106540881	0.394177231	0.020061836	0.424378766	0.39925364	0.410196134	0.303545163	0.173607518	0.306782199	0.484196776	-0.080417805	0.45927504	-0.06088677	-0.059888145	0.262763058	-0.104199713	-0.084694726	-0.416773573	-0.196789192	NA	0.047117122
-0.401190934	0.161492666	0.042973445	0.156691269	-0.066304692	0.469439146	-0.143490685	0.23932499	0.049816419	0.278695281	0.235938292	0.276874069	0.173407208	-0.038382724	0.201636035	0.520182175	-0.030911247	0.462385134	-0.139590798	-0.075491894	0.34971929	-0.100670667	-0.046344564	-0.252565914	-0.157591695	NA	0.345293092
-0.364196288	0.118788721	-0.032823526	0.070839701	-0.226510393	0.356754404	-0.211571179	0.264879139	0.028390143	0.223561923	0.179916012	0.217285876	0.174624083	-0.022843353	0.197720076	0.512245869	-0.00208071	0.482611322	-0.083365736	-0.053401563	0.300450587	-0.197661099	-0.115749883	-0.230460008	-0.043997056	NA	0.199817787
0.031755451	0.29792889	0.138522895	-0.466077515	-0.19191261	-0.213209581	0.231147876	-0.20896155	-0.035579842	-0.268159727	-0.318042995	-0.404149602	-0.384061929	-0.392568352	-0.477028605	-0.030090476	0.304461758	-0.058832216	-0.04302695	0.4405666	-0.106617732	-0.2529713	0.438998732	-0.165223814	-0.202482918	NA	-0.008641812
0.505248743	0.319892031	-0.333947334	-0.089798733	0.242076312	-0.020519202	-0.16812011	-0.003581205	0.176160119	-0.326742938	-0.068706158	-0.273188223	-0.259177442	-0.071870059	-0.181573368	0.219285681	0.294247454	0.248495758	-0.171155814	-0.014470033	-0.33831441	0.157817278	0.060484073	0.123643094	0.150170645	NA	-0.198649584
0.158199321	0.273656049	-0.291789868	0.020531722	0.176174432	0.23311676	-0.314645214	0.087000735	0.054553387	-0.140042265	0.078706932	-0.089005965	-0.121357384	0.009839061	-0.037676374	0.374897062	0.306804954	0.390673043	-0.120328956	0.042714609	-0.182849548	0.033977233	0.02136065	-0.142125127	-0.050552512	NA	-0.127223273
0.339194671	0.322107826	0.029438851	-0.176457412	0.239829609	-0.083608812	0.122783615	-0.1130032	0.077830911	-0.076623212	0.101153327	-0.166881978	-0.035882448	0.08319455	-0.114084533	-0.089640453	0.217471138	-0.099466013	-0.025429888	0.267919136	-0.273852731	0.00094054	0.336753877	0.054120013	0.054410266	NA	-0.080993995
0.900410138	0.273744752	-0.37348336	-0.531181356	-0.122089124	-0.558240453	0.039869714	-0.25877041	0.330796048	-0.697949764	-0.517803208	-0.622661678	-0.593803993	-0.471939978	-0.523125486	-0.188501008	0.08407161	-0.22585922	-0.035443081	-0.100884753	-0.378565875	0.248112134	0.016692966	0.489776555	0.221489556	NA	-0.142318037
0.790074035	0.103239412	0.011972787	-0.376731157	-0.005359101	-0.650958626	0.351824474	-0.273544822	0.3302832	-0.535051026	-0.370551469	-0.484390493	-0.407854197	-0.181663401	-0.392238145	-0.563697569	-0.048536181	-0.56590943	0.200667977	-0.068292426	-0.328393614	0.238621643	0.080611556	0.43972703	0.098491208	NA	-0.204202563
0.231256953	-0.185106739	0.256156362	-0.14351263	-0.045742781	-0.553759033	0.409435603	-0.265549214	-0.037607473	-0.185547485	-0.202842328	-0.166174881	-0.108205244	0.073952451	-0.147353743	-0.704698453	-0.159773086	-0.71868938	0.313793673	0.018605617	-0.029144657	0.082011405	0.063694813	0.23123381	-0.003923866	NA	-0.184724448
