# Supplementary material for: The skeletal muscle proteomic determinants of neuromuscular function in young and older women following 8 weeks of resistance training
Source: Exp Physiol. 2024 Dec 11;110(3):438–53. doi: 10.1113/EP092328 (PMC11868017; doi:10.1113/EP092328)
Supplement: Supplementary file 6 — Supporting information 6. WGCNA module vs trait correlation p values. [file EPH-110-438-s001.csv]

	Age	BMI	Training load AUC LP	Training load AUC KE	LP 1RM	KE 1RM	LP foldchange	KE fold change	HGS	Amplitude rest	Amplitude MVC	Amplitude Potentiated	Area rest	Area MVC	Area Potentiated	Peak twitch rest	Peak twitch MVC	Peak twitch potentiated	CT rest	CT MVC	CT potentiated	HRT Rest	HRT MVC	HRT potentiated	VA	Timepoint_bin
1	0.009842345	0.01480766	0.705584871	0.001064191	0.890579316	0.001785446	0.331209482	0.325428379	0.204111125	0.02390907	0.248785106	0.029255592	0.032054292	0.456639165	0.034249706	0.112623769	0.279084615	0.034895067	0.782440009	0.299796515	0.103928707	0.851727617	0.153966653	0.504698227	0.863538053	0.480716619
10	0.529494434	0.170936607	0.855780534	0.086089443	0.79168095	0.136480254	0.55800064	0.667731152	0.508363166	0.967941692	0.596993168	0.869788017	0.97370054	0.402495216	0.833880874	0.526367777	0.062414082	0.308591624	0.336139159	0.044930193	0.062954635	0.733963087	0.046093924	0.241902511	0.170845991	0.197705411
11	0.077956346	0.694725696	0.262575625	0.624280944	0.719427513	0.061558128	0.105256721	0.349325628	0.683808726	0.420149926	0.707737184	0.226727118	0.789838333	0.522477841	0.445861405	0.015091075	0.810297659	0.026083651	0.52238992	0.384146279	0.094616145	0.679117983	0.315266366	0.132566793	0.219273058	0.30370976
12	0.434224721	0.586246905	0.206871544	0.607116981	0.365320218	0.348173251	0.181672077	0.15014851	0.652927762	0.547756831	0.619843604	0.595434684	0.777216159	0.520034812	0.747427236	0.030925211	0.604737564	0.057698353	0.437948538	0.244986894	0.640686441	0.516658588	0.249294572	0.915261502	0.366040044	0.383711997
13	0.001831479	0.626000219	0.326319444	0.050204277	0.871444991	0.013683969	0.575239716	0.031131512	0.916197697	0.019420959	0.028838317	0.024360927	0.102958451	0.35889293	0.0991573	0.00670263	0.672707032	0.010677051	0.749258896	0.753243804	0.160661336	0.583712717	0.656333017	0.021955395	0.297275079	0.804720632
4	0.028000247	0.393901615	0.82160765	0.408298511	0.727751782	0.008866342	0.44937168	0.202754229	0.793765645	0.135871235	0.209410833	0.13855424	0.359456266	0.840407904	0.285294563	0.003213092	0.871186005	0.010092696	0.461915647	0.691748696	0.058170235	0.596587522	0.807862806	0.178131754	0.405576279	0.061646319
8	0.047864491	0.531835777	0.863289124	0.709903286	0.228723912	0.052963974	0.261715163	0.157194982	0.881615523	0.235002106	0.341420768	0.248746726	0.35604212	0.904628014	0.294949803	0.003804588	0.991293459	0.006911147	0.661404748	0.77927507	0.106693718	0.295096782	0.542456796	0.220492317	0.817428476	0.289752234
9	0.867698269	0.109811811	0.465382474	0.00943409	0.30964507	0.257952819	0.219079504	0.267781439	0.851929612	0.151927479	0.086755213	0.026758701	0.03614169	0.031888397	0.007689755	0.8745792	0.101871184	0.757464146	0.821389084	0.014824043	0.574962514	0.17741272	0.015225328	0.382917336	0.283233365	0.963850144
6	0.004401308	0.084837358	0.071300213	0.636995393	0.197454839	0.914294073	0.374514501	0.985015325	0.351760215	0.078012842	0.718282227	0.144101875	0.166658954	0.705868589	0.33691741	0.244310702	0.114485451	0.185464803	0.365823964	0.939505224	0.067454624	0.404895892	0.750865061	0.515078754	0.428316692	0.292639493
7	0.40374507	0.143388964	0.117686708	0.914241971	0.351720464	0.215069622	0.090365475	0.64756829	0.774634685	0.46045412	0.679298864	0.639984084	0.522936477	0.95884584	0.843308524	0.041223713	0.099130959	0.032799082	0.526490838	0.822665184	0.333474512	0.858531007	0.910793065	0.453743073	0.790784808	0.50288862
2	0.066699389	0.082581975	0.87727468	0.350935048	0.201775013	0.660476005	0.518026619	0.552141856	0.682683124	0.68735862	0.594819467	0.378093338	0.85068422	0.662059106	0.548319413	0.637591658	0.24833355	0.601010183	0.893886453	0.152309413	0.143090008	0.996064339	0.068809835	0.776379748	0.77521087	0.670492337
3	1.25E-11	0.143254079	0.042056173	0.0025251	0.520414614	0.001347076	0.834308328	0.167349709	0.074179085	1.81E-05	0.003381459	0.000238282	0.000541594	0.008462921	0.003014812	0.318487166	0.658709121	0.230100646	0.852492577	0.595803013	0.039124737	0.186166683	0.930232753	0.006010723	0.239483178	0.453124164
5	2.08E-07	0.587203991	0.949931129	0.040163416	0.9775777	9.81E-05	0.056571895	0.143558229	0.074655973	0.002315404	0.043825456	0.006677522	0.02526785	0.336673814	0.032045569	0.001179051	0.798956781	0.001116343	0.287662398	0.719910806	0.076433514	0.204124529	0.671962012	0.015037816	0.604599205	0.279077396
0	0.218856037	0.327437786	0.171834375	0.449301613	0.810312435	0.001500289	0.024652475	0.156108583	0.843591574	0.326266913	0.282361498	0.380146109	0.569249798	0.697738238	0.437128514	1.38E-05	0.399024008	7.70E-06	0.091287915	0.922261669	0.878492068	0.66658834	0.73808786	0.218903437	0.983581727	0.328455453
