# Supplementary material for: The skeletal muscle proteomic determinants of neuromuscular function in young and older women following 8 weeks of resistance training
Source: Exp Physiol. 2024 Dec 11;110(3):438–53. doi: 10.1113/EP092328 (PMC11868017; doi:10.1113/EP092328)
Supplement: Supplementary file 7 — Supporting information 7. WGCNA module key. [file EPH-110-438-s005.csv]

protein_id	Module	Entry Name	Protein name
H0YFD6	1	H0YFD6_HUMAN	enoyl-CoA hydratase (EC https://url.uk.m.mimecastprotect.com/s/ZttzCJPO5I1NwMFOuQFyWhRF?domain=4.2.1.17)
E9PCR7	1	E9PCR7_HUMAN	2-oxoglutarate dehydrogenase complex component E1 (EC https://url.uk.m.mimecastprotect.com/s/yre3CK6P4TBVWpUoCWF5CALF?domain=1.2.4.2) (2-oxoglutarate dehydrogenase, mitochondrial) (Alpha-ketoglutarate dehydrogenase) (Thiamine diphosphate (ThDP)-dependent 2-oxoglutarate dehydrogenase)
A2A274	1	A2A274_HUMAN	Aconitase 2
P06576	1	ATPB_HUMAN	ATP synthase subunit beta, mitochondrial (EC https://url.uk.m.mimecastprotect.com/s/q817CLPQ4Im698TKF8FyY8T6?domain=7.1.2.2) (ATP synthase F1 subunit beta)
A0A804HL40	1	A0A804HL40_HUMAN	Leucine rich pentatricopeptide repeat containing
P25705	1	ATPA_HUMAN	ATP synthase subunit alpha, mitochondrial (ATP synthase F1 subunit alpha)
P10809	1	CH60_HUMAN	60 kDa heat shock protein, mitochondrial (EC https://url.uk.m.mimecastprotect.com/s/QijICM9R4IRN3mcOHwF8nxQi?domain=5.6.1.7) (60 kDa chaperonin) (Chaperonin 60) (CPN60) (Heat shock protein 60) (HSP-60) (Hsp60) (HuCHA60) (Mitochondrial matrix protein P1) (P60 lymphocyte protein)
P28331	1	NDUS1_HUMAN	NADH-ubiquinone oxidoreductase 75 kDa subunit, mitochondrial (EC https://url.uk.m.mimecastprotect.com/s/v6yrCN8V4sE43yc8IXFyfdcF?domain=7.1.1.2) (Complex I-75kD) (CI-75kD)
P49748	1	ACADV_HUMAN	Very long-chain specific acyl-CoA dehydrogenase, mitochondrial (VLCAD) (EC https://url.uk.m.mimecastprotect.com/s/VKqVCOZW4u0WxQcYSYFGzW8p?domain=1.3.8.9)
P38646	1	GRP75_HUMAN	Stress-70 protein, mitochondrial (75 kDa glucose-regulated protein) (GRP-75) (Heat shock 70 kDa protein 9) (Mortalin) (MOT) (Peptide-binding protein 74) (PBP74)
P55084	1	ECHB_HUMAN	Trifunctional enzyme subunit beta, mitochondrial (TP-beta) [Includes: 3-ketoacyl-CoA thiolase (EC https://url.uk.m.mimecastprotect.com/s/Q6NXCPY04topXVcRTRFxqzQX?domain=2.3.1.155) (EC https://url.uk.m.mimecastprotect.com/s/DGQQCQOY4h30PZsnUvFGc8FV?domain=2.3.1.16) (Acetyl-CoA acyltransferase) (Beta-ketothiolase)]
P31040	1	SDHA_HUMAN	Succinate dehydrogenase [ubiquinone] flavoprotein subunit, mitochondrial (EC https://url.uk.m.mimecastprotect.com/s/irUGCRLZ9uR2WZcycjF1j91v?domain=1.3.5.1) (Flavoprotein subunit of complex II) (Fp)
Q9Y2J8	1	PADI2_HUMAN	Protein-arginine deiminase type-2 (EC https://url.uk.m.mimecastprotect.com/s/WiQdCVN46c5GyQF5fZFETmmZ?domain=3.5.3.15) (PAD-H19) (Peptidylarginine deiminase II) (Protein-arginine deiminase type II)
P17540	1	KCRS_HUMAN	Creatine kinase S-type, mitochondrial (EC https://url.uk.m.mimecastprotect.com/s/vWnzCW854sPJqou2h1FobK5b?domain=2.7.3.2) (Basic-type mitochondrial creatine kinase) (Mib-CK) (Sarcomeric mitochondrial creatine kinase) (S-MtCK)
P40926	1	MDHM_HUMAN	Malate dehydrogenase, mitochondrial (EC https://url.uk.m.mimecastprotect.com/s/XWFICXMg4SqwKrToi6FWJPPo?domain=1.1.1.37)
P07954	1	FUMH_HUMAN	Fumarate hydratase, mitochondrial (Fumarase) (HsFH) (EC https://url.uk.m.mimecastprotect.com/s/QRobCYMjgSNrlBf6sGFxkaGj?domain=4.2.1.2)
P24752	1	THIL_HUMAN	Acetyl-CoA acetyltransferase, mitochondrial (EC https://url.uk.m.mimecastprotect.com/s/jKU9CZWkjTDJgBf6tRFBGpBS?domain=2.3.1.9) (Acetoacetyl-CoA thiolase) (T2)
P33176	1	KINH_HUMAN	Kinesin-1 heavy chain (Conventional kinesin heavy chain) (Ubiquitous kinesin heavy chain) (UKHC)
P48735	1	IDHP_HUMAN	Isocitrate dehydrogenase [NADP], mitochondrial (IDH) (EC https://url.uk.m.mimecastprotect.com/s/5pAPC19gRIkVGWFoumFVEe3I?domain=1.1.1.42) (ICD-M) (IDP) (NADP(+)-specific ICDH) (Oxalosuccinate decarboxylase)
P33121	1	ACSL1_HUMAN	Long-chain-fatty-acid--CoA ligase 1 (EC https://url.uk.m.mimecastprotect.com/s/v8CeC29jVIRM3ycGC6F5kBmA?domain=6.2.1.3) (Acyl-CoA synthetase 1) (ACS1) (Arachidonate--CoA ligase) (EC https://url.uk.m.mimecastprotect.com/s/jPu6C39kWIGnKNFWFOFQ-FLq?domain=6.2.1.15) (Long-chain acyl-CoA synthetase 1) (LACS 1) (Long-chain acyl-CoA synthetase 2) (LACS 2) (Long-chain fatty acid-CoA ligase 2) (Palmitoyl-…
P68371	1	TBB4B_HUMAN	Tubulin beta-4B chain (Tubulin beta-2 chain) (Tubulin beta-2C chain)
P31415	1	CASQ1_HUMAN	Calsequestrin-1 (Calmitine) (Calsequestrin, skeletal muscle isoform)
P13807	1	GYS1_HUMAN	Glycogen [starch] synthase, muscle (EC https://url.uk.m.mimecastprotect.com/s/9BhvC5WmYTxB9NHqI9Fkwvrb?domain=2.4.1.11) (Glycogen synthase 1)
P68366	1	TBA4A_HUMAN	Tubulin alpha-4A chain (EC 3.6.5.-) (Alpha-tubulin 1) (Testis-specific alpha-tubulin) (Tubulin H2-alpha) (Tubulin alpha-1 chain)
P21796	1	VDAC1_HUMAN	Voltage-dependent anion-selective channel protein 1 (VDAC-1) (hVDAC1) (Outer mitochondrial membrane protein porin 1) (Plasmalemmal porin) (Porin 31HL) (Porin 31HM)
Q53GG5	1	PDLI3_HUMAN	PDZ and LIM domain protein 3 (Actinin-associated LIM protein) (Alpha-actinin-2-associated LIM protein)
Q6YN16	1	HSDL2_HUMAN	Hydroxysteroid dehydrogenase-like protein 2 (EC 1.-.-.-) (Short chain dehydrogenase/reductase family 13C member 1)
P22695	1	QCR2_HUMAN	Cytochrome b-c1 complex subunit 2, mitochondrial (Complex III subunit 2) (Core protein II) (Ubiquinol-cytochrome-c reductase complex core protein 2)
P31930	1	QCR1_HUMAN	Cytochrome b-c1 complex subunit 1, mitochondrial (Complex III subunit 1) (Core protein I) (Ubiquinol-cytochrome-c reductase complex core protein 1)
P12235	1	ADT1_HUMAN	ADP/ATP translocase 1 (ADP,ATP carrier protein 1) (ADP,ATP carrier protein, heart/skeletal muscle isoform T1) (Adenine nucleotide translocator 1) (ANT 1) (Solute carrier family 25 member 4)
P49411	1	EFTU_HUMAN	Elongation factor Tu, mitochondrial (EF-Tu) (P43)
Q8NI60	1	COQ8A_HUMAN	Atypical kinase COQ8A, mitochondrial (EC 2.7.-.-) (Chaperone activity of bc1 complex-like) (Chaperone-ABC1-like) (Coenzyme Q protein 8A) (aarF domain-containing protein kinase 3)
O60313	1	OPA1_HUMAN	Dynamin-like 120 kDa protein, mitochondrial (EC https://url.uk.m.mimecastprotect.com/s/XCbNC60nZu15mwFRSJF5tOQO?domain=3.6.5.5) (Optic atrophy protein 1) [Cleaved into: Dynamin-like 120 kDa protein, form S1]
P42765	1	THIM_HUMAN	3-ketoacyl-CoA thiolase, mitochondrial (EC https://url.uk.m.mimecastprotect.com/s/DGQQCQOY4h30PZsnUvFGc8FV?domain=2.3.1.16) (Acetyl-CoA acetyltransferase) (EC https://url.uk.m.mimecastprotect.com/s/jKU9CZWkjTDJgBf6tRFBGpBS?domain=2.3.1.9) (Acetyl-CoA acyltransferase) (Acyl-CoA hydrolase, mitochondrial) (EC 3.1.2.-, EC https://url.uk.m.mimecastprotect.com/s/0yRFC7Ao4UQDN7cMTyFoTIXg?domain=3.1.2.1,…
Q9Y4W6	1	AFG32_HUMAN	AFG3-like protein 2 (EC 3.4.24.-) (Paraplegin-like protein)
P00505	1	AATM_HUMAN	Aspartate aminotransferase, mitochondrial (mAspAT) (EC https://url.uk.m.mimecastprotect.com/s/Kk2xC92q4IMGq7clcgFq5BhD?domain=2.6.1.1) (EC https://url.uk.m.mimecastprotect.com/s/_HDhC095QIM1BPc6fLF9dL3a?domain=2.6.1.7) (Fatty acid-binding protein) (FABP-1) (Glutamate oxaloacetate transaminase 2) (Kynurenine aminotransferase 4) (Kynurenine aminotransferase IV) (Kynurenine--oxoglutarate transaminas…
O95831	1	AIFM1_HUMAN	Apoptosis-inducing factor 1, mitochondrial (EC 1.6.99.-) (Programmed cell death protein 8)
P12277	1	KCRB_HUMAN	Creatine kinase B-type (EC https://url.uk.m.mimecastprotect.com/s/vWnzCW854sPJqou2h1FobK5b?domain=2.7.3.2) (Brain creatine kinase) (B-CK) (Creatine kinase B chain) (Creatine phosphokinase B-type) (CPK-B)
P07195	1	LDHB_HUMAN	L-lactate dehydrogenase B chain (LDH-B) (EC https://url.uk.m.mimecastprotect.com/s/gus1CgkAzSmMyQTphAF47zIL?domain=1.1.1.27) (LDH heart subunit) (LDH-H) (Renal carcinoma antigen NY-REN-46)
P43155	1	CACP_HUMAN	Carnitine O-acetyltransferase (Carnitine acetylase) (EC https://url.uk.m.mimecastprotect.com/s/o743CjnEDF3WmNs6iWFm0ICT?domain=2.3.1.137) (EC https://url.uk.m.mimecastprotect.com/s/8tviCkoGEtrxBGILs9FGYdJ9?domain=2.3.1.7) (Carnitine acetyltransferase) (CAT) (CrAT)
P10515	1	ODP2_HUMAN	Dihydrolipoyllysine-residue acetyltransferase component of pyruvate dehydrogenase complex, mitochondrial (EC https://url.uk.m.mimecastprotect.com/s/B5BwClpJGsAQE4IXtZFzWQ9f?domain=2.3.1.12) (70 kDa mitochondrial autoantigen of primary biliary cirrhosis) (PBC) (Dihydrolipoamide acetyltransferase component of pyruvate dehydrogenase complex) (M2 antigen complex 70 kDa subunit) (Pyruvate dehydrogenas…
P13804	1	ETFA_HUMAN	Electron transfer flavoprotein subunit alpha, mitochondrial (Alpha-ETF)
Q12931	1	TRAP1_HUMAN	Heat shock protein 75 kDa, mitochondrial (HSP 75) (TNFR-associated protein 1) (Tumor necrosis factor type 1 receptor-associated protein) (TRAP-1)
P49189	1	AL9A1_HUMAN	4-trimethylaminobutyraldehyde dehydrogenase (TMABA-DH) (TMABALDH) (EC https://url.uk.m.mimecastprotect.com/s/YUv1CmEKJfAOl4IXuGFRsf7e?domain=1.2.1.47) (Aldehyde dehydrogenase E3 isozyme) (Aldehyde dehydrogenase family 9 member A1) (EC https://url.uk.m.mimecastprotect.com/s/qjdTCnzLKFK8DBuQCnFJ5mlr?domain=1.2.1.3) (Formaldehyde dehydrogenase) (EC https://url.uk.m.mimecastprotect.com/s/Wh52CoOMLhBO…
Q9UHQ9	1	NB5R1_HUMAN	NADH-cytochrome b5 reductase 1 (b5R.1) (EC https://url.uk.m.mimecastprotect.com/s/PdqSCq2ONIzqNwUOI9FEzWpM?domain=1.6.2.2) (Humb5R2) (NAD(P)H:quinone oxidoreductase type 3 polypeptide A2)
F8W0P7	1	F8W0P7_HUMAN	ATP synthase subunit beta, mitochondrial
P11177	1	ODPB_HUMAN	Pyruvate dehydrogenase E1 component subunit beta, mitochondrial (PDHE1-B) (EC https://url.uk.m.mimecastprotect.com/s/08_ZCrYPOt1gZJF1SxF4YSHa?domain=1.2.4.1)
A0A2R8YDQ9	1	A0A2R8YDQ9_HUMAN	Succinate--CoA ligase [ADP-forming] subunit beta, mitochondrial (EC https://url.uk.m.mimecastprotect.com/s/IRubCvjWVI2Q8VTMTLFQ1XMD?domain=6.2.1.5) (ATP-specific succinyl-CoA synthetase subunit beta) (A-SCS) (Succinyl-CoA synthetase beta-A chain) (SCS-betaA)
Q9NSE4	1	SYIM_HUMAN	Isoleucine--tRNA ligase, mitochondrial (EC https://url.uk.m.mimecastprotect.com/s/TyMcCwkXWSABxrIYUgFJJqmC?domain=6.1.1.5) (Isoleucyl-tRNA synthetase) (IleRS)
P30084	1	ECHM_HUMAN	Enoyl-CoA hydratase, mitochondrial (mECH) (mECH1) (EC https://url.uk.m.mimecastprotect.com/s/ZttzCJPO5I1NwMFOuQFyWhRF?domain=4.2.1.17) (EC https://url.uk.m.mimecastprotect.com/s/vN-iCxlYXI9YvNFGc4FySYDa?domain=5.3.3.8) (Enoyl-CoA hydratase 1) (ECHS1) (Short-chain enoyl-CoA hydratase) (SCEH)
Q16134	1	ETFD_HUMAN	Electron transfer flavoprotein-ubiquinone oxidoreductase, mitochondrial (ETF-QO) (ETF-ubiquinone oxidoreductase) (EC https://url.uk.m.mimecastprotect.com/s/f-6dCymZYh0xoVcGfpFxXBy6?domain=1.5.5.1) (Electron-transferring-flavoprotein dehydrogenase) (ETF dehydrogenase)
G3V0I5	1	G3V0I5_HUMAN	NADH dehydrogenase [ubiquinone] flavoprotein 1, mitochondrial (EC https://url.uk.m.mimecastprotect.com/s/v6yrCN8V4sE43yc8IXFyfdcF?domain=7.1.1.2)
P09622	1	DLDH_HUMAN	Dihydrolipoyl dehydrogenase, mitochondrial (EC https://url.uk.m.mimecastprotect.com/s/2wCjCzn1ZFx5qVH4ZhvF9VODF?domain=1.8.1.4) (Dihydrolipoamide dehydrogenase) (Glycine cleavage system L protein)
Q16698	1	DECR_HUMAN	2,4-dienoyl-CoA reductase [(3E)-enoyl-CoA-producing], mitochondrial (EC https://url.uk.m.mimecastprotect.com/s/u2sqCAmB4hnkOqCGGi3FGbG9w?domain=1.3.1.124) (2,4-dienoyl-CoA reductase [NADPH]) (4-enoyl-CoA reductase [NADPH]) (Short chain dehydrogenase/reductase family 18C member 1)
Q86UT6	1	NLRX1_HUMAN	NLR family member X1 (Caterpiller protein 11.3) (CLR11.3) (Nucleotide-binding oligomerization domain protein 5) (Nucleotide-binding oligomerization domain protein 9)
G5EA03	1	G5EA03_HUMAN	LIM and calponin homology domains 1
P49753	1	ACOT2_HUMAN	Acyl-coenzyme A thioesterase 2, mitochondrial (Acyl-CoA thioesterase 2) (EC https://url.uk.m.mimecastprotect.com/s/zHcFC89p4Izoq4UjU0FykVOW?domain=3.1.2.2) (Acyl-coenzyme A thioester hydrolase 2a) (CTE-Ia) (Long-chain acyl-CoA thioesterase 2) (ZAP128)
Q92667	1	AKAP1_HUMAN	A-kinase anchor protein 1, mitochondrial (A-kinase anchor protein 149 kDa) (AKAP 149) (Dual specificity A-kinase-anchoring protein 1) (D-AKAP-1) (Protein kinase A-anchoring protein 1) (PRKA1) (Spermatid A-kinase anchor protein 84) (S-AKAP84)
P06396	1	GELS_HUMAN	Gelsolin (AGEL) (Actin-depolymerizing factor) (ADF) (Brevin)
Q96AQ6	1	PBIP1_HUMAN	Pre-B-cell leukemia transcription factor-interacting protein 1 (Hematopoietic PBX-interacting protein)
O75390	1	CISY_HUMAN	Citrate synthase, mitochondrial (EC https://url.uk.m.mimecastprotect.com/s/P-mxCBnD4FMYK2cz6sPF2AZPz?domain=2.3.3.1) (Citrate (Si)-synthase)
Q92523	1	CPT1B_HUMAN	Carnitine O-palmitoyltransferase 1, muscle isoform (CPT1-M) (EC https://url.uk.m.mimecastprotect.com/s/6SiwCD0G4un4AGCWAt0FjJjmt?domain=2.3.1.21) (Carnitine O-palmitoyltransferase I, muscle isoform) (CPT I) (CPTI-M) (Carnitine palmitoyltransferase 1B) (Carnitine palmitoyltransferase I-like protein)
P05166	1	PCCB_HUMAN	Propionyl-CoA carboxylase beta chain, mitochondrial (PCCase subunit beta) (EC https://url.uk.m.mimecastprotect.com/s/_y7ACEPJ4IgExXcNPuJF7nC8P?domain=6.4.1.3) (Propanoyl-CoA:carbon dioxide ligase subunit beta)
Q6UXV4	1	MIC27_HUMAN	MICOS complex subunit MIC27 (Apolipoprotein O-like) (Protein FAM121A)
P08559	1	ODPA_HUMAN	Pyruvate dehydrogenase E1 component subunit alpha, somatic form, mitochondrial (EC https://url.uk.m.mimecastprotect.com/s/08_ZCrYPOt1gZJF1SxF4YSHa?domain=1.2.4.1) (PDHE1-A type I)
Q99714	1	HCD2_HUMAN	3-hydroxyacyl-CoA dehydrogenase type-2 (EC https://url.uk.m.mimecastprotect.com/s/HDTACG9L4I0v4XcKkClFBpJK1?domain=1.1.1.35) (17-beta-estradiol 17-dehydrogenase) (EC https://url.uk.m.mimecastprotect.com/s/ItkUCJPO5I1NwMFVOFQFyMZ5c?domain=1.1.1.62) (2-methyl-3-hydroxybutyryl-CoA dehydrogenase) (MHBD) (3-alpha-(17-beta)-hydroxysteroid dehydrogenase (NAD(+))) (EC https://url.uk.m.mimecastprotect.com…
Q5T4U5	1	Q5T4U5_HUMAN	Medium-chain specific acyl-CoA dehydrogenase, mitochondrial (EC https://url.uk.m.mimecastprotect.com/s/PyQvCOZW4u0WxQcEYUYFGnyh8?domain=1.3.8.7)
O75947	1	ATP5H_HUMAN	ATP synthase subunit d, mitochondrial (ATPase subunit d) (ATP synthase peripheral stalk subunit d)
P51812	1	KS6A3_HUMAN	Ribosomal protein S6 kinase alpha-3 (S6K-alpha-3) (EC https://url.uk.m.mimecastprotect.com/s/qb7oCPY04topXVczRcRFxEKn0?domain=2.7.11.1) (90 kDa ribosomal protein S6 kinase 3) (p90-RSK 3) (p90RSK3) (Insulin-stimulated protein kinase 1) (ISPK-1) (MAP kinase-activated protein kinase 1b) (MAPK-activated protein kinase 1b) (MAPKAP kinase 1b) (MAPKAPK-1b) (Ribosomal S6 kinase 2) (RSK-2) (pp90RSK2)
P36957	1	ODO2_HUMAN	Dihydrolipoyllysine-residue succinyltransferase component of 2-oxoglutarate dehydrogenase complex, mitochondrial (EC https://url.uk.m.mimecastprotect.com/s/WIR1CQOY4h30PZsxnfvFGCYzY?domain=2.3.1.61) (2-oxoglutarate dehydrogenase complex component E2) (OGDC-E2) (Dihydrolipoamide succinyltransferase component of 2-oxoglutarate dehydrogenase complex) (E2K)
P05165	1	PCCA_HUMAN	Propionyl-CoA carboxylase alpha chain, mitochondrial (PCCase subunit alpha) (EC https://url.uk.m.mimecastprotect.com/s/_y7ACEPJ4IgExXcNPuJF7nC8P?domain=6.4.1.3) (Propanoyl-CoA:carbon dioxide ligase subunit alpha)
O95299	1	NDUAA_HUMAN	NADH dehydrogenase [ubiquinone] 1 alpha subcomplex subunit 10, mitochondrial (Complex I-42kD) (CI-42kD) (NADH-ubiquinone oxidoreductase 42 kDa subunit)
O75306	1	NDUS2_HUMAN	NADH dehydrogenase [ubiquinone] iron-sulfur protein 2, mitochondrial (EC https://url.uk.m.mimecastprotect.com/s/v6yrCN8V4sE43yc8IXFyfdcF?domain=7.1.1.2) (Complex I-49kD) (CI-49kD) (NADH-ubiquinone oxidoreductase 49 kDa subunit)
Q99623	1	PHB2_HUMAN	Prohibitin-2 (B-cell receptor-associated protein BAP37) (D-prohibitin) (Repressor of estrogen receptor activity)
Q02978	1	M2OM_HUMAN	Mitochondrial 2-oxoglutarate/malate carrier protein (OGCP) (alpha-oxoglutarate carrier) (Solute carrier family 25 member 11) (SLC25A11)
Q16795	1	NDUA9_HUMAN	NADH dehydrogenase [ubiquinone] 1 alpha subcomplex subunit 9, mitochondrial (Complex I-39kD) (CI-39kD) (NADH-ubiquinone oxidoreductase 39 kDa subunit)
Q96RQ3	1	MCCA_HUMAN	Methylcrotonoyl-CoA carboxylase subunit alpha, mitochondrial (MCCase subunit alpha) (EC https://url.uk.m.mimecastprotect.com/s/mOmoCRLZ9uR2WZc9yhjF1HeZ8?domain=6.4.1.4) (3-methylcrotonyl-CoA carboxylase 1) (3-methylcrotonyl-CoA carboxylase biotin-containing subunit) (3-methylcrotonyl-CoA:carbon dioxide ligase subunit alpha)
P45880	1	VDAC2_HUMAN	Voltage-dependent anion-selective channel protein 2 (VDAC-2) (hVDAC2) (Outer mitochondrial membrane protein porin 2)
P00367	1	DHE3_HUMAN	Glutamate dehydrogenase 1, mitochondrial (GDH 1) (EC https://url.uk.m.mimecastprotect.com/s/-mzVCVN46c5GyQFG5iZFEEUAx?domain=1.4.1.3)
P35232	1	PHB1_HUMAN	Prohibitin 1
Q9H7Z7	1	PGES2_HUMAN	Prostaglandin E synthase 2 (EC https://url.uk.m.mimecastprotect.com/s/x5eWCW854sPJqou62s1Fo_ezq?domain=5.3.99.3) (Membrane-associated prostaglandin E synthase-2) (mPGE synthase-2) (Microsomal prostaglandin E synthase 2) (mPGES-2) (Prostaglandin-H(2) E-isomerase) [Cleaved into: Prostaglandin E synthase 2 truncated form]
P31937	1	3HIDH_HUMAN	3-hydroxyisobutyrate dehydrogenase, mitochondrial (HIBADH) (EC https://url.uk.m.mimecastprotect.com/s/8NGgCXMg4SqwKrT6ot6FWMFVe?domain=1.1.1.31)
O75323	1	NIPS2_HUMAN	Protein NipSnap homolog 2 (NipSnap2) (Glioblastoma-amplified sequence)
C9JFR7	1	C9JFR7_HUMAN	Cytochrome c
P47985	1	UCRI_HUMAN	Cytochrome b-c1 complex subunit Rieske, mitochondrial (EC https://url.uk.m.mimecastprotect.com/s/9xmmCYMjgSNrlBf06TGFxRM6d?domain=7.1.1.8) (Complex III subunit 5) (Cytochrome b-c1 complex subunit 5) (Rieske iron-sulfur protein) (RISP) (Rieske protein UQCRFS1) (Ubiquinol-cytochrome c reductase iron-sulfur subunit) [Cleaved into: Cytochrome b-c1 complex subunit 9 (Su9) (Subunit 9) (8 kDa subunit 9)…
Q96RP9	1	EFGM_HUMAN	Elongation factor G, mitochondrial (EF-Gmt) (Elongation factor G 1, mitochondrial) (mEF-G 1) (Elongation factor G1) (hEFG1)
A0A0C4DGA2	1	A0A0C4DGA2_HUMAN	Enoyl-CoA delta isomerase 2 (Testicular secretory protein Li 33)
Q9UIJ7	1	KAD3_HUMAN	GTP:AMP phosphotransferase AK3, mitochondrial (EC https://url.uk.m.mimecastprotect.com/s/3yA8CZWkjTDJgBfz6CRFBglKx?domain=2.7.4.10) (Adenylate kinase 3) (AK 3) (Adenylate kinase 3 alpha-like 1)
P36542	1	ATPG_HUMAN	ATP synthase subunit gamma, mitochondrial (ATP synthase F1 subunit gamma) (F-ATPase gamma subunit)
A0A1B0GTG2	1	A0A1B0GTG2_HUMAN	Aldehyde dehydrogenase 7 family member A1
Q9Y277	1	VDAC3_HUMAN	Voltage-dependent anion-selective channel protein 3 (VDAC-3) (hVDAC3) (Outer mitochondrial membrane protein porin 3)
Q5HYK3	1	COQ5_HUMAN	2-methoxy-6-polyprenyl-1,4-benzoquinol methylase, mitochondrial (EC https://url.uk.m.mimecastprotect.com/s/PsvOC19gRIkVGWFLoFmFVf5cW?domain=2.1.1.201) (Ubiquinone biosynthesis methyltransferase COQ5)
O95202	1	LETM1_HUMAN	Mitochondrial proton/calcium exchanger protein (Electroneutral mitochondrial K(+)/H(+)exchanger) (KHE) (Leucine zipper-EF-hand-containing transmembrane protein 1)
Q8N335	1	GPD1L_HUMAN	Glycerol-3-phosphate dehydrogenase 1-like protein (GPD1-L) (EC https://url.uk.m.mimecastprotect.com/s/wzi3C29jVIRM3ycnGH6F5Xaa9?domain=1.1.1.8)
Q96I99	1	SUCB2_HUMAN	Succinate--CoA ligase [GDP-forming] subunit beta, mitochondrial (EC https://url.uk.m.mimecastprotect.com/s/yCYjC39kWIGnKNFgWIOFQDxdT?domain=6.2.1.4) (GTP-specific succinyl-CoA synthetase subunit beta) (G-SCS) (GTPSCS) (Succinyl-CoA synthetase beta-G chain) (SCS-betaG)
A0A0B4J2D5	1	GAL3B_HUMAN	Putative glutamine amidotransferase-like class 1 domain-containing protein 3B, mitochondrial (Keio novel protein-I) (KNP-I) (Protein GT335) (Protein HES1)
Q00325	1	S25A3_HUMAN	Solute carrier family 25 member 3 (Phosphate carrier protein, mitochondrial) (Phosphate transport protein) (PTP)
Q6NVY1	1	HIBCH_HUMAN	3-hydroxyisobutyryl-CoA hydrolase, mitochondrial (EC https://url.uk.m.mimecastprotect.com/s/HDGsC49lXImX5kTO4SEF4bpTx?domain=3.1.2.4) (3-hydroxyisobutyryl-coenzyme A hydrolase) (HIB-CoA hydrolase) (HIBYL-CoA-H)
P21912	1	SDHB_HUMAN	Succinate dehydrogenase [ubiquinone] iron-sulfur subunit, mitochondrial (EC https://url.uk.m.mimecastprotect.com/s/irUGCRLZ9uR2WZcycjF1j91v?domain=1.3.5.1) (Iron-sulfur subunit of complex II) (Ip)
O43615	1	TIM44_HUMAN	Mitochondrial import inner membrane translocase subunit TIM44
P13073	1	COX41_HUMAN	Cytochrome c oxidase subunit 4 isoform 1, mitochondrial (Cytochrome c oxidase polypeptide IV) (Cytochrome c oxidase subunit IV isoform 1) (COX IV-1)
P30044	1	PRDX5_HUMAN	Peroxiredoxin-5, mitochondrial (EC https://url.uk.m.mimecastprotect.com/s/S9clC5WmYTxB9NHzqT9FkvsLv?domain=1.11.1.24) (Alu corepressor 1) (Antioxidant enzyme B166) (AOEB166) (Liver tissue 2D-page spot 71B) (PLP) (Peroxiredoxin V) (Prx-V) (Peroxisomal antioxidant enzyme) (TPx type VI) (Thioredoxin peroxidase PMP20) (Thioredoxin-dependent peroxiredoxin 5)
Q9NVI7	1	ATD3A_HUMAN	ATPase family AAA domain-containing protein 3A
P24539	1	AT5F1_HUMAN	ATP synthase F(0) complex subunit B1, mitochondrial (ATP synthase peripheral stalk-membrane subunit b) (ATP synthase proton-transporting mitochondrial F(0) complex subunit B1) (ATP synthase subunit b) (ATPase subunit b)
O75489	1	NDUS3_HUMAN	NADH dehydrogenase [ubiquinone] iron-sulfur protein 3, mitochondrial (EC https://url.uk.m.mimecastprotect.com/s/v6yrCN8V4sE43yc8IXFyfdcF?domain=7.1.1.2) (Complex I-30kD) (CI-30kD) (NADH-ubiquinone oxidoreductase 30 kDa subunit)
Q9HCC0	1	MCCB_HUMAN	Methylcrotonoyl-CoA carboxylase beta chain, mitochondrial (MCCase subunit beta) (EC https://url.uk.m.mimecastprotect.com/s/mOmoCRLZ9uR2WZc9yhjF1HeZ8?domain=6.4.1.4) (3-methylcrotonyl-CoA carboxylase 2) (3-methylcrotonyl-CoA carboxylase non-biotin-containing subunit) (3-methylcrotonyl-CoA:carbon dioxide ligase subunit beta)
P38117	1	ETFB_HUMAN	Electron transfer flavoprotein subunit beta (Beta-ETF)
P53597	1	SUCA_HUMAN	Succinate--CoA ligase [ADP/GDP-forming] subunit alpha, mitochondrial (EC https://url.uk.m.mimecastprotect.com/s/yCYjC39kWIGnKNFgWIOFQDxdT?domain=6.2.1.4) (EC https://url.uk.m.mimecastprotect.com/s/IRubCvjWVI2Q8VTMTLFQ1XMD?domain=6.2.1.5) (Succinyl-CoA synthetase subunit alpha) (SCS-alpha)
O00330	1	ODPX_HUMAN	Pyruvate dehydrogenase protein X component, mitochondrial (Dihydrolipoamide dehydrogenase-binding protein of pyruvate dehydrogenase complex) (E3-binding protein) (E3BP) (Lipoyl-containing pyruvate dehydrogenase complex component X) (proX)
A3KMH1	1	VWA8_HUMAN	von Willebrand factor A domain-containing protein 8 (PEX7-binding protein 2) (P7BP2)
P50213	1	IDH3A_HUMAN	Isocitrate dehydrogenase [NAD] subunit alpha, mitochondrial (EC https://url.uk.m.mimecastprotect.com/s/7aCDC60nZu15mwFpRUJF5ckgQ?domain=1.1.1.41) (Isocitric dehydrogenase subunit alpha) (NAD(+)-specific ICDH subunit alpha)
Q10713	1	MPPA_HUMAN	Mitochondrial-processing peptidase subunit alpha (Alpha-MPP) (Inactive zinc metalloprotease alpha) (P-55)
E7EPT4	1	E7EPT4_HUMAN	NADH dehydrogenase [ubiquinone] flavoprotein 2, mitochondrial (NADH-ubiquinone oxidoreductase 24 kDa subunit)
Q9BXW7	1	HDHD5_HUMAN	Haloacid dehalogenase-like hydrolase domain-containing 5 (Cat eye syndrome critical region protein 5)
A0A7P0TA85	1	A0A7P0TA85_HUMAN	Basigin
O43776	1	SYNC_HUMAN	Asparagine--tRNA ligase, cytoplasmic (EC https://url.uk.m.mimecastprotect.com/s/1gGcC7Ao4UQDN7c8MTyFoWBdt?domain=6.1.1.22) (Asparaginyl-tRNA synthetase) (AsnRS) (Asparaginyl-tRNA synthetase 1)
P51553	1	IDH3G_HUMAN	Isocitrate dehydrogenase [NAD] subunit gamma, mitochondrial (Isocitric dehydrogenase subunit gamma) (NAD(+)-specific ICDH subunit gamma)
Q04917	1	1433F_HUMAN	14-3-3 protein eta (Protein AS1)
P48047	1	ATPO_HUMAN	ATP synthase subunit O, mitochondrial (ATP synthase peripheral stalk subunit OSCP) (Oligomycin sensitivity conferral protein) (OSCP)
E5RG17	1	E5RG17_HUMAN	Deoxyribonuclease TATDN1
Q8TCS8	1	PNPT1_HUMAN	Polyribonucleotide nucleotidyltransferase 1, mitochondrial (EC https://url.uk.m.mimecastprotect.com/s/5r2yC89p4Izoq4Unjf0FyUok_?domain=2.7.7.8) (3'-5' RNA exonuclease OLD35) (PNPase old-35) (Polynucleotide phosphorylase 1) (PNPase 1) (Polynucleotide phosphorylase-like protein)
P46976	1	GLYG_HUMAN	Glycogenin-1 (GN-1) (GN1) (EC https://url.uk.m.mimecastprotect.com/s/FxnNC92q4IMGq7colhgFqW9rq?domain=2.4.1.186)
Q16718	1	NDUA5_HUMAN	NADH dehydrogenase [ubiquinone] 1 alpha subcomplex subunit 5 (Complex I subunit B13) (Complex I-13kD-B) (CI-13kD-B) (NADH-ubiquinone oxidoreductase 13 kDa-B subunit)
P28482	1	MK01_HUMAN	Mitogen-activated protein kinase 1 (MAP kinase 1) (MAPK 1) (EC https://url.uk.m.mimecastprotect.com/s/7EvdC095QIM1BPcw6iLF9dHiI?domain=2.7.11.24) (ERT1) (Extracellular signal-regulated kinase 2) (ERK-2) (MAP kinase isoform p42) (p42-MAPK) (Mitogen-activated protein kinase 2) (MAP kinase 2) (MAPK 2)
P08574	1	CY1_HUMAN	Cytochrome c1, heme protein, mitochondrial (EC https://url.uk.m.mimecastprotect.com/s/9xmmCYMjgSNrlBf06TGFxRM6d?domain=7.1.1.8) (Complex III subunit 4) (Complex III subunit IV) (Cytochrome b-c1 complex subunit 4) (Ubiquinol-cytochrome-c reductase complex cytochrome c1 subunit) (Cytochrome c-1)
O75208	1	COQ9_HUMAN	Ubiquinone biosynthesis protein COQ9, mitochondrial
P00403	1	COX2_HUMAN	Cytochrome c oxidase subunit 2 (EC https://url.uk.m.mimecastprotect.com/s/QHtBCgkAzSmMyQTNpsAF4FI71?domain=7.1.1.9) (Cytochrome c oxidase polypeptide II)
P10606	1	COX5B_HUMAN	Cytochrome c oxidase subunit 5B, mitochondrial (Cytochrome c oxidase polypeptide Vb)
P40763	1	STAT3_HUMAN	Signal transducer and activator of transcription 3 (Acute-phase response factor)
Q9Y6C9	1	MTCH2_HUMAN	Mitochondrial carrier homolog 2 (Met-induced mitochondrial protein)
Q9UJZ1	1	STML2_HUMAN	Stomatin-like protein 2, mitochondrial (SLP-2) (EPB72-like protein 2) (Paraprotein target 7) (Paratarg-7)
Q9UI09	1	NDUAC_HUMAN	NADH dehydrogenase [ubiquinone] 1 alpha subcomplex subunit 12 (13 kDa differentiation-associated protein) (Complex I-B17.2) (CI-B17.2) (CIB17.2) (NADH-ubiquinone oxidoreductase subunit B17.2)
A0A8V8TMP7	1	A0A8V8TMP7_HUMAN	CYFIP related Rac1 interactor B
Q9P0J0	1	NDUAD_HUMAN	NADH dehydrogenase [ubiquinone] 1 alpha subcomplex subunit 13 (Cell death regulatory protein GRIM-19) (Complex I-B16.6) (CI-B16.6) (Gene associated with retinoic and interferon-induced mortality 19 protein) (GRIM-19) (Gene associated with retinoic and IFN-induced mortality 19 protein) (NADH-ubiquinone oxidoreductase B16.6 subunit)
Q14894	1	CRYM_HUMAN	Ketimine reductase mu-crystallin (EC https://url.uk.m.mimecastprotect.com/s/A-PdCjnEDF3WmNsW6tWFmr0ih?domain=1.5.1.25) (NADP-regulated thyroid-hormone-binding protein)
O43837	1	IDH3B_HUMAN	Isocitrate dehydrogenase [NAD] subunit beta, mitochondrial (Isocitric dehydrogenase subunit beta) (NAD(+)-specific ICDH subunit beta)
E5RFP6	1	E5RFP6_HUMAN	Voltage-dependent anion-selective channel protein 3
Q15119	1	PDK2_HUMAN	[Pyruvate dehydrogenase (acetyl-transferring)] kinase isozyme 2, mitochondrial (EC https://url.uk.m.mimecastprotect.com/s/Dlo9CkoGEtrxBGI2LI9FGLrnv?domain=2.7.11.2) (Pyruvate dehydrogenase kinase isoform 2) (PDH kinase 2) (PDKII)
J3QL71	1	J3QL71_HUMAN	Secernin-2
O14880	1	MGST3_HUMAN	Glutathione S-transferase 3, mitochondrial (GST-3) (EC 2.5.1.-) (Glutathione peroxidase MGST3) (EC 1.11.1.-) (LTC4 synthase MGST3) (EC https://url.uk.m.mimecastprotect.com/s/13r6ClpJGsAQE4IGXsZFzOuJo?domain=4.4.1.20)
A0A2R8Y4Y7	1	A0A2R8Y4Y7_HUMAN	SPG7 matrix AAA peptidase subunit, paraplegin
Q8N4T8	1	CBR4_HUMAN	3-oxoacyl-[acyl-carrier-protein] reductase (EC https://url.uk.m.mimecastprotect.com/s/bdG5CmEKJfAOl4IGXtGFREeWn?domain=1.1.1.100) (3-ketoacyl-[acyl-carrier-protein] reductase beta subunit) (KAR beta subunit) (Carbonyl reductase family member 4) (CBR4) (Quinone reductase CBR4) (EC https://url.uk.m.mimecastprotect.com/s/NBhnCnzLKFK8DBu9QunFJYfQY?domain=1.6.5.10) (Short chain dehydrogenase/reductase…
P14927	1	QCR7_HUMAN	Cytochrome b-c1 complex subunit 7 (Complex III subunit 7) (Complex III subunit VII) (QP-C) (Ubiquinol-cytochrome c reductase complex 14 kDa protein)
Q9NVH1	1	DJC11_HUMAN	DnaJ homolog subfamily C member 11
P35914	1	HMGCL_HUMAN	Hydroxymethylglutaryl-CoA lyase, mitochondrial (HL) (HMG-CoA lyase) (EC https://url.uk.m.mimecastprotect.com/s/8j9QCoOMLhBOYWU14f0Fp0yGF?domain=4.1.3.4) (3-hydroxy-3-methylglutarate-CoA lyase)
O96008	1	TOM40_HUMAN	Mitochondrial import receptor subunit TOM40 homolog (Protein Haymaker) (Translocase of outer membrane 40 kDa subunit homolog) (p38.5)
P20674	1	COX5A_HUMAN	Cytochrome c oxidase subunit 5A, mitochondrial (Cytochrome c oxidase polypeptide Va)
O95822	1	DCMC_HUMAN	Malonyl-CoA decarboxylase, mitochondrial (MCD) (EC https://url.uk.m.mimecastprotect.com/s/XGQpCpzNMFvYo6CPmS1FGX2RS?domain=4.1.1.9)
Q96AB3	1	ISOC2_HUMAN	Isochorismatase domain-containing protein 2
Q9Y6M9	1	NDUB9_HUMAN	NADH dehydrogenase [ubiquinone] 1 beta subcomplex subunit 9 (Complex I-B22) (CI-B22) (LYR motif-containing protein 3) (NADH-ubiquinone oxidoreductase B22 subunit)
F5H5P2	1	F5H5P2_HUMAN	2-oxoisovalerate dehydrogenase subunit alpha (EC https://url.uk.m.mimecastprotect.com/s/QOE1Cq2ONIzqNwUZOT9FEneTl?domain=1.2.4.4) (Branched-chain alpha-keto acid dehydrogenase E1 component alpha chain)
Q9Y276	1	BCS1_HUMAN	Mitochondrial chaperone BCS1 (h-BCS1) (BCS1-like protein)
O75380	1	NDUS6_HUMAN	NADH dehydrogenase [ubiquinone] iron-sulfur protein 6, mitochondrial (Complex I-13kD-A) (CI-13kD-A) (NADH-ubiquinone oxidoreductase 13 kDa-A subunit)
Q13126	1	MTAP_HUMAN	S-methyl-5'-thioadenosine phosphorylase (EC https://url.uk.m.mimecastprotect.com/s/H9soCrYPOt1gZJF71TxF4Hlhm?domain=2.4.2.28) (5'-methylthioadenosine phosphorylase) (MTA phosphorylase) (MTAP) (MTAPase)
O43772	1	MCAT_HUMAN	Mitochondrial carnitine/acylcarnitine carrier protein (Carnitine/acylcarnitine translocase) (CAC) (CACT) (Solute carrier family 25 member 20)
Q9UNE7	1	CHIP_HUMAN	E3 ubiquitin-protein ligase CHIP (EC https://url.uk.m.mimecastprotect.com/s/KHBYCvjWVI2Q8VTQMfLFQguhZ?domain=2.3.2.27) (Antigen NY-CO-7) (CLL-associated antigen KW-8) (Carboxy terminus of Hsp70-interacting protein) (RING-type E3 ubiquitin transferase CHIP) (STIP1 homology and U box-containing protein 1)
O75439	1	MPPB_HUMAN	Mitochondrial-processing peptidase subunit beta (EC https://url.uk.m.mimecastprotect.com/s/cfE4CwkXWSABxrIVYfgFJAiZr?domain=3.4.24.64) (Beta-MPP) (P-52)
F8W8A6	1	F8W8A6_HUMAN	3-hydroxyisobutyryl-CoA hydrolase (HIB-CoA hydrolase) (HIBYL-CoA-H) (EC https://url.uk.m.mimecastprotect.com/s/HDGsC49lXImX5kTO4SEF4bpTx?domain=3.1.2.4) (3-hydroxyisobutyryl-coenzyme A hydrolase)
Q9NP74	1	PALMD_HUMAN	Palmdelphin (Paralemmin-like protein)
P17568	1	NDUB7_HUMAN	NADH dehydrogenase [ubiquinone] 1 beta subcomplex subunit 7 (Cell adhesion protein SQM1) (Complex I-B18) (CI-B18) (NADH-ubiquinone oxidoreductase B18 subunit)
A0A2R8Y5P7	1	A0A2R8Y5P7_HUMAN	histidine--tRNA ligase (EC https://url.uk.m.mimecastprotect.com/s/wfZGCxlYXI9YvNF8Gc4FygFFE?domain=6.1.1.21) (Histidyl-tRNA synthetase)
O00217	1	NDUS8_HUMAN	NADH dehydrogenase [ubiquinone] iron-sulfur protein 8, mitochondrial (EC https://url.uk.m.mimecastprotect.com/s/v6yrCN8V4sE43yc8IXFyfdcF?domain=7.1.1.2) (Complex I-23kD) (CI-23kD) (NADH-ubiquinone oxidoreductase 23 kDa subunit) (TYKY subunit)
Q86Y39	1	NDUAB_HUMAN	NADH dehydrogenase [ubiquinone] 1 alpha subcomplex subunit 11 (Complex I-B14.7) (CI-B14.7) (NADH-ubiquinone oxidoreductase subunit B14.7)
Q8NCN5	1	PDPR_HUMAN	Pyruvate dehydrogenase phosphatase regulatory subunit, mitochondrial (PDPr)
P56385	1	ATP5I_HUMAN	ATP synthase subunit e, mitochondrial (ATPase subunit e) (ATP synthase membrane subunit e) [Cleaved into: ATP synthase subunit e, mitochondrial, N-terminally processed]
P53985	1	MOT1_HUMAN	Monocarboxylate transporter 1 (MCT 1) (Solute carrier family 16 member 1)
Q92506	1	DHB8_HUMAN	(3R)-3-hydroxyacyl-CoA dehydrogenase (EC 1.1.1.n12) (17-beta-hydroxysteroid dehydrogenase 8) (17-beta-HSD 8) (HSD17B8) (3-ketoacyl-[acyl-carrier-protein] reductase alpha subunit) (KAR alpha subunit) (3-oxoacyl-[acyl-carrier-protein] reductase) (Estradiol 17-beta-dehydrogenase 8) (EC https://url.uk.m.mimecastprotect.com/s/ItkUCJPO5I1NwMFVOFQFyMZ5c?domain=1.1.1.62) (Protein Ke6) (Ke6) (Short chain …
O95182	1	NDUA7_HUMAN	NADH dehydrogenase [ubiquinone] 1 alpha subcomplex subunit 7 (Complex I-B14.5a) (CI-B14.5a) (NADH-ubiquinone oxidoreductase subunit B14.5a)
Q7L0Y3	1	TM10C_HUMAN	tRNA methyltransferase 10 homolog C (HBV pre-S2 trans-regulated protein 2) (Mitochondrial ribonuclease P protein 1) (Mitochondrial RNase P protein 1) (RNA (guanine-9-)-methyltransferase domain-containing protein 1) (Renal carcinoma antigen NY-REN-49) (mRNA methyladenosine-N(1)-methyltransferase) (EC 2.1.1.-) (tRNA (adenine(9)-N(1))-methyltransferase) (EC https://url.uk.m.mimecastprotect.com/s/gpF…
Q8IYB8	1	SUV3_HUMAN	ATP-dependent RNA helicase SUPV3L1, mitochondrial (EC https://url.uk.m.mimecastprotect.com/s/BagtCAmB4hnkOqC8Gi3FG6S2x?domain=3.6.4.13) (Suppressor of var1 3-like protein 1) (SUV3-like protein 1)
Q8N442	1	GUF1_HUMAN	Translation factor GUF1, mitochondrial (EC 3.6.5.-) (Elongation factor 4 homolog) (EF-4) (GTPase GUF1) (Ribosomal back-translocase)
O14561	1	ACPM_HUMAN	Acyl carrier protein, mitochondrial (ACP) (CI-SDAP) (NADH-ubiquinone oxidoreductase 9.6 kDa subunit)
Q9H078	1	CLPB_HUMAN	Mitochondrial disaggregase (EC 3.6.1.-) (Suppressor of potassium transport defect 3) [Cleaved into: Mitochondrial disaggregase, cleaved form]
O43181	1	NDUS4_HUMAN	NADH dehydrogenase [ubiquinone] iron-sulfur protein 4, mitochondrial (Complex I-18 kDa) (CI-18 kDa) (Complex I-AQDQ) (CI-AQDQ) (NADH-ubiquinone oxidoreductase 18 kDa subunit)
O96000	1	NDUBA_HUMAN	NADH dehydrogenase [ubiquinone] 1 beta subcomplex subunit 10 (Complex I-PDSW) (CI-PDSW) (NADH-ubiquinone oxidoreductase PDSW subunit)
P82933	1	RT09_HUMAN	Small ribosomal subunit protein uS9m (28S ribosomal protein S9, mitochondrial) (MRP-S9) (S9mt)
Q8WW59	1	SPRY4_HUMAN	SPRY domain-containing protein 4
Q5XKP0	1	MIC13_HUMAN	MICOS complex subunit MIC13 (Protein P117)
H0Y2W2	1	H0Y2W2_HUMAN	ATPase family AAA domain containing 3A
Q5JWF2	1	GNAS1_HUMAN	Guanine nucleotide-binding protein G(s) subunit alpha isoforms XLas (Adenylate cyclase-stimulating G alpha protein) (Extra large alphas protein) (XLalphas)
P34897	1	GLYM_HUMAN	Serine hydroxymethyltransferase, mitochondrial (SHMT) (EC https://url.uk.m.mimecastprotect.com/s/sxizCBnD4FMYK2c66uPF2-CrW?domain=2.1.2.1) (Glycine hydroxymethyltransferase) (Serine methylase)
P18859	1	ATP5J_HUMAN	ATP synthase-coupling factor 6, mitochondrial (ATPase subunit F6) (ATP synthase peripheral stalk subunit F6)
Q9Y2Q3	1	GSTK1_HUMAN	Glutathione S-transferase kappa 1 (EC https://url.uk.m.mimecastprotect.com/s/MpZLCD0G4un4AGC5AF0FjCAE5?domain=2.5.1.18) (GST 13-13) (GST class-kappa) (GSTK1-1) (hGSTK1) (Glutathione S-transferase subunit 13)
Q9BX68	1	HINT2_HUMAN	Adenosine 5'-monophosphoramidase HINT2 (EC 3.9.1.-) (HINT-3) (HIT-17kDa) (Histidine triad nucleotide-binding protein 2, mitochondrial) (HINT-2) (PKCI-1-related HIT protein)
Q4G0N4	1	NAKD2_HUMAN	NAD kinase 2, mitochondrial (EC https://url.uk.m.mimecastprotect.com/s/K7CxCEPJ4IgExXcwPFJF7E6RG?domain=2.7.1.23) (Mitochondrial NAD kinase) (NAD kinase domain-containing protein 1, mitochondrial)
Q9Y3D2	1	MSRB2_HUMAN	Methionine-R-sulfoxide reductase B2, mitochondrial (MsrB2) (EC https://url.uk.m.mimecastprotect.com/s/jl_6CG9L4I0v4Xc7kFlFBOKev?domain=1.8.4.12) (EC https://url.uk.m.mimecastprotect.com/s/b8XMCJPO5I1NwMFGOCQFyTbT6?domain=1.8.4.14)
Q9BWH2	1	FUND2_HUMAN	FUN14 domain-containing protein 2 (Cervical cancer proto-oncogene 3 protein) (HCC-3) (Hepatitis C virus core-binding protein 6)
O95155	1	UBE4B_HUMAN	Ubiquitin conjugation factor E4 B (EC https://url.uk.m.mimecastprotect.com/s/KHBYCvjWVI2Q8VTQMfLFQguhZ?domain=2.3.2.27) (Homozygously deleted in neuroblastoma 1) (RING-type E3 ubiquitin transferase E4 B) (Ubiquitin fusion degradation protein 2)
Q8NBX0	1	SCPDL_HUMAN	Saccharopine dehydrogenase-like oxidoreductase (EC 1.-.-.-)
Q969Z3	1	MARC2_HUMAN	Mitochondrial amidoxime reducing component 2 (mARC2) (EC 1.7.-.-) (Molybdenum cofactor sulfurase C-terminal domain-containing protein 2) (MOSC domain-containing protein 2) (Moco sulfurase C-terminal domain-containing protein 2)
I3L448	1	I3L448_HUMAN	ATP synthase mitochondrial F1 complex assembly factor 1
P51970	1	NDUA8_HUMAN	NADH dehydrogenase [ubiquinone] 1 alpha subcomplex subunit 8 (Complex I-19kD) (CI-19kD) (Complex I-PGIV) (CI-PGIV) (NADH-ubiquinone oxidoreductase 19 kDa subunit)
Q5JTJ3	1	COA6_HUMAN	Cytochrome c oxidase assembly factor 6 homolog
O95169	1	NDUB8_HUMAN	NADH dehydrogenase [ubiquinone] 1 beta subcomplex subunit 8, mitochondrial (Complex I-ASHI) (CI-ASHI) (NADH-ubiquinone oxidoreductase ASHI subunit)
P82909	1	KGD4_HUMAN	Alpha-ketoglutarate dehydrogenase component 4 (Alpha-ketoglutarate dehydrogenase subunit 4)
Q9UBQ5	1	EIF3K_HUMAN	Eukaryotic translation initiation factor 3 subunit K (eIF3k) (Eukaryotic translation initiation factor 3 subunit 12) (Muscle-specific gene M9 protein) (PLAC-24) (eIF-3 p25) (eIF-3 p28)
F8W7Q4	1	F8W7Q4_HUMAN	Protein FAM162A
Q9BV79	1	MECR_HUMAN	Enoyl-[acyl-carrier-protein] reductase, mitochondrial (EC https://url.uk.m.mimecastprotect.com/s/qupiCK6P4TBVWpUvoSWF5fBoa?domain=1.3.1.104) (2-enoyl thioester reductase) (Nuclear receptor-binding factor 1) (HsNrbf-1) (NRBF-1)
Q8WWV3	1	RT4I1_HUMAN	Reticulon-4-interacting protein 1, mitochondrial (NOGO-interacting mitochondrial protein)
Q96AG3	1	S2546_HUMAN	Mitochondrial outer membrane protein SLC25A46 (Solute carrier family 25 member 46)
O43143	1	DHX15_HUMAN	ATP-dependent RNA helicase DHX15 (EC https://url.uk.m.mimecastprotect.com/s/BagtCAmB4hnkOqC8Gi3FG6S2x?domain=3.6.4.13) (ATP-dependent RNA helicase #46) (DEAH box protein 15) (Splicing factor Prp43) (hPrp43)
Q04837	1	SSBP_HUMAN	Single-stranded DNA-binding protein, mitochondrial (Mt-SSB) (MtSSB) (PWP1-interacting protein 17)
O75964	1	ATP5L_HUMAN	ATP synthase subunit g, mitochondrial (ATPase subunit g) (ATP synthase membrane subunit g)
Q96C01	1	F136A_HUMAN	Protein FAM136A
P21953	1	ODBB_HUMAN	2-oxoisovalerate dehydrogenase subunit beta, mitochondrial (EC https://url.uk.m.mimecastprotect.com/s/QOE1Cq2ONIzqNwUZOT9FEneTl?domain=1.2.4.4) (Branched-chain alpha-keto acid dehydrogenase E1 component beta chain) (BCKDE1B) (BCKDH E1-beta)
Q96EY1	1	DNJA3_HUMAN	DnaJ homolog subfamily A member 3, mitochondrial (DnaJ protein Tid-1) (hTid-1) (Hepatocellular carcinoma-associated antigen 57) (Tumorous imaginal discs protein Tid56 homolog)
O43674	1	NDUB5_HUMAN	NADH dehydrogenase [ubiquinone] 1 beta subcomplex subunit 5, mitochondrial (Complex I-SGDH) (CI-SGDH) (NADH-ubiquinone oxidoreductase SGDH subunit)
Q00059	1	TFAM_HUMAN	Transcription factor A, mitochondrial (mtTFA) (Mitochondrial transcription factor 1) (MtTF1) (Transcription factor 6) (TCF-6) (Transcription factor 6-like 2)
P01112	1	RASH_HUMAN	GTPase HRas (EC https://url.uk.m.mimecastprotect.com/s/u5_9CLPQ4Im698TqKT8Fy2rZh?domain=3.6.5.2) (H-Ras-1) (Ha-Ras) (Transforming protein p21) (c-H-ras) (p21ras) [Cleaved into: GTPase HRas, N-terminally processed]
P25686	1	DNJB2_HUMAN	DnaJ homolog subfamily B member 2 (Heat shock 40 kDa protein 3) (Heat shock protein J1) (HSJ-1)
Q8N4Q1	1	MIA40_HUMAN	Mitochondrial intermembrane space import and assembly protein 40 (Coiled-coil-helix-coiled-coil-helix domain-containing protein 4)
O60220	1	TIM8A_HUMAN	Mitochondrial import inner membrane translocase subunit Tim8 A (Deafness dystonia protein 1) (X-linked deafness dystonia protein)
O43920	1	NDUS5_HUMAN	NADH dehydrogenase [ubiquinone] iron-sulfur protein 5 (Complex I-15 kDa) (CI-15 kDa) (NADH-ubiquinone oxidoreductase 15 kDa subunit)
Q9NX40	1	OCAD1_HUMAN	OCIA domain-containing protein 1 (Ovarian cancer immunoreactive antigen domain containing 1) (Ovarian carcinoma immunoreactive antigen)
Q9BUR5	1	MIC26_HUMAN	MICOS complex subunit MIC26 (Apolipoprotein O) (MICOS complex subunit MIC23) (Protein FAM121B)
P14854	1	CX6B1_HUMAN	Cytochrome c oxidase subunit 6B1 (Cytochrome c oxidase subunit VIb isoform 1) (COX VIb-1)
A1L0T0	1	HACL2_HUMAN	2-hydroxyacyl-CoA lyase 2 (EC 4.1.2.-) (Acetolactate synthase-like protein) (IlvB-like protein)
O43678	1	NDUA2_HUMAN	NADH dehydrogenase [ubiquinone] 1 alpha subcomplex subunit 2 (Complex I-B8) (CI-B8) (NADH-ubiquinone oxidoreductase B8 subunit)
Q5T0F9	1	C2D1B_HUMAN	Coiled-coil and C2 domain-containing protein 1B (Five prime repressor element under dual repression-binding protein 2) (FRE under dual repression-binding protein 2) (Freud-2)
Q99797	1	MIPEP_HUMAN	Mitochondrial intermediate peptidase (MIP) (EC https://url.uk.m.mimecastprotect.com/s/M3PECM9R4IRN3mckOUwF8SKSM?domain=3.4.24.59)
Q96MF6	1	CQ10A_HUMAN	Coenzyme Q-binding protein COQ10 homolog A, mitochondrial
Q9P032	1	NDUF4_HUMAN	NADH dehydrogenase [ubiquinone] 1 alpha subcomplex assembly factor 4 (Hormone-regulated proliferation-associated protein of 20 kDa)
Q9NX14	1	NDUBB_HUMAN	NADH dehydrogenase [ubiquinone] 1 beta subcomplex subunit 11, mitochondrial (Complex I-ESSS) (CI-ESSS) (NADH-ubiquinone oxidoreductase ESSS subunit) (Neuronal protein 17.3) (Np17.3) (p17.3)
O75027	1	ABCB7_HUMAN	Iron-sulfur clusters transporter ABCB7, mitochondrial (ATP-binding cassette sub-family B member 7, mitochondrial) (ATP-binding cassette transporter 7) (ABC transporter 7 protein)
Q9GZT3	1	SLIRP_HUMAN	SRA stem-loop-interacting RNA-binding protein, mitochondrial
Q63HQ2	1	EGFLA_HUMAN	Pikachurin (Agrin-like protein) (EGF-like, fibronectin type-III and laminin G-like domain-containing protein)
Q9NPJ3	1	ACO13_HUMAN	Acyl-coenzyme A thioesterase 13 (Acyl-CoA thioesterase 13) (EC 3.1.2.-) (Hotdog-fold thioesterase superfamily member 2) (Palmitoyl-CoA hydrolase) (EC https://url.uk.m.mimecastprotect.com/s/zHcFC89p4Izoq4UjU0FykVOW?domain=3.1.2.2) (Thioesterase superfamily member 2) (THEM2) [Cleaved into: Acyl-coenzyme A thioesterase 13, N-terminally processed]
P55042	1	RAD_HUMAN	GTP-binding protein RAD (RAD1) (Ras associated with diabetes)
P82663	1	RT25_HUMAN	Small ribosomal subunit protein mS25 (28S ribosomal protein S25, mitochondrial) (MRP-S25) (S25mt)
Q08AM6	1	VAC14_HUMAN	Protein VAC14 homolog (Tax1-binding protein 2)
A0A3B3IT01	1	A0A3B3IT01_HUMAN	Aspartyl-tRNA synthetase 2, mitochondrial
O95139	1	NDUB6_HUMAN	NADH dehydrogenase [ubiquinone] 1 beta subcomplex subunit 6 (Complex I-B17) (CI-B17) (NADH-ubiquinone oxidoreductase B17 subunit)
O75251	1	NDUS7_HUMAN	NADH dehydrogenase [ubiquinone] iron-sulfur protein 7, mitochondrial (EC https://url.uk.m.mimecastprotect.com/s/v6yrCN8V4sE43yc8IXFyfdcF?domain=7.1.1.2) (Complex I-20kD) (CI-20kD) (NADH-ubiquinone oxidoreductase 20 kDa subunit) (PSST subunit)
Q9BZE1	1	RM37_HUMAN	Large ribosomal subunit protein mL37 (39S ribosomal protein L2, mitochondrial) (L2mt) (MRP-L2) (39S ribosomal protein L37, mitochondrial) (L37mt) (MRP-L37)
Q9NWU1	1	OXSM_HUMAN	3-oxoacyl-[acyl-carrier-protein] synthase, mitochondrial (EC https://url.uk.m.mimecastprotect.com/s/S90tCN8V4sE43yc48hXFyOrqy?domain=2.3.1.41) (Beta-ketoacyl-ACP synthase)
Q8N183	1	NDUF2_HUMAN	NADH dehydrogenase [ubiquinone] 1 alpha subcomplex assembly factor 2 (B17.2-like) (B17.2L) (Mimitin) (Myc-induced mitochondrial protein) (MMTN) (NDUFA12-like protein)
Q9H061	1	T126A_HUMAN	Transmembrane protein 126A
A0A0A0MTJ9	1	A0A0A0MTJ9_HUMAN	Neutral cholesterol ester hydrolase 1 (EC https://url.uk.m.mimecastprotect.com/s/y7YACOZW4u0WxQcvYfYFGF4bz?domain=3.1.1.71) (Acetylalkylglycerol acetylhydrolase) (Arylacetamide deacetylase-like 1)
Q92621	1	NU205_HUMAN	Nuclear pore complex protein Nup205 (205 kDa nucleoporin) (Nucleoporin Nup205)
Q13825	1	AUHM_HUMAN	Methylglutaconyl-CoA hydratase, mitochondrial (3-MG-CoA hydratase) (EC https://url.uk.m.mimecastprotect.com/s/C5uCCPY04topXVc0RcRFx7dzy?domain=4.2.1.18) (AU-specific RNA-binding enoyl-CoA hydratase) (AU-binding protein/enoyl-CoA hydratase) (Itaconyl-CoA hydratase) (EC https://url.uk.m.mimecastprotect.com/s/Y1VgCQOY4h30PZsPntvFGsib2?domain=4.2.1.56)
Q3ZCQ8	1	TIM50_HUMAN	Mitochondrial import inner membrane translocase subunit TIM50
O43464	1	HTRA2_HUMAN	Serine protease HTRA2, mitochondrial (EC https://url.uk.m.mimecastprotect.com/s/yGVqCzn1ZFx5qVHXWTvF9vxuI?domain=3.4.21.108) (High temperature requirement protein A2) (HtrA2) (Omi stress-regulated endoprotease) (Serine protease 25) (Serine proteinase OMI)
P30405	1	PPIF_HUMAN	Peptidyl-prolyl cis-trans isomerase F, mitochondrial (PPIase F) (EC https://url.uk.m.mimecastprotect.com/s/aw4VCAmB4hnkOqC81i3FGDzl0?domain=5.2.1.8) (Cyclophilin D) (CyP-D) (CypD) (Cyclophilin F) (Mitochondrial cyclophilin) (CyP-M) (Rotamase F)
Q99766	1	ATP5S_HUMAN	ATP synthase subunit s, mitochondrial (ATP synthase-coupling factor B) (FB) (Distal membrane arm assembly complex 2-like protein) (Mitochondrial ATP synthase regulatory component factor B)
O14949	1	QCR8_HUMAN	Cytochrome b-c1 complex subunit 8 (Complex III subunit 8) (Complex III subunit VIII) (Ubiquinol-cytochrome c reductase complex 9.5 kDa protein) (Ubiquinol-cytochrome c reductase complex ubiquinone-binding protein QP-C)
Q9Y2S7	1	PDIP2_HUMAN	Polymerase delta-interacting protein 2 (38 kDa DNA polymerase delta interaction protein) (p38)
A0A2Y9D025	1	A0A2Y9D025_HUMAN	NADH dehydrogenase [ubiquinone] 1 alpha subcomplex subunit 6 (Complex I-B14) (NADH-ubiquinone oxidoreductase B14 subunit)
O95168	1	NDUB4_HUMAN	NADH dehydrogenase [ubiquinone] 1 beta subcomplex subunit 4 (Complex I-B15) (CI-B15) (NADH-ubiquinone oxidoreductase B15 subunit)
Q96IX5	1	ATPMK_HUMAN	ATP synthase membrane subunit K, mitochondrial (ATP synthase membrane subunit DAPIT, mitochondrial) (Diabetes-associated protein in insulin-sensitive tissues) (HCV F-transactivated protein 2) (Up-regulated during skeletal muscle growth protein 5)
Q9UMS0	1	NFU1_HUMAN	NFU1 iron-sulfur cluster scaffold homolog, mitochondrial (HIRA-interacting protein 5)
Q96E11	1	RRFM_HUMAN	Ribosome-recycling factor, mitochondrial (RRF) (mtRRF) (Ribosome-releasing factor, mitochondrial)
Q9BU61	1	NDUF3_HUMAN	NADH dehydrogenase [ubiquinone] 1 alpha subcomplex assembly factor 3
P57105	1	SYJ2B_HUMAN	Synaptojanin-2-binding protein (Mitochondrial outer membrane protein 25)
P30049	1	ATPD_HUMAN	ATP synthase subunit delta, mitochondrial (ATP synthase F1 subunit delta) (F-ATPase delta subunit)
A0A7I2V3Z1	1	A0A7I2V3Z1_HUMAN	Hepatocyte growth factor-regulated tyrosine kinase substrate
Q9BVV7	1	TIM21_HUMAN	Mitochondrial import inner membrane translocase subunit Tim21 (TIM21-like protein, mitochondrial)
Q96ER9	1	MITOK_HUMAN	Mitochondrial potassium channel (MITOK) (Coiled-coil domain-containing protein 51)
Q9H3K2	1	GHITM_HUMAN	Growth hormone-inducible transmembrane protein (Dermal papilla-derived protein 2) (Mitochondrial morphology and cristae structure 1) (MICS1) (Transmembrane BAX inhibitor motif-containing protein 5)
Q6FI81	1	CPIN1_HUMAN	Anamorsin (Cytokine-induced apoptosis inhibitor 1) (Fe-S cluster assembly protein DRE2 homolog)
Q96BR5	1	COA7_HUMAN	Cytochrome c oxidase assembly factor 7 (Beta-lactamase hcp-like protein) (Respiratory chain assembly factor 1) (Sel1 repeat-containing protein 1)
O95298	1	NDUC2_HUMAN	NADH dehydrogenase [ubiquinone] 1 subunit C2 (Complex I-B14.5b) (CI-B14.5b) (Human lung cancer oncogene 1 protein) (HLC-1) (NADH-ubiquinone oxidoreductase subunit B14.5b)
Q9NYJ1	1	COA4_HUMAN	Cytochrome c oxidase assembly factor 4 homolog, mitochondrial (Coiled-coil-helix-coiled-coil-helix domain-containing protein 8) (E2-induced gene 2 protein)
Q9UDW1	1	QCR9_HUMAN	Cytochrome b-c1 complex subunit 9 (Complex III subunit 9) (Complex III subunit X) (Cytochrome c1 non-heme 7 kDa protein) (Ubiquinol-cytochrome c reductase complex 7.2 kDa protein)
P46199	1	IF2M_HUMAN	Translation initiation factor IF-2, mitochondrial (IF-2(Mt)) (IF-2Mt) (IF2(mt))
Q92783	1	STAM1_HUMAN	Signal transducing adapter molecule 1 (STAM-1)
O14874	1	BCKD_HUMAN	Branched-chain alpha-ketoacid dehydrogenase kinase (BCKDH kinase) (BCKDHKIN) (BDK) (EC https://url.uk.m.mimecastprotect.com/s/qb7oCPY04topXVczRcRFxEKn0?domain=2.7.11.1) ([3-methyl-2-oxobutanoate dehydrogenase [lipoamide]] kinase, mitochondrial) (EC https://url.uk.m.mimecastprotect.com/s/z7nXCBnD4FMYK2c6XuPF2IztD?domain=2.7.11.4)
Q9Y5P6	1	GMPPB_HUMAN	Mannose-1-phosphate guanyltransferase beta (EC https://url.uk.m.mimecastprotect.com/s/lLTNCD0G4un4AGC5XF0FjnfeL?domain=2.7.7.13) (GDP-mannose pyrophosphorylase B) (GTP-mannose-1-phosphate guanylyltransferase beta)
O00483	1	NDUA4_HUMAN	Cytochrome c oxidase subunit NDUFA4 (Complex I-MLRQ) (CI-MLRQ) (NADH-ubiquinone oxidoreductase MLRQ subunit)
P00395	1	COX1_HUMAN	Cytochrome c oxidase subunit 1 (EC https://url.uk.m.mimecastprotect.com/s/QHtBCgkAzSmMyQTNpsAF4FI71?domain=7.1.1.9) (Cytochrome c oxidase polypeptide I)
L0R6Q1	1	S35U4_HUMAN	SLC35A4 upstream open reading frame protein
Q9NS69	1	TOM22_HUMAN	Mitochondrial import receptor subunit TOM22 homolog (hTom22) (1C9-2) (Translocase of outer membrane 22 kDa subunit homolog)
Q9Y5J7	1	TIM9_HUMAN	Mitochondrial import inner membrane translocase subunit Tim9
P03905	1	NU4M_HUMAN	NADH-ubiquinone oxidoreductase chain 4 (EC https://url.uk.m.mimecastprotect.com/s/v6yrCN8V4sE43yc8IXFyfdcF?domain=7.1.1.2) (NADH dehydrogenase subunit 4)
P09669	1	COX6C_HUMAN	Cytochrome c oxidase subunit 6C (Cytochrome c oxidase polypeptide VIc)
Q49B96	1	COX19_HUMAN	Cytochrome c oxidase assembly protein COX19 (hCOX19)
A0A087X0L7	1	OXA1L_HUMAN	Mitochondrial inner membrane protein OXA1L (Hsa) (OXA1Hs) (Oxidase assembly 1-like protein) (OXA1-like protein)
O43809	1	CPSF5_HUMAN	Cleavage and polyadenylation specificity factor subunit 5 (Cleavage and polyadenylation specificity factor 25 kDa subunit) (CPSF 25 kDa subunit) (Cleavage factor Im complex 25 kDa subunit) (CFIm25) (Nucleoside diphosphate-linked moiety X motif 21) (Nudix motif 21) (Nudix hydrolase 21) (Pre-mRNA cleavage factor Im 68 kDa subunit)
P62072	1	TIM10_HUMAN	Mitochondrial import inner membrane translocase subunit Tim10
G3V325	1	G3V325_HUMAN	ATP5MF-PTCD1 readthrough
P24310	1	CX7A1_HUMAN	Cytochrome c oxidase subunit 7A1, mitochondrial (Cytochrome c oxidase subunit VIIa-heart) (Cytochrome c oxidase subunit VIIa-H) (Cytochrome c oxidase subunit VIIa-muscle) (Cytochrome c oxidase subunit VIIa-M)
O95167	1	NDUA3_HUMAN	NADH dehydrogenase [ubiquinone] 1 alpha subcomplex subunit 3 (Complex I-B9) (CI-B9) (NADH-ubiquinone oxidoreductase B9 subunit)
P07919	1	QCR6_HUMAN	Cytochrome b-c1 complex subunit 6, mitochondrial (Complex III subunit 6) (Complex III subunit VIII) (Cytochrome c1 non-heme 11 kDa protein) (Mitochondrial hinge protein) (Ubiquinol-cytochrome c reductase complex 11 kDa protein)
Q9NTG7	1	SIR3_HUMAN	NAD-dependent protein deacetylase sirtuin-3, mitochondrial (hSIRT3) (EC 2.3.1.286) (Regulatory protein SIR2 homolog 3) (SIR2-like protein 3)
Q86WW8	1	COA5_HUMAN	Cytochrome c oxidase assembly factor 5
Q9UMX5	1	NENF_HUMAN	Neudesin (Cell immortalization-related protein 2) (Neuron-derived neurotrophic factor) (Protein GIG47) (Secreted protein of unknown function) (SPUF protein)
Q9Y676	1	RT18B_HUMAN	Small ribosomal subunit protein mS40 (28S ribosomal protein S18-2, mitochondrial) (MRP-S18-2) (28S ribosomal protein S18b, mitochondrial) (MRP-S18-b) (Mrps18-b) (S18mt-b) (Small ribosomal subunit protein bS18b)
A4D1E9	1	GTPBA_HUMAN	GTP-binding protein 10 (Protein obg homolog 2) (ObgH2)
Q99643	1	C560_HUMAN	Succinate dehydrogenase cytochrome b560 subunit, mitochondrial (Integral membrane protein CII-3) (QPs-1) (QPs1) (Succinate dehydrogenase complex subunit C) (Succinate-ubiquinone oxidoreductase cytochrome B large subunit) (CYBL)
Q9P0P8	1	MRES1_HUMAN	Mitochondrial transcription rescue factor 1
Q9Y5L4	1	TIM13_HUMAN	Mitochondrial import inner membrane translocase subunit Tim13
P55789	1	ALR_HUMAN	FAD-linked sulfhydryl oxidase ALR (EC https://url.uk.m.mimecastprotect.com/s/luxuCEPJ4IgExXcw0FJF73ZT4?domain=1.8.3.2) (Augmenter of liver regeneration) (hERV1) (Hepatopoietin)
O95563	1	MPC2_HUMAN	Mitochondrial pyruvate carrier 2 (Brain protein 44)
A0A1W2PQV2	1	A0A1W2PQV2_HUMAN	Glycine cleavage system protein H
Q86YJ6	1	THNS2_HUMAN	Threonine synthase-like 2 (TSH2) (EC 4.2.3.-) (Secreted osteoclastogenic factor of activated T-cells) (SOFAT)
P51151	1	RAB9A_HUMAN	Ras-related protein Rab-9A
Q96K19	1	RN170_HUMAN	E3 ubiquitin-protein ligase RNF170 (EC https://url.uk.m.mimecastprotect.com/s/KHBYCvjWVI2Q8VTQMfLFQguhZ?domain=2.3.2.27) (Putative LAG1-interacting protein) (RING finger protein 170) (RING-type E3 ubiquitin transferase RNF170)
P56181	1	NDUV3_HUMAN	NADH dehydrogenase [ubiquinone] flavoprotein 3, mitochondrial (Complex I-9kD) (CI-9kD) (NADH-ubiquinone oxidoreductase 9 kDa subunit) (Renal carcinoma antigen NY-REN-4)
Q96KR6	1	F210B_HUMAN	Protein FAM210B, mitochondrial
Q7Z7K0	1	COXM1_HUMAN	COX assembly mitochondrial protein homolog (Cmc1p)
O43676	1	NDUB3_HUMAN	NADH dehydrogenase [ubiquinone] 1 beta subcomplex subunit 3 (Complex I-B12) (CI-B12) (NADH-ubiquinone oxidoreductase B12 subunit)
Q15848	1	ADIPO_HUMAN	Adiponectin (30 kDa adipocyte complement-related protein) (Adipocyte complement-related 30 kDa protein) (ACRP30) (Adipocyte, C1q and collagen domain-containing protein) (Adipose most abundant gene transcript 1 protein) (apM-1) (Gelatin-binding protein)
Q7L3T8	1	SYPM_HUMAN	Probable proline--tRNA ligase, mitochondrial (EC https://url.uk.m.mimecastprotect.com/s/1i9gCG9L4I0v4Xc7OFlFBojDY?domain=6.1.1.15) (Prolyl-tRNA synthetase) (ProRS) (Prolyl-tRNA synthetase 2, mitochondrial)
Q8WWC4	1	MAIP1_HUMAN	m-AAA protease-interacting protein 1, mitochondrial (Matrix AAA peptidase-interacting protein 1)
P61601	1	NCALD_HUMAN	Neurocalcin-delta
Q6PI78	1	TMM65_HUMAN	Transmembrane protein 65
O14925	1	TIM23_HUMAN	Mitochondrial import inner membrane translocase subunit Tim23
O14548	1	COX7R_HUMAN	Cytochrome c oxidase subunit 7A-related protein, mitochondrial (COX7a-related protein) (Cytochrome c oxidase subunit VIIa-related protein) (EB1)
Q5U5X0	1	LYRM7_HUMAN	Complex III assembly factor LYRM7 (LYR motif-containing protein 7)
P56378	1	ATP68_HUMAN	ATP synthase subunit ATP5MJ, mitochondrial (6.8 kDa mitochondrial proteolipid protein) (MLQ) (ATP synthase membrane subunit 6.8PL)
A0A804HL87	1	A0A804HL87_HUMAN	Rap guanine nucleotide exchange factor 1
P15954	1	COX7C_HUMAN	Cytochrome c oxidase subunit 7C, mitochondrial (Cytochrome c oxidase polypeptide VIIc)
Q14019	1	COTL1_HUMAN	Coactosin-like protein
A1L188	1	NDUF8_HUMAN	NADH dehydrogenase [ubiquinone] 1 alpha subcomplex assembly factor 8
G3XAN8	1	G3XAN8_HUMAN	Mitochondrial import inner membrane translocase subunit
P62854	1	RS26_HUMAN	Small ribosomal subunit protein eS26 (40S ribosomal protein S26)
Q9Y399	1	RT02_HUMAN	Small ribosomal subunit protein uS2m (28S ribosomal protein S2, mitochondrial) (MRP-S2) (S2mt)
Q5SQH8	1	CF136_HUMAN	Uncharacterized protein C6orf136
P56381	1	ATP5E_HUMAN	ATP synthase subunit epsilon, mitochondrial (ATPase subunit epsilon) (ATP synthase F1 subunit epsilon)
A0A494C0A9	1	A0A494C0A9_HUMAN	Core-binding factor subunit beta
J3QL56	1	J3QL56_HUMAN	Synthesis of cytochrome C oxidase 1
P14406	1	CX7A2_HUMAN	Cytochrome c oxidase subunit 7A2, mitochondrial (Cytochrome c oxidase subunit VIIa-liver/heart) (Cytochrome c oxidase subunit VIIa-L) (Cytochrome c oxidase subunit VIIaL)
O43677	1	NDUC1_HUMAN	NADH dehydrogenase [ubiquinone] 1 subunit C1, mitochondrial (Complex I-KFYI) (CI-KFYI) (NADH-ubiquinone oxidoreductase KFYI subunit)
P03891	1	NU2M_HUMAN	NADH-ubiquinone oxidoreductase chain 2 (EC https://url.uk.m.mimecastprotect.com/s/v6yrCN8V4sE43yc8IXFyfdcF?domain=7.1.1.2) (NADH dehydrogenase subunit 2)
D6RE79	1	D6RE79_HUMAN	Major facilitator superfamily domain containing 10
Q15388	1	TOM20_HUMAN	Mitochondrial import receptor subunit TOM20 homolog (Mitochondrial 20 kDa outer membrane protein) (Outer mitochondrial membrane receptor Tom20)
P00846	1	ATP6_HUMAN	ATP synthase subunit a (F-ATPase protein 6)
F8W8Z9	1	F8W8Z9_HUMAN	Translocase of outer mitochondrial membrane 5
O14957	1	QCR10_HUMAN	Cytochrome b-c1 complex subunit 10 (Complex III subunit 10) (Complex III subunit XI) (Ubiquinol-cytochrome c reductase complex 6.4 kDa protein)
Q96HJ9	1	FMC1_HUMAN	Protein FMC1 homolog (ATP synthase assembly factor FMC1, mitochondrial) (Formation of mitochondrial complex V assembly factor 1 homolog)
A0A0A0MSK2	1	A0A0A0MSK2_HUMAN	PET100 cytochrome c oxidase chaperone
Q04941	1	PLP2_HUMAN	Proteolipid protein 2 (Differentiation-dependent protein A4) (Intestinal membrane A4 protein)
U3KQK5	1	U3KQK5_HUMAN	deleted
P19075	1	TSN8_HUMAN	Tetraspanin-8 (Tspan-8) (Transmembrane 4 superfamily member 3) (Tumor-associated antigen CO-029)
P03928	1	ATP8_HUMAN	ATP synthase protein 8 (A6L) (F-ATPase subunit 8)
P05496	1	AT5G1_HUMAN	ATP synthase F(0) complex subunit C1, mitochondrial (ATP synthase lipid-binding protein) (ATP synthase membrane subunit c locus 1) (ATP synthase proteolipid P1) (ATP synthase proton-transporting mitochondrial F(0) complex subunit C1) (ATPase protein 9) (ATPase subunit c)
H3BVI4	1	H3BVI4_HUMAN	Lipase maturation factor
Q9BW72	1	HIG2A_HUMAN	HIG1 domain family member 2A, mitochondrial (RCF1 homolog B) (RCF1b)
P02768	2	ALBU_HUMAN	Albumin
P11277	2	SPTB1_HUMAN	Spectrin beta chain, erythrocytic (Beta-I spectrin)
P04114	2	APOB_HUMAN	Apolipoprotein B-100 (Apo B-100) [Cleaved into: Apolipoprotein B-48 (Apo B-48)]
P02549	2	SPTA1_HUMAN	Spectrin alpha chain, erythrocytic 1 (Erythroid alpha-spectrin)
Q9Y490	2	TLN1_HUMAN	Talin-1
P01024	2	CO3_HUMAN	Complement C3 (C3 and PZP-like alpha-2-macroglobulin domain-containing protein 1) [Cleaved into: Complement C3 beta chain; C3-beta-c (C3bc); Complement C3 alpha chain; C3a anaphylatoxin; Acylation stimulating protein (ASP) (C3adesArg); Complement C3b alpha' chain; Complement C3c alpha' chain fragment 1; Complement C3dg fragment; Complement C3g fragment; Complement C3d fragment; Complement C3f fra…
P01023	2	A2MG_HUMAN	Alpha-2-macroglobulin (Alpha-2-M) (C3 and PZP-like alpha-2-macroglobulin domain-containing protein 5)
P02787	2	TRFE_HUMAN	Serotransferrin (Transferrin) (Beta-1 metal-binding globulin) (Siderophilin)
P68871	2	HBB_HUMAN	Hemoglobin subunit beta (Beta-globin) (Hemoglobin beta chain) [Cleaved into: LVV-hemorphin-7; Spinorphin]
P07814	2	SYEP_HUMAN	Bifunctional glutamate/proline--tRNA ligase (Bifunctional aminoacyl-tRNA synthetase) (Cell proliferation-inducing gene 32 protein) (Glutamatyl-prolyl-tRNA synthetase) [Includes: Glutamate--tRNA ligase (EC https://url.uk.m.mimecastprotect.com/s/PtYLCJPO5I1NwMFG3CQFy8JRw?domain=6.1.1.17) (Glutamyl-tRNA synthetase) (GluRS); Proline--tRNA ligase (EC https://url.uk.m.mimecastprotect.com/s/1i9gCG9L4I0v…
P16157	2	ANK1_HUMAN	Ankyrin-1 (ANK-1) (Ankyrin-R) (Erythrocyte ankyrin)
P0C0L5	2	CO4B_HUMAN	Complement C4-B (Basic complement C4) (C3 and PZP-like alpha-2-macroglobulin domain-containing protein 3) [Cleaved into: Complement C4 beta chain; Complement C4-B alpha chain; C4a anaphylatoxin; C4b-B; C4d-B; Complement C4 gamma chain]
P69905	2	HBA_HUMAN	Hemoglobin subunit alpha (Alpha-globin) (Hemoglobin alpha chain) [Cleaved into: Hemopressin]
P02042	2	HBD_HUMAN	Hemoglobin subunit delta (Delta-globin) (Hemoglobin delta chain)
A0A024R6I7	2	A0A024R6I7_HUMAN	deleted
P08603	2	CFAH_HUMAN	Complement factor H (H factor 1)
Q86VP6	2	CAND1_HUMAN	Cullin-associated NEDD8-dissociated protein 1 (Cullin-associated and neddylation-dissociated protein 1) (TBP-interacting protein of 120 kDa A) (TBP-interacting protein 120A) (p120 CAND1)
P02751	2	FINC_HUMAN	Fibronectin (FN) (Cold-insoluble globulin) (CIG) [Cleaved into: Anastellin; Ugl-Y1; Ugl-Y2; Ugl-Y3]
Q13618	2	CUL3_HUMAN	Cullin-3 (CUL-3)
P04040	2	CATA_HUMAN	Catalase (EC https://url.uk.m.mimecastprotect.com/s/dghuCK6P4TBVWpUvwSWF52XoJ?domain=1.11.1.6)
P00450	2	CERU_HUMAN	Ceruloplasmin (Cuproxidase ceruloplasmin) (EC https://url.uk.m.mimecastprotect.com/s/JokaCLPQ4Im698TqNT8FyHsn_?domain=1.16.3.4) (Ferroxidase ceruloplasmin) (EC https://url.uk.m.mimecastprotect.com/s/-V6uCM9R4IRN3mckMhwF8VHDB?domain=1.16.3.1)
D6RF35	2	D6RF35_HUMAN	Vitamin D-binding protein (Gc-globulin) (Group-specific component)
P00738	2	HPT_HUMAN	Haptoglobin (Zonulin) [Cleaved into: Haptoglobin alpha chain; Haptoglobin beta chain]
P02647	2	APOA1_HUMAN	Apolipoprotein A-I (Apo-AI) (ApoA-I) (Apolipoprotein A1) [Cleaved into: Proapolipoprotein A-I (ProapoA-I); Truncated apolipoprotein A-I (Apolipoprotein A-I(1-242))]
P07384	2	CAN1_HUMAN	Calpain-1 catalytic subunit (EC https://url.uk.m.mimecastprotect.com/s/TWxOCN8V4sE43yc4vsXFynSyd?domain=3.4.22.52) (Calcium-activated neutral proteinase 1) (CANP 1) (Calpain mu-type) (Calpain-1 large subunit) (Cell proliferation-inducing gene 30 protein) (Micromolar-calpain) (muCANP)
P00747	2	PLMN_HUMAN	Plasminogen (EC https://url.uk.m.mimecastprotect.com/s/0l6OCOZW4u0WxQcv3fYFGWTef?domain=3.4.21.7) [Cleaved into: Plasmin heavy chain A; Activation peptide; Angiostatin; Plasmin heavy chain A, short form; Plasmin light chain B]
P00734	2	THRB_HUMAN	Prothrombin (EC https://url.uk.m.mimecastprotect.com/s/FRy5CPY04topXVc0wcRFxxKto?domain=3.4.21.5) (Coagulation factor II) [Cleaved into: Activation peptide fragment 1; Activation peptide fragment 2; Thrombin light chain; Thrombin heavy chain]
Q9UKV8	2	AGO2_HUMAN	Protein argonaute-2 (Argonaute2) (hAgo2) (EC 3.1.26.n2) (Argonaute RISC catalytic component 2) (Eukaryotic translation initiation factor 2C 2) (eIF-2C 2) (eIF2C 2) (PAZ Piwi domain protein) (PPD) (Protein slicer)
P02730	2	B3AT_HUMAN	Band 3 anion transport protein (Anion exchange protein 1) (AE 1) (Anion exchanger 1) (Solute carrier family 4 member 1) (CD antigen CD233)
P45974	2	UBP5_HUMAN	Ubiquitin carboxyl-terminal hydrolase 5 (EC https://url.uk.m.mimecastprotect.com/s/bBf5CQOY4h30PZsPgtvFG58Vq?domain=3.4.19.12) (Deubiquitinating enzyme 5) (Isopeptidase T) (Ubiquitin thioesterase 5) (Ubiquitin-specific-processing protease 5)
P06727	2	APOA4_HUMAN	Apolipoprotein A-IV (Apo-AIV) (ApoA-IV) (Apolipoprotein A4)
P00915	2	CAH1_HUMAN	Carbonic anhydrase 1 (EC https://url.uk.m.mimecastprotect.com/s/kF_bCRLZ9uR2WZcN6FjF1JLci?domain=4.2.1.1) (Carbonate dehydratase I) (Carbonic anhydrase B) (CAB) (Carbonic anhydrase I) (CA-I) (Cyanamide hydratase CA1) (EC https://url.uk.m.mimecastprotect.com/s/nKGyCVN46c5GyQFzPtZFE_wja?domain=4.2.1.69)
B4E1Z4	2	B4E1Z4_HUMAN	Complement C2 (EC https://url.uk.m.mimecastprotect.com/s/YYODCW854sPJqouxQu1FodlSB?domain=3.4.21.43) (C3/C5 convertase)
P01857	2	IGHG1_HUMAN	Immunoglobulin heavy constant gamma 1 (Ig gamma-1 chain C region) (Ig gamma-1 chain C region EU) (Ig gamma-1 chain C region KOL) (Ig gamma-1 chain C region NIE)
Q9Y4E8	2	UBP15_HUMAN	Ubiquitin carboxyl-terminal hydrolase 15 (EC https://url.uk.m.mimecastprotect.com/s/bBf5CQOY4h30PZsPgtvFG58Vq?domain=3.4.19.12) (Deubiquitinating enzyme 15) (Ubiquitin thioesterase 15) (Ubiquitin-specific-processing protease 15) (Unph-2) (Unph4)
A0A087WWU8	2	A0A087WWU8_HUMAN	Tropomyosin 3
H7BYY1	2	H7BYY1_HUMAN	Tropomyosin alpha-1 chain (Alpha-tropomyosin) (Tropomyosin-1)
P00918	2	CAH2_HUMAN	Carbonic anhydrase 2 (EC https://url.uk.m.mimecastprotect.com/s/kF_bCRLZ9uR2WZcN6FjF1JLci?domain=4.2.1.1) (Carbonate dehydratase II) (Carbonic anhydrase C) (CAC) (Carbonic anhydrase II) (CA-II) (Cyanamide hydratase CA2) (EC https://url.uk.m.mimecastprotect.com/s/nKGyCVN46c5GyQFzPtZFE_wja?domain=4.2.1.69)
A0A286YEY4	2	IGHG2_HUMAN	Immunoglobulin heavy constant gamma 2 (Ig gamma-2 chain C region) (Ig gamma-2 chain C region DOT) (Ig gamma-2 chain C region TIL) (Ig gamma-2 chain C region ZIE)
P19823	2	ITIH2_HUMAN	Inter-alpha-trypsin inhibitor heavy chain H2 (ITI heavy chain H2) (ITI-HC2) (Inter-alpha-inhibitor heavy chain 2) (Inter-alpha-trypsin inhibitor complex component II) (Serum-derived hyaluronan-associated protein) (SHAP)
P01042	2	KNG1_HUMAN	Kininogen-1 (Alpha-2-thiol proteinase inhibitor) (Fitzgerald factor) (High molecular weight kininogen) (HMWK) (Williams-Fitzgerald-Flaujeac factor) [Cleaved into: Kininogen-1 heavy chain; T-kinin (Ile-Ser-Bradykinin); Bradykinin (Kallidin I); Lysyl-bradykinin (Kallidin II); Kininogen-1 light chain; Low molecular weight growth-promoting factor]
B7ZKJ8	2	B7ZKJ8_HUMAN	ITIH4 protein (Inter-alpha-trypsin inhibitor heavy chain 4)
A0A4W9A917	2	IGHG3_HUMAN	Immunoglobulin heavy constant gamma 3 (HDC) (Heavy chain disease protein) (Ig gamma-3 chain C region)
P01008	2	ANT3_HUMAN	Antithrombin-III (ATIII) (Serpin C1)
P69891	2	HBG1_HUMAN	Hemoglobin subunit gamma-1 (Gamma-1-globin) (Hb F Agamma) (Hemoglobin gamma-1 chain) (Hemoglobin gamma-A chain)
P16452	2	EPB42_HUMAN	Protein 4.2 (P4.2) (Erythrocyte membrane protein band 4.2) (Erythrocyte protein 4.2)
P30043	2	BLVRB_HUMAN	Flavin reductase (NADPH) (FR) (EC https://url.uk.m.mimecastprotect.com/s/2voVCXMg4SqwKrTVNi6FWY9JQ?domain=1.5.1.30) (Biliverdin reductase B) (BVR-B) (EC https://url.uk.m.mimecastprotect.com/s/2HpmCYMjgSNrlBfG5tGFxlKPJ?domain=1.3.1.24) (Biliverdin-IX beta-reductase) (Green heme-binding protein) (GHBP) (NADPH-dependent diaphorase) (NADPH-flavin reductase) (FLR)
P02790	2	HEMO_HUMAN	Hemopexin (Beta-1B-glycoprotein)
P02749	2	APOH_HUMAN	Beta-2-glycoprotein 1 (APC inhibitor) (Activated protein C-binding protein) (Anticardiolipin cofactor) (Apolipoprotein H) (Apo-H) (Beta-2-glycoprotein I) (B2GPI) (Beta(2)GPI)
P11171	2	EPB41_HUMAN	Protein 4.1 (P4.1) (4.1R) (Band 4.1) (EPB4.1) (Erythrocyte membrane protein band 4.1)
P32119	2	PRDX2_HUMAN	Peroxiredoxin-2 (EC https://url.uk.m.mimecastprotect.com/s/S9clC5WmYTxB9NHzqT9FkvsLv?domain=1.11.1.24) (Natural killer cell-enhancing factor B) (NKEF-B) (PRP) (Thiol-specific antioxidant protein) (TSA) (Thioredoxin peroxidase 1) (Thioredoxin-dependent peroxide reductase 1) (Thioredoxin-dependent peroxiredoxin 2)
P01876	2	IGHA1_HUMAN	Immunoglobulin heavy constant alpha 1 (Ig alpha-1 chain C region) (Ig alpha-1 chain C region BUR) (Ig alpha-1 chain C region TRO)
P01871	2	IGHM_HUMAN	Immunoglobulin heavy constant mu (Ig mu chain C region) (Ig mu chain C region BOT) (Ig mu chain C region GAL) (Ig mu chain C region OU)
P19827	2	ITIH1_HUMAN	Inter-alpha-trypsin inhibitor heavy chain H1 (ITI heavy chain H1) (ITI-HC1) (Inter-alpha-inhibitor heavy chain 1) (Inter-alpha-trypsin inhibitor complex component III) (Serum-derived hyaluronan-associated protein) (SHAP)
P43652	2	AFAM_HUMAN	Afamin (Alpha-albumin) (Alpha-Alb)
P04003	2	C4BPA_HUMAN	C4b-binding protein alpha chain (C4bp) (Proline-rich protein) (PRP)
G3V5M2	2	G3V5M2_HUMAN	Purine nucleoside phosphorylase (EC https://url.uk.m.mimecastprotect.com/s/aL1ECZWkjTDJgBfj2URFB-r0i?domain=2.4.2.1) (Inosine-guanosine phosphorylase)
P02760	2	AMBP_HUMAN	Protein AMBP (Protein HC) [Cleaved into: Alpha-1-microglobulin (EC 1.6.2.-) (Alpha-1 microglycoprotein) (Complex-forming glycoprotein heterogeneous in charge); Inter-alpha-trypsin inhibitor light chain (ITI-LC) (Bikunin) (EDC1) (HI-30) (Uronic-acid-rich protein); Trypstatin]
P11717	2	MPRI_HUMAN	Cation-independent mannose-6-phosphate receptor (CI Man-6-P receptor) (CI-MPR) (M6PR) (300 kDa mannose 6-phosphate receptor) (MPR 300) (Insulin-like growth factor 2 receptor) (Insulin-like growth factor II receptor) (IGF-II receptor) (M6P/IGF2 receptor) (M6P/IGF2R) (CD antigen CD222)
P53396	2	ACLY_HUMAN	ATP-citrate synthase (EC https://url.uk.m.mimecastprotect.com/s/QVdFC19gRIkVGWFGZCmFV5qMp?domain=2.3.3.8) (ATP-citrate (pro-S-)-lyase) (ACL) (Citrate cleavage enzyme)
A0A286YFJ8	2	IGHG4_HUMAN	Immunoglobulin heavy constant gamma 4 (Ig gamma-4 chain C region)
Q9Y230	2	RUVB2_HUMAN	RuvB-like 2 (EC https://url.uk.m.mimecastprotect.com/s/ywQiC29jVIRM3yc1wC6F5Cuud?domain=3.6.4.12) (48 kDa TATA box-binding protein-interacting protein) (48 kDa TBP-interacting protein) (51 kDa erythrocyte cytosolic protein) (ECP-51) (INO80 complex subunit J) (Repressing pontin 52) (Reptin 52) (TIP49b) (TIP60-associated protein 54-beta) (TAP54-beta)
Q16585	2	SGCB_HUMAN	Beta-sarcoglycan (Beta-SG) (43 kDa dystrophin-associated glycoprotein) (43DAG) (A3b)
P01031	2	CO5_HUMAN	Complement C5 (C3 and PZP-like alpha-2-macroglobulin domain-containing protein 4) [Cleaved into: Complement C5 beta chain; Complement C5 alpha chain; C5a anaphylatoxin; Complement C5 alpha' chain]
P48506	2	GSH1_HUMAN	Glutamate--cysteine ligase catalytic subunit (EC https://url.uk.m.mimecastprotect.com/s/sA0eC39kWIGnKNFq3HOFQCrHc?domain=6.3.2.2) (GCS heavy chain) (Gamma-ECS) (Gamma-glutamylcysteine synthetase)
P09110	2	THIK_HUMAN	3-ketoacyl-CoA thiolase, peroxisomal (EC https://url.uk.m.mimecastprotect.com/s/DGQQCQOY4h30PZsnUvFGc8FV?domain=2.3.1.16) (Acetyl-CoA C-myristoyltransferase) (EC https://url.uk.m.mimecastprotect.com/s/Q6NXCPY04topXVcRTRFxqzQX?domain=2.3.1.155) (Acetyl-CoA acyltransferase) (EC https://url.uk.m.mimecastprotect.com/s/jKU9CZWkjTDJgBf6tRFBGpBS?domain=2.3.1.9) (Beta-ketothiolase) (Peroxisomal 3-oxoacyl…
P26196	2	DDX6_HUMAN	Probable ATP-dependent RNA helicase DDX6 (EC https://url.uk.m.mimecastprotect.com/s/BagtCAmB4hnkOqC8Gi3FG6S2x?domain=3.6.4.13) (ATP-dependent RNA helicase p54) (DEAD box protein 6) (Oncogene RCK)
P17858	2	PFKAL_HUMAN	ATP-dependent 6-phosphofructokinase, liver type (ATP-PFK) (PFK-L) (EC https://url.uk.m.mimecastprotect.com/s/MpO-C49lXImX5kTxviEF4lFwh?domain=2.7.1.11) (6-phosphofructokinase type B) (Phosphofructo-1-kinase isozyme B) (PFK-B) (Phosphohexokinase)
P61247	2	RS3A_HUMAN	Small ribosomal subunit protein eS1 (40S ribosomal protein S3a) (v-fos transformation effector protein) (Fte-1)
P02649	2	APOE_HUMAN	Apolipoprotein E (Apo-E)
Q9Y265	2	RUVB1_HUMAN	RuvB-like 1 (EC https://url.uk.m.mimecastprotect.com/s/ywQiC29jVIRM3yc1wC6F5Cuud?domain=3.6.4.12) (49 kDa TATA box-binding protein-interacting protein) (49 kDa TBP-interacting protein) (54 kDa erythrocyte cytosolic protein) (ECP-54) (INO80 complex subunit H) (Nuclear matrix protein 238) (NMP 238) (Pontin 52) (TIP49a) (TIP60-associated protein 54-alpha) (TAP54-alpha)
Q3LXA3	2	TKFC_HUMAN	Triokinase/FMN cyclase (Bifunctional ATP-dependent dihydroxyacetone kinase/FAD-AMP lyase (cyclizing)) [Includes: ATP-dependent dihydroxyacetone kinase (DHA kinase) (EC https://url.uk.m.mimecastprotect.com/s/5EfNC5WmYTxB9NHO5i9FkNTM1?domain=2.7.1.28) (EC https://url.uk.m.mimecastprotect.com/s/Q2_NC60nZu15mwF6rfJF5Zxuj?domain=2.7.1.29) (Glycerone kinase) (Triokinase) (Triose kinase); FAD-AMP lyase …
P48637	2	GSHB_HUMAN	Glutathione synthetase (GSH synthetase) (GSH-S) (EC https://url.uk.m.mimecastprotect.com/s/pZl3C89p4Izoq4U1BU0FyQzaQ?domain=6.3.2.3) (Glutathione synthase)
Q12904	2	AIMP1_HUMAN	Aminoacyl tRNA synthase complex-interacting multifunctional protein 1 (Multisynthase complex auxiliary component p43) [Cleaved into: Endothelial monocyte-activating polypeptide 2 (EMAP-2) (Endothelial monocyte-activating polypeptide II) (EMAP-II) (Small inducible cytokine subfamily E member 1)]
P01834	2	IGKC_HUMAN	Immunoglobulin kappa constant (Ig kappa chain C region) (Ig kappa chain C region AG) (Ig kappa chain C region CUM) (Ig kappa chain C region EU) (Ig kappa chain C region OU) (Ig kappa chain C region ROY) (Ig kappa chain C region TI)
P10909	2	CLUS_HUMAN	Clusterin (Aging-associated gene 4 protein) (Apolipoprotein J) (Apo-J) (Complement cytolysis inhibitor) (CLI) (Complement-associated protein SP-40,40) (Ku70-binding protein 1) (NA1/NA2) (Sulfated glycoprotein 2) (SGP-2) (Testosterone-repressed prostate message 2) (TRPM-2) [Cleaved into: Clusterin beta chain (ApoJalpha) (Complement cytolysis inhibitor a chain) (SP-40,40 beta-chain); Clusterin alph…
Q9C0C9	2	UBE2O_HUMAN	(E3-independent) E2 ubiquitin-conjugating enzyme (EC https://url.uk.m.mimecastprotect.com/s/M1s1C92q4IMGq7cE8igFqM-sB?domain=2.3.2.24) (E2/E3 hybrid ubiquitin-protein ligase UBE2O) (Ubiquitin carrier protein O) (Ubiquitin-conjugating enzyme E2 O) (Ubiquitin-conjugating enzyme E2 of 230 kDa) (Ubiquitin-conjugating enzyme E2-230K) (Ubiquitin-protein ligase O)
P23142	2	FBLN1_HUMAN	Fibulin-1 (FIBL-1)
E7ENY0	2	E7ENY0_HUMAN	Adducin 1
P27105	2	STOM_HUMAN	Stomatin (Erythrocyte band 7 integral membrane protein) (Erythrocyte membrane protein band 7.2) (Protein 7.2b)
A0A7P0Z441	2	A0A7P0Z441_HUMAN	Angiotensinogen
B5MDF5	2	B5MDF5_HUMAN	GTP-binding nuclear protein Ran
P08697	2	A2AP_HUMAN	Alpha-2-antiplasmin (Alpha-2-AP) (Alpha-2-plasmin inhibitor) (Alpha-2-PI) (Serpin F2)
P13796	2	PLSL_HUMAN	Plastin-2 (L-plastin) (LC64P) (Lymphocyte cytosolic protein 1) (LCP-1)
E7EPV7	2	E7EPV7_HUMAN	Alpha-synuclein
B5MCI0	2	B5MCI0_HUMAN	Smoothelin
P13716	2	HEM2_HUMAN	Delta-aminolevulinic acid dehydratase (ALADH) (EC https://url.uk.m.mimecastprotect.com/s/Ku7wC095QIM1BPcDYtLF9rf8D?domain=4.2.1.24) (Porphobilinogen synthase)
O00299	2	CLIC1_HUMAN	Chloride intracellular channel protein 1 (Chloride channel ABP) (Nuclear chloride ion channel 27) (NCC27) (Regulatory nuclear chloride ion channel protein) (hRNCC)
P04004	2	VTNC_HUMAN	Vitronectin (VN) (S-protein) (Serum-spreading factor) (V75) [Cleaved into: Vitronectin V65 subunit; Vitronectin V10 subunit; Somatomedin-B]
P02763	2	A1AG1_HUMAN	Alpha-1-acid glycoprotein 1 (AGP 1) (Orosomucoid-1) (OMD 1)
A0A6I8PU73	2	A0A6I8PU73_HUMAN	DnaJ heat shock protein family (Hsp40) member C7
O43866	2	CD5L_HUMAN	CD5 antigen-like (Apoptosis inhibitor expressed by macrophages) (hAIM) (CT-2) (IgM-associated peptide) (SP-alpha)
H0Y2Y8	2	H0Y2Y8_HUMAN	Zyxin
P25325	2	THTM_HUMAN	3-mercaptopyruvate sulfurtransferase (MST) (EC https://url.uk.m.mimecastprotect.com/s/RjoWCgkAzSmMyQT2rcAF4kuFb?domain=2.8.1.2)
P04196	2	HRG_HUMAN	Histidine-rich glycoprotein (Histidine-proline-rich glycoprotein) (HPRG)
P05156	2	CFAI_HUMAN	Complement factor I (EC https://url.uk.m.mimecastprotect.com/s/cZstCjnEDF3WmNs5WHWFm7XX8?domain=3.4.21.45) (C3B/C4B inactivator) [Cleaved into: Complement factor I heavy chain; Complement factor I light chain]
P02765	2	FETUA_HUMAN	Alpha-2-HS-glycoprotein (Alpha-2-Z-globulin) (Ba-alpha-2-glycoprotein) (Fetuin-A) [Cleaved into: Alpha-2-HS-glycoprotein chain A; Alpha-2-HS-glycoprotein chain B]
A0A087WT59	2	A0A087WT59_HUMAN	Transthyretin
P25398	2	RS12_HUMAN	Small ribosomal subunit protein eS12 (40S ribosomal protein S12)
P0DOY2	2	IGLC2_HUMAN	Immunoglobulin lambda constant 2 (Ig lambda chain C region Kern) (Ig lambda chain C region NIG-64) (Ig lambda chain C region SH) (Ig lambda chain C region X) (Ig lambda-2 chain C region)
P04217	2	A1BG_HUMAN	Alpha-1B-glycoprotein (Alpha-1-B glycoprotein)
P07738	2	PMGE_HUMAN	Bisphosphoglycerate mutase (BPGM) (EC https://url.uk.m.mimecastprotect.com/s/lvpwCkoGEtrxBGIQVH9FGUpCx?domain=5.4.2.4) (2,3-bisphosphoglycerate mutase, erythrocyte) (2,3-bisphosphoglycerate synthase) (EC https://url.uk.m.mimecastprotect.com/s/SXiNClpJGsAQE4IyyTZFzgqCG?domain=5.4.2.11) (2,3-diphosphoglycerate mutase) (DPGM) (BPG-dependent PGAM)
P13671	2	CO6_HUMAN	Complement component C6
A0A8Q3SI95	2	A0A8Q3SI95_HUMAN	Complement component C9
A0A0B4J231	2	A0A0B4J231_HUMAN	Immunoglobulin lambda like polypeptide 5
O95336	2	6PGL_HUMAN	6-phosphogluconolactonase (6PGL) (EC https://url.uk.m.mimecastprotect.com/s/RD72CmEKJfAOl4IB9cGFRkrfo?domain=3.1.1.31)
P01966	2	HBA_BOVIN	Hemoglobin subunit alpha (Alpha-globin) (Hemoglobin alpha chain) [Cleaved into: Hemopressin]
A0A7I2V2D2	2	A0A7I2V2D2_HUMAN	Serpin family G member 1
P36955	2	PEDF_HUMAN	Pigment epithelium-derived factor (PEDF) (Cell proliferation-inducing gene 35 protein) (EPC-1) (Serpin F1)
O00233	2	PSMD9_HUMAN	26S proteasome non-ATPase regulatory subunit 9 (26S proteasome regulatory subunit p27)
P01011	2	AACT_HUMAN	Alpha-1-antichymotrypsin (ACT) (Cell growth-inhibiting gene 24/25 protein) (Serpin A3) [Cleaved into: Alpha-1-antichymotrypsin His-Pro-less]
P09871	2	C1S_HUMAN	Complement C1s subcomponent (EC https://url.uk.m.mimecastprotect.com/s/hSAgCnzLKFK8DBuNmfnFJEtYs?domain=3.4.21.42) (C1 esterase) (Complement component 1 subcomponent s) [Cleaved into: Complement C1s subcomponent heavy chain; Complement C1s subcomponent light chain]
P19652	2	A1AG2_HUMAN	Alpha-1-acid glycoprotein 2 (AGP 2) (Orosomucoid-2) (OMD 2)
P61224	2	RAP1B_HUMAN	Ras-related protein Rap-1b (EC https://url.uk.m.mimecastprotect.com/s/u5_9CLPQ4Im698TqKT8Fy2rZh?domain=3.6.5.2) (GTP-binding protein smg p21B)
A0A3F2YNY7	2	A0A3F2YNY7_HUMAN	hydroxymethylbilane synthase (EC https://url.uk.m.mimecastprotect.com/s/2lBMCoOMLhBOYWUVoF0FpCuLs?domain=2.5.1.61) (Hydroxymethylbilane synthase)
Q00013	2	EM55_HUMAN	55 kDa erythrocyte membrane protein (p55) (Membrane protein, palmitoylated 1)
P25311	2	ZA2G_HUMAN	Zinc-alpha-2-glycoprotein (Zn-alpha-2-GP) (Zn-alpha-2-glycoprotein)
Q14C86	2	GAPD1_HUMAN	GTPase-activating protein and VPS9 domain-containing protein 1 (GAPex-5) (Rab5-activating protein 6)
P00492	2	HPRT_HUMAN	Hypoxanthine-guanine phosphoribosyltransferase (HGPRT) (HGPRTase) (EC https://url.uk.m.mimecastprotect.com/s/68bICpzNMFvYo6CY7u1FG_OCP?domain=2.4.2.8)
P35612	2	ADDB_HUMAN	Beta-adducin (Erythrocyte adducin subunit beta)
B4DHE8	2	B4DHE8_HUMAN	Musashi RNA binding protein 2 (cDNA FLJ56904, highly similar to RNA-binding protein Musashi homolog 2)
Q9UNN5	2	FAF1_HUMAN	FAS-associated factor 1 (hFAF1) (UBX domain-containing protein 12) (UBX domain-containing protein 3A)
Q5TDH0	2	DDI2_HUMAN	Protein DDI1 homolog 2 (EC 3.4.23.-)
P46783	2	RS10_HUMAN	Small ribosomal subunit protein eS10 (40S ribosomal protein S10)
A0A8Q3WL79	2	A0A8Q3WL79_HUMAN	Complement C8 alpha chain
Q96P70	2	IPO9_HUMAN	Importin-9 (Imp9) (Ran-binding protein 9) (RanBP9)
Q9H0B6	2	KLC2_HUMAN	Kinesin light chain 2 (KLC 2)
O75368	2	SH3L1_HUMAN	Adapter SH3BGRL (SH3 domain-binding glutamic acid-rich-like protein 1)
Q9NPQ8	2	RIC8A_HUMAN	Synembryn-A (Protein Ric-8A)
P10599	2	THIO_HUMAN	Thioredoxin (Trx) (ATL-derived factor) (ADF) (Surface-associated sulphydryl protein) (SASP) (allergen Hom s Trx)
Q8WZA0	2	LZIC_HUMAN	Protein LZIC (Leucine zipper and CTNNBIP1 domain-containing protein) (Leucine zipper and ICAT homologous domain-containing protein)
Q96PD5	2	PGRP2_HUMAN	N-acetylmuramoyl-L-alanine amidase (EC https://url.uk.m.mimecastprotect.com/s/aOm1Cq2ONIzqNwUQvf9FEAbp-?domain=3.5.1.28) (Peptidoglycan recognition protein 2) (Peptidoglycan recognition protein long) (PGRP-L)
P06702	2	S10A9_HUMAN	Protein S100-A9 (Calgranulin-B) (Calprotectin L1H subunit) (Leukocyte L1 complex heavy chain) (Migration inhibitory factor-related protein 14) (MRP-14) (p14) (S100 calcium-binding protein A9)
P07358	2	CO8B_HUMAN	Complement component C8 beta chain (Complement component 8 subunit beta)
P10643	2	CO7_HUMAN	Complement component C7
Q9UPN7	2	PP6R1_HUMAN	Serine/threonine-protein phosphatase 6 regulatory subunit 1 (SAPS domain family member 1)
Q08495	2	DEMA_HUMAN	Dematin (Dematin actin-binding protein) (Erythrocyte membrane protein band 4.9)
V9GYM3	2	V9GYM3_HUMAN	Apolipoprotein A-II (Apolipoprotein A2)
P52566	2	GDIR2_HUMAN	Rho GDP-dissociation inhibitor 2 (Rho GDI 2) (Ly-GDI) (Rho-GDI beta)
P27169	2	PON1_HUMAN	Serum paraoxonase/arylesterase 1 (PON 1) (EC https://url.uk.m.mimecastprotect.com/s/EEfjCrYPOt1gZJF4LtxF4rfp5?domain=3.1.1.2) (EC https://url.uk.m.mimecastprotect.com/s/EB7TCvjWVI2Q8VTzEsLFQ27rO?domain=3.1.1.81) (EC https://url.uk.m.mimecastprotect.com/s/JaY1CwkXWSABxrI9XSgFJ2U8N?domain=3.1.8.1) (Aromatic esterase 1) (A-esterase 1) (K-45) (Serum aryldialkylphosphatase 1)
O60256	2	KPRB_HUMAN	Phosphoribosyl pyrophosphate synthase-associated protein 2 (PRPP synthase-associated protein 2) (41 kDa phosphoribosypyrophosphate synthetase-associated protein) (PAP41)
Q9NRF8	2	PYRG2_HUMAN	CTP synthase 2 (EC https://url.uk.m.mimecastprotect.com/s/0-W3CxlYXI9YvNFY0S4Fyh63-?domain=6.3.4.2) (CTP synthetase 2) (UTP--ammonia ligase 2)
B4DPQ0	2	B4DPQ0_HUMAN	complement subcomponent C1r (EC https://url.uk.m.mimecastprotect.com/s/6nvwCymZYh0xoVcQvupFxNPKh?domain=3.4.21.41)
P10746	2	HEM4_HUMAN	Uroporphyrinogen-III synthase (UROIIIS) (UROS) (EC https://url.uk.m.mimecastprotect.com/s/13FzCzn1ZFx5qVHgWUvF9fy--?domain=4.2.1.75) (Hydroxymethylbilane hydrolyase [cyclizing]) (Uroporphyrinogen-III cosynthase)
Q9NRV9	2	HEBP1_HUMAN	Heme-binding protein 1 (p22HBP)
P07360	2	CO8G_HUMAN	Complement component C8 gamma chain
Q9Y315	2	DEOC_HUMAN	Deoxyribose-phosphate aldolase (DERA) (EC https://url.uk.m.mimecastprotect.com/s/JjepCAmB4hnkOqC91f3FGNjly?domain=4.1.2.4) (2-deoxy-D-ribose 5-phosphate aldolase) (Phosphodeoxyriboaldolase) (Deoxyriboaldolase)
P03952	2	KLKB1_HUMAN	Plasma kallikrein (EC https://url.uk.m.mimecastprotect.com/s/CVunCBnD4FMYK2cNXTPF2xXlN?domain=3.4.21.34) (Fletcher factor) (Kininogenin) (Plasma prekallikrein) (PKK) [Cleaved into: Plasma kallikrein heavy chain; Plasma kallikrein light chain]
M0R0R2	2	M0R0R2_HUMAN	Ribosomal protein S5
P05546	2	HEP2_HUMAN	Heparin cofactor 2 (Heparin cofactor II) (HC-II) (Protease inhibitor leuserpin-2) (HLS2) (Serpin D1)
Q96G03	2	PGM2_HUMAN	Phosphopentomutase (EC https://url.uk.m.mimecastprotect.com/s/-XX2CD0G4un4AGCAXf0Fjpo7D?domain=5.4.2.7) (Glucose phosphomutase 2) (Phosphodeoxyribomutase) (Phosphoglucomutase-2) (EC https://url.uk.m.mimecastprotect.com/s/LohICEPJ4IgExXcp0FJF7Tvsl?domain=5.4.2.2)
P11166	2	GTR1_HUMAN	Solute carrier family 2, facilitated glucose transporter member 1 (Glucose transporter type 1, erythrocyte/brain) (GLUT-1) (HepG2 glucose transporter)
P05106	2	ITB3_HUMAN	Integrin beta-3 (Platelet membrane glycoprotein IIIa) (GPIIIa) (CD antigen CD61)
Q5VY30	2	Q5VY30_HUMAN	Retinol-binding protein
A0A8I5KW61	2	A0A8I5KW61_HUMAN	C-X-C motif chemokine
P30626	2	SORCN_HUMAN	Sorcin (22 kDa protein) (CP-22) (CP22) (V19)
P02750	2	A2GL_HUMAN	Leucine-rich alpha-2-glycoprotein (LRG)
P43487	2	RANG_HUMAN	Ran-specific GTPase-activating protein (Ran-binding protein 1) (RanBP1)
P05109	2	S10A8_HUMAN	Protein S100-A8 (Calgranulin-A) (Calprotectin L1L subunit) (Cystic fibrosis antigen) (CFAG) (Leukocyte L1 complex light chain) (Migration inhibitory factor-related protein 8) (MRP-8) (p8) (S100 calcium-binding protein A8) (Urinary stone protein band A)
Q9BWD1	2	THIC_HUMAN	Acetyl-CoA acetyltransferase, cytosolic (EC https://url.uk.m.mimecastprotect.com/s/jKU9CZWkjTDJgBf6tRFBGpBS?domain=2.3.1.9) (Acetyl-CoA transferase-like protein) (Cytosolic acetoacetyl-CoA thiolase)
A0A0C4DH38	2	HV551_HUMAN	Immunoglobulin heavy variable 5-51
Q5T123	2	Q5T123_HUMAN	SH3 domain-binding glutamic acid-rich-like protein 3
Q969T9	2	WBP2_HUMAN	WW domain-binding protein 2 (WBP-2)
C9JF17	2	C9JF17_HUMAN	Apolipoprotein D
P02743	2	SAMP_HUMAN	Serum amyloid P-component (SAP) (9.5S alpha-1-glycoprotein) [Cleaved into: Serum amyloid P-component(1-203)]
Q8IZ83	2	A16A1_HUMAN	Aldehyde dehydrogenase family 16 member A1
Q9Y3I1	2	FBX7_HUMAN	F-box only protein 7
P00167	2	CYB5_HUMAN	Cytochrome b5 (Microsomal cytochrome b5 type A) (MCB5)
A0A087WW43	2	A0A087WW43_HUMAN	deleted
P08185	2	CBG_HUMAN	Corticosteroid-binding globulin (CBG) (Serpin A6) (Transcortin)
P06132	2	DCUP_HUMAN	Uroporphyrinogen decarboxylase (UPD) (URO-D) (EC https://url.uk.m.mimecastprotect.com/s/fsh7CG9L4I0v4XcpOHlFBrJMs?domain=4.1.1.37)
P02100	2	HBE_HUMAN	Hemoglobin subunit epsilon (Epsilon-globin) (Hemoglobin epsilon chain)
Q5QPM7	2	Q5QPM7_HUMAN	Proteasome inhibitor PI31 subunit
P26447	2	S10A4_HUMAN	Protein S100-A4 (Calvasculin) (Metastasin) (Placental calcium-binding protein) (Protein Mts1) (S100 calcium-binding protein A4)
P06312	2	KV401_HUMAN	Immunoglobulin kappa variable 4-1 (Ig kappa chain V-IV region B17) (Ig kappa chain V-IV region JI) (Ig kappa chain V-IV region Len) (Ig kappa chain V-IV region STH)
P02654	2	APOC1_HUMAN	Apolipoprotein C-I (Apo-CI) (ApoC-I) (Apolipoprotein C1) [Cleaved into: Truncated apolipoprotein C-I]
O14879	2	IFIT3_HUMAN	Interferon-induced protein with tetratricopeptide repeats 3 (IFIT-3) (CIG49) (ISG-60) (Interferon-induced 60 kDa protein) (IFI-60K) (Interferon-induced protein with tetratricopeptide repeats 4) (IFIT-4) (Retinoic acid-induced gene G protein) (P60) (RIG-G)
P31146	2	COR1A_HUMAN	Coronin-1A (Coronin-like protein A) (Clipin-A) (Coronin-like protein p57) (Tryptophan aspartate-containing coat protein) (TACO)
P02656	2	APOC3_HUMAN	Apolipoprotein C-III (Apo-CIII) (ApoC-III) (Apolipoprotein C3)
P08567	2	PLEK_HUMAN	Pleckstrin (Platelet 47 kDa protein) (p47)
P02655	2	APOC2_HUMAN	Apolipoprotein C-II (Apo-CII) (ApoC-II) (Apolipoprotein C2) [Cleaved into: Proapolipoprotein C-II (ProapoC-II)]
C9J3D7	2	C9J3D7_HUMAN	Carnitine O-octanoyltransferase
Q9NZD4	2	AHSP_HUMAN	Alpha-hemoglobin-stabilizing protein (Erythroid differentiation-related factor) (Erythroid-associated factor)
P62841	2	RS15_HUMAN	Small ribosomal subunit protein uS19 (40S ribosomal protein S15) (RIG protein)
Q9Y2V2	2	CHSP1_HUMAN	Calcium-regulated heat-stable protein 1 (Calcium-regulated heat-stable protein of 24 kDa) (CRHSP-24)
P04921	2	GLPC_HUMAN	Glycophorin-C (Glycoconnectin) (Glycophorin-D) (GPD) (Glycoprotein beta) (PAS-2') (Sialoglycoprotein D) (CD antigen CD236)
Q96F85	2	CNRP1_HUMAN	CB1 cannabinoid receptor-interacting protein 1 (CRIP-1)
H0YD13	2	H0YD13_HUMAN	CD44 antigen (Extracellular matrix receptor III) (GP90 lymphocyte homing/adhesion receptor) (HUTCH-I) (Hermes antigen) (Hyaluronate receptor) (Phagocytic glycoprotein 1) (Phagocytic glycoprotein I)
A0A4W8ZXM2	2	A0A4W8ZXM2_HUMAN	Immunoglobulin heavy variable 3-72
P01780	2	HV307_HUMAN	Immunoglobulin heavy variable 3-7 (Ig heavy chain V-III region GAL) (Ig heavy chain V-III region GAR) (Ig heavy chain V-III region JON)
A0A8Q3WKW0	2	A0A8Q3WKW0_HUMAN	Complement factor D (EC https://url.uk.m.mimecastprotect.com/s/zfLOCJPO5I1NwMFz3cQFyRUvT?domain=3.4.21.46) (Adipsin) (C3 convertase activator) (Properdin factor D)
P31689	2	DNJA1_HUMAN	DnaJ homolog subfamily A member 1 (DnaJ protein homolog 2) (HSDJ) (Heat shock 40 kDa protein 4) (Heat shock protein J2) (HSJ-2) (Human DnaJ protein 2) (hDj-2)
P01768	2	HV330_HUMAN	Immunoglobulin heavy variable 3-30 (Ig heavy chain V-III region BUR) (Ig heavy chain V-III region CAM) (Ig heavy chain V-III region GA) (Ig heavy chain V-III region NIE)
Q9NT62	2	ATG3_HUMAN	Ubiquitin-like-conjugating enzyme ATG3 (EC 2.3.2.-) (Autophagy-related protein 3) (APG3-like) (hApg3) (Protein PC3-96)
P61513	2	RL37A_HUMAN	Large ribosomal subunit protein eL43 (60S ribosomal protein L37a)
P42766	2	RL35_HUMAN	Large ribosomal subunit protein uL29 (60S ribosomal protein L35)
P20851	2	C4BPB_HUMAN	C4b-binding protein beta chain
Q96BW9	2	TAM41_HUMAN	Phosphatidate cytidylyltransferase, mitochondrial (EC https://url.uk.m.mimecastprotect.com/s/u2iiCK6P4TBVWpU3wtWF5X8uI?domain=2.7.7.41) (CDP-diacylglycerol synthase) (CDP-DAG synthase) (Mitochondrial translocator assembly and maintenance protein 41 homolog) (TAM41)
Q08722	2	CD47_HUMAN	Leukocyte surface antigen CD47 (Antigenic surface determinant protein OA3) (Integrin-associated protein) (IAP) (Protein MER6) (CD antigen CD47)
A0A8Q3SI33	2	A0A8Q3SI33_HUMAN	Complement C1q B chain
A0A087WW87	2	KV240_HUMAN	Immunoglobulin kappa variable 2-40
O95456	2	PSMG1_HUMAN	Proteasome assembly chaperone 1 (PAC-1) (Chromosome 21 leucine-rich protein) (C21-LRP) (Down syndrome critical region protein 2)
Q5VVQ6	2	OTU1_HUMAN	Ubiquitin thioesterase OTU1 (EC https://url.uk.m.mimecastprotect.com/s/bBf5CQOY4h30PZsPgtvFG58Vq?domain=3.4.19.12) (DUBA-8) (HIV-1-induced protease 7) (HIN-7) (HsHIN7) (OTU domain-containing protein 2)
A0A5F9ZH15	2	A0A5F9ZH15_HUMAN	Biotinidase (EC https://url.uk.m.mimecastprotect.com/s/X6bCCLPQ4Im698TPNh8FybnwX?domain=3.5.1.12)
P61927	2	RL37_HUMAN	Large ribosomal subunit protein eL37 (60S ribosomal protein L37) (G1.16)
P06703	2	S10A6_HUMAN	Protein S100-A6 (Calcyclin) (Growth factor-inducible protein 2A9) (MLN 4) (Prolactin receptor-associated protein) (PRA) (S100 calcium-binding protein A6)
P09496	2	CLCA_HUMAN	Clathrin light chain A (Lca)
P59665	2	DEF1_HUMAN	Neutrophil defensin 1 (Defensin, alpha 1) (HNP-1) (HP-1) (HP1) [Cleaved into: HP 1-56; Neutrophil defensin 2 (HNP-2) (HP-2) (HP2)]
O43665	2	RGS10_HUMAN	Regulator of G-protein signaling 10 (RGS10)
A0A075B6H7	2	KV37_HUMAN	Probable non-functional immunoglobulin kappa variable 3-7
Q02161	2	RHD_HUMAN	Blood group Rh(D) polypeptide (RHXIII) (Rh polypeptide 2) (RhPII) (Rhesus D antigen) (CD antigen CD240D)
Q8N3J3	2	HROB_HUMAN	Homologous recombination OB-fold protein
A0A087WW49	2	A0A087WW49_HUMAN	Ig-like domain-containing protein
Q5T619	2	ZN648_HUMAN	Zinc finger protein 648
P01701	2	LV151_HUMAN	Immunoglobulin lambda variable 1-51 (Ig lambda chain V-I region BL2) (Ig lambda chain V-I region EPS) (Ig lambda chain V-I region NEW) (Ig lambda chain V-I region NIG-64)
P35573	3	GDE_HUMAN	Glycogen debranching enzyme (Glycogen debrancher) [Includes: 4-alpha-glucanotransferase (EC https://url.uk.m.mimecastprotect.com/s/gRp2CM9R4IRN3mcJMiwF8q8c6?domain=2.4.1.25) (Oligo-1,4-1,4-glucantransferase); Amylo-alpha-1,6-glucosidase (Amylo-1,6-glucosidase) (EC https://url.uk.m.mimecastprotect.com/s/zYqnCN8V4sE43ycjvuXFy3aaL?domain=3.2.1.33) (Dextrin 6-alpha-D-glucosidase)]
P11217	3	PYGM_HUMAN	Glycogen phosphorylase, muscle form (EC https://url.uk.m.mimecastprotect.com/s/clFSCOZW4u0WxQck3uYFGJJ7E?domain=2.4.1.1) (Myophosphorylase)
P04406	3	G3P_HUMAN	Glyceraldehyde-3-phosphate dehydrogenase (GAPDH) (EC https://url.uk.m.mimecastprotect.com/s/KA-uCPY04topXVc1wtRFxKn_N?domain=1.2.1.12) (Peptidyl-cysteine S-nitrosylase GAPDH) (EC 2.6.99.-)
A0A8V8TNX9	3	A0A8V8TNX9_HUMAN	Pyruvate kinase (EC https://url.uk.m.mimecastprotect.com/s/XsePCQOY4h30PZsMgfvFGH28C?domain=2.7.1.40)
Q13423	3	NNTM_HUMAN	NAD(P) transhydrogenase, mitochondrial (EC https://url.uk.m.mimecastprotect.com/s/ZeijCRLZ9uR2WZcP6FjF1aXgf?domain=7.1.1.1) (Nicotinamide nucleotide transhydrogenase) (Pyridine nucleotide transhydrogenase)
P00558	3	PGK1_HUMAN	Phosphoglycerate kinase 1 (EC https://url.uk.m.mimecastprotect.com/s/TXo5CVN46c5GyQFyPIZFEF268?domain=2.7.2.3) (Cell migration-inducing gene 10 protein) (Primer recognition protein 2) (PRP 2)
A0A8V8TQK1	3	A0A8V8TQK1_HUMAN	Clathrin heavy chain
Q15772	3	SPEG_HUMAN	Striated muscle preferentially expressed protein kinase (EC https://url.uk.m.mimecastprotect.com/s/qb7oCPY04topXVczRcRFxEKn0?domain=2.7.11.1) (Aortic preferentially expressed protein 1) (APEG-1)
P78527	3	PRKDC_HUMAN	DNA-dependent protein kinase catalytic subunit (DNA-PK catalytic subunit) (DNA-PKcs) (EC https://url.uk.m.mimecastprotect.com/s/qb7oCPY04topXVczRcRFxEKn0?domain=2.7.11.1) (DNPK1) (p460)
P19367	3	HXK1_HUMAN	Hexokinase-1 (EC https://url.uk.m.mimecastprotect.com/s/sGlFCW854sPJqouKQF1FogEdH?domain=2.7.1.1) (Brain form hexokinase) (Hexokinase type I) (HK I) (Hexokinase-A)
O75746	3	S2512_HUMAN	Electrogenic aspartate/glutamate antiporter SLC25A12, mitochondrial (Araceli hiperlarga) (Aralar) (Aralar1) (Mitochondrial aspartate glutamate carrier 1) (Solute carrier family 25 member 12)
Q86TD4	3	SRCA_HUMAN	Sarcalumenin
F5H2F4	3	F5H2F4_HUMAN	C-1-tetrahydrofolate synthase, cytoplasmic (EC https://url.uk.m.mimecastprotect.com/s/Te0JCXMg4SqwKrTDNH6FWufkR?domain=1.5.1.5) (EC https://url.uk.m.mimecastprotect.com/s/HJv-CYMjgSNrlBf95sGFxQfqR?domain=3.5.4.9) (EC https://url.uk.m.mimecastprotect.com/s/tXhRCZWkjTDJgBfK2SRFB2cAE?domain=6.3.4.3)
A6NMN0	3	A6NMN0_HUMAN	Phosphorylase b kinase regulatory subunit
P07437	3	TBB5_HUMAN	Tubulin beta chain (Tubulin beta-5 chain)
P00338	3	LDHA_HUMAN	L-lactate dehydrogenase A chain (LDH-A) (EC https://url.uk.m.mimecastprotect.com/s/gus1CgkAzSmMyQTphAF47zIL?domain=1.1.1.27) (Cell proliferation-inducing gene 19 protein) (LDH muscle subunit) (LDH-M) (Renal carcinoma antigen NY-REN-59)
Q13885	3	TBB2A_HUMAN	Tubulin beta-2A chain (Tubulin beta class IIa)
P30038	3	AL4A1_HUMAN	Delta-1-pyrroline-5-carboxylate dehydrogenase, mitochondrial (P5C dehydrogenase) (EC https://url.uk.m.mimecastprotect.com/s/N4q-C19gRIkVGWFpZImFVbBow?domain=1.2.1.88) (Aldehyde dehydrogenase family 4 member A1) (L-glutamate gamma-semialdehyde dehydrogenase)
Q93100	3	KPBB_HUMAN	Phosphorylase b kinase regulatory subunit beta (Phosphorylase kinase subunit beta)
P00568	3	KAD1_HUMAN	Adenylate kinase isoenzyme 1 (AK 1) (EC https://url.uk.m.mimecastprotect.com/s/3yA8CZWkjTDJgBfz6CRFBglKx?domain=2.7.4.10) (EC https://url.uk.m.mimecastprotect.com/s/wlN-C29jVIRM3ycBwi6F5rPPR?domain=2.7.4.3) (EC https://url.uk.m.mimecastprotect.com/s/BYNgC39kWIGnKNF23TOFQ5HWY?domain=2.7.4.6) (ATP-AMP transphosphorylase 1) (ATP:AMP phosphotransferase) (Adenylate monophosphate kinase) (Myokinase)
C9J2C0	3	C9J2C0_HUMAN	Tubulin alpha chain
P53621	3	COPA_HUMAN	Coatomer subunit alpha (Alpha-coat protein) (Alpha-COP) (HEP-COP) (HEPCOP) [Cleaved into: Xenin (Xenopsin-related peptide); Proxenin]
P13010	3	XRCC5_HUMAN	X-ray repair cross-complementing protein 5 (EC 3.6.4.-) (86 kDa subunit of Ku antigen) (ATP-dependent DNA helicase 2 subunit 2) (ATP-dependent DNA helicase II 80 kDa subunit) (CTC box-binding factor 85 kDa subunit) (CTC85) (CTCBF) (DNA repair protein XRCC5) (Ku80) (Ku86) (Lupus Ku autoantigen protein p86) (Nuclear factor IV) (Thyroid-lupus autoantigen) (TLAA) (X-ray repair complementing defective…
Q02252	3	MMSA_HUMAN	Methylmalonate-semialdehyde/malonate-semialdehyde dehydrogenase [acylating], mitochondrial (MMSDH) (EC https://url.uk.m.mimecastprotect.com/s/wUc2C49lXImX5kTBvtEF4awle?domain=1.2.1.27) (Aldehyde dehydrogenase family 6 member A1) (Malonate-semialdehyde dehydrogenase [acylating])
P12956	3	XRCC6_HUMAN	X-ray repair cross-complementing protein 6 (EC 3.6.4.-) (EC 4.2.99.-) (5'-deoxyribose-5-phosphate lyase Ku70) (5'-dRP lyase Ku70) (70 kDa subunit of Ku antigen) (ATP-dependent DNA helicase 2 subunit 1) (ATP-dependent DNA helicase II 70 kDa subunit) (CTC box-binding factor 75 kDa subunit) (CTC75) (CTCBF) (DNA repair protein XRCC6) (Lupus Ku autoantigen protein p70) (Ku70) (Thyroid-lupus autoantige…
Q04446	3	GLGB_HUMAN	1,4-alpha-glucan-branching enzyme (EC https://url.uk.m.mimecastprotect.com/s/9bX1C5WmYTxB9NHy5t9Fk8W6g?domain=2.4.1.18) (Brancher enzyme) (Glycogen-branching enzyme)
Q9UKS6	3	PACN3_HUMAN	Protein kinase C and casein kinase substrate in neurons protein 3 (SH3 domain-containing protein 6511)
P09104	3	ENOG_HUMAN	Gamma-enolase (EC https://url.uk.m.mimecastprotect.com/s/4mS0C60nZu15mwFmrsJF56TFO?domain=4.2.1.11) (2-phospho-D-glycerate hydro-lyase) (Enolase 2) (Neural enolase) (Neuron-specific enolase) (NSE)
O95210	3	STBD1_HUMAN	Starch-binding domain-containing protein 1 (Genethonin-1) (Glycophagy cargo receptor STBD1)
Q16816	3	PHKG1_HUMAN	Phosphorylase b kinase gamma catalytic chain, skeletal muscle/heart isoform (PHK-gamma-M) (EC https://url.uk.m.mimecastprotect.com/s/-t1QC7Ao4UQDN7cBOFyFoBBza?domain=2.7.11.19) (Phosphorylase kinase subunit gamma-1) (Serine/threonine-protein kinase PHKG1) (EC https://url.uk.m.mimecastprotect.com/s/qb7oCPY04topXVczRcRFxEKn0?domain=2.7.11.1, EC https://url.uk.m.mimecastprotect.com/s/4j8xC89p4Izoq4U…
A0A2U3TZH4	3	A0A2U3TZH4_HUMAN	PDZ and LIM domain 3
Q9H511	3	KLH31_HUMAN	Kelch-like protein 31 (BTB and kelch domain-containing protein 6) (Kelch repeat and BTB domain-containing protein 1) (Kelch-like protein KLHL)
P61978	3	HNRPK_HUMAN	Heterogeneous nuclear ribonucleoprotein K (hnRNP K) (Transformation up-regulated nuclear protein) (TUNP)
P55809	3	SCOT1_HUMAN	Succinyl-CoA:3-ketoacid coenzyme A transferase 1, mitochondrial (SCOT) (EC https://url.uk.m.mimecastprotect.com/s/K6JXC92q4IMGq7c38fgFq3NoX?domain=2.8.3.5) (3-oxoacid CoA-transferase 1) (Somatic-type succinyl-CoA:3-oxoacid CoA-transferase) (SCOT-s) (Succinyl-CoA:3-oxoacid CoA transferase)
A0A8J8YWN6	3	A0A8J8YWN6_HUMAN	cytochrome-b5 reductase (EC https://url.uk.m.mimecastprotect.com/s/PdqSCq2ONIzqNwUOI9FEzWpM?domain=1.6.2.2)
P61221	3	ABCE1_HUMAN	ATP-binding cassette sub-family E member 1 (EC 3.6.5.-) (2'-5'-oligoadenylate-binding protein) (HuHP68) (RNase L inhibitor) (Ribonuclease 4 inhibitor) (RNS4I)
O75128	3	COBL_HUMAN	Protein cordon-bleu
Q9UBC2	3	EP15R_HUMAN	Epidermal growth factor receptor substrate 15-like 1 (Eps15-related protein) (Eps15R)
P05455	3	LA_HUMAN	Lupus La protein (La autoantigen) (La ribonucleoprotein) (Sjoegren syndrome type B antigen) (SS-B)
Q92945	3	FUBP2_HUMAN	Far upstream element-binding protein 2 (FUSE-binding protein 2) (KH type-splicing regulatory protein) (KSRP) (p75)
A0A5H1ZRQ2	3	A0A5H1ZRQ2_HUMAN	RNA helicase (EC https://url.uk.m.mimecastprotect.com/s/BagtCAmB4hnkOqC8Gi3FG6S2x?domain=3.6.4.13)
Q8NCA5	3	FA98A_HUMAN	Protein FAM98A
Q8N1G4	3	LRC47_HUMAN	Leucine-rich repeat-containing protein 47
O60784	3	TOM1_HUMAN	Target of Myb1 membrane trafficking protein (Target of Myb protein 1)
P49257	3	LMAN1_HUMAN	Protein ERGIC-53 (ER-Golgi intermediate compartment 53 kDa protein) (Gp58) (Intracellular mannose-specific lectin MR60) (Lectin mannose-binding 1)
P27694	3	RFA1_HUMAN	Replication protein A 70 kDa DNA-binding subunit (RP-A p70) (Replication factor A protein 1) (RF-A protein 1) (Single-stranded DNA-binding protein) [Cleaved into: Replication protein A 70 kDa DNA-binding subunit, N-terminally processed]
P09429	3	HMGB1_HUMAN	High mobility group protein B1 (High mobility group protein 1) (HMG-1)
F8W787	3	F8W787_HUMAN	Cathepsin D (EC https://url.uk.m.mimecastprotect.com/s/4OEgC095QIM1BPc2YtLF9ZDu3?domain=3.4.23.5)
Q13263	3	TIF1B_HUMAN	Transcription intermediary factor 1-beta (TIF1-beta) (E3 SUMO-protein ligase TRIM28) (EC https://url.uk.m.mimecastprotect.com/s/KHBYCvjWVI2Q8VTQMfLFQguhZ?domain=2.3.2.27) (KRAB-associated protein 1) (KAP-1) (KRAB-interacting protein 1) (KRIP-1) (Nuclear corepressor KAP-1) (RING finger protein 96) (RING-type E3 ubiquitin transferase TIF1-beta) (Tripartite motif-containing protein 28)
Q9BQ69	3	MACD1_HUMAN	ADP-ribose glycohydrolase MACROD1 (MACRO domain-containing protein 1) (O-acetyl-ADP-ribose deacetylase MACROD1) (EC https://url.uk.m.mimecastprotect.com/s/_JloCgkAzSmMyQT3riAF4RsVA?domain=3.1.1.106) (Protein LRP16) ([Protein ADP-ribosylaspartate] hydrolase MACROD1) (EC 3.2.2.-) ([Protein ADP-ribosylglutamate] hydrolase MACROD1) (EC 3.2.2.-)
Q6PCE3	3	PGM2L_HUMAN	Glucose 1,6-bisphosphate synthase (EC https://url.uk.m.mimecastprotect.com/s/vpznCjnEDF3WmNs7WuWFmre1L?domain=2.7.1.106) (PMMLP) (Phosphoglucomutase-2-like 1)
Q6DKJ4	3	NXN_HUMAN	Nucleoredoxin (EC https://url.uk.m.mimecastprotect.com/s/P2noCkoGEtrxBGI9Vf9FG_Bw_?domain=1.8.1.8)
P42167	3	LAP2B_HUMAN	Lamina-associated polypeptide 2, isoforms beta/gamma (Thymopoietin, isoforms beta/gamma) (TP beta/gamma) (Thymopoietin-related peptide isoforms beta/gamma) (TPRP isoforms beta/gamma) [Cleaved into: Thymopoietin (TP) (Splenin); Thymopentin (TP5)]
Q9UH99	3	SUN2_HUMAN	SUN domain-containing protein 2 (Protein unc-84 homolog B) (Rab5-interacting protein) (Rab5IP) (Sad1/unc-84 protein-like 2)
Q32Q12	3	Q32Q12_HUMAN	Nucleoside diphosphate kinase (EC https://url.uk.m.mimecastprotect.com/s/BYNgC39kWIGnKNF23TOFQ5HWY?domain=2.7.4.6)
Q03154	3	ACY1_HUMAN	Aminoacylase-1 (ACY-1) (EC https://url.uk.m.mimecastprotect.com/s/3HQdClpJGsAQE4IqyFZFzi2Wn?domain=3.5.1.14) (N-acyl-L-amino-acid amidohydrolase)
Q9UJU6	3	DBNL_HUMAN	Drebrin-like protein (Cervical SH3P7) (Cervical mucin-associated protein) (Drebrin-F) (HPK1-interacting protein of 55 kDa) (HIP-55) (SH3 domain-containing protein 7)
O43719	3	HTSF1_HUMAN	17S U2 SnRNP complex component HTATSF1 (HIV Tat-specific factor 1) (Tat-SF1)
P07205	3	PGK2_HUMAN	Phosphoglycerate kinase 2 (EC https://url.uk.m.mimecastprotect.com/s/TXo5CVN46c5GyQFyPIZFEF268?domain=2.7.2.3) (Phosphoglycerate kinase, testis specific)
A0A7I2V535	3	A0A7I2V535_HUMAN	Non-POU domain containing octamer binding
Q14165	3	MLEC_HUMAN	Malectin
P31943	3	HNRH1_HUMAN	Heterogeneous nuclear ribonucleoprotein H (hnRNP H) [Cleaved into: Heterogeneous nuclear ribonucleoprotein H, N-terminally processed]
Q9ULC4	3	MCTS1_HUMAN	Malignant T-cell-amplified sequence 1 (MCT-1) (Multiple copies T-cell malignancies)
P46063	3	RECQ1_HUMAN	ATP-dependent DNA helicase Q1 (EC https://url.uk.m.mimecastprotect.com/s/pYliCmEKJfAOl4I99iGFRhzUw?domain=5.6.2.4) (DNA 3'-5' helicase Q1) (DNA helicase, RecQ-like type 1) (RecQ1) (DNA-dependent ATPase Q1) (RecQ protein-like 1)
P15374	3	UCHL3_HUMAN	Ubiquitin carboxyl-terminal hydrolase isozyme L3 (UCH-L3) (EC https://url.uk.m.mimecastprotect.com/s/bBf5CQOY4h30PZsPgtvFG58Vq?domain=3.4.19.12) (Ubiquitin thioesterase L3)
Q9NTX5	3	ECHD1_HUMAN	Ethylmalonyl-CoA decarboxylase (EC https://url.uk.m.mimecastprotect.com/s/Gv_FCnzLKFK8DBuZmtnFJgTdm?domain=4.1.1.94) (Enoyl-CoA hydratase domain-containing protein 1) (Methylmalonyl-CoA decarboxylase) (MMCD)
C9JPV8	3	C9JPV8_HUMAN	AP-2 complex subunit mu
Q12849	3	GRSF1_HUMAN	G-rich sequence factor 1 (GRSF-1)
Q2TAL5	3	SMTL2_HUMAN	Smoothelin-like protein 2
Q9BW30	3	TPPP3_HUMAN	Tubulin polymerization-promoting protein family member 3 (TPPP/p20)
Q9BZZ5	3	API5_HUMAN	Apoptosis inhibitor 5 (API-5) (Antiapoptosis clone 11 protein) (AAC-11) (Cell migration-inducing gene 8 protein) (Fibroblast growth factor 2-interacting factor) (FIF) (Protein XAGL)
Q8N1F7	3	NUP93_HUMAN	Nuclear pore complex protein Nup93 (93 kDa nucleoporin) (Nucleoporin Nup93)
P26368	3	U2AF2_HUMAN	Splicing factor U2AF 65 kDa subunit (U2 auxiliary factor 65 kDa subunit) (hU2AF(65)) (hU2AF65) (U2 snRNP auxiliary factor large subunit)
Q9NRG7	3	D39U1_HUMAN	Epimerase family protein SDR39U1 (EC 1.1.1.-) (Short-chain dehydrogenase/reductase family 39U member 1)
Q9UHB9	3	SRP68_HUMAN	Signal recognition particle subunit SRP68 (SRP68) (Signal recognition particle 68 kDa protein)
O75764	3	TCEA3_HUMAN	Transcription elongation factor A protein 3 (Transcription elongation factor S-II protein 3) (Transcription elongation factor TFIIS.h)
Q9BUJ2	3	HNRL1_HUMAN	Heterogeneous nuclear ribonucleoprotein U-like protein 1 (Adenovirus early region 1B-associated protein 5) (E1B-55 kDa-associated protein 5) (E1B-AP5)
P52597	3	HNRPF_HUMAN	Heterogeneous nuclear ribonucleoprotein F (hnRNP F) (Nucleolin-like protein mcs94-1) [Cleaved into: Heterogeneous nuclear ribonucleoprotein F, N-terminally processed]
O75694	3	NU155_HUMAN	Nuclear pore complex protein Nup155 (155 kDa nucleoporin) (Nucleoporin Nup155)
Q8WW12	3	PCNP_HUMAN	PEST proteolytic signal-containing nuclear protein (PCNP) (PEST-containing nuclear protein)
A0A0C4DFV9	3	A0A0C4DFV9_HUMAN	SET nuclear proto-oncogene
O75608	3	LYPA1_HUMAN	Acyl-protein thioesterase 1 (APT-1) (hAPT1) (EC 3.1.2.-) (Lysophospholipase 1) (Lysophospholipase I) (LPL-I) (LysoPLA I) (Palmitoyl-protein hydrolase) (EC https://url.uk.m.mimecastprotect.com/s/GiUbCoOMLhBOYWU6oc0FptVY4?domain=3.1.2.22)
Q92804	3	RBP56_HUMAN	TATA-binding protein-associated factor 2N (68 kDa TATA-binding protein-associated factor) (TAF(II)68) (TAFII68) (RNA-binding protein 56)
Q9Y383	3	LC7L2_HUMAN	Putative RNA-binding protein Luc7-like 2
Q9BXW6	3	OSBL1_HUMAN	Oxysterol-binding protein-related protein 1 (ORP-1) (OSBP-related protein 1)
A0A8I5KVB5	3	A0A8I5KVB5_HUMAN	General transcription factor IIi
A0A087WYT3	3	A0A087WYT3_HUMAN	Prostaglandin E synthase 3 (cPGES) (EC https://url.uk.m.mimecastprotect.com/s/x5eWCW854sPJqou62s1Fo_ezq?domain=5.3.99.3) (Cytosolic prostaglandin E2 synthase)
H0Y993	3	H0Y993_HUMAN	DEK oncogene (DNA binding), isoform CRA_b (DEK proto-oncogene)
Q6P587	3	FAHD1_HUMAN	Acylpyruvase FAHD1, mitochondrial (EC https://url.uk.m.mimecastprotect.com/s/6Nn5CpzNMFvYo6CG7H1FGe271?domain=3.7.1.5) (Fumarylacetoacetate hydrolase domain-containing protein 1) (FAH domain-containing protein 1) (Oxaloacetate decarboxylase) (OAA decarboxylase) (EC https://url.uk.m.mimecastprotect.com/s/1rD_Cq2ONIzqNwUEvc9FEMK-A?domain=4.1.1.112) (YisK-like protein)
Q6GMV3	3	PTRD1_HUMAN	Putative peptidyl-tRNA hydrolase PTRHD1 (EC https://url.uk.m.mimecastprotect.com/s/JWN1CrYPOt1gZJFyLuxF4LGUG?domain=3.1.1.29) (Peptidyl-tRNA hydrolase domain-containing protein 1)
Q08J23	3	NSUN2_HUMAN	RNA cytosine C(5)-methyltransferase NSUN2 (EC 2.1.1.-) (Myc-induced SUN domain-containing protein) (Misu) (NOL1/NOP2/Sun domain family member 2) (Substrate of AIM1/Aurora kinase B) (mRNA cytosine C(5)-methyltransferase) (EC 2.1.1.-) (tRNA cytosine C(5)-methyltransferase) (EC 2.1.1.-, EC https://url.uk.m.mimecastprotect.com/s/tbUeCvjWVI2Q8VTAEILFQrsmo?domain=2.1.1.203) (tRNA methyltransferase 4 ho…
Q9HBL7	3	PLRKT_HUMAN	Plasminogen receptor (KT) (Plg-R(KT))
Q96PU8	3	QKI_HUMAN	KH domain-containing RNA-binding protein QKI (Protein quaking) (Hqk) (HqkI)
Q8WXF1	3	PSPC1_HUMAN	Paraspeckle component 1 (Paraspeckle protein 1)
Q13185	3	CBX3_HUMAN	Chromobox protein homolog 3 (HECH) (Heterochromatin protein 1 homolog gamma) (HP1 gamma) (Modifier 2 protein)
Q00765	3	REEP5_HUMAN	Receptor expression-enhancing protein 5 (Polyposis locus protein 1) (Protein TB2)
O43149	3	ZZEF1_HUMAN	Zinc finger ZZ-type and EF-hand domain-containing protein 1
Q92522	3	H1X_HUMAN	Histone H1.10 (Histone H1x)
Q969X5	3	ERGI1_HUMAN	Endoplasmic reticulum-Golgi intermediate compartment protein 1 (ER-Golgi intermediate compartment 32 kDa protein) (ERGIC-32)
Q8WUM0	3	NU133_HUMAN	Nuclear pore complex protein Nup133 (133 kDa nucleoporin) (Nucleoporin Nup133)
P08651	3	NFIC_HUMAN	Nuclear factor 1 C-type (NF1-C) (Nuclear factor 1/C) (CCAAT-box-binding transcription factor) (CTF) (Nuclear factor I/C) (NF-I/C) (NFI-C) (TGGCA-binding protein)
P26583	3	HMGB2_HUMAN	High mobility group protein B2 (High mobility group protein 2) (HMG-2)
P51610	3	HCFC1_HUMAN	Host cell factor 1 (HCF) (HCF-1) (C1 factor) (CFF) (VCAF) (VP16 accessory protein) [Cleaved into: HCF N-terminal chain 1; HCF N-terminal chain 2; HCF N-terminal chain 3; HCF N-terminal chain 4; HCF N-terminal chain 5; HCF N-terminal chain 6; HCF C-terminal chain 1; HCF C-terminal chain 2; HCF C-terminal chain 3; HCF C-terminal chain 4; HCF C-terminal chain 5; HCF C-terminal chain 6]
P07858	3	CATB_HUMAN	Cathepsin B (EC https://url.uk.m.mimecastprotect.com/s/m7WsCwkXWSABxrIKXtgFJSzpI?domain=3.4.22.1) (APP secretase) (APPS) (Cathepsin B1) [Cleaved into: Cathepsin B light chain; Cathepsin B heavy chain]
B0QYK0	3	B0QYK0_HUMAN	EWS RNA binding protein 1
Q9Y320	3	TMX2_HUMAN	Thioredoxin-related transmembrane protein 2 (Cell proliferation-inducing gene 26 protein) (Thioredoxin domain-containing protein 14)
O14617	3	AP3D1_HUMAN	AP-3 complex subunit delta-1 (AP-3 complex subunit delta) (Adaptor-related protein complex 3 subunit delta-1) (Delta-adaptin)
Q8IWB9	3	TEX2_HUMAN	Testis-expressed protein 2 (Transmembrane protein 96)
Q9BV57	3	MTND_HUMAN	Acireductone dioxygenase (Acireductone dioxygenase (Fe(2+)-requiring)) (ARD') (Fe-ARD) (EC https://url.uk.m.mimecastprotect.com/s/u1XPCxlYXI9YvNFw0S4FyUSAR?domain=1.13.11.54) (Acireductone dioxygenase (Ni(2+)-requiring)) (ARD) (Ni-ARD) (EC https://url.uk.m.mimecastprotect.com/s/vvrVCymZYh0xoVcRvCpFxYlP5?domain=1.13.11.53) (Membrane-type 1 matrix metalloproteinase cytoplasmic tail-binding protein …
P08621	3	RU17_HUMAN	U1 small nuclear ribonucleoprotein 70 kDa (U1 snRNP 70 kDa) (U1-70K) (snRNP70)
P08579	3	RU2B_HUMAN	U2 small nuclear ribonucleoprotein B'' (U2 snRNP B'')
Q96ND0	3	F210A_HUMAN	Protein FAM210A
Q07666	3	KHDR1_HUMAN	KH domain-containing, RNA-binding, signal transduction-associated protein 1 (GAP-associated tyrosine phosphoprotein p62) (Src-associated in mitosis 68 kDa protein) (Sam68) (p21 Ras GTPase-activating protein-associated p62) (p68)
P50402	3	EMD_HUMAN	Emerin
Q6UW68	3	TM205_HUMAN	Transmembrane protein 205
U3KQS2	3	U3KQS2_HUMAN	Solute carrier family 37 member 4
P12004	3	PCNA_HUMAN	Proliferating cell nuclear antigen (PCNA) (Cyclin)
Q8IYB3	3	SRRM1_HUMAN	Serine/arginine repetitive matrix protein 1 (SR-related nuclear matrix protein of 160 kDa) (SRm160) (Ser/Arg-related nuclear matrix protein)
A0A0C4DGG8	3	A0A0C4DGG8_HUMAN	Cell division cycle and apoptosis regulator 1
P09012	3	SNRPA_HUMAN	U1 small nuclear ribonucleoprotein A (U1 snRNP A) (U1-A) (U1A)
Q9ULC3	3	RAB23_HUMAN	Ras-related protein Rab-23
G3V3E8	3	G3V3E8_HUMAN	NPC intracellular cholesterol transporter 2 (Epididymal secretory protein E1)
P15927	3	RFA2_HUMAN	Replication protein A 32 kDa subunit (RP-A p32) (Replication factor A protein 2) (RF-A protein 2) (Replication protein A 34 kDa subunit) (RP-A p34)
P84157	3	MXRA7_HUMAN	Matrix-remodeling-associated protein 7
B5MC59	3	B5MC59_HUMAN	Replication protein A3
Q9BQ61	3	TRIR_HUMAN	Telomerase RNA component interacting RNase (EC 3.1.13.-) (Exoribonuclease TRIR)
P49756	3	RBM25_HUMAN	RNA-binding protein 25 (Arg/Glu/Asp-rich protein of 120 kDa) (RED120) (Protein S164) (RNA-binding motif protein 25) (RNA-binding region-containing protein 7)
Q12769	3	NU160_HUMAN	Nuclear pore complex protein Nup160 (160 kDa nucleoporin) (Nucleoporin Nup160)
P05204	3	HMGN2_HUMAN	Non-histone chromosomal protein HMG-17 (High mobility group nucleosome-binding domain-containing protein 2)
Q9H1E3	3	NUCKS_HUMAN	Nuclear ubiquitous casein and cyclin-dependent kinase substrate 1 (P1)
Q13541	3	4EBP1_HUMAN	Eukaryotic translation initiation factor 4E-binding protein 1 (4E-BP1) (eIF4E-binding protein 1) (Phosphorylated heat- and acid-stable protein regulated by insulin 1) (PHAS-I)
Q9BZH6	3	WDR11_HUMAN	WD repeat-containing protein 11 (Bromodomain and WD repeat-containing protein 2) (WD repeat-containing protein 15)
Q9GZQ8	3	MLP3B_HUMAN	Microtubule-associated proteins 1A/1B light chain 3B (Autophagy-related protein LC3 B) (Autophagy-related ubiquitin-like modifier LC3 B) (MAP1 light chain 3-like protein 2) (MAP1A/MAP1B light chain 3 B) (MAP1A/MAP1B LC3 B) (Microtubule-associated protein 1 light chain 3 beta)
A0A0A0MTS7	4	A0A0A0MTS7_HUMAN	Titin
Q8WZ42	4	TITIN_HUMAN	Titin (EC https://url.uk.m.mimecastprotect.com/s/qb7oCPY04topXVczRcRFxEKn0?domain=2.7.11.1) (Connectin) (Rhabdomyosarcoma antigen MU-RMS-40.14)
A6NGQ3	4	A6NGQ3_HUMAN	Obscurin, cytoskeletal calmodulin and titin-interacting RhoGEF
P13535	4	MYH8_HUMAN	Myosin-8 (Myosin heavy chain 8) (Myosin heavy chain, skeletal muscle, perinatal) (MyHC-perinatal)
Q15149	4	PLEC_HUMAN	Plectin (PCN) (PLTN) (Hemidesmosomal protein 1) (HD1) (Plectin-1)
F8VZE0	4	F8VZE0_HUMAN	Myosin binding protein C1
P54296	4	MYOM2_HUMAN	Myomesin-2 (165 kDa connectin-associated protein) (165 kDa titin-associated protein) (M-protein) (Myomesin family member 2)
P52179	4	MYOM1_HUMAN	Myomesin-1 (190 kDa connectin-associated protein) (190 kDa titin-associated protein) (Myomesin family member 1)
Q8N3K9	4	CMYA5_HUMAN	Cardiomyopathy-associated protein 5 (Dystrobrevin-binding protein 2) (Genethonin-3) (Myospryn) (SPRY domain-containing protein 2) (Tripartite motif-containing protein 76)
P68133	4	ACTS_HUMAN	Actin, alpha skeletal muscle (EC 3.6.4.-) (Alpha-actin-1) [Cleaved into: Actin, alpha skeletal muscle, intermediate form]
A0A7I2V586	4	A0A7I2V586_HUMAN	Aconitate hydratase, mitochondrial (Aconitase) (EC https://url.uk.m.mimecastprotect.com/s/avCfCzn1ZFx5qVHKWFvF9G8IX?domain=4.2.1.3)
A0A8I5KS37	4	A0A8I5KS37_HUMAN	Nebulin
A0A075B7B1	4	A0A075B7B1_HUMAN	Desmuslin, isoform CRA_a (Synemin)
P13639	4	EF2_HUMAN	Elongation factor 2 (EF-2) (EC 3.6.5.-)
P06753	4	TPM3_HUMAN	Tropomyosin alpha-3 chain (Gamma-tropomyosin) (Tropomyosin-3) (Tropomyosin-5) (hTM5)
Q6ZN40	4	Q6ZN40_HUMAN	Tropomyosin 1 (cDNA FLJ16459 fis, clone BRCAN2002473, moderately similar to Tropomyosin, fibroblast isoform 2)
A7XZE4	4	A7XZE4_HUMAN	Tropomyosin beta chain (Beta-tropomyosin) (Tropomyosin-2)
Q5TCU3	4	Q5TCU3_HUMAN	Tropomyosin beta chain (Beta-tropomyosin) (Tropomyosin-2)
C9JZN9	4	C9JZN9_HUMAN	Troponin T, fast skeletal muscle
A0A6Q8PFE4	4	A0A6Q8PFE4_HUMAN	Actin beta
Q8WXH0	4	SYNE2_HUMAN	Nesprin-2 (KASH domain-containing protein 2) (KASH2) (Nuclear envelope spectrin repeat protein 2) (Nucleus and actin connecting element protein) (Protein NUANCE) (Synaptic nuclear envelope protein 2) (Syne-2)
O95425	4	SVIL_HUMAN	Supervillin (Archvillin) (p205/p250)
H0YK48	4	H0YK48_HUMAN	Tropomyosin alpha-1 chain (Alpha-tropomyosin) (Tropomyosin-1)
P55060	4	XPO2_HUMAN	Exportin-2 (Exp2) (Cellular apoptosis susceptibility protein) (Chromosome segregation 1-like protein) (Importin-alpha re-exporter)
A0A286YFB1	4	A0A286YFB1_HUMAN	Troponin T, fast skeletal muscle
Q5STZ8	4	Q5STZ8_HUMAN	ATP binding cassette subfamily F member 1
A0A5F9ZH70	4	A0A5F9ZH70_HUMAN	Ankyrin 2
H0YKP3	4	H0YKP3_HUMAN	Tropomyosin 1
P63316	4	TNNC1_HUMAN	Troponin C, slow skeletal and cardiac muscles (TN-C)
P02585	4	TNNC2_HUMAN	Troponin C, skeletal muscle
K7EQL4	4	K7EQL4_HUMAN	Troponin T, slow skeletal muscle (Slow skeletal muscle troponin T)
P48681	4	NEST_HUMAN	Nestin
Q13061	4	TRDN_HUMAN	Triadin
O95373	4	IPO7_HUMAN	Importin-7 (Imp7) (Ran-binding protein 7) (RanBP7)
O60237	4	MYPT2_HUMAN	Protein phosphatase 1 regulatory subunit 12B (Myosin phosphatase-targeting subunit 2) (Myosin phosphatase target subunit 2)
P54920	4	SNAA_HUMAN	Alpha-soluble NSF attachment protein (SNAP-alpha) (N-ethylmaleimide-sensitive factor attachment protein alpha)
P48788	4	TNNI2_HUMAN	Troponin I, fast skeletal muscle (Troponin I, fast-twitch isoform)
P29475	4	NOS1_HUMAN	Nitric oxide synthase 1 (EC https://url.uk.m.mimecastprotect.com/s/7fcdCAmB4hnkOqCY1H3FGBaIw?domain=1.14.13.39) (Constitutive NOS) (NC-NOS) (NOS type I) (Neuronal NOS) (N-NOS) (nNOS) (Nitric oxide synthase, brain) (bNOS) (Peptidyl-cysteine S-nitrosylase NOS1)
P04844	4	RPN2_HUMAN	Dolichyl-diphosphooligosaccharide--protein glycosyltransferase subunit 2 (Dolichyl-diphosphooligosaccharide--protein glycosyltransferase 63 kDa subunit) (RIBIIR) (Ribophorin II) (RPN-II) (Ribophorin-2)
A0A0C4DG59	4	A0A0C4DG59_HUMAN	Titin
Q9Y266	4	NUDC_HUMAN	Nuclear migration protein nudC (Nuclear distribution protein C homolog)
P28289	4	TMOD1_HUMAN	Tropomodulin-1 (Erythrocyte tropomodulin) (E-Tmod)
Q5VXT5	4	SYPL2_HUMAN	Synaptophysin-like protein 2
Q9Y224	4	RTRAF_HUMAN	RNA transcription, translation and transport factor protein (CLE7 homolog) (CLE) (hCLE)
B1AK88	4	B1AK88_HUMAN	F-actin-capping protein subunit beta
Q9NZQ9	4	TMOD4_HUMAN	Tropomodulin-4 (Skeletal muscle tropomodulin) (Sk-Tmod)
P47755	4	CAZA2_HUMAN	F-actin-capping protein subunit alpha-2 (CapZ alpha-2)
P19237	4	TNNI1_HUMAN	Troponin I, slow skeletal muscle (Troponin I, slow-twitch isoform)
Q8WX93	4	PALLD_HUMAN	Palladin (SIH002) (Sarcoma antigen NY-SAR-77)
A1L4K1	4	FSD2_HUMAN	Fibronectin type III and SPRY domain-containing protein 2 (SPRY domain-containing protein 1)
Q13203	4	MYBPH_HUMAN	Myosin-binding protein H (MyBP-H) (H-protein)
Q8TCA0	4	LRC20_HUMAN	Leucine-rich repeat-containing protein 20
P30085	4	KCY_HUMAN	UMP-CMP kinase (EC https://url.uk.m.mimecastprotect.com/s/2FyYCBnD4FMYK2cjXcPF2S3Iw?domain=2.7.4.14) (Deoxycytidylate kinase) (CK) (dCMP kinase) (Nucleoside-diphosphate kinase) (EC https://url.uk.m.mimecastprotect.com/s/BYNgC39kWIGnKNF23TOFQ5HWY?domain=2.7.4.6) (Uridine monophosphate/cytidine monophosphate kinase) (UMP/CMP kinase) (UMP/CMPK)
O15273	4	TELT_HUMAN	Telethonin (Titin cap protein)
Q96JB5	4	CK5P3_HUMAN	CDK5 regulatory subunit-associated protein 3 (CDK5 activator-binding protein C53) (LXXLL/leucine-zipper-containing ARF-binding protein) (Protein HSF-27)
P61586	4	RHOA_HUMAN	Transforming protein RhoA (EC https://url.uk.m.mimecastprotect.com/s/u5_9CLPQ4Im698TqKT8Fy2rZh?domain=3.6.5.2) (Rho cDNA clone 12) (h12)
P39656	4	OST48_HUMAN	Dolichyl-diphosphooligosaccharide--protein glycosyltransferase 48 kDa subunit (DDOST 48 kDa subunit) (Oligosaccharyl transferase 48 kDa subunit)
J3KSS5	4	J3KSS5_HUMAN	Coronin
Q9UHD9	4	UBQL2_HUMAN	Ubiquilin-2 (Chap1) (DSK2 homolog) (Protein linking IAP with cytoskeleton 2) (PLIC-2) (hPLIC-2) (Ubiquitin-like product Chap1/Dsk2)
P61970	4	NTF2_HUMAN	Nuclear transport factor 2 (NTF-2) (Placental protein 15) (PP15)
P61020	4	RAB5B_HUMAN	Ras-related protein Rab-5B (EC https://url.uk.m.mimecastprotect.com/s/u5_9CLPQ4Im698TqKT8Fy2rZh?domain=3.6.5.2)
Q2TAA2	4	IAH1_HUMAN	Isoamyl acetate-hydrolyzing esterase 1 homolog (EC 3.1.-.-)
E9PMT2	4	E9PMT2_HUMAN	LIM domain 7
A0A8V8TLX7	4	A0A8V8TLX7_HUMAN	LRR binding FLII interacting protein 1
P49593	4	PPM1F_HUMAN	Protein phosphatase 1F (EC https://url.uk.m.mimecastprotect.com/s/G2IGCD0G4un4AGCZXH0Fj5_Ok?domain=3.1.3.16) (Ca(2+)/calmodulin-dependent protein kinase phosphatase) (CaM-kinase phosphatase) (CaMKPase) (Partner of PIX 2) (Protein fem-2 homolog) (hFem-2)
P14543	4	NID1_HUMAN	Nidogen-1 (NID-1) (Entactin)
P18085	4	ARF4_HUMAN	ADP-ribosylation factor 4
Q4G176	4	ACSF3_HUMAN	Malonate--CoA ligase ACSF3, mitochondrial (EC https://url.uk.m.mimecastprotect.com/s/yJlcCEPJ4IgExXcP0hJF7wO2W?domain=6.2.1.76) (Acyl-CoA synthetase family member 3)
Q13148	4	TADBP_HUMAN	TAR DNA-binding protein 43 (TDP-43)
P61204	4	ARF3_HUMAN	ADP-ribosylation factor 3
Q96QR8	4	PURB_HUMAN	Transcriptional regulator protein Pur-beta (Purine-rich element-binding protein B)
Q9H6K4	4	OPA3_HUMAN	Optic atrophy 3 protein
A6NN50	4	A6NN50_HUMAN	Obscurin like cytoskeletal adaptor 1
O76031	4	CLPX_HUMAN	ATP-dependent Clp protease ATP-binding subunit clpX-like, mitochondrial
O15498	4	YKT6_HUMAN	Synaptobrevin homolog YKT6 (EC 2.3.1.-)
Q6ICL3	4	TNG2_HUMAN	Transport and Golgi organization protein 2 homolog
Q9UK41	4	VPS28_HUMAN	Vacuolar protein sorting-associated protein 28 homolog (H-Vps28) (ESCRT-I complex subunit VPS28)
Q8TC12	4	RDH11_HUMAN	Retinol dehydrogenase 11 (EC 1.1.1.300) (Androgen-regulated short-chain dehydrogenase/reductase 1) (HCV core-binding protein HCBP12) (Prostate short-chain dehydrogenase/reductase 1) (Retinal reductase 1) (RalR1) (Short chain dehydrogenase/reductase family 7C member 1)
C9JJX6	4	C9JJX6_HUMAN	ARVCF delta catenin family member
Q9Y333	4	LSM2_HUMAN	U6 snRNA-associated Sm-like protein LSm2 (Protein G7b) (Small nuclear ribonuclear protein D homolog) (snRNP core Sm-like protein Sm-x5)
P53611	4	PGTB2_HUMAN	Geranylgeranyl transferase type-2 subunit beta (EC https://url.uk.m.mimecastprotect.com/s/-cVaCG9L4I0v4XcQOflFB3328?domain=2.5.1.60) (Geranylgeranyl transferase type II subunit beta) (GGTase-II-beta) (Rab geranyl-geranyltransferase subunit beta) (Rab GG transferase beta) (Rab GGTase beta) (Rab geranylgeranyltransferase subunit beta) (Type II protein geranyl-geranyltransferase subunit beta)
Q7Z7K6	4	CENPV_HUMAN	Centromere protein V (CENP-V) (Nuclear protein p30) (Proline-rich protein 6)
P33151	4	CADH5_HUMAN	Cadherin-5 (7B4 antigen) (Vascular endothelial cadherin) (VE-cadherin) (CD antigen CD144)
I3L4X2	4	I3L4X2_HUMAN	Multidrug resistance-associated protein 1 (EC https://url.uk.m.mimecastprotect.com/s/gEohCJPO5I1NwMFL3TQFyjmR7?domain=7.6.2.2) (EC https://url.uk.m.mimecastprotect.com/s/cyX9CK6P4TBVWpUAwCWF5kQ2b?domain=7.6.2.3) (ATP-binding cassette sub-family C member 1) (Glutathione-S-conjugate-translocating ATPase ABCC1) (Leukotriene C(4) transporter)
A0A8V8TR09	4	A0A8V8TR09_HUMAN	Janus kinase and microtubule interacting protein 1
H3BS19	4	ZN469_HUMAN	Zinc finger protein 469
Q8TDY2	4	RBCC1_HUMAN	RB1-inducible coiled-coil protein 1 (FAK family kinase-interacting protein of 200 kDa) (FIP200)
O95359	5	TACC2_HUMAN	Transforming acidic coiled-coil-containing protein 2 (Anti-Zuai-1) (AZU-1)
Q16891	5	MIC60_HUMAN	MICOS complex subunit MIC60 (Cell proliferation-inducing gene 4/52 protein) (Mitochondrial inner membrane protein) (Mitofilin) (p87/89)
C9J406	5	C9J406_HUMAN	MICOS complex subunit MIC60 (Mitofilin)
H7C463	5	H7C463_HUMAN	MICOS complex subunit MIC60 (Mitofilin)
P31150	5	GDIA_HUMAN	Rab GDP dissociation inhibitor alpha (Rab GDI alpha) (Guanosine diphosphate dissociation inhibitor 1) (GDI-1) (Oligophrenin-2) (Protein XAP-4)
O14980	5	XPO1_HUMAN	Exportin-1 (Exp1) (Chromosome region maintenance 1 protein homolog)
A0A7P0TAE9	5	A0A7P0TAE9_HUMAN	Calnexin
A0A7I2V4L7	5	A0A7I2V4L7_HUMAN	Polyadenylate-binding protein (PABP)
Q13424	5	SNTA1_HUMAN	Alpha-1-syntrophin (59 kDa dystrophin-associated protein A1 acidic component 1) (Pro-TGF-alpha cytoplasmic domain-interacting protein 1) (TACIP1) (Syntrophin-1)
P14550	5	AK1A1_HUMAN	Aldo-keto reductase family 1 member A1 (EC https://url.uk.m.mimecastprotect.com/s/nmliCLPQ4Im698TmNi8Fy2v3p?domain=1.1.1.2) (EC 1.1.1.372) (EC https://url.uk.m.mimecastprotect.com/s/mxj0CM9R4IRN3mcWMCwF8IdhU?domain=1.1.1.54) (Alcohol dehydrogenase [NADP(+)]) (Aldehyde reductase) (Glucuronate reductase) (EC https://url.uk.m.mimecastprotect.com/s/hscWCN8V4sE43ycRvsXFy5bXH?domain=1.1.1.19) (Glucuron…
P22061	5	PIMT_HUMAN	Protein-L-isoaspartate(D-aspartate) O-methyltransferase (PIMT) (EC https://url.uk.m.mimecastprotect.com/s/ECvKCPY04topXVcjwIRFxYnZr?domain=2.1.1.77) (L-isoaspartyl protein carboxyl methyltransferase) (Protein L-isoaspartyl/D-aspartyl methyltransferase) (Protein-beta-aspartate methyltransferase)
Q9Y512	5	SAM50_HUMAN	Sorting and assembly machinery component 50 homolog (Transformation-related gene 3 protein) (TRG-3)
P30740	5	ILEU_HUMAN	Leukocyte elastase inhibitor (LEI) (Monocyte/neutrophil elastase inhibitor) (EI) (M/NEI) (Peptidase inhibitor 2) (PI-2) (Serpin B1)
Q8WVM8	5	SCFD1_HUMAN	Sec1 family domain-containing protein 1 (SLY1 homolog) (Sly1p) (Syntaxin-binding protein 1-like 2)
Q5SV97	5	PERM1_HUMAN	PGC-1 and ERR-induced regulator in muscle protein 1 (PPARGC1 and ESRR-induced regulator in muscle 1) (Peroxisome proliferator-activated receptor gamma coactivator 1 and estrogen-related receptor-induced regulator in muscle 1)
P54819	5	KAD2_HUMAN	Adenylate kinase 2, mitochondrial (AK 2) (EC https://url.uk.m.mimecastprotect.com/s/wlN-C29jVIRM3ycBwi6F5rPPR?domain=2.7.4.3) (ATP-AMP transphosphorylase 2) (ATP:AMP phosphotransferase) (Adenylate monophosphate kinase) [Cleaved into: Adenylate kinase 2, mitochondrial, N-terminally processed]
P05413	5	FABPH_HUMAN	Fatty acid-binding protein, heart (Fatty acid-binding protein 3) (Heart-type fatty acid-binding protein) (H-FABP) (Mammary-derived growth inhibitor) (MDGI) (Muscle fatty acid-binding protein) (M-FABP)
P50502	5	F10A1_HUMAN	Hsc70-interacting protein (Hip) (Aging-associated protein 2) (Progesterone receptor-associated p48 protein) (Protein FAM10A1) (Putative tumor suppressor ST13) (Renal carcinoma antigen NY-REN-33) (Suppression of tumorigenicity 13 protein)
Q9UQ80	5	PA2G4_HUMAN	Proliferation-associated protein 2G4 (Cell cycle protein p38-2G4 homolog) (hG4-1) (ErbB3-binding protein 1)
Q06124	5	PTN11_HUMAN	Tyrosine-protein phosphatase non-receptor type 11 (EC https://url.uk.m.mimecastprotect.com/s/ZIWgCQOY4h30PZskgIvFGPLJH?domain=3.1.3.48) (Protein-tyrosine phosphatase 1D) (PTP-1D) (Protein-tyrosine phosphatase 2C) (PTP-2C) (SH-PTP2) (SHP-2) (Shp2) (SH-PTP3)
P20073	5	ANXA7_HUMAN	Annexin A7 (Annexin VII) (Annexin-7) (Synexin)
O94905	5	ERLN2_HUMAN	Erlin-2 (Endoplasmic reticulum lipid raft-associated protein 2) (Stomatin-prohibitin-flotillin-HflC/K domain-containing protein 2) (SPFH domain-containing protein 2)
Q99733	5	NP1L4_HUMAN	Nucleosome assembly protein 1-like 4 (Nucleosome assembly protein 2) (NAP-2)
P37837	5	TALDO_HUMAN	Transaldolase (EC https://url.uk.m.mimecastprotect.com/s/qhQ5Czn1ZFx5qVHKRFvF9iNKA?domain=2.2.1.2)
C9JRZ6	5	C9JRZ6_HUMAN	Coiled-coil-helix-coiled-coil-helix domain containing 3
P31946	5	1433B_HUMAN	14-3-3 protein beta/alpha (Protein 1054) (Protein kinase C inhibitor protein 1) (KCIP-1) [Cleaved into: 14-3-3 protein beta/alpha, N-terminally processed]
P07099	5	HYEP_HUMAN	Epoxide hydrolase 1 (EC https://url.uk.m.mimecastprotect.com/s/wKDGCAmB4hnkOqCYjH3FGd7YT?domain=3.3.2.9) (Epoxide hydratase) (Microsomal epoxide hydrolase) (mEH)
Q96AN5	5	TM143_HUMAN	Transmembrane protein 143
P62937	5	PPIA_HUMAN	Peptidyl-prolyl cis-trans isomerase A (PPIase A) (EC https://url.uk.m.mimecastprotect.com/s/aw4VCAmB4hnkOqC81i3FGDzl0?domain=5.2.1.8) (Cyclophilin A) (Cyclosporin A-binding protein) (Rotamase A) [Cleaved into: Peptidyl-prolyl cis-trans isomerase A, N-terminally processed]
Q14914	5	PTGR1_HUMAN	Prostaglandin reductase 1 (PRG-1) (15-oxoprostaglandin 13-reductase) (EC https://url.uk.m.mimecastprotect.com/s/YdtsCBnD4FMYK2cjocPF2E9_P?domain=1.3.1.48) (Dithiolethione-inducible gene 1 protein) (D3T-inducible gene 1 protein) (DIG-1) (Leukotriene B4 12-hydroxydehydrogenase) (NAD(P)H-dependent alkenal/one oxidoreductase) (EC https://url.uk.m.mimecastprotect.com/s/ZYa6CD0G4un4AGCZDH0FjciWh?domain…
P46109	5	CRKL_HUMAN	Crk-like protein
Q5BKX8	5	CAVN4_HUMAN	Caveolae-associated protein 4 (Muscle-related coiled-coil protein) (Muscle-restricted coiled-coil protein)
Q16401	5	PSMD5_HUMAN	26S proteasome non-ATPase regulatory subunit 5 (26S protease subunit S5 basic) (26S proteasome subunit S5B)
P52565	5	GDIR1_HUMAN	Rho GDP-dissociation inhibitor 1 (Rho GDI 1) (Rho-GDI alpha)
A0A8I5KZ24	5	A0A8I5KZ24_HUMAN	Arginyl-tRNA--protein transferase 1 (Arginyltransferase 1) (R-transferase 1) (EC https://url.uk.m.mimecastprotect.com/s/DoFwCEPJ4IgExXcPWhJF7HG6Q?domain=2.3.2.8) (Arginine-tRNA--protein transferase 1)
P78356	5	PI42B_HUMAN	Phosphatidylinositol 5-phosphate 4-kinase type-2 beta (EC https://url.uk.m.mimecastprotect.com/s/VdSTCG9L4I0v4XcQAflFB4ZUP?domain=2.7.1.149) (1-phosphatidylinositol 5-phosphate 4-kinase 2-beta) (Diphosphoinositide kinase 2-beta) (Phosphatidylinositol 5-phosphate 4-kinase type II beta) (PI(5)P 4-kinase type II beta) (PIP4KII-beta) (PtdIns(5)P-4-kinase isoform 2-beta)
Q9NX46	5	ADPRS_HUMAN	ADP-ribosylhydrolase ARH3 (ADP-ribose glycohydrolase ARH3) (ADP-ribosylhydrolase 3) (O-acetyl-ADP-ribose deacetylase ARH3) (EC 3.5.1.-) (Poly(ADP-ribose) glycohydrolase ARH3) (EC https://url.uk.m.mimecastprotect.com/s/g4c4CJPO5I1NwMFL1TQFyNqbO?domain=3.2.1.143) ([Protein ADP-ribosylarginine] hydrolase-like protein 2) ([Protein ADP-ribosylserine] hydrolase) (EC 3.2.2.-)
Q53GQ0	5	DHB12_HUMAN	Very-long-chain 3-oxoacyl-CoA reductase (EC 1.1.1.330) (17-beta-hydroxysteroid dehydrogenase 12) (17-beta-HSD 12) (3-ketoacyl-CoA reductase) (KAR) (Estradiol 17-beta-dehydrogenase 12) (EC https://url.uk.m.mimecastprotect.com/s/ItkUCJPO5I1NwMFVOFQFyMZ5c?domain=1.1.1.62) (Short chain dehydrogenase/reductase family 12C member 1)
P68036	5	UB2L3_HUMAN	Ubiquitin-conjugating enzyme E2 L3 (EC https://url.uk.m.mimecastprotect.com/s/3wRaCK6P4TBVWpUADIWF5eup8?domain=2.3.2.23) (E2 ubiquitin-conjugating enzyme L3) (L-UBC) (UbcH7) (Ubiquitin carrier protein L3) (Ubiquitin-conjugating enzyme E2-F1) (Ubiquitin-protein ligase L3)
Q96FW1	5	OTUB1_HUMAN	Ubiquitin thioesterase OTUB1 (EC https://url.uk.m.mimecastprotect.com/s/bBf5CQOY4h30PZsPgtvFG58Vq?domain=3.4.19.12) (Deubiquitinating enzyme OTUB1) (OTU domain-containing ubiquitin aldehyde-binding protein 1) (Otubain-1) (hOTU1) (Ubiquitin-specific-processing protease OTUB1)
P60228	5	EIF3E_HUMAN	Eukaryotic translation initiation factor 3 subunit E (eIF3e) (Eukaryotic translation initiation factor 3 subunit 6) (Viral integration site protein INT-6 homolog) (eIF-3 p48)
B1AJY7	5	B1AJY7_HUMAN	Proteasome 26S subunit, non-ATPase 10
A0A3B3ITT1	5	A0A3B3ITT1_HUMAN	RAB12, member RAS oncogene family
O75431	5	MTX2_HUMAN	Metaxin-2 (Mitochondrial outer membrane import complex protein 2)
Q96C86	5	DCPS_HUMAN	m7GpppX diphosphatase (EC https://url.uk.m.mimecastprotect.com/s/LxLRCLPQ4Im698TmRi8FyXVk4?domain=3.6.1.59) (DCS-1) (Decapping scavenger enzyme) (Hint-related 7meGMP-directed hydrolase) (Histidine triad nucleotide-binding protein 5) (Histidine triad protein member 5) (HINT-5) (Scavenger mRNA-decapping enzyme DcpS)
Q9BSH4	5	TACO1_HUMAN	Translational activator of cytochrome c oxidase 1 (Coiled-coil domain-containing protein 44) (Translational activator of mitochondrially-encoded cytochrome c oxidase I)
P61604	5	CH10_HUMAN	10 kDa heat shock protein, mitochondrial (Hsp10) (10 kDa chaperonin) (Chaperonin 10) (CPN10) (Early-pregnancy factor) (EPF)
Q15907	5	RB11B_HUMAN	Ras-related protein Rab-11B (EC https://url.uk.m.mimecastprotect.com/s/u5_9CLPQ4Im698TqKT8Fy2rZh?domain=3.6.5.2) (GTP-binding protein YPT3)
O00764	5	PDXK_HUMAN	Pyridoxal kinase (EC https://url.uk.m.mimecastprotect.com/s/cl1JCM9R4IRN3mcWgCwF8xOns?domain=2.7.1.35) (Pyridoxine kinase)
P53701	5	CCHL_HUMAN	Holocytochrome c-type synthase (EC https://url.uk.m.mimecastprotect.com/s/RhgbCN8V4sE43ycRnsXFyMBQR?domain=4.4.1.17) (Cytochrome c-type heme lyase)
Q8NBU5	5	ATAD1_HUMAN	Outer mitochondrial transmembrane helix translocase (EC 7.4.2.-) (ATPase family AAA domain-containing protein 1) (hATAD1) (Thorase)
Q99598	5	TSNAX_HUMAN	Translin-associated protein X (Translin-associated factor X)
E5RI56	5	E5RI56_HUMAN	S-phase kinase-associated protein 1
P60953	5	CDC42_HUMAN	Cell division control protein 42 homolog (EC https://url.uk.m.mimecastprotect.com/s/u5_9CLPQ4Im698TqKT8Fy2rZh?domain=3.6.5.2) (G25K GTP-binding protein)
Q04323	5	UBXN1_HUMAN	UBX domain-containing protein 1 (SAPK substrate protein 1) (UBA/UBX 33.3 kDa protein)
Q96DD0	5	LRC39_HUMAN	Leucine-rich repeat-containing protein 39 (Myosin-interacting M-band-associated stress-responsive protein) (Myomasp)
Q9H0E2	5	TOLIP_HUMAN	Toll-interacting protein
O14787	5	TNPO2_HUMAN	Transportin-2 (Karyopherin beta-2b)
S4R3N1	5	S4R3N1_HUMAN	10 kDa heat shock protein, mitochondrial (10 kDa chaperonin) (Chaperonin 10) (MOB-like protein phocein) (Mob1 homolog 3) (Mps one binder kinase activator-like 3) (Preimplantation protein 3)
Q15631	5	TSN_HUMAN	Translin (EC 3.1.-.-) (Component 3 of promoter of RISC) (C3PO)
C9JQ41	5	C9JQ41_HUMAN	Mitochondrial matrix import factor 23
A0A6Q8PHC6	5	A0A6Q8PHC6_HUMAN	Glycine amidinotransferase (EC https://url.uk.m.mimecastprotect.com/s/KmnPCOZW4u0WxQcr2fYFGlUgy?domain=2.1.4.1) (L-arginine:glycine amidinotransferase)
Q9BZE9	5	ASPC1_HUMAN	Tether containing UBX domain for GLUT4 (Alveolar soft part sarcoma chromosomal region candidate gene 1 protein) (Alveolar soft part sarcoma locus) (Renal papillary cell carcinoma protein 17) (UBX domain-containing protein 9)
A0A7I2V3F9	5	A0A7I2V3F9_HUMAN	Hepatocyte growth factor-regulated tyrosine kinase substrate
P58546	5	MTPN_HUMAN	Myotrophin (Protein V-1)
O95352	5	ATG7_HUMAN	Ubiquitin-like modifier-activating enzyme ATG7 (ATG12-activating enzyme E1 ATG7) (Autophagy-related protein 7) (APG7-like) (hAGP7) (Ubiquitin-activating enzyme E1-like protein)
Q14061	5	COX17_HUMAN	Cytochrome c oxidase copper chaperone
C9JQD4	5	C9JQD4_HUMAN	Peptidyl-prolyl cis-trans isomerase (PPIase) (EC https://url.uk.m.mimecastprotect.com/s/aw4VCAmB4hnkOqC81i3FGDzl0?domain=5.2.1.8)
O75915	5	PRAF3_HUMAN	PRA1 family protein 3 (ADP-ribosylation factor-like protein 6-interacting protein 5) (ARL-6-interacting protein 5) (Aip-5) (Cytoskeleton-related vitamin A-responsive protein) (Dermal papilla-derived protein 11) (GTRAP3-18) (Glutamate transporter EAAC1-interacting protein) (JM5) (Prenylated Rab acceptor protein 2) (Protein JWa) (Putative MAPK-activating protein PM27)
O00161	5	SNP23_HUMAN	Synaptosomal-associated protein 23 (SNAP-23) (Vesicle-membrane fusion protein SNAP-23)
Q8WUY1	5	THEM6_HUMAN	Protein THEM6 (Mesenchymal stem cell protein DSCD75) (Thioesterase superfamily member 6)
Q9NXR7	5	BABA2_HUMAN	BRISC and BRCA1-A complex member 2 (BRCA1-A complex subunit BRE) (BRCA1/BRCA2-containing complex subunit 45) (Brain and reproductive organ-expressed protein)
A0A1W2PQR6	5	A0A1W2PQR6_HUMAN	Scavenger receptor class B member 2
P49903	5	SPS1_HUMAN	Selenide, water dikinase 1 (EC https://url.uk.m.mimecastprotect.com/s/xgaUCPY04topXVcjycRFxDeM7?domain=2.7.9.3) (Selenium donor protein 1) (Selenophosphate synthase 1)
P55083	5	MFAP4_HUMAN	Microfibril-associated glycoprotein 4
C9JG97	5	C9JG97_HUMAN	Angio associated migratory cell protein
P36639	5	8ODP_HUMAN	Oxidized purine nucleoside triphosphate hydrolase (EC https://url.uk.m.mimecastprotect.com/s/5w2mCQOY4h30PZskyIvFGotsP?domain=3.6.1.56) (2-hydroxy-dATP diphosphatase) (7,8-dihydro-8-oxoguanine triphosphatase) (8-oxo-dGTPase) (Methylated purine nucleoside triphosphate hydrolase) (EC 3.6.1.-) (Nucleoside diphosphate-linked moiety X motif 1) (Nudix motif 1)
P56277	5	CMC4_HUMAN	Cx9C motif-containing protein 4 (Mature T-cell proliferation 1 neighbor protein) (Mature T-cell proliferation-1 type A) (MTCP-1 type A) (Protein p8 MTCP-1) (p8MTCP1)
A0A8V8TLX9	5	A0A8V8TLX9_HUMAN	HCLS1-associated protein X-1 (HS1-associating protein X-1)
P0C7P0	5	CISD3_HUMAN	CDGSH iron-sulfur domain-containing protein 3, mitochondrial (MitoNEET-related protein 2) (Miner2) (Mitochondrial inner NEET protein) (MiNT)
Q8N3F0	5	MTURN_HUMAN	Maturin (Maturin neural progenitor differentiation regulator protein homolog) (Protein Ells1)
Q9Y6K8	5	KAD5_HUMAN	Adenylate kinase isoenzyme 5 (AK 5) (EC https://url.uk.m.mimecastprotect.com/s/wlN-C29jVIRM3ycBwi6F5rPPR?domain=2.7.4.3) (EC https://url.uk.m.mimecastprotect.com/s/BYNgC39kWIGnKNF23TOFQ5HWY?domain=2.7.4.6) (ATP-AMP transphosphorylase 5)
P84101	5	SERF2_HUMAN	Small EDRK-rich factor 2 (Gastric cancer-related protein VRG107) (Protein 4F5-related) (4F5rel) (h4F5rel)
A0A8I5KWT8	6	A0A8I5KWT8_HUMAN	Myosin-9 (Myosin heavy chain 9) (Myosin heavy chain, non-muscle IIa) (Non-muscle myosin heavy chain IIa)
P60709	6	ACTB_HUMAN	Actin, cytoplasmic 1 (EC 3.6.4.-) (Beta-actin) [Cleaved into: Actin, cytoplasmic 1, N-terminally processed]
Q9NZN4	6	EHD2_HUMAN	EH domain-containing protein 2 (PAST homolog 2)
Q02952	6	AKA12_HUMAN	A-kinase anchor protein 12 (AKAP-12) (A-kinase anchor protein 250 kDa) (AKAP 250) (Gravin) (Myasthenia gravis autoantigen)
P46940	6	IQGA1_HUMAN	Ras GTPase-activating-like protein IQGAP1 (p195)
O00159	6	MYO1C_HUMAN	Unconventional myosin-Ic (Myosin I beta) (MMI-beta) (MMIb)
F5H5D3	6	F5H5D3_HUMAN	Tubulin alpha chain
B0QYF7	6	B0QYF7_HUMAN	Myoglobin
P02671	6	FIBA_HUMAN	Fibrinogen alpha chain [Cleaved into: Fibrinopeptide A; Fibrinogen alpha chain]
P07355	6	ANXA2_HUMAN	Annexin A2 (Annexin II) (Annexin-2) (Calpactin I heavy chain) (Calpactin-1 heavy chain) (Chromobindin-8) (Lipocortin II) (Placental anticoagulant protein IV) (PAP-IV) (Protein I) (p36)
Q16555	6	DPYL2_HUMAN	Dihydropyrimidinase-related protein 2 (DRP-2) (Collapsin response mediator protein 2) (CRMP-2) (N2A3) (Unc-33-like phosphoprotein 2) (ULIP-2)
Q9BSJ8	6	ESYT1_HUMAN	Extended synaptotagmin-1 (E-Syt1) (Membrane-bound C2 domain-containing protein)
P02675	6	FIBB_HUMAN	Fibrinogen beta chain [Cleaved into: Fibrinopeptide B; Fibrinogen beta chain]
P63104	6	1433Z_HUMAN	14-3-3 protein zeta/delta (Protein kinase C inhibitor protein 1) (KCIP-1)
P68104	6	EF1A1_HUMAN	Elongation factor 1-alpha 1 (EF-1-alpha-1) (EC 3.6.5.-) (Elongation factor Tu) (EF-Tu) (Eukaryotic elongation factor 1 A-1) (eEF1A-1) (Leukocyte receptor cluster member 7)
A0A3B3ISX9	6	A0A3B3ISX9_HUMAN	Tenascin XB
Q96CM8	6	ACSF2_HUMAN	Medium-chain acyl-CoA ligase ACSF2, mitochondrial (EC https://url.uk.m.mimecastprotect.com/s/NZPLCRLZ9uR2WZcOGcjF1cymr?domain=6.2.1.2)
P30101	6	PDIA3_HUMAN	Protein disulfide-isomerase A3 (EC https://url.uk.m.mimecastprotect.com/s/vVmXCVN46c5GyQFJLSZFEXK48?domain=5.3.4.1) (58 kDa glucose-regulated protein) (58 kDa microsomal protein) (p58) (Disulfide isomerase ER-60) (Endoplasmic reticulum resident protein 57) (ER protein 57) (ERp57) (Endoplasmic reticulum resident protein 60) (ER protein 60) (ERp60)
P02679	6	FIBG_HUMAN	Fibrinogen gamma chain
P27797	6	CALR_HUMAN	Calreticulin (CRP55) (Calregulin) (Endoplasmic reticulum resident protein 60) (ERp60) (HACBP) (grp60)
P13667	6	PDIA4_HUMAN	Protein disulfide-isomerase A4 (EC https://url.uk.m.mimecastprotect.com/s/vVmXCVN46c5GyQFJLSZFEXK48?domain=5.3.4.1) (Endoplasmic reticulum resident protein 70) (ER protein 70) (ERp70) (Endoplasmic reticulum resident protein 72) (ER protein 72) (ERp-72) (ERp72)
P04083	6	ANXA1_HUMAN	Annexin A1 (Annexin I) (Annexin-1) (Calpactin II) (Calpactin-2) (Chromobindin-9) (Lipocortin I) (Phospholipase A2 inhibitory protein) (p35) [Cleaved into: Annexin Ac2-26]
A0A499FIX8	6	A0A499FIX8_HUMAN	Extended synaptotagmin 2 (Family with sequence similarity 62 (C2 domain containing) member B, isoform CRA_b)
P27348	6	1433T_HUMAN	14-3-3 protein theta (14-3-3 protein T-cell) (14-3-3 protein tau) (Protein HS1)
O94973	6	AP2A2_HUMAN	AP-2 complex subunit alpha-2 (100 kDa coated vesicle protein C) (Adaptor protein complex AP-2 subunit alpha-2) (Adaptor-related protein complex 2 subunit alpha-2) (Alpha-adaptin C) (Alpha2-adaptin) (Clathrin assembly protein complex 2 alpha-C large chain) (Huntingtin yeast partner J) (Huntingtin-interacting protein 9) (HIP-9) (Huntingtin-interacting protein J) (Plasma membrane adaptor HA2/AP2 ada…
P29401	6	TKT_HUMAN	Transketolase (TK) (EC https://url.uk.m.mimecastprotect.com/s/JJ3jCW854sPJqoumVS1FoGzCp?domain=2.2.1.1)
Q9H223	6	EHD4_HUMAN	EH domain-containing protein 4 (Hepatocellular carcinoma-associated protein 10/11) (PAST homolog 4)
Q01518	6	CAP1_HUMAN	Adenylyl cyclase-associated protein 1 (CAP 1)
Q99536	6	VAT1_HUMAN	Synaptic vesicle membrane protein VAT-1 homolog (EC 1.-.-.-)
P00488	6	F13A_HUMAN	Coagulation factor XIII A chain (Coagulation factor XIIIa) (EC https://url.uk.m.mimecastprotect.com/s/jsAfCXMg4SqwKrTm6T6FWl_tT?domain=2.3.2.13) (Protein-glutamine gamma-glutamyltransferase A chain) (Transglutaminase A chain)
A0A0A0MTH3	6	A0A0A0MTH3_HUMAN	Integrin-linked protein kinase (59 kDa serine/threonine-protein kinase) (Beta-integrin-linked kinase) (ILK-1) (ILK-2) (p59ILK)
P62873	6	GBB1_HUMAN	Guanine nucleotide-binding protein G(I)/G(S)/G(T) subunit beta-1 (Transducin beta chain 1)
O75396	6	SC22B_HUMAN	Vesicle-trafficking protein SEC22b (ER-Golgi SNARE of 24 kDa) (ERS-24) (ERS24) (SEC22 vesicle-trafficking protein homolog B) (SEC22 vesicle-trafficking protein-like 1)
Q7L576	6	CYFP1_HUMAN	Cytoplasmic FMR1-interacting protein 1 (Specifically Rac1-associated protein 1) (Sra-1) (p140sra-1)
Q14764	6	MVP_HUMAN	Major vault protein (MVP) (Lung resistance-related protein)
P10301	6	RRAS_HUMAN	Ras-related protein R-Ras (EC 3.6.5.-) (p23)
O95865	6	DDAH2_HUMAN	Putative hydrolase DDAH2 (EC 3.-.-.-) (DDAHII) (Inactive N(G),N(G)-dimethylarginine dimethylaminohydrolase 2) (DDAH-2) (Inactive dimethylarginine dimethylaminohydrolase 2) (Protein G6a) (S-phase protein)
Q9UNH7	6	SNX6_HUMAN	Sorting nexin-6 (TRAF4-associated factor 2) [Cleaved into: Sorting nexin-6, N-terminally processed]
Q15286	6	RAB35_HUMAN	Ras-related protein Rab-35 (GTP-binding protein RAY) (Ras-related protein Rab-1C)
P29992	6	GNA11_HUMAN	Guanine nucleotide-binding protein subunit alpha-11 (G alpha-11) (G-protein subunit alpha-11) (Guanine nucleotide-binding protein G(y) subunit alpha)
P04899	6	GNAI2_HUMAN	Guanine nucleotide-binding protein G(i) subunit alpha-2 (Adenylate cyclase-inhibiting G alpha protein)
Q9Y2A7	6	NCKP1_HUMAN	Nck-associated protein 1 (NAP 1) (Membrane-associated protein HEM-2) (p125Nap1)
D6RER5	6	D6RER5_HUMAN	Septin
Q15691	6	MARE1_HUMAN	Microtubule-associated protein RP/EB family member 1 (APC-binding protein EB1) (End-binding protein 1) (EB1)
A0A7P0Z497	6	A0A7P0Z497_HUMAN	Peptidyl-prolyl cis-trans isomerase (PPIase) (EC https://url.uk.m.mimecastprotect.com/s/aw4VCAmB4hnkOqC81i3FGDzl0?domain=5.2.1.8)
Q15847	6	ADIRF_HUMAN	Adipogenesis regulatory factor (Adipogenesis factor rich in obesity) (Adipose most abundant gene transcript 2 protein) (Adipose-specific protein 2) (apM-2)
O15144	6	ARPC2_HUMAN	Actin-related protein 2/3 complex subunit 2 (Arp2/3 complex 34 kDa subunit) (p34-ARC)
Q07960	6	RHG01_HUMAN	Rho GTPase-activating protein 1 (CDC42 GTPase-activating protein) (GTPase-activating protein rhoGAP) (Rho-related small GTPase protein activator) (Rho-type GTPase-activating protein 1) (p50-RhoGAP)
A6NLN1	6	A6NLN1_HUMAN	Polypyrimidine tract-binding protein 1
F5H6I7	6	F5H6I7_HUMAN	Atlastin GTPase 3
A0A8V8TQ72	6	A0A8V8TQ72_HUMAN	Rho guanine nucleotide exchange factor (GEF) 7, isoform CRA_f (Rho guanine nucleotide exchange factor 7)
A0A087WUI4	6	A0A087WUI4_HUMAN	Tryptase beta 2
P17931	6	LEG3_HUMAN	Galectin-3 (Gal-3) (35 kDa lectin) (Carbohydrate-binding protein 35) (CBP 35) (Galactose-specific lectin 3) (Galactoside-binding protein) (GALBP) (IgE-binding protein) (L-31) (Laminin-binding protein) (Lectin L-29) (Mac-2 antigen)
Q9UNF0	6	PACN2_HUMAN	Protein kinase C and casein kinase substrate in neurons protein 2 (Syndapin-2) (Syndapin-II) (SdpII)
Q96MM6	6	HS12B_HUMAN	Heat shock 70 kDa protein 12B
Q9UEY8	6	ADDG_HUMAN	Gamma-adducin (Adducin-like protein 70)
Q9Y3Z3	6	SAMH1_HUMAN	Deoxynucleoside triphosphate triphosphohydrolase SAMHD1 (dNTPase) (EC 3.1.5.-) (Dendritic cell-derived IFNG-induced protein) (DCIP) (Monocyte protein 5) (MOP-5) (SAM domain and HD domain-containing protein 1) (hSAMHD1)
P40121	6	CAPG_HUMAN	Macrophage-capping protein (Actin regulatory protein CAP-G)
P22352	6	GPX3_HUMAN	Glutathione peroxidase 3 (GPx-3) (GSHPx-3) (EC https://url.uk.m.mimecastprotect.com/s/fnnhCYMjgSNrlBfMGFGFxjBzy?domain=1.11.1.9) (Extracellular glutathione peroxidase) (Plasma glutathione peroxidase) (GPx-P) (GSHPx-P)
P60903	6	S10AA_HUMAN	Protein S100-A10 (Calpactin I light chain) (Calpactin-1 light chain) (Cellular ligand of annexin II) (S100 calcium-binding protein A10) (p10 protein) (p11)
Q9UL15	6	BAG5_HUMAN	BAG family molecular chaperone regulator 5 (BAG-5) (Bcl-2-associated athanogene 5)
P31949	6	S10AB_HUMAN	Protein S100-A11 (Calgizzarin) (Metastatic lymph node gene 70 protein) (MLN 70) (Protein S100-C) (S100 calcium-binding protein A11) [Cleaved into: Protein S100-A11, N-terminally processed]
Q63ZY3	6	KANK2_HUMAN	KN motif and ankyrin repeat domain-containing protein 2 (Ankyrin repeat domain-containing protein 25) (Matrix-remodeling-associated protein 3) (SRC-1-interacting protein) (SIP) (SRC-interacting protein) (SRC1-interacting protein)
P11279	6	LAMP1_HUMAN	Lysosome-associated membrane glycoprotein 1 (LAMP-1) (Lysosome-associated membrane protein 1) (CD107 antigen-like family member A) (CD antigen CD107a)
Q92882	6	OSTF1_HUMAN	Osteoclast-stimulating factor 1
P63313	6	TYB10_HUMAN	Thymosin beta-10
Q7Z3B1	6	NEGR1_HUMAN	Neuronal growth regulator 1 (IgLON family member 4)
P21333	7	FLNA_HUMAN	Filamin-A (FLN-A) (Actin-binding protein 280) (ABP-280) (Alpha-filamin) (Endothelial actin-binding protein) (Filamin-1) (Non-muscle filamin)
P35749	7	MYH11_HUMAN	Myosin-11 (Myosin heavy chain 11) (Myosin heavy chain, smooth muscle isoform) (SMMHC)
A0A0D9SGF6	7	A0A0D9SGF6_HUMAN	Spectrin alpha, non-erythrocytic 1
Q01082	7	SPTB2_HUMAN	Spectrin beta chain, non-erythrocytic 1 (Beta-II spectrin) (Fodrin beta chain) (Spectrin, non-erythroid beta chain 1)
P62736	7	ACTA_HUMAN	Actin, aortic smooth muscle (EC 3.6.4.-) (Alpha-actin-2) (Cell growth-inhibiting gene 46 protein) [Cleaved into: Actin, aortic smooth muscle, intermediate form]
O75369	7	FLNB_HUMAN	Filamin-B (FLN-B) (ABP-278) (ABP-280 homolog) (Actin-binding-like protein) (Beta-filamin) (Filamin homolog 1) (Fh1) (Filamin-3) (Thyroid autoantigen) (Truncated actin-binding protein) (Truncated ABP)
A0A2R8Y4T1	7	A0A2R8Y4T1_HUMAN	Tensin 1
P08670	7	VIME_HUMAN	Vimentin
P35580	7	MYH10_HUMAN	Myosin-10 (Cellular myosin heavy chain, type B) (Myosin heavy chain 10) (Myosin heavy chain, non-muscle IIb) (Non-muscle myosin heavy chain B) (NMMHC-B) (Non-muscle myosin heavy chain IIb) (NMMHC II-b) (NMMHC-IIB)
Q9NVE7	7	PANK4_HUMAN	4'-phosphopantetheine phosphatase (EC 3.1.3.-) (Inactive pantothenic acid kinase 4) (hPanK4)
Q05682	7	CALD1_HUMAN	Caldesmon (CDM)
O43491	7	E41L2_HUMAN	Band 4.1-like protein 2 (Erythrocyte membrane protein band 4.1-like 2) (Generally expressed protein 4.1) (4.1G)
Q96AC1	7	FERM2_HUMAN	Fermitin family homolog 2 (Kindlin-2) (Mitogen-inducible gene 2 protein) (MIG-2) (Pleckstrin homology domain-containing family C member 1) (PH domain-containing family C member 1)
P04275	7	VWF_HUMAN	von Willebrand factor (vWF) [Cleaved into: von Willebrand antigen 2 (von Willebrand antigen II)]
P21291	7	CSRP1_HUMAN	Cysteine and glycine-rich protein 1 (Cysteine-rich protein 1) (CRP) (CRP1) (Epididymis luminal protein 141) (HEL-141)
P16118	7	F261_HUMAN	6-phosphofructo-2-kinase/fructose-2,6-bisphosphatase 1 (6PF-2-K/Fru-2,6-P2ase 1) (PFK/FBPase 1) (6PF-2-K/Fru-2,6-P2ase liver isozyme) [Includes: 6-phosphofructo-2-kinase (EC https://url.uk.m.mimecastprotect.com/s/bVC7CZWkjTDJgBfxKiRFBrrOd?domain=2.7.1.105); Fructose-2,6-bisphosphatase (EC https://url.uk.m.mimecastprotect.com/s/FEE4C19gRIkVGWFYXcmFVRxDG?domain=3.1.3.46)]
Q01995	7	TAGL_HUMAN	Transgelin (22 kDa actin-binding protein) (Protein WS3-10) (Smooth muscle protein 22-alpha) (SM22-alpha)
B5MCX3	7	B5MCX3_HUMAN	Septin-2
Q93052	7	LPP_HUMAN	Lipoma-preferred partner (LIM domain-containing preferred translocation partner in lipoma)
Q16853	7	AOC3_HUMAN	Amine oxidase [copper-containing] 3 (EC https://url.uk.m.mimecastprotect.com/s/tmHBC29jVIRM3yc99u6F5v8sI?domain=1.4.3.21) (Amine oxidase copper-containing 3) (Copper amine oxidase) (HPAO) (Semicarbazide-sensitive amine oxidase) (SSAO) (Vascular adhesion protein 1) (VAP-1)
Q05707	7	COEA1_HUMAN	Collagen alpha-1(XIV) chain (Undulin)
P07585	7	PGS2_HUMAN	Decorin (Bone proteoglycan II) (PG-S2) (PG40)
Q6NZI2	7	CAVN1_HUMAN	Caveolae-associated protein 1 (Cavin-1) (Polymerase I and transcript release factor)
Q15746	7	MYLK_HUMAN	Myosin light chain kinase, smooth muscle (MLCK) (smMLCK) (EC https://url.uk.m.mimecastprotect.com/s/LMNtC39kWIGnKNFQvsOFQRDDL?domain=2.7.11.18) (Kinase-related protein) (KRP) (Telokin) [Cleaved into: Myosin light chain kinase, smooth muscle, deglutamylated form]
H0YAR2	7	H0YAR2_HUMAN	Polyadenylate-binding protein (PABP)
B7Z6Z4	7	B7Z6Z4_HUMAN	Myosin light chain 6 (cDNA FLJ56329, highly similar to Myosin light polypeptide 6)
P37802	7	TAGL2_HUMAN	Transgelin-2 (Epididymis tissue protein Li 7e) (SM22-alpha homolog)
P46939	7	UTRN_HUMAN	Utrophin (Dystrophin-related protein 1) (DRP-1)
P51884	7	LUM_HUMAN	Lumican (Keratan sulfate proteoglycan lumican) (KSPG lumican)
P98095	7	FBLN2_HUMAN	Fibulin-2 (FIBL-2)
Q16181	7	SEPT7_HUMAN	Septin-7 (CDC10 protein homolog)
P60981	7	DEST_HUMAN	Destrin (Actin-depolymerizing factor) (ADF)
Q15582	7	BGH3_HUMAN	Transforming growth factor-beta-induced protein ig-h3 (Beta ig-h3) (Kerato-epithelin) (RGD-containing collagen-associated protein) (RGD-CAP)
P51911	7	CNN1_HUMAN	Calponin-1 (Basic calponin) (Calponin H1, smooth muscle)
P51888	7	PRELP_HUMAN	Prolargin (Proline-arginine-rich end leucine-rich repeat protein)
P52943	7	CRIP2_HUMAN	Cysteine-rich protein 2 (CRP-2) (Protein ESP1)
O14950	7	ML12B_HUMAN	Myosin regulatory light chain 12B (MLC-2A) (MLC-2) (Myosin regulatory light chain 2-B, smooth muscle isoform) (Myosin regulatory light chain 20 kDa) (MLC20) (Myosin regulatory light chain MRLC2) (SHUJUN-1)
Q9UHD8	7	SEPT9_HUMAN	Septin-9 (MLL septin-like fusion protein MSF-A) (MLL septin-like fusion protein) (Ovarian/Breast septin) (Ov/Br septin) (Septin D1)
P24844	7	MYL9_HUMAN	Myosin regulatory light polypeptide 9 (20 kDa myosin light chain) (LC20) (MLC-2C) (Myosin RLC) (Myosin regulatory light chain 2, smooth muscle isoform) (Myosin regulatory light chain 9) (Myosin regulatory light chain MRLC1)
Q12805	7	FBLN3_HUMAN	EGF-containing fibulin-like extracellular matrix protein 1 (Extracellular protein S1-5) (Fibrillin-like protein) (Fibulin-3) (FIBL-3)
P47813	7	IF1AX_HUMAN	Eukaryotic translation initiation factor 1A, X-chromosomal (eIF-1A X isoform) (eIF1A X isoform) (Eukaryotic translation initiation factor 4C) (eIF-4C)
O76070	7	SYUG_HUMAN	Gamma-synuclein (Breast cancer-specific gene 1 protein) (Persyn) (Synoretin) (SR)
Q15417	7	CNN3_HUMAN	Calponin-3 (Calponin, acidic isoform)
P80723	7	BASP1_HUMAN	Brain acid soluble protein 1 (22 kDa neuronal tissue-enriched acidic protein) (Neuronal axonal membrane protein NAP-22)
P50552	7	VASP_HUMAN	Vasodilator-stimulated phosphoprotein (VASP)
Q969G5	7	CAVN3_HUMAN	Caveolae-associated protein 3 (Cavin-3) (Protein kinase C delta-binding protein) (Serum deprivation response factor-related gene product that binds to C-kinase) (hSRBC)
O43294	7	TGFI1_HUMAN	Transforming growth factor beta-1-induced transcript 1 protein (Androgen receptor coactivator 55 kDa protein) (Androgen receptor-associated protein of 55 kDa) (Hydrogen peroxide-inducible clone 5 protein) (Hic-5)
P43121	7	MUC18_HUMAN	Cell surface glycoprotein MUC18 (Cell surface glycoprotein P1H12) (Melanoma cell adhesion molecule) (Melanoma-associated antigen A32) (Melanoma-associated antigen MUC18) (S-endo 1 endothelial-associated antigen) (CD antigen CD146)
O75781	7	PALM_HUMAN	Paralemmin-1 (Paralemmin)
P60033	7	CD81_HUMAN	CD81 antigen (26 kDa cell surface protein TAPA-1) (Target of the antiproliferative antibody 1) (Tetraspanin-28) (Tspan-28) (CD antigen CD81)
P05114	7	HMGN1_HUMAN	Non-histone chromosomal protein HMG-14 (High mobility group nucleosome-binding domain-containing protein 1)
O00479	7	HMGN4_HUMAN	High mobility group nucleosome-binding domain-containing protein 4 (Non-histone chromosomal protein HMG-17-like 3) (Non-histone chromosomal protein)
Q15113	7	PCOC1_HUMAN	Procollagen C-endopeptidase enhancer 1 (Procollagen COOH-terminal proteinase enhancer 1) (PCPE-1) (Procollagen C-proteinase enhancer 1) (Type 1 procollagen C-proteinase enhancer protein) (Type I procollagen COOH-terminal proteinase enhancer)
Q16647	7	PTGIS_HUMAN	Prostacyclin synthase (EC https://url.uk.m.mimecastprotect.com/s/zKRoC49lXImX5kTVjHEF44Kru?domain=5.3.99.4) (Hydroperoxy icosatetraenoate dehydratase) (EC https://url.uk.m.mimecastprotect.com/s/SxgnC5WmYTxB9NHxlF9FkLvge?domain=4.2.1.152) (Prostaglandin I2 synthase)
P50238	7	CRIP1_HUMAN	Cysteine-rich protein 1 (CRP-1) (Cysteine-rich heart protein) (CRHP) (hCRHP) (Cysteine-rich intestinal protein) (CRIP)
P20929	8	NEBU_HUMAN	Nebulin
H0Y786	8	H0Y786_HUMAN	Nebulin
P35609	8	ACTN2_HUMAN	Alpha-actinin-2 (Alpha-actinin skeletal muscle isoform 2) (F-actin cross-linking protein)
P98160	8	PGBM_HUMAN	Basement membrane-specific heparan sulfate proteoglycan core protein (HSPG) (Perlecan) (PLC) [Cleaved into: Endorepellin; LG3 peptide]
Q5VTT5	8	MYOM3_HUMAN	Myomesin-3 (Myomesin family member 3)
Q08043	8	ACTN3_HUMAN	Alpha-actinin-3 (Alpha-actinin skeletal muscle isoform 3) (F-actin cross-linking protein)
P12111	8	CO6A3_HUMAN	Collagen alpha-3(VI) chain
A0A8I5KV04	8	A0A8I5KV04_HUMAN	LIM domain binding 3
Q9UBF9	8	MYOTI_HUMAN	Myotilin (57 kDa cytoskeletal protein) (Myofibrillar titin-like Ig domains protein) (Titin immunoglobulin domain protein)
O60662	8	KLH41_HUMAN	Kelch-like protein 41 (Kel-like protein 23) (Kelch repeat and BTB domain-containing protein 10) (Kelch-related protein 1) (Sarcosin)
P24043	8	LAMA2_HUMAN	Laminin subunit alpha-2 (Laminin M chain) (Laminin-12 subunit alpha) (Laminin-2 subunit alpha) (Laminin-4 subunit alpha) (Merosin heavy chain)
P17661	8	DESM_HUMAN	Desmin
C9JWU6	8	C9JWU6_HUMAN	Melanopsin (Opsin-4)
P11047	8	LAMC1_HUMAN	Laminin subunit gamma-1 (Laminin B2 chain) (Laminin-1 subunit gamma) (Laminin-10 subunit gamma) (Laminin-11 subunit gamma) (Laminin-2 subunit gamma) (Laminin-3 subunit gamma) (Laminin-4 subunit gamma) (Laminin-6 subunit gamma) (Laminin-7 subunit gamma) (Laminin-8 subunit gamma) (Laminin-9 subunit gamma) (S-laminin subunit gamma) (S-LAM gamma)
Q96HC4	8	PDLI5_HUMAN	PDZ and LIM domain protein 5 (Enigma homolog) (Enigma-like PDZ and LIM domains protein)
Q8NB12	8	SMYD1_HUMAN	Histone-lysine N-methyltransferase SMYD1 (EC 2.1.1.354) (SET and MYND domain-containing protein 1)
P55268	8	LAMB2_HUMAN	Laminin subunit beta-2 (Laminin B1s chain) (Laminin-11 subunit beta) (Laminin-14 subunit beta) (Laminin-15 subunit beta) (Laminin-3 subunit beta) (Laminin-4 subunit beta) (Laminin-7 subunit beta) (Laminin-9 subunit beta) (S-laminin subunit beta) (S-LAM beta)
Q9NQC3	8	RTN4_HUMAN	Reticulon-4 (Foocen) (Neurite outgrowth inhibitor) (Nogo protein) (Neuroendocrine-specific protein) (NSP) (Neuroendocrine-specific protein C homolog) (RTN-x) (Reticulon-5)
Q9NP98	8	MYOZ1_HUMAN	Myozenin-1 (Calsarcin-2) (Filamin-, actinin- and telethonin-binding protein) (Protein FATZ)
Q14BN4	8	SLMAP_HUMAN	Sarcolemmal membrane-associated protein (Sarcolemmal-associated protein)
Q9H987	8	SYP2L_HUMAN	Synaptopodin 2-like protein
P12109	8	CO6A1_HUMAN	Collagen alpha-1(VI) chain
Q13177	8	PAK2_HUMAN	Serine/threonine-protein kinase PAK 2 (EC https://url.uk.m.mimecastprotect.com/s/qb7oCPY04topXVczRcRFxEKn0?domain=2.7.11.1) (Gamma-PAK) (PAK65) (S6/H4 kinase) (p21-activated kinase 2) (PAK-2) (p58) [Cleaved into: PAK-2p27 (p27); PAK-2p34 (p34) (C-t-PAK2)]
P12110	8	CO6A2_HUMAN	Collagen alpha-2(VI) chain
Q14738	8	2A5D_HUMAN	Serine/threonine-protein phosphatase 2A 56 kDa regulatory subunit delta isoform (PP2A B subunit isoform B'-delta) (PP2A B subunit isoform B56-delta) (PP2A B subunit isoform PR61-delta) (PP2A B subunit isoform R5-delta)
Q13643	8	FHL3_HUMAN	Four and a half LIM domains protein 3 (FHL-3) (Skeletal muscle LIM-protein 2) (SLIM-2)
Q96KP4	8	CNDP2_HUMAN	Cytosolic non-specific dipeptidase (EC https://url.uk.m.mimecastprotect.com/s/DMXwC60nZu15mwFx9HJF5HtHn?domain=3.4.13.18) (CNDP dipeptidase 2) (Glutamate carboxypeptidase-like protein 1) (Peptidase A) (Threonyl dipeptidase)
Q8N3V7	8	SYNPO_HUMAN	Synaptopodin
Q0VAK6	8	LMOD3_HUMAN	Leiomodin-3 (Leiomodin, fetal form)
P07942	8	LAMB1_HUMAN	Laminin subunit beta-1 (Laminin B1 chain) (Laminin-1 subunit beta) (Laminin-10 subunit beta) (Laminin-12 subunit beta) (Laminin-2 subunit beta) (Laminin-6 subunit beta) (Laminin-8 subunit beta)
Q7Z434	8	MAVS_HUMAN	Mitochondrial antiviral-signaling protein (MAVS) (CARD adapter inducing interferon beta) (Cardif) (Interferon beta promoter stimulator protein 1) (IPS-1) (Putative NF-kappa-B-activating protein 031N) (Virus-induced-signaling adapter) (VISA)
Q9UDY4	8	DNJB4_HUMAN	DnaJ homolog subfamily B member 4 (Heat shock 40 kDa protein 1 homolog) (HSP40 homolog) (Heat shock protein 40 homolog) (Human liver DnaJ-like protein)
D6RIA3	8	CD054_HUMAN	Uncharacterized protein C4orf54 (Familial obliterative portal venopathy)
Q13045	8	FLII_HUMAN	Protein flightless-1 homolog
Q9NPC6	8	MYOZ2_HUMAN	Myozenin-2 (Calsarcin-1) (FATZ-related protein 2)
F5GYR0	8	F5GYR0_HUMAN	Actin binding LIM protein family member 2
P62834	8	RAP1A_HUMAN	Ras-related protein Rap-1A (EC https://url.uk.m.mimecastprotect.com/s/u5_9CLPQ4Im698TqKT8Fy2rZh?domain=3.6.5.2) (C21KG) (G-22K) (GTP-binding protein smg p21A) (Ras-related protein Krev-1)
P08572	8	CO4A2_HUMAN	Collagen alpha-2(IV) chain [Cleaved into: Canstatin]
A0A8C8USR6	8	A0A8C8USR6_HUMAN	RING-type E3 ubiquitin transferase (EC https://url.uk.m.mimecastprotect.com/s/KHBYCvjWVI2Q8VTQMfLFQguhZ?domain=2.3.2.27)
Q14112	8	NID2_HUMAN	Nidogen-2 (NID-2) (Osteonidogen)
Q8TDC0	8	MYOZ3_HUMAN	Myozenin-3 (Calsarcin-3) (FATZ-related protein 3)
Q9BTT0	8	AN32E_HUMAN	Acidic leucine-rich nuclear phosphoprotein 32 family member E (LANP-like protein) (LANP-L)
Q9Y3D6	8	FIS1_HUMAN	Mitochondrial fission 1 protein (FIS1 homolog) (hFis1) (Tetratricopeptide repeat protein 11) (TPR repeat protein 11)
Q15836	8	VAMP3_HUMAN	Vesicle-associated membrane protein 3 (VAMP-3) (Cellubrevin) (CEB) (Synaptobrevin-3)
E9PRZ9	8	E9PRZ9_HUMAN	Small acidic protein
A0A087X0K0	8	A0A087X0K0_HUMAN	Collagen type XV alpha 1 chain
Q9H254	8	SPTN4_HUMAN	Spectrin beta chain, non-erythrocytic 4 (Beta-IV spectrin) (Spectrin, non-erythroid beta chain 3)
C9JYN0	8	C9JYN0_HUMAN	Synaptophysin like 1
Q9BYD1	8	RM13_HUMAN	Large ribosomal subunit protein uL13m (39S ribosomal protein L13, mitochondrial) (L13mt) (MRP-L13)
P35858	8	ALS_HUMAN	Insulin-like growth factor-binding protein complex acid labile subunit (ALS)
P02462	8	CO4A1_HUMAN	Collagen alpha-1(IV) chain [Cleaved into: Arresten]
Q6DKK2	8	TTC19_HUMAN	Tetratricopeptide repeat protein 19, mitochondrial (TPR repeat protein 19)
Q66K14	8	TBC9B_HUMAN	TBC1 domain family member 9B
P00761	8	TRYP_PIG	Trypsin (EC https://url.uk.m.mimecastprotect.com/s/BPCqC7Ao4UQDN7cqkcyFoHyvU?domain=3.4.21.4)
I3L155	8	I3L155_HUMAN	Major vault protein
Q02218	9	ODO1_HUMAN	2-oxoglutarate dehydrogenase complex component E1 (E1o) (OGDC-E1) (OGDH-E1) (EC https://url.uk.m.mimecastprotect.com/s/yre3CK6P4TBVWpUoCWF5CALF?domain=1.2.4.2) (2-oxoglutarate dehydrogenase, mitochondrial) (Alpha-ketoglutarate dehydrogenase) (Alpha-KGDH-E1) (Thiamine diphosphate (ThDP)-dependent 2-oxoglutarate dehydrogenase)
Q15075	9	EEA1_HUMAN	Early endosome antigen 1 (Endosome-associated protein p162) (Zinc finger FYVE domain-containing protein 2)
P17655	9	CAN2_HUMAN	Calpain-2 catalytic subunit (EC https://url.uk.m.mimecastprotect.com/s/HFJgC89p4Izoq4Uo4t0FyLF0R?domain=3.4.22.53) (Calcium-activated neutral proteinase 2) (CANP 2) (Calpain M-type) (Calpain large polypeptide L2) (Calpain-2 large subunit) (Millimolar-calpain) (M-calpain)
C9JI87	9	C9JI87_HUMAN	Voltage-dependent anion-selective channel protein 1
A0A7I2V598	9	A0A7I2V598_HUMAN	Polyadenylate-binding protein (PABP)
Q9NSD9	9	SYFB_HUMAN	Phenylalanine--tRNA ligase beta subunit (EC https://url.uk.m.mimecastprotect.com/s/UijLC92q4IMGq7cPBTgFqgzh9?domain=6.1.1.20) (Phenylalanyl-tRNA synthetase beta subunit) (PheRS)
P13797	9	PLST_HUMAN	Plastin-3 (T-plastin)
O14818	9	PSA7_HUMAN	Proteasome subunit alpha type-7 (Proteasome subunit RC6-1) (Proteasome subunit XAPC7)
P09525	9	ANXA4_HUMAN	Annexin A4 (35-beta calcimedin) (Annexin IV) (Annexin-4) (Carbohydrate-binding protein p33/p41) (Chromobindin-4) (Endonexin I) (Lipocortin IV) (P32.5) (PP4-X) (Placental anticoagulant protein II) (PAP-II) (Protein II)
P25786	9	PSA1_HUMAN	Proteasome subunit alpha type-1 (30 kDa prosomal protein) (PROS-30) (Macropain subunit C2) (Multicatalytic endopeptidase complex subunit C2) (Proteasome component C2) (Proteasome nu chain)
Q9H0U4	9	RAB1B_HUMAN	Ras-related protein Rab-1B (EC https://url.uk.m.mimecastprotect.com/s/u5_9CLPQ4Im698TqKT8Fy2rZh?domain=3.6.5.2)
A0A804HHW9	9	A0A804HHW9_HUMAN	isoleucine--tRNA ligase (EC https://url.uk.m.mimecastprotect.com/s/TyMcCwkXWSABxrIYUgFJJqmC?domain=6.1.1.5) (Isoleucyl-tRNA synthetase)
P25787	9	PSA2_HUMAN	Proteasome subunit alpha type-2 (Macropain subunit C3) (Multicatalytic endopeptidase complex subunit C3) (Proteasome component C3)
P60900	9	PSA6_HUMAN	Proteasome subunit alpha type-6 (27 kDa prosomal protein) (PROS-27) (p27K) (Macropain iota chain) (Multicatalytic endopeptidase complex iota chain) (Proteasome iota chain)
P28074	9	PSB5_HUMAN	Proteasome subunit beta type-5 (EC https://url.uk.m.mimecastprotect.com/s/BJGGC095QIM1BPcOBfLF92TcP?domain=3.4.25.1) (Macropain epsilon chain) (Multicatalytic endopeptidase complex epsilon chain) (Proteasome chain 6) (Proteasome epsilon chain) (Proteasome subunit MB1) (Proteasome subunit X)
K7ER00	9	K7ER00_HUMAN	Phenylalanine--tRNA ligase alpha subunit (EC https://url.uk.m.mimecastprotect.com/s/UijLC92q4IMGq7cPBTgFqgzh9?domain=6.1.1.20)
P28066	9	PSA5_HUMAN	Proteasome subunit alpha type-5 (Macropain zeta chain) (Multicatalytic endopeptidase complex zeta chain) (Proteasome zeta chain)
A0A7I2U302	9	A0A7I2U302_HUMAN	Neprilysin (EC https://url.uk.m.mimecastprotect.com/s/f6KBCgkAzSmMyQTEPCAF4qlMw?domain=3.4.24.11) (Atriopeptidase) (Enkephalinase) (Neutral endopeptidase 24.11) (Skin fibroblast elastase)
Q92890	9	UFD1_HUMAN	Ubiquitin recognition factor in ER-associated degradation protein 1 (Ubiquitin fusion degradation protein 1) (UB fusion protein 1)
P25789	9	PSA4_HUMAN	Proteasome subunit alpha type-4 (Macropain subunit C9) (Multicatalytic endopeptidase complex subunit C9) (Proteasome component C9) (Proteasome subunit L)
F5GWT4	9	F5GWT4_HUMAN	non-specific serine/threonine protein kinase (EC https://url.uk.m.mimecastprotect.com/s/qb7oCPY04topXVczRcRFxEKn0?domain=2.7.11.1)
P28070	9	PSB4_HUMAN	Proteasome subunit beta type-4 (26 kDa prosomal protein) (HsBPROS26) (PROS-26) (Macropain beta chain) (Multicatalytic endopeptidase complex beta chain) (Proteasome beta chain) (Proteasome chain 3) (HsN3)
P25788	9	PSA3_HUMAN	Proteasome subunit alpha type-3 (Macropain subunit C8) (Multicatalytic endopeptidase complex subunit C8) (Proteasome component C8)
P20618	9	PSB1_HUMAN	Proteasome subunit beta type-1 (Macropain subunit C5) (Multicatalytic endopeptidase complex subunit C5) (Proteasome component C5) (Proteasome gamma chain)
P49720	9	PSB3_HUMAN	Proteasome subunit beta type-3 (Proteasome chain 13) (Proteasome component C10-II) (Proteasome theta chain)
Q9H3S7	9	PTN23_HUMAN	Tyrosine-protein phosphatase non-receptor type 23 (EC https://url.uk.m.mimecastprotect.com/s/ZIWgCQOY4h30PZskgIvFGPLJH?domain=3.1.3.48) (His domain-containing protein tyrosine phosphatase) (HD-PTP) (Protein tyrosine phosphatase TD14) (PTP-TD14)
P28072	9	PSB6_HUMAN	Proteasome subunit beta type-6 (EC https://url.uk.m.mimecastprotect.com/s/BJGGC095QIM1BPcOBfLF92TcP?domain=3.4.25.1) (Macropain delta chain) (Multicatalytic endopeptidase complex delta chain) (Proteasome delta chain) (Proteasome subunit Y)
V5IRT4	9	V5IRT4_HUMAN	Mitochondrial nucleoid factor 1 (Mitochondrial protein M19)
Q99436	9	PSB7_HUMAN	Proteasome subunit beta type-7 (EC https://url.uk.m.mimecastprotect.com/s/BJGGC095QIM1BPcOBfLF92TcP?domain=3.4.25.1) (Macropain chain Z) (Multicatalytic endopeptidase complex chain Z) (Proteasome subunit Z)
P49247	9	RPIA_HUMAN	Ribose-5-phosphate isomerase (EC https://url.uk.m.mimecastprotect.com/s/jpnTCjnEDF3WmNs1GiWFmDPdN?domain=5.3.1.6) (Phosphoriboisomerase)
P49721	9	PSB2_HUMAN	Proteasome subunit beta type-2 (Macropain subunit C7-I) (Multicatalytic endopeptidase complex subunit C7-I) (Proteasome component C7-I)
Q13867	9	BLMH_HUMAN	Bleomycin hydrolase (BH) (BLM hydrolase) (BMH) (EC https://url.uk.m.mimecastprotect.com/s/fWoICkoGEtrxBGIJ4F9FGnIhx?domain=3.4.22.40)
Q13505	9	MTX1_HUMAN	Metaxin-1 (Mitochondrial outer membrane import complex protein 1)
P03915	9	NU5M_HUMAN	NADH-ubiquinone oxidoreductase chain 5 (EC https://url.uk.m.mimecastprotect.com/s/v6yrCN8V4sE43yc8IXFyfdcF?domain=7.1.1.2) (NADH dehydrogenase subunit 5)
Q9H2J4	9	PDCL3_HUMAN	Phosducin-like protein 3 (HTPHLP) (PhPL3) (Viral IAP-associated factor 1) (VIAF-1)
Q9Y520	9	PRC2C_HUMAN	Protein PRRC2C (BAT2 domain-containing protein 1) (HBV X-transactivated gene 2 protein) (HBV XAg-transactivated protein 2) (HLA-B-associated transcript 2-like 2) (Proline-rich and coiled-coil-containing protein 2C)
Q14232	9	EI2BA_HUMAN	Translation initiation factor eIF2B subunit alpha (eIF2B GDP-GTP exchange factor subunit alpha)
Q9NQ88	9	TIGAR_HUMAN	Fructose-2,6-bisphosphatase TIGAR (EC https://url.uk.m.mimecastprotect.com/s/FEE4C19gRIkVGWFYXcmFVRxDG?domain=3.1.3.46) (TP53-induced glycolysis and apoptosis regulator) (TP53-induced glycolysis regulatory phosphatase)
O15294	9	OGT1_HUMAN	UDP-N-acetylglucosamine--peptide N-acetylglucosaminyltransferase 110 kDa subunit (EC https://url.uk.m.mimecastprotect.com/s/I3cTClpJGsAQE4I1KtZFzAD1j?domain=2.4.1.255) (O-GlcNAc transferase subunit p110) (O-linked N-acetylglucosamine transferase 110 kDa subunit) (OGT)
Q5JR12	9	PPM1J_HUMAN	Protein phosphatase 1J (EC https://url.uk.m.mimecastprotect.com/s/G2IGCD0G4un4AGCZXH0Fj5_Ok?domain=3.1.3.16) (Protein phosphatase 2C isoform zeta) (PP2C-zeta)
O75348	9	VATG1_HUMAN	V-type proton ATPase subunit G 1 (V-ATPase subunit G 1) (V-ATPase 13 kDa subunit 1) (Vacuolar proton pump subunit G 1) (Vacuolar proton pump subunit M16)
Q9NX47	9	MARH5_HUMAN	E3 ubiquitin-protein ligase MARCHF5 (EC https://url.uk.m.mimecastprotect.com/s/KHBYCvjWVI2Q8VTQMfLFQguhZ?domain=2.3.2.27) (Membrane-associated RING finger protein 5) (Membrane-associated RING-CH protein V) (MARCH-V) (Mitochondrial ubiquitin ligase) (MITOL) (RING finger protein 153) (RING-type E3 ubiquitin transferase MARCHF5)
Q9Y2I8	9	WDR37_HUMAN	WD repeat-containing protein 37
V9GYS0	9	V9GYS0_HUMAN	Translocase of inner mitochondrial membrane 17B
Q9P016	9	THYN1_HUMAN	Thymocyte nuclear protein 1 (Thymocyte protein Thy28)
A0A2R8Y880	9	A0A2R8Y880_HUMAN	RB binding protein 6, ubiquitin ligase
Q5CZC0	9	FSIP2_HUMAN	Fibrous sheath-interacting protein 2
O00472	9	ELL2_HUMAN	RNA polymerase II elongation factor ELL2
Q13011	10	ECH1_HUMAN	Delta(3,5)-Delta(2,4)-dienoyl-CoA isomerase, mitochondrial (EC 5.3.3.-)
P51649	10	SSDH_HUMAN	Succinate-semialdehyde dehydrogenase, mitochondrial (EC https://url.uk.m.mimecastprotect.com/s/jkvaCmEKJfAOl4IQ0hGFRO66l?domain=1.2.1.24) (Aldehyde dehydrogenase family 5 member A1) (NAD(+)-dependent succinic semialdehyde dehydrogenase)
P60842	10	IF4A1_HUMAN	Eukaryotic initiation factor 4A-I (eIF-4A-I) (eIF4A-I) (EC https://url.uk.m.mimecastprotect.com/s/BagtCAmB4hnkOqC8Gi3FG6S2x?domain=3.6.4.13) (ATP-dependent RNA helicase eIF4A-1)
Q02338	10	BDH_HUMAN	D-beta-hydroxybutyrate dehydrogenase, mitochondrial (EC https://url.uk.m.mimecastprotect.com/s/t8QnCnzLKFK8DBumjinFJowk7?domain=1.1.1.30) (3-hydroxybutyrate dehydrogenase) (BDH) (Short chain dehydrogenase/reductase family 9C member 1)
P22033	10	MUTA_HUMAN	Methylmalonyl-CoA mutase, mitochondrial (MCM) (EC https://url.uk.m.mimecastprotect.com/s/GnIACoOMLhBOYWUOjF0FpDQ_j?domain=5.4.99.2) (Methylmalonyl-CoA isomerase)
P09382	10	LEG1_HUMAN	Galectin-1 (Gal-1) (14 kDa laminin-binding protein) (HLBP14) (14 kDa lectin) (Beta-galactoside-binding lectin L-14-I) (Galaptin) (HBL) (HPL) (Lactose-binding lectin 1) (Lectin galactoside-binding soluble 1) (Putative MAPK-activating protein PM12) (S-Lac lectin 1)
P11182	10	ODB2_HUMAN	Lipoamide acyltransferase component of branched-chain alpha-keto acid dehydrogenase complex, mitochondrial (EC https://url.uk.m.mimecastprotect.com/s/IoG2CpzNMFvYo6CJ1U1FGntC1?domain=2.3.1.168) (52 kDa mitochondrial autoantigen of primary biliary cirrhosis) (Branched chain 2-oxo-acid dehydrogenase complex component E2) (BCOADC-E2) (Branched-chain alpha-keto acid dehydrogenase complex component E2…
P0DP25	10	CALM3_HUMAN	Calmodulin-3
Q96EY7	10	PTCD3_HUMAN	Small ribosomal subunit protein mS39 (28S ribosomal protein S39, mitochondrial) (MRP-S39) (Pentatricopeptide repeat domain-containing protein 3, mitochondrial) (Transformation-related gene 15 protein) (TRG-15)
O15382	10	BCAT2_HUMAN	Branched-chain-amino-acid aminotransferase, mitochondrial (BCAT(m)) (EC https://url.uk.m.mimecastprotect.com/s/2NKoCq2ONIzqNwUNzh9FEjhUC?domain=2.6.1.42) (Placental protein 18) (PP18)
P51398	10	RT29_HUMAN	Small ribosomal subunit protein mS29 (28S ribosomal protein S29, mitochondrial) (MRP-S29) (S29mt) (Death-associated protein 3) (DAP-3) (Ionizing radiation resistance conferring protein)
Q07021	10	C1QBP_HUMAN	Complement component 1 Q subcomponent-binding protein, mitochondrial (ASF/SF2-associated protein p32) (Glycoprotein gC1qBP) (C1qBP) (Hyaluronan-binding protein 1) (Mitochondrial matrix protein p32) (gC1q-R protein) (p33) (SF2AP32)
Q9H9J2	10	RM44_HUMAN	Large ribosomal subunit protein mL44 (EC 3.1.26.-) (39S ribosomal protein L44, mitochondrial) (L44mt) (MRP-L44)
F8VXI6	10	F8VXI6_HUMAN	Nucleosome assembly protein 1 like 1
Q969Z0	10	FAKD4_HUMAN	FAST kinase domain-containing protein 4 (Cell cycle progression restoration protein 2) (Cell cycle progression protein 2) (Protein TBRG4) (Transforming growth factor beta regulator 4)
Q92665	10	RT31_HUMAN	Small ribosomal subunit protein mS31 (28S ribosomal protein S31, mitochondrial) (MRP-S31) (S31mt) (Imogen 38)
P82675	10	RT05_HUMAN	Small ribosomal subunit protein uS5m (28S ribosomal protein S5, mitochondrial) (MRP-S5) (S5mt)
Q9HAV7	10	GRPE1_HUMAN	GrpE protein homolog 1, mitochondrial (HMGE) (Mt-GrpE#1)
P82673	10	RT35_HUMAN	Small ribosomal subunit protein mS35 (28S ribosomal protein S28, mitochondrial) (MRP-S28) (S28mt) (28S ribosomal protein S35, mitochondrial) (MRP-S35) (S35mt)
B4DLN1	10	B4DLN1_HUMAN	cDNA FLJ60124, highly similar to Mitochondrial dicarboxylate carrier
Q9H2W6	10	RM46_HUMAN	Large ribosomal subunit protein mL46 (39S ribosomal protein L46, mitochondrial) (L46mt) (MRP-L46) (P2ECSL)
P82650	10	RT22_HUMAN	Small ribosomal subunit protein mS22 (28S ribosomal protein S22, mitochondrial) (MRP-S22) (S22mt)
Q8NBN7	10	RDH13_HUMAN	Retinol dehydrogenase 13 (EC 1.1.1.300) (Short chain dehydrogenase/reductase family 7C member 3)
Q9BYD6	10	RM01_HUMAN	Large ribosomal subunit protein uL1m (39S ribosomal protein L1, mitochondrial) (L1mt) (MRP-L1)
Q9NYK5	10	RM39_HUMAN	Large ribosomal subunit protein mL39 (39S ribosomal protein L39, mitochondrial) (L39mt) (MRP-L39) (39S ribosomal protein L5, mitochondrial) (L5mt) (MRP-L5)
Q9Y3B7	10	RM11_HUMAN	Large ribosomal subunit protein uL11m (39S ribosomal protein L11, mitochondrial) (L11mt) (MRP-L11)
Q9Y2R9	10	RT07_HUMAN	Small ribosomal subunit protein uS7m (28S ribosomal protein S7, mitochondrial) (MRP-S7) (S7mt) (bMRP-27a) (bMRP27a)
P09001	10	RM03_HUMAN	Large ribosomal subunit protein uL3m (39S ribosomal protein L3, mitochondrial) (L3mt) (MRP-L3)
Q9Y3D9	10	RT23_HUMAN	Small ribosomal subunit protein mS23 (28S ribosomal protein S23, mitochondrial) (MRP-S23) (S23mt)
Q9HD33	10	RM47_HUMAN	Large ribosomal subunit protein uL29m (39S ribosomal protein L47, mitochondrial) (L47mt) (MRP-L47) (Nasopharyngeal carcinoma metastasis-related protein 1)
Q8NFV4	10	ABHDB_HUMAN	sn-1-specific diacylglycerol lipase ABHD11 (EC https://url.uk.m.mimecastprotect.com/s/s7ZBCrYPOt1gZJFjPUxF4e4Ox?domain=3.1.1.116) (Alpha/beta hydrolase domain-containing protein 11) (Abhydrolase domain-containing protein 11) (Williams-Beuren syndrome chromosomal region 21 protein)
Q9BYD2	10	RM09_HUMAN	Large ribosomal subunit protein bL9m (39S ribosomal protein L9, mitochondrial) (L9mt) (MRP-L9)
K7ELF1	10	K7ELF1_HUMAN	Large ribosomal subunit protein uL4m
P82914	10	RT15_HUMAN	Small ribosomal subunit protein uS15m (28S ribosomal protein S15, mitochondrial) (MRP-S15) (S15mt)
Q96A35	10	RM24_HUMAN	Large ribosomal subunit protein uL24m (39S ribosomal protein L24, mitochondrial) (L24mt) (MRP-L24)
Q3SXM5	10	HSDL1_HUMAN	Inactive hydroxysteroid dehydrogenase-like protein 1 (Short chain dehydrogenase/reductase family 12C member 3)
Q9Y2Q9	10	RT28_HUMAN	Small ribosomal subunit protein bS1m (28S ribosomal protein S28, mitochondrial) (MRP-S28) (S28mt) (28S ribosomal protein S35, mitochondrial) (MRP-S35) (S35mt)
Q9NX20	10	RM16_HUMAN	Large ribosomal subunit protein uL16m (39S ribosomal protein L16, mitochondrial) (L16mt) (MRP-L16)
P82664	10	RT10_HUMAN	Small ribosomal subunit protein uS10m (28S ribosomal protein S10, mitochondrial) (MRP-S10) (S10mt)
Q5QPA5	10	Q5QPA5_HUMAN	Mitochondrial ribosomal protein S18A
Q9Y3D3	10	RT16_HUMAN	Small ribosomal subunit protein bS16m (28S ribosomal protein S16, mitochondrial) (MRP-S16) (S16mt)
Q96GC5	10	RM48_HUMAN	Large ribosomal subunit protein mL48 (39S ribosomal protein L48, mitochondrial) (L48mt) (MRP-L48)
P82932	10	RT06_HUMAN	Small ribosomal subunit protein bS6m (28S ribosomal protein S6, mitochondrial) (MRP-S6) (S6mt)
E9PE17	10	E9PE17_HUMAN	Mitochondrial ribosomal protein S17
Q9P0M9	10	RM27_HUMAN	Large ribosomal subunit protein bL27m (39S ribosomal protein L27, mitochondrial) (L27mt) (MRP-L27)
O14494	10	PLPP1_HUMAN	Phospholipid phosphatase 1 (EC 3.1.3.-) (EC https://url.uk.m.mimecastprotect.com/s/ZidUCvjWVI2Q8VTolsLFQsInr?domain=3.1.3.106) (EC https://url.uk.m.mimecastprotect.com/s/zGpFCwkXWSABxrI1oUgFJPlIc?domain=3.1.3.4) (EC https://url.uk.m.mimecastprotect.com/s/P6GeCxlYXI9YvNFRlF4FyJZuI?domain=3.6.1.75) (Lipid phosphate phosphohydrolase 1) (PAP2-alpha) (Phosphatidate phosphohydrolase type 2a) (Phosphati…
Q9BQC6	10	RT63_HUMAN	Large ribosomal subunit protein mL63 (Mitochondrial ribosomal protein 63) (Mitochondrial ribosomal protein L57) (Ribosomal protein 63, mitochondrial) (hMRP63)
A2IDC6	10	A2IDC6_HUMAN	Large ribosomal subunit protein bL28m (39S ribosomal protein L28, mitochondrial)
Q92614	11	MY18A_HUMAN	Unconventional myosin-XVIIIa (Molecule associated with JAK3 N-terminus) (MAJN) (Myosin containing a PDZ domain) (Surfactant protein receptor SP-R210) (SP-R210)
P50395	11	GDIB_HUMAN	Rab GDP dissociation inhibitor beta (Rab GDI beta) (Guanosine diphosphate dissociation inhibitor 2) (GDI-2)
P54578	11	UBP14_HUMAN	Ubiquitin carboxyl-terminal hydrolase 14 (EC https://url.uk.m.mimecastprotect.com/s/bBf5CQOY4h30PZsPgtvFG58Vq?domain=3.4.19.12) (Deubiquitinating enzyme 14) (Ubiquitin thioesterase 14) (Ubiquitin-specific-processing protease 14)
Q5XPI4	11	RN123_HUMAN	E3 ubiquitin-protein ligase RNF123 (EC https://url.uk.m.mimecastprotect.com/s/KHBYCvjWVI2Q8VTQMfLFQguhZ?domain=2.3.2.27) (Kip1 ubiquitination-promoting complex protein 1) (RING finger protein 123)
A0A7P0T9L1	11	A0A7P0T9L1_HUMAN	Dystrobrevin
P50570	11	DYN2_HUMAN	Dynamin-2 (EC https://url.uk.m.mimecastprotect.com/s/XCbNC60nZu15mwFRSJF5tOQO?domain=3.6.5.5) (Dynamin 2) (Dynamin II)
P23526	11	SAHH_HUMAN	Adenosylhomocysteinase (AdoHcyase) (EC https://url.uk.m.mimecastprotect.com/s/BM--CymZYh0xoVcNwCpFxL5d2?domain=3.13.2.1) (S-adenosyl-L-homocysteine hydrolase)
P16989	11	YBOX3_HUMAN	Y-box-binding protein 3 (Cold shock domain-containing protein A) (DNA-binding protein A) (Single-strand DNA-binding protein NF-GMB)
Q92901	11	RL3L_HUMAN	Ribosomal protein uL3-like (60S ribosomal protein L3-like) (Large ribosomal subunit protein uL3-like)
P62424	11	RL7A_HUMAN	Large ribosomal subunit protein eL8 (60S ribosomal protein L7a) (PLA-X polypeptide) (Surfeit locus protein 3)
A0A1B0GWJ6	11	A0A1B0GWJ6_HUMAN	Myosin XVIIIA
P36578	11	RL4_HUMAN	Large ribosomal subunit protein uL4 (60S ribosomal protein L1) (60S ribosomal protein L4)
Q02878	11	RL6_HUMAN	Large ribosomal subunit protein eL6 (60S ribosomal protein L6) (Neoplasm-related protein C140) (Tax-responsive enhancer element-binding protein 107) (TaxREB107)
P18124	11	RL7_HUMAN	Large ribosomal subunit protein uL30 (60S ribosomal protein L7)
Q9UIA9	11	XPO7_HUMAN	Exportin-7 (Exp7) (Ran-binding protein 16)
A0A1B0GV45	11	A0A1B0GV45_HUMAN	Myosin XVIIIA
P05387	11	RLA2_HUMAN	Large ribosomal subunit protein P2 (60S acidic ribosomal protein P2) (Renal carcinoma antigen NY-REN-44)
P62906	11	RL10A_HUMAN	Large ribosomal subunit protein uL1 (60S ribosomal protein L10a) (CSA-19) (Neural precursor cell expressed developmentally down-regulated protein 6) (NEDD-6)
P62917	11	RL8_HUMAN	Large ribosomal subunit protein uL2 (60S ribosomal protein L8)
M0R3D6	11	M0R3D6_HUMAN	Large ribosomal subunit protein eL20 (60S ribosomal protein L18a)
Q9NUL3	11	STAU2_HUMAN	Double-stranded RNA-binding protein Staufen homolog 2
P48507	11	GSH0_HUMAN	Glutamate--cysteine ligase regulatory subunit (GCS light chain) (Gamma-ECS regulatory subunit) (Gamma-glutamylcysteine synthetase regulatory subunit) (Glutamate--cysteine ligase modifier subunit)
P61088	11	UBE2N_HUMAN	Ubiquitin-conjugating enzyme E2 N (EC https://url.uk.m.mimecastprotect.com/s/3wRaCK6P4TBVWpUADIWF5eup8?domain=2.3.2.23) (Bendless-like ubiquitin-conjugating enzyme) (E2 ubiquitin-conjugating enzyme N) (Ubc13) (UbcH13) (Ubiquitin carrier protein N) (Ubiquitin-protein ligase N)
P32969	11	RL9_HUMAN	Large ribosomal subunit protein uL6 (60S ribosomal protein L9)
P30050	11	RL12_HUMAN	Large ribosomal subunit protein uL11 (60S ribosomal protein L12)
P62241	11	RS8_HUMAN	Small ribosomal subunit protein eS8 (40S ribosomal protein S8)
O75569	11	PRKRA_HUMAN	Interferon-inducible double-stranded RNA-dependent protein kinase activator A (PKR-associated protein X) (PKR-associating protein X) (Protein activator of the interferon-induced protein kinase) (Protein kinase, interferon-inducible double-stranded RNA-dependent activator)
A0A7I2YQG2	11	A0A7I2YQG2_HUMAN	Ribosomal protein L19
P40429	11	RL13A_HUMAN	Large ribosomal subunit protein uL13 (23 kDa highly basic protein) (60S ribosomal protein L13a)
E7EQV9	11	E7EQV9_HUMAN	Ribosomal protein L15
P62888	11	RL30_HUMAN	Large ribosomal subunit protein eL30 (60S ribosomal protein L30)
Q5VVC8	11	Q5VVC8_HUMAN	Large ribosomal subunit protein uL5 (60S ribosomal protein L11)
P46779	11	RL28_HUMAN	Large ribosomal subunit protein eL28 (60S ribosomal protein L28)
O95793	11	STAU1_HUMAN	Double-stranded RNA-binding protein Staufen homolog 1
G3V203	11	G3V203_HUMAN	Ribosomal protein L18
P61353	11	RL27_HUMAN	Large ribosomal subunit protein eL27 (60S ribosomal protein L27)
P62899	11	RL31_HUMAN	Large ribosomal subunit protein eL31 (60S ribosomal protein L31)
D3YTB1	11	D3YTB1_HUMAN	Ribosomal protein L32
P46778	11	RL21_HUMAN	Large ribosomal subunit protein eL21 (60S ribosomal protein L21)
P05386	11	RLA1_HUMAN	Large ribosomal subunit protein P1 (60S acidic ribosomal protein P1)
P18077	11	RL35A_HUMAN	Large ribosomal subunit protein eL33 (60S ribosomal protein L35a) (Cell growth-inhibiting gene 33 protein)
P49207	11	RL34_HUMAN	Large ribosomal subunit protein eL34 (60S ribosomal protein L34)
A0A3B3ITT5	11	A0A3B3ITT5_HUMAN	60S ribosomal protein L29
P82921	11	RT21_HUMAN	Small ribosomal subunit protein bS21m (28S ribosomal protein S21, mitochondrial) (MRP-S21) (S21mt)
A0A6Q8PFJ0	12	A0A6Q8PFJ0_HUMAN	Lamin A/C
Q9UMS6	12	SYNP2_HUMAN	Synaptopodin-2 (Genethonin-2) (Myopodin)
H0YBI4	12	H0YBI4_HUMAN	PDZ and LIM domain 5
Q9UNS2	12	CSN3_HUMAN	COP9 signalosome complex subunit 3 (SGN3) (Signalosome subunit 3) (JAB1-containing signalosome subunit 3)
Q03252	12	LMNB2_HUMAN	Lamin-B2
A0A0J9YXC7	12	A0A0J9YXC7_HUMAN	LIM and senescent cell antigen-like-containing domain protein
O00186	12	STXB3_HUMAN	Syntaxin-binding protein 3 (Platelet Sec1 protein) (PSP) (Protein unc-18 homolog 3) (Unc18-3) (Protein unc-18 homolog C) (Unc-18C)
P02452	12	CO1A1_HUMAN	Collagen alpha-1(I) chain (Alpha-1 type I collagen)
B4DY08	12	B4DY08_HUMAN	Heterogeneous nuclear ribonucleoprotein C (cDNA FLJ53542, highly similar to Heterogeneous nuclear ribonucleoproteins C)
Q8N257	12	H2B3B_HUMAN	Histone H2B type 3-B (H2B type 12) (H2B-clustered histone 26) (H2B.U histone 1)
P62805	12	H4_HUMAN	Histone H4
P35499	12	SCN4A_HUMAN	Sodium channel protein type 4 subunit alpha (SkM1) (Sodium channel protein skeletal muscle subunit alpha) (Sodium channel protein type IV subunit alpha) (Voltage-gated sodium channel subunit alpha Nav1.4)
P58876	12	H2B1D_HUMAN	Histone H2B type 1-D (H2B-clustered histone 5) (HIRA-interacting protein 2) (Histone H2B.1 B) (Histone H2B.b) (H2B/b)
P08123	12	CO1A2_HUMAN	Collagen alpha-2(I) chain (Alpha-2 type I collagen)
O75367	12	H2AY_HUMAN	Core histone macro-H2A.1 (Histone macroH2A1) (mH2A1) (Histone H2A.y) (H2A/y) (Medulloblastoma antigen MU-MB-50.205)
P14324	12	FPPS_HUMAN	Farnesyl pyrophosphate synthase (FPP synthase) (FPS) (EC https://url.uk.m.mimecastprotect.com/s/mA0iCzn1ZFx5qVHoRFvF99azO?domain=2.5.1.10) ((2E,6E)-farnesyl diphosphate synthase) (Dimethylallyltranstransferase) (EC https://url.uk.m.mimecastprotect.com/s/qjMuCAmB4hnkOqCQjc3FG_fiG?domain=2.5.1.1) (Farnesyl diphosphate synthase) (Geranyltranstransferase)
O00743	12	PPP6_HUMAN	Serine/threonine-protein phosphatase 6 catalytic subunit (PP6C) (EC https://url.uk.m.mimecastprotect.com/s/G2IGCD0G4un4AGCZXH0Fj5_Ok?domain=3.1.3.16) [Cleaved into: Serine/threonine-protein phosphatase 6 catalytic subunit, N-terminally processed]
P50454	12	SERPH_HUMAN	Serpin H1 (47 kDa heat shock protein) (Arsenic-transactivated protein 3) (AsTP3) (Cell proliferation-inducing gene 14 protein) (Collagen-binding protein) (Colligin) (Rheumatoid arthritis-related antigen RA-A47)
P20700	12	LMNB1_HUMAN	Lamin-B1
Q6P5Q4	12	LMOD2_HUMAN	Leiomodin-2 (Cardiac leiomodin) (C-LMOD) (Leiomodin)
P84243	12	H33_HUMAN	Histone H3.3
Q9BTM1	12	H2AJ_HUMAN	Histone H2A.J (H2a/j)
O95218	12	ZRAB2_HUMAN	Zinc finger Ran-binding domain-containing protein 2 (Zinc finger protein 265) (Zinc finger, splicing)
A0A8I5KS41	12	A0A8I5KS41_HUMAN	ER membrane protein complex subunit 3
O95749	12	GGPPS_HUMAN	Geranylgeranyl pyrophosphate synthase (GGPP synthase) (GGPPSase) (EC 2.5.1.-) ((2E,6E)-farnesyl diphosphate synthase) (Dimethylallyltranstransferase) (EC https://url.uk.m.mimecastprotect.com/s/qjMuCAmB4hnkOqCQjc3FG_fiG?domain=2.5.1.1) (Farnesyl diphosphate synthase) (Farnesyltranstransferase) (EC https://url.uk.m.mimecastprotect.com/s/UdrwCBnD4FMYK2cWohPF2jevW?domain=2.5.1.29) (Geranylgeranyl dip…
P16104	12	H2AX_HUMAN	Histone H2AX (H2a/x) (Histone H2A.X)
Q9H8L6	12	MMRN2_HUMAN	Multimerin-2 (EMILIN-3) (Elastin microfibril interface located protein 3) (Elastin microfibril interfacer 3) (EndoGlyx-1 p125/p140 subunit)
Q9BUB5	12	MKNK1_HUMAN	MAP kinase-interacting serine/threonine-protein kinase 1 (EC https://url.uk.m.mimecastprotect.com/s/qb7oCPY04topXVczRcRFxEKn0?domain=2.7.11.1) (MAP kinase signal-integrating kinase 1) (MAPK signal-integrating kinase 1) (Mnk1)
H0Y742	12	H0Y742_HUMAN	Sad1 and UNC84 domain containing 1
Q71UI9	12	H2AV_HUMAN	Histone H2A.V (H2A.F/Z) (H2A.Z variant histone 2)
Q5QPL9	12	Q5QPL9_HUMAN	RALY heterogeneous nuclear ribonucleoprotein
P02461	12	CO3A1_HUMAN	Collagen alpha-1(III) chain
P12883	13	MYH7_HUMAN	Myosin-7 (Myosin heavy chain 7) (Myosin heavy chain slow isoform) (MyHC-slow) (Myosin heavy chain, cardiac muscle beta isoform) (MyHC-beta)
Q9UKX2	13	MYH2_HUMAN	Myosin-2 (Myosin heavy chain 2) (Myosin heavy chain 2a) (MyHC-2a) (Myosin heavy chain IIa) (MyHC-IIa) (Myosin heavy chain, skeletal muscle, adult 2)
P11055	13	MYH3_HUMAN	Myosin-3 (Muscle embryonic myosin heavy chain) (Myosin heavy chain 3) (Myosin heavy chain, fast skeletal muscle, embryonic) (SMHCE)
Q00872	13	MYPC1_HUMAN	Myosin-binding protein C, slow-type (Slow MyBP-C) (C-protein, skeletal muscle slow isoform)
Q9UKX3	13	MYH13_HUMAN	Myosin-13 (Myosin heavy chain 13) (Myosin heavy chain, skeletal muscle, extraocular) (MyHC-EO) (Myosin heavy chain, skeletal muscle, laryngeal) (MyHC-IIL) (Superfast myosin)
Q14324	13	MYPC2_HUMAN	Myosin-binding protein C, fast-type (Fast MyBP-C) (C-protein, skeletal muscle fast isoform)
P05976	13	MYL1_HUMAN	Myosin light chain 1/3, skeletal muscle isoform (MLC1/MLC3) (MLC1F/MLC3F) (Myosin light chain alkali 1/2) (Myosin light chain A1/A2)
Q96A32	13	MYL11_HUMAN	Myosin regulatory light chain 11 (Fast skeletal myosin light chain 2) (MLC2B) (Myosin light chain 11) (Myosin regulatory light chain 2, skeletal muscle isoform)
A0A2R8Y6G6	13	A0A2R8Y6G6_HUMAN	phosphopyruvate hydratase (EC https://url.uk.m.mimecastprotect.com/s/4mS0C60nZu15mwFmrsJF56TFO?domain=4.2.1.11) (2-phospho-D-glycerate hydro-lyase)
P10916	13	MLRV_HUMAN	Myosin regulatory light chain 2, ventricular/cardiac muscle isoform (MLC-2) (MLC-2v) (Cardiac myosin light chain 2) (Myosin light chain 2, slow skeletal/ventricular muscle isoform) (MLC-2s/v) (Ventricular myosin light chain 2)
P08590	13	MYL3_HUMAN	Myosin light chain 3 (Cardiac myosin light chain 1) (CMLC1) (Myosin light chain 1, slow-twitch muscle B/ventricular isoform) (MLC1SB) (Ventricular myosin alkali light chain) (Ventricular myosin light chain 1) (VLCl) (Ventricular/slow twitch myosin alkali light chain) (MLC-lV/sb)
A0A8V8TMQ1	13	A0A8V8TMQ1_HUMAN	RNA-binding protein FXR1
Q9NUJ1	13	ABHDA_HUMAN	Palmitoyl-protein thioesterase ABHD10, mitochondrial (EC https://url.uk.m.mimecastprotect.com/s/GiUbCoOMLhBOYWU6oc0FptVY4?domain=3.1.2.22) (Acyl-protein thioesterase ABHD10) (Alpha/beta hydrolase domain-containing protein 10) (Abhydrolase domain-containing protein 10) (Mycophenolic acid acyl-glucuronide esterase, mitochondrial) (EC https://url.uk.m.mimecastprotect.com/s/-EmECD0G4un4AGClDi0FjVRRe?…
A0A1W2PPC1	13	A0A1W2PPC1_HUMAN	Proline rich 33
Q14683	13	SMC1A_HUMAN	Structural maintenance of chromosomes protein 1A (SMC protein 1A) (SMC-1-alpha) (SMC-1A) (Sb1.8)
Q03247	13	APOE_BOVIN	Apolipoprotein E (Apo-E)
E9PB61	13	E9PB61_HUMAN	Aly/REF export factor
Q9BV00	13	Q9BV00_HUMAN	LMOD1 protein
Q8N3X1	13	FNBP4_HUMAN	Formin-binding protein 4 (Formin-binding protein 30)
Q8N5H7	13	SH2D3_HUMAN	SH2 domain-containing protein 3C (Cas/HEF1-associated signal transducer) (Chat-H) (Novel SH2-containing protein 3) (SH2 domain-containing Eph receptor-binding protein 1) (SHEP1)
O75132	13	ZBED4_HUMAN	Zinc finger BED domain-containing protein 4
D6RG09	13	D6RG09_HUMAN	SUMO specific peptidase 6
A0A1B0GTF4	13	A0A1B0GTF4_HUMAN	Mitogen-activated protein kinase kinase kinase 19
D6RAV6	13	D6RAV6_HUMAN	Transmembrane protein 267
H7C2L5	13	H7C2L5_HUMAN	Glucocorticoid induced 1
